# Supplementary material for: Kingdom-Wide Analysis of Fungal Small Secreted Proteins (SSPs) Reveals their Potential Role in Host Association
Source: Front Plant Sci. 2016 Feb 19;7:186. doi: 10.3389/fpls.2016.00186 (PMC4759460; doi:10.3389/fpls.2016.00186)
Supplement: Supplementary file 1 [file Table1.XLSX]

## Sheet: List of species
						*Note column include hosts, types of rot, types of interaction and other significant values.						FSD Secretome					Enzymes
NCBI TXID	Species Name (in CFGP)	Abbr. Species Name	Original Genome Source	Version	Lifestyle	Note*	Phylum	Subphylum	Assembly Length (bp)	Total Contigs	# Gene Models	SP	SP3	SL	Total	Refined Secretome	CAZymes	Proteases	Lipases	Oxidoreductases	Unknown Function	SSSPs	Genome Reference	Possible protein annotation cutoff
5017	Cochliobolus carbonum 26-R-13	C. carbonum	JGI	1	Necrotroph (Crop-infecting)	host-specific (maize)	Ascomycota	Pezizomycotina	31267936	844	12857	1425	1312	120	2857	1028	302	363	155	42	508	26	Condon BJ et al., 2013	>30 aa
40125	Cochliobolus victoriae FI3	C. victoriae	JGI	1	Necrotroph (Crop-infecting)	host-specific (oat)	Ascomycota	Pezizomycotina	32829575	676	12894	1475	1291	118	2884	1053	307	376	159	44	517	18	Condon BJ et al., 2013	>30 aa
101162	Cochliobolus miyabeanus ATCC 44560	C. miyabeanus	JGI	1	Necrotroph (Crop-infecting)	host-specific (rice)	Ascomycota	Pezizomycotina	31362097	619	12007	1351	1189	136	2676	1013	307	374	157	42	481	24	Condon BJ et al., 2013	>30 aa
45130	Cochliobolus sativus ND90Pr	C. sativus	JGI	1	Hemibiotroph	cereals	Ascomycota	Pezizomycotina	34417436	157	12250	1307	1302	121	2730	972	290	366	155	37	462	22	Ohm RA et al., 2012	>30 aa
5016	Cochliobolus heterostrophus C5	C. heterostrophus	JGI	2	Necrotroph (Crop-infecting)	host-specific (maize)	Ascomycota	Pezizomycotina	36456735	68	13336	1432	1312	127	2871	1055	304	370	155	47	517	24	Ohm RA et al., 2012	>30 aa
93612	Setosphaeria turcica Et28A	S. turcica	JGI	1	Hemibiotroph	maize	Ascomycota	Pezizomycotina	43014577	407	11702	1241	1121	96	2458	916	267	329	126	34	457	75	Ohm RA et al., 2012	>30 aa
29001	Alternaria brassicicola	A. brassicicola	JGI	-	Necrotroph (Crop-infecting)	broad-host (Brassica)	Ascomycota	Pezizomycotina	31974449	838	10688	973	810	80	1863	745	245	285	114	29	332	32	Ohm RA et al., 2012	no cutoff
97479	Pyrenophora teres f. teres	P. teres	JGI	1	Necrotroph (Crop-infecting)	host-specific (barley)	Ascomycota	Pezizomycotina	33583335	6412	11799	1157	1034	107	2298	867	263	309	136	33	409	20	Ellwood SR et al., 2010	>30 aa
45151	Pyrenophora tritici-repentis	P. tritici-repentis	Broad Institute	1	Necrotroph (Crop-infecting)	broad-host (cereals)	Ascomycota	Pezizomycotina	37840464	47	12169	1228	912	123	2263	942	256	308	128	37	496	73	Manning VA et al., 2013	>30 aa
5022	Leptosphaeria maculans	L. maculans	JGI	1	Hemibiotroph	Brassica	Ascomycota	Pezizomycotina	44892605	41	12469	1221	1475	143	2839	824	216	255	108	27	454	148	Rouxel T et al., 2011	>30 aa
13684	Stagonospora nodorum	S. nodorum	Broad Institute	2	Necrotroph (Crop-infecting)	host-specific (wheat)	Ascomycota	Pezizomycotina	37213987	108	15983	1511	1309	142	2962	1108	273	347	152	35	603	167	Hane JK et al., 2007	no cutoff
100027	Hysterium pulicare	H. pulicare	JGI	1	Saprotroph	hysterothecia forming fungi	Ascomycota	Pezizomycotina	38427427	586	12352	1070	1201	165	2436	859	268	305	138	35	404	36	Ohm RA et al., 2012	>50 aa
37885	Rhytidhysteron rufulum	R. rufulum	JGI	1	Saprotroph	can infect citruses	Ascomycota	Pezizomycotina	40184762	3308	12117	1093	1132	163	2388	854	278	312	128	31	393	38	Ohm RA et al., 2012	no cutoff
35725	Macrophomina phaseolina MS6	M. phaseolina	JGI	1	Necrotroph (Crop-infecting)	broad-host (maize, pine)	Ascomycota	Pezizomycotina	48882845	1506	13806	1405	1481	118	3004	1009	288	349	134	43	498	82	Islam MS et al., 2012	no cutoff
310453	Neofusicoccum parvum UCRNP2	N. parvum	JGI	1	Necrotroph (Crop-infecting)	broad-host (grape, apricot, almond)	Ascomycota	Pezizomycotina	42592847	1297	10366	1185	923	82	2190	930	285	333	132	44	429	29	Blanco-Ulate B et al., 2013	>50 aa
5580	Aureobasidium pullulans EXF-150	A. pullulans	JGI	1	Saprotroph	endophyte/antifungal activity	Ascomycota	Pezizomycotina	29621078	186	11866	1158	1173	96	2427	814	251	274	116	32	399	86	Gostincar C et al., 2014	>30 aa
717646	Baudoinia compniacensis UAMH 10762	B. compniacensis	JGI	1	Saprotroph	ethanol-philic fungi	Ascomycota	Pezizomycotina	21876451	19	10513	744	1117	75	1936	470	109	144	61	21	258	68	Ohm RA et al., 2012	>30 aa
1047171	Mycosphaerella graminicola	M. graminicola	JGI	2	Hemibiotroph	wheat	Ascomycota	Pezizomycotina	39686251	21	10952	1007	1026	101	2134	702	134	217	78	38	386	120	Goodwin SB et al., 2011	>30 aa
5499	Cladosporium fulvum	C. fulvum	JGI	1	Biotroph	tomato	Ascomycota	Pezizomycotina	61113266	4865	14127	1226	1181	109	2516	973	228	296	114	50	527	67	de Wit PJ et al., 2012	no cutoff
64363	Dothistroma septosporum	D. septosporum	JGI	1	Hemibiotroph	conifers	Ascomycota	Pezizomycotina	30209431	20	12580	985	1246	99	2330	668	151	181	67	33	373	50	de Wit PJ et al., 2012	>30 aa
63400	Arthroderma benhamiae	A. benhamiae	Broad Institute	1	Animal pathogen	human pathogen (dermatophyte)	Ascomycota	Pezizomycotina	22224160	68	7980	560	880	82	1522	338	60	138	34	11	166	13	Burmester A et al., 2011	no cutoff
63417	Trichophyton verrucosum	T. verrucosum	Broad Institute	1	Animal pathogen	human pathogen (dermatophyte)	Ascomycota	Pezizomycotina	22540967	523	8024	538	897	86	1521	320	56	125	34	7	166	8	Burmester A et al., 2011	no cutoff
5551	Trichophyton rubrum	T. rubrum	Broad Institute	1	Animal pathogen	human pathogen (dermatophyte)	Ascomycota	Pezizomycotina	22502330	36	8643	661	925	81	1667	398	72	162	47	13	202	15	Martinez DA et al., 2012	>30 aa
63405	Microsporum canis	M. canis	Broad Institute	1	Animal pathogen	human pathogen (dermatophyte)	Ascomycota	Pezizomycotina	23241642	17	8777	564	702	88	1354	399	92	175	52	13	180	9	Martinez DA et al., 2012	>50 aa
5501	Coccidioides immitis RS 2	C. immitis	Broad Institute	2	Animal pathogen	opportunistic human pathogen	Ascomycota	Pezizomycotina	28947925	7	10457	476	855	102	1433	266	35	94	28	9	145	23	Sharpton TJ et al., 2009	no cutoff
33188	Uncinocarpus reesii	U. reesii	Broad Institute	1	Animal pathogen	human pathogen	Ascomycota	Pezizomycotina	22327935	45	7798	485	626	64	1175	316	36	129	31	13	164	28	Sharpton TJ et al., 2009	>30 aa
5037	Histoplasma capsulatum NAm1	H. capsulatum	Broad Institute	2	Animal pathogen	opportunistic human pathogen	Ascomycota	Pezizomycotina	32988475	280	9277	440	843	95	1378	254	39	84	27	11	148	22	Sharpton TJ et al., 2009	>30 aa
121759	Paracoccidioides brasiliensis Pb03	P. brasiliensis	Broad Institute	1	Animal pathogen	human pathogen	Ascomycota	Pezizomycotina	29059745	70	9264	470	823	92	1385	237	34	74	22	9	140	29	Desjardins CA et al., 2011	>30 aa
5076	Penicillium chrysogenum Wisconsin 54-1255	P. chrysogenum	JGI	1	Saprotroph	industrial	Ascomycota	Pezizomycotina	32223735	49	13671	1040	1197	163	2400	732	236	282	122	27	328	1	van den Berg MA et al., 2008	no cutoff
36651	Penicillium digitatum PHI26	P. digitatum	JGI	1	Necrotroph (Crop-infecting)	host-specific (Citrus)	Ascomycota	Pezizomycotina	25956151	100	9118	610	823	85	1518	390	128	141	50	12	177	1	Marcet-Houben M et al., 2012	no cutoff
69781	Penicillium oxalicum 114-2	P. oxalicum	JGI	1	Saprotroph	antifungal activity	Ascomycota	Pezizomycotina	30177368	9	9979	801	1010	77	1888	550	206	221	109	17	231	34	Liu G et al., 2013	no cutoff
396024	Eurotium rubrum	E. rubrum	JGI	1	Saprotroph	halophilic fungi	Ascomycota	Pezizomycotina	26209327	110	10076	843	958	105	1906	541	147	195	79	29	269	56	Kis-Papo T et al., 2014	>30 aa
162425	Aspergillus nidulans	A. nidulans	Broad Institute	4	Saprotroph	model fungi for eukaryotic cell biology	Ascomycota	Pezizomycotina	30483994	249	10568	922	877	96	1895	711	265	287	120	21	291	25	Arnaud MB et al., 2012	>30 aa
40384	Aspergillus kawachii IFO 4308	A. kawachii	JGI	1	Saprotroph	industrial	Ascomycota	Pezizomycotina	36544702	317	11475	1021	1103	123	2247	791	256	335	143	24	350	7	Futagami T et al., 2011	>50 aa
5061	Aspergillus niger ATCC1015	A. niger	JGI	1	Saprotroph	industrial/human & plant pathogen	Ascomycota	Pezizomycotina	34853277	143	11200	860	883	88	1831	675	237	290	121	26	277	11	Andersen MR et al., 2011	>30 aa
33178	Aspergillus terreus	A. terreus	Broad Institute	1	Animal pathogen	saprotroph/opportunistic human pathogen	Ascomycota	Pezizomycotina	29331195	26	10406	934	916	81	1931	785	269	296	140	28	342	33	Arnaud MB et al., 2012	>30 aa
5057	Aspergillus clavatus	A. clavatus	Broad Institute	1	Animal pathogen	opportunistic human pathogen	Ascomycota	Pezizomycotina	27859441	143	9121	754	732	81	1567	557	170	224	98	28	249	16	Arnaud MB et al., 2012	>30 aa
746128	Aspergillus fumigatus A1163	A. fumigatus	TIGR	1	Animal pathogen	saprotroph/opportunistic human pathogen	Ascomycota	Pezizomycotina	29205420	55	9929	807	878	67	1752	599	225	237	107	19	248	6	Fedorova ND et al., 2008	no cutoff	x
139061	Ascocoryne sarcoides NRRL50072	A. sarcoides	JGI	1	Symbiont	endophyte	Ascomycota	Pezizomycotina	34170264	219	10672	857	994	113	1964	591	185	201	89	26	288	45	Gianoulis TA et al., 2012	no cutoff
101852	Glarea lozoyensis ATCC 20868	G. lozoyensis	JGI	1	Saprotroph	antifungal activity	Ascomycota	Pezizomycotina	39509734	22	13083	1381	1245	146	2772	1111	305	396	145	53	554	104	Chen L et al., 2013	>30 aa
40559	Botrytis cinerea	B. cinerea	JGI	1	Necrotroph (Crop-infecting)	broad-host (grapes, strawberries)	Ascomycota	Pezizomycotina	42663021	588	16448	1220	1466	190	2876	776	210	254	94	30	411	85	Staats M et al., 2012	no cutoff
5180	Sclerotinia sclerotiorum	S. sclerotiorum	Broad Institute	1	Necrotroph (Crop-infecting)	broad-host (herbaceous plants)	Ascomycota	Pezizomycotina	38330212	36	14522	971	1109	147	2227	623	184	215	78	21	318	52	Amselem J et al., 2011	no cutoff
34373	Blumeria graminis f.sp. hordei DH14	B. graminis	JGI	1	Biotroph	cereals	Ascomycota	Pezizomycotina	118726170	6843	6470	718	598	86	1402	493	48	69	28	7	389	248	Spanu PD et al., 2010	no cutoff
61273	Ophiostoma piceae UAMH 11346	O. piceae	JGI	1	Saprotroph	pine saprotroph	Ascomycota	Pezizomycotina	32840360	45	8884	734	948	87	1769	500	132	185	61	21	232	16	Haridas S et al., 2013	>50 aa
78579	Myceliophthora thermophila	M. thermophila	JGI	2	Saprotroph	thermophilic fungi	Ascomycota	Pezizomycotina	38744216	7	9110	851	909	84	1844	574	187	196	96	23	272	23	Berka RM et al., 2011	>30 aa
35720	Thielavia terrestris	T. terrestris	JGI	2	Saprotroph	thermophilic fungi	Ascomycota	Pezizomycotina	36912256	11	9815	877	855	67	1799	653	206	257	104	25	290	32	Berka RM et al., 2011	>30 aa
38033	Chaetomium globosum	C. globosum	JGI	1	Animal pathogen	endophyte/opportunistic human pathogen	Ascomycota	Pezizomycotina	34886939	37	11124	1121	923	99	2143	872	282	320	147	27	405	52	Berka RM et al., 2011	no cutoff
5145	Podospora anserina	P. anserina	Genoscope	3	Saprotroph	coprophilous fungi	Ascomycota	Pezizomycotina	35010595	76	10596	1127	893	124	2144	853	237	309	118	35	425	44	Espagne E et al., 2008	no cutoff
5141	Neurospora crassa	N. crassa	Broad Institute	10	Saprotroph	model fungi	Ascomycota	Pezizomycotina	41037538	21	9935	868	1034	84	1986	618	170	214	78	21	323	7	Galagan JE et al., 2003	no cutoff
40127	Neurospora tetrasperma	N. tetrasperma	JGI	2	Saprotroph	model fungi	Ascomycota	Pezizomycotina	39146357	82	10380	895	1069	86	2050	621	158	206	75	23	340	21	Ellison CE et al., 2011	>30 aa
223192	Phaeoacremonium aleophilum UCRPA7	P. aleophilum	JGI	1	Necrotroph (Crop-infecting)	broad-host (grape, kiwi, apricot)	Ascomycota	Pezizomycotina	47465449	624	8834	686	749	85	1520	499	148	211	73	29	209	10	Blanco-Ulate B et al., 2013	>50 aa
318829	Magnaporthe oryzae	M. oryzae	Broad Institute	8	Hemibiotroph	rice	Ascomycota	Pezizomycotina	41695457	8	12991	1885	1268	109	3262	1426	298	419	164	42	832	349	Dean RA et al., 2005	>30 aa
97096	Eutypa lata UCREL1	E. lata	JGI	1	Necrotroph (Crop-infecting)	broad-host (grape, apricot, almond)	Ascomycota	Pezizomycotina	54005819	2334	11685	1282	1013	132	2427	1066	319	364	152	53	500	48	Blanco-Ulate B et al., 2013	>50 aa
31870	Colletotrichum graminicola M1.001	C. graminicola	Broad Institute	1	Hemibiotroph	cereals	Ascomycota	Pezizomycotina	51604658	654	12022	1466	1107	107	2680	1083	322	405	166	46	500	25	O'Connell RJ et al., 2012	>30 aa
80884	Colletotrichum higginsianum	C. higginsianum	Broad Institute	1	Hemibiotroph	Brassica	Ascomycota	Pezizomycotina	49084868	10235	16150	1870	1362	132	3364	1335	320	451	182	63	691	75	O'Connell RJ et al., 2012	no cutoff
526221	Verticillium albo-atrum VaMs. 102	V. albo-atrum	JGI	1	Necrotroph (Crop-infecting)	broad-host (herbaceous plants)	Ascomycota	Pezizomycotina	32833495	27	10239	1074	815	73	1962	815	253	329	131	34	356	13	Klosterman SJ et al., 2011	no cutoff
27337	Verticillium dahliae VdLs. 17	V. dahliae	JGI	1	Necrotroph (Crop-infecting)	broad-host (hop, alfalfa, cotton)	Ascomycota	Pezizomycotina	33828453	55	10575	1157	861	77	2095	854	291	352	146	31	360	19	Klosterman SJ et al., 2011	no cutoff
5127	Fusarium fujikuroi IMI 58289	F. fujikuroi	JGI	1	Necrotroph (Crop-infecting)	host-specific (rice)	Ascomycota	Pezizomycotina	43832314	12	14813	1504	1307	129	2940	1128	298	400	178	43	554	6	Wiemann P et al., 2013	no cutoff
117187	Fusarium verticillioides 7600	F. verticillioides	Broad Institute	3	Necrotroph (Crop-infecting)	broad-host (maize, sorghum)/entomopathogen	Ascomycota	Pezizomycotina	41776161	36	20553	1850	1996	190	4036	1304	336	439	191	47	670	37	Ma LJ et al., 2010	no cutoff
5507	Fusarium oxysporum f. sp. lycopersici	F. oxysporum	Broad Institute	2	Necrotroph (Crop-infecting)	host-specific (tomato)	Ascomycota	Pezizomycotina	61357934	114	27347	2210	2554	301	5065	1536	403	531	238	58	772	42	Ma LJ et al., 2010	no cutoff
5518	Fusarium graminearum	F. graminearum	Broad Institute	3	Necrotroph (Crop-infecting)	host-specific (wheat, barley)	Ascomycota	Pezizomycotina	36446046	33	13321	1346	1200	135	2681	961	272	350	161	41	456	23	Cuomo CA et al., 2007	no cutoff
140110	Fusarium solani	F. solani	JGI	2	Necrotroph (Crop-infecting)	broad-host (potato, pea, cucurbits)	Ascomycota	Pezizomycotina	51286497	209	15707	1381	1242	155	2778	1053	279	421	166	40	494	26	Coleman JJ et al., 2009	>30 aa
176275	Beauveria bassiana ARSEF 2860	B. bassiana	JGI	1	Animal pathogen	entomopathogens	Ascomycota	Pezizomycotina	33693936	235	10364	1177	1109	85	2371	901	164	339	111	30	468	37	Xiao G et al., 2012	>50 aa
73501	Cordyceps militaris CM01	C. militaris	JGI	1	Animal pathogen	entomopathogens	Ascomycota	Pezizomycotina	32268578	32	9651	936	1196	92	2224	658	124	282	82	31	302	28	Zheng P et al., 2011	>50 aa
92637	Metarhizium acridum CQMa 102	M. acridum	JGI	1	Animal pathogen	entomopathogens	Ascomycota	Pezizomycotina	39422329	241	9849	928	916	101	1945	689	115	270	69	32	350	3	Gao Q et al., 2011	>30 aa
63577	Trichoderma atroviride	T. atroviride	JGI	2	Saprotroph	antifungal activity/bioncontrol agent	Ascomycota	Pezizomycotina	36143664	29	11863	1094	1267	119	2480	788	239	292	127	32	370	68	Kubicek CP et al., 2011	>30 aa
51453	Trichoderma reesei	T. reesei	JGI	2	Saprotroph	industrial/bioncontrol agent	Ascomycota	Pezizomycotina	33454791	87	9129	738	766	70	1574	535	168	215	90	23	231	10	Martinez D et al., 2008	>30 aa
29875	Trichoderma virens	T. virens	JGI	2	Symbiont	plant growth promoting fungus/bioncontrol agent	Ascomycota	Pezizomycotina	39022666	93	12427	1082	1265	111	2458	817	250	309	143	32	384	33	Kubicek CP et al., 2011	>30 aa
13349	Arthrobotrys oligospora ATCC 24927	A. oligospora	JGI	1	Animal pathogen	nematophagous fungi	Ascomycota	Pezizomycotina	40072829	215	11479	1394	1078	139	2611	1023	213	343	157	30	595	70	Yang J et al., 2011	>30 aa
430498	Monacrosporium haptotylum CBS 200.50	M. haptotylum	JGI	1	Animal pathogen	nematophagous fungi	Ascomycota	Pezizomycotina	39531920	1279	10959	1486	1145	127	2758	1172	259	431	187	45	624	69	Meerupati T et al., 2013	no cutoff	x
337075	Pyronema confluens CBS100304	P. confluens	JGI	1	Saprotroph	fruit body forming	Ascomycota	Pezizomycotina	50026054	1588	13367	1218	1343	146	2707	725	137	179	62	19	466	222	Traeger S et al., 2013	no cutoff
39416	Tuber melanosporum	T. melanosporum	Genoscope	1	Symbiont	ectomycorrhiza	Ascomycota	Pezizomycotina	124945702	398	7496	553	754	84	1391	275	69	93	30	9	142	44	Martin F et al., 2010	no cutoff
4952	Yarrowia lipolytica	Y. lipolytica	Center for Biological Sequences	1	Saprotroph	yeast/industrial	Ascomycota	Saccharomycotina	20502981	6	6524	409	464	75	948	243	17	99	28	8	129	49	Dujon B et al., 2004	no cutoff
33169	Ashbya gossypii ATCC 10895	A. gossypii	NCBI	1	Biotroph	cotton	Ascomycota	Saccharomycotina	9095748	8	4717	204	333	35	572	97	17	35	12	3	47	2	Gattiker A et al., 2007	no cutoff
28985	Kluyveromyces lactis CLIB210	K. lactis	JGI	1	Saprotroph	yeast/industrial	Ascomycota	Saccharomycotina	10689156	6	5076	231	344	49	624	88	17	27	10	4	46	0	Dujon B et al., 2004	>30 aa
4932	Saccharomyces cerevisiae S288C 2010	S. cerevisiae	Saccharomyces Genome Database	1	Saprotroph	yeast/model fungi/industrial	Ascomycota	Saccharomycotina	12070898	17	6713	424	0	0	424	142	14	24	2	5	105	18	Goffeau A et al., 1996	no cutoff	x
5007	Dekkera bruxellensis CBS 2499	D. bruxellensis	JGI	2	Saprotroph	yeast/industrial	Ascomycota	Saccharomycotina	13385232	84	5636	196	349	53	598	80	10	21	5	4	51	13	Piskur J et al., 2012	>30 aa
4922	Pichia pastoris GS115	P. pastoris	NCBI	1	Saprotroph	yeast/industrial	Ascomycota	Saccharomycotina	9216378	6	5077	227	380	42	649	103	23	36	13	5	50	4	De Schutter K et al., 2009	>30 aa
45596	Candida tenuis NRRL Y-1498	C. tenuis	JGI	1	Saprotroph	yeast/insect symbiont	Ascomycota	Saccharomycotina	10747050	25	5533	250	373	57	680	128	17	39	10	5	72	9	Wohlbach DJ et al., 2011	>50 aa
4959	Debaryomyces hansenii	D. hansenii	Center for Biological Sequences	1	Saprotroph	yeast/halophilic fungi	Ascomycota	Saccharomycotina	12152486	7	6354	254	357	74	685	132	24	38	16	1	74	8	Sacerdot C et al., 2008	no cutoff
4924	Pichia stipitis	P. stipitis	JGI	2	Saprotroph	yeast/insect symbiont	Ascomycota	Saccharomycotina	15441079	9	5839	263	374	58	695	130	17	33	6	6	81	6	Jeffries TW et al., 2007	>30 aa
340170	Spathaspora passalidarum NRRL Y-27907	S. passalidarum	JGI	2	Saprotroph	yeast/insect symbiont	Ascomycota	Saccharomycotina	13182099	8	5983	334	390	73	797	150	21	42	14	4	87	7	Wohlbach DJ et al., 2011	>30 aa
5011	Taphrina deformans	T. deformans	JGI	1	Biotroph	peach	Ascomycota	Taphrinomycotina	13364053	394	4609	270	415	37	722	186	32	59	21	8	97	37	Cisse OH et al., 2013	no cutoff
42068	Pneumocystis jirovecii	P. jirovecii	JGI	1	Animal pathogen	yeast/opportunistic human pathogen	Ascomycota	Taphrinomycotina	8152515	355	3520	84	249	63	396	19	0	6	1	0	13	6	Cisse OH et al., 2012	no cutoff
4899	Schizosaccharomyces octosporus yFS286	S. octosporus	Broad Institute	1	Saprotroph	yeast/model fungi	Ascomycota	Taphrinomycotina	11634473	5	4986	206	316	31	553	100	22	27	9	4	57	3	Rhind N et al., 2011	no cutoff
4896	Schizosaccharomyces pombe 132	S. pombe	Broad Institute	1	Saprotroph	yeast/industrial	Ascomycota	Taphrinomycotina	12611948	2091	5350	184	362	32	578	91	21	17	6	1	59	5	Wood V et al., 2002	no cutoff
5297	Puccinia graminis	P. graminis	Broad Institute	1	Biotroph	cereals	Basidiomycota	Pucciniomycotina	88644628	393	20567	1931	2020	230	4181	1366	107	159	69	10	1136	466	Duplessis S et al., 2011	no cutoff
27350	Puccinia striiformis f. sp. tritici PST-130	P. striiformis	JGI	1	Biotroph	cereals	Basidiomycota	Pucciniomycotina	64782816	29178	18021	1762	1864	225	3851	1201	86	129	52	7	1005	279	Cantu D et al., 2011	>30 aa
203908	Melampsora laricis-populina	M. laricis-populina	JGI	1	Biotroph	Populus	Basidiomycota	Pucciniomycotina	101129028	462	16694	1305	1483	233	3021	977	124	164	69	17	734	406	Duplessis S et al., 2011	>30 aa
34349	Mixia osmundae IAM 14324	M. osmundae	JGI	1	Biotroph	fern	Basidiomycota	Pucciniomycotina	13634488	156	6903	800	905	42	1747	547	65	121	39	14	381	253	Toome M et al., 2014	>30 aa
327079	Pseudozyma hubeiensis SY62	P. hubeiensis	JGI	1	Saprotroph	yeast/industrial	Basidiomycota	Ustilaginomycotina	18442938	74	7472	458	1050	50	1558	346	67	102	33	12	198	28	Konishi M et al., 2013	>50 aa
72558	Sporisorium reilianum SRZ2	S. reilianum	JGI	1	Biotroph	maize	Basidiomycota	Ustilaginomycotina	18386378	44	6648	648	830	42	1520	487	92	118	48	12	311	24	Schirawski J et al., 2010	no cutoff
5270	Ustilago maydis 521	U. maydis	Broad Institute	1	Biotroph	maize	Basidiomycota	Ustilaginomycotina	19683350	276	6689	789	583	10	1382	455	85	119	50	10	286	28	Kamper J et al., 2006	no cutoff
76773	Malassezia globosa	M. globosa	Procter & Gamble	-	Animal pathogen	human pathogen (dermatophyte)	Basidiomycota	Ustilaginomycotina	8958118	67	4286	211	378	37	626	141	11	57	17	6	69	8	Xu J et al., 2007	no cutoff
76777	Malassezia sympodialis ATCC 42132	M. sympodialis	JGI	1	Animal pathogen	human pathogen (dermatophyte)	Basidiomycota	Ustilaginomycotina	7669689	65	3517	161	389	24	574	95	15	41	13	6	43	0	Gioti A et al., 2013	>50 aa
148960	Wallemia sebi	W. sebi	JGI	1	Saprotroph	xerophilic fungi	Basidiomycota	Agaricomycotina	9815586	56	5284	278	354	46	678	201	41	56	15	5	120	21	Padamsee M et al., 2012	>30 aa
5207	Cryptococcus neoformans var. grubii H99	C. neoformans	Broad Institute	3	Animal pathogen	yeast/opportunistic human pathogen	Basidiomycota	Agaricomycotina	18874889	14	7813	467	827	69	1363	241	60	87	27	10	125	14	Janbon G et al., 2014	>30 aa
5217	Tremella mesenterica	T. mesenterica	JGI	1	Necrotroph (Wood-decaying)	white rot	Basidiomycota	Agaricomycotina	28639919	45	8313	397	1005	78	1480	254	46	62	21	10	161	36	Floudas D et al., 2012	>30 aa
1331295	Auricularia subglabra	A. subglabra	JGI	2	Necrotroph (Wood-decaying)	white rot	Basidiomycota	Agaricomycotina	76853599	761	25459	2689	3626	278	6593	1940	389	611	253	100	1112	30	Floudas D et al., 2012	>30 aa
930990	Botryobasidium botryosum	B. botryosum	JGI	1	Necrotroph (Wood-decaying)	uncertain	Basidiomycota	Agaricomycotina	46674321	334	16526	1549	2175	177	3901	941	195	310	118	19	526	198	Riley R et al., 2014	>30 aa
456999	Rhizoctonia solani AG-1 IB	R. solani	JGI	1	Necrotroph (Crop-infecting)	broad-host (herbaceous plants)	Basidiomycota	Agaricomycotina	47658641	1600	15157	1396	1624	188	3208	1116	388	504	177	31	400	99	Wibberg D et al., 2013	>50 aa
745407	Dacryopinax sp. DJM 731 SSP1	Dacryopinax sp.	JGI	1	Necrotroph (Wood-decaying)	brown rot	Basidiomycota	Agaricomycotina	29503487	99	10242	863	1269	96	2228	523	90	150	54	21	323	115	Floudas D et al., 2012	>30 aa
65672	Piriformospora indica DSM 11827	P. indica	JGI	1	Symbiont	endophyte	Basidiomycota	Agaricomycotina	24979981	1884	11767	996	1181	139	2316	692	220	285	143	33	320	138	Zuccaro A et al., 2011	no cutoff
153609	Moniliophthora perniciosa	M. perniciosa	JGI	1	Hemibiotroph	cacao	Basidiomycota	Agaricomycotina	18411357	25056	13560	843	1127	126	2096	479	60	106	36	25	314	13	Mondego JM et al., 2008	no cutoff
208960	Fomitiporia mediterranea	F. mediterranea	JGI	1	Necrotroph (Wood-decaying)	white rot	Basidiomycota	Agaricomycotina	63354420	1412	11333	832	1225	131	2188	610	191	216	87	28	294	62	Floudas D et al., 2012	>30 aa
109633	Galerina marginata	G. marginata	JGI	1	Necrotroph (Wood-decaying)	white rot	Basidiomycota	Agaricomycotina	59418196	414	21461	2210	2505	294	5009	1394	352	419	184	80	797	301	Riley R et al., 2014	>30 aa
29883	Laccaria bicolor	L. bicolor	JGI	2	Symbiont	ectomycorrhiza	Basidiomycota	Agaricomycotina	60707050	55	23130	1547	2912	335	4794	847	108	196	65	21	581	226	Martin F et al., 2008	no cutoff
5346	Coprinopsis cinerea okayama7	C. cinerea	Broad Institute	-	Saprotroph	fruit body forming	Basidiomycota	Agaricomycotina	36294355	67	13342	1236	1258	132	2626	925	256	357	145	22	450	105	Stajich JE et al., 2010	no cutoff
5322	Pleurotus ostreatus PC15	P. ostreatus	JGI	2	Necrotroph (Wood-decaying)	white rot	Basidiomycota	Agaricomycotina	34343005	12	12330	1156	1314	111	2581	869	268	319	116	33	431	83	Riley R et al., 2014	>30 aa
47429	Armillaria mellea DSM 3731	A. mellea	JGI	1.1	Necrotroph (Wood-decaying)	white rot	Basidiomycota	Agaricomycotina	79545241	33681	14473	1218	1001	256	2475	896	245	347	112	30	423	61	Collins C et al., 2013	no cutoff
72120	Omphalotus olearius	O. olearius	JGI	1	Saprotroph	bioluminescent fungi	Basidiomycota	Agaricomycotina	28145093	868	8171	678	875	90	1643	553	167	204	80	31	255	34	Wawrzyn GT et al., 2012	>30 aa
80637	Coniophora puteana	C. puteana	JGI	1	Necrotroph (Wood-decaying)	brown rot	Basidiomycota	Agaricomycotina	42968544	210	13761	1108	1548	164	2820	817	227	304	105	29	387	69	Floudas D et al., 2012	>30 aa
85982	Serpula lacrymans S7.3	S. lacrymans	JGI	2	Necrotroph (Wood-decaying)	brown rot	Basidiomycota	Agaricomycotina	47042600	2128	14495	899	1667	171	2737	492	134	178	78	18	249	68	Eastwood DC et al., 2011	>30 aa
984962	Heterobasidion irregulare (annosum) TC 32-1	H. irregulare	JGI	2	Necrotroph (Wood-decaying)	white rot	Basidiomycota	Agaricomycotina	33649967	15	13405	1059	1754	157	2970	629	192	236	81	33	300	83	Olson A et al., 2012	no cutoff
40492	Stereum hirsutum FP-91666 SS1	S. hirsutum	JGI	1	Necrotroph (Wood-decaying)	white rot	Basidiomycota	Agaricomycotina	46511623	159	14072	1189	1637	159	2985	864	283	334	122	35	394	48	Floudas D et al., 2012	>30 aa
104355	Gloeophyllum trabeum	G. trabeum	JGI	1	Necrotroph (Wood-decaying)	brown rot	Basidiomycota	Agaricomycotina	37181821	443	11846	903	1244	96	2243	600	167	205	78	13	298	40	Floudas D et al., 2012	>30 aa
202697	Jaapia argillacea	J. argillacea	JGI	1	Necrotroph (Wood-decaying)	uncertain	Basidiomycota	Agaricomycotina	45045919	295	16419	1232	2100	206	3538	748	173	233	114	27	413	120	Riley R et al., 2014	>30 aa
202698	Punctularia strigosozonata	P. strigosozonata	JGI	1	Necrotroph (Wood-decaying)	white rot	Basidiomycota	Agaricomycotina	34171901	195	11538	1001	1348	135	2484	767	238	294	130	42	355	61	Floudas D et al., 2012	>30 aa
231932	Phanerochaete carnosa HHB-10118-Sp	P. carnosa	JGI	1	Necrotroph (Wood-decaying)	white rot	Basidiomycota	Agaricomycotina	46293355	1137	13937	1238	1699	186	3123	818	163	298	108	37	437	107	Suzuki H et al., 2012	>30 aa
5306	Phanerochaete chrysosporium RP-78	P. chrysosporium	JGI	2.2	Necrotroph (Wood-decaying)	white rot	Basidiomycota	Agaricomycotina	35149519	232	13602	1235	1738	128	3101	813	180	282	118	43	440	110	Ohm RA et al., 2014	>30 aa
5331	Bjerkandera adusta	B. adusta	JGI	1	Necrotroph (Wood-decaying)	white rot	Basidiomycota	Agaricomycotina	42730300	508	15473	1478	1803	155	3436	932	210	308	134	63	500	136	Binder M et al., 2013	>30 aa
194682	Phlebia brevispora HHB-7030 SS6	P. brevispora	JGI	1	Necrotroph (Wood-decaying)	white rot	Basidiomycota	Agaricomycotina	49963746	1645	16170	1239	1771	177	3187	858	205	310	121	53	437	80	Binder M et al., 2013	>30 aa
114155	Dichomitus squalens	D. squalens	JGI	1	Necrotroph (Wood-decaying)	white rot	Basidiomycota	Agaricomycotina	42748430	542	12290	1025	1422	131	2578	755	230	294	111	44	329	44	Floudas D et al., 2012	>30 aa
5325	Trametes versicolor	T. versicolor	JGI	1	Necrotroph (Wood-decaying)	white rot	Basidiomycota	Agaricomycotina	44794008	283	14296	1248	1707	167	3122	896	233	329	116	55	430	42	Floudas D et al., 2012	>30 aa
42742	Ceriporiopsis subvermispora B	C. subvermispora	JGI	1	Necrotroph (Wood-decaying)	white rot	Basidiomycota	Agaricomycotina	38969816	740	12125	936	1427	141	2504	612	159	193	86	30	326	74	Fernandez-Fueyo E et al., 2012	>30 aa
40483	Fomitopsis pinicola FP-58527 SS1	F. pinicola	JGI	3	Necrotroph (Wood-decaying)	brown rot	Basidiomycota	Agaricomycotina	41614358	504	13885	1110	1634	148	2892	733	150	281	83	32	369	67	Floudas D et al., 2012	>30 aa
104341	Postia placenta MAD-698-R-SB12	P. placenta	JGI	1	Necrotroph (Wood-decaying)	brown rot	Basidiomycota	Agaricomycotina	90927236	549	12541	927	1562	179	2668	734	142	292	85	33	363	35	Martinez D et al., 2009	>30 aa
599839	Fibroporia radiculosa TFFH 294	F. radiculosa	JGI	1	Necrotroph (Wood-decaying)	brown rot	Basidiomycota	Agaricomycotina	28378039	861	9262	723	1104	114	1941	487	96	183	55	15	253	51	Tang JD et al., 2012	no cutoff
81056	Wolfiporia cocos	W. cocos	JGI	1	Necrotroph (Wood-decaying)	white rot	Basidiomycota	Agaricomycotina	50483556	348	12746	840	1414	174	2428	520	116	192	66	22	267	39	Floudas D et al., 2012	>30 aa
588596	Rhizophagus irregularis DAOM 181602	R. irregularis	JGI	1	Symbiont	arbuscular mycorrhiza	Glomeromycota	Glomeromycetes	91083792	28371	30282	938	1777	468	3183	475	20	90	17	18	368	223	Tisserant E et al., 2012/Tisserant E et al., 2013	>30 aa
64495	Rhizopus oryzae	R. oryzae	Broad Institute	3	Animal pathogen	saprotroph/opportunistic human pathogen	Zygomycota	Mucoromycotina	46087117	83	17482	750	994	202	1946	464	88	172	50	9	261	2	Ma LJ et al., 2009	no cutoff
881290	Nematocida parisii ERTm1	N. parisii	Broad Institute	1	Animal pathogen	obligate intracellular parasite	Microspora	Microsporidia	4071346	65	2661	188	272	103	563	65	1	9	1	1	55	0	Cuomo CA et al., 2012	>30 aa
278021	Antonospora locustae	A. locustae	The Josephine Bay Paul Center	1	Animal pathogen	entomopathogens	Microspora	Microsporidia	6074860	3116	2606	166	208	62	436	69	4	23	17	2	40	24	Slamovits CH et al., 2004	>30 aa
31281	Enterocytozoon bieneusi	E. bieneusi	NCBI	1	Animal pathogen	obligate intracellular parasite	Microspora	Microsporidia	3860738	1743	3632	107	183	95	385	45	1	5	0	0	39	16	Akiyoshi DE et al., 2009	no cutoff
6035	Encephalitozoon cuniculi	E. cuniculi	Genoscope	1	Animal pathogen	obligate intracellular parasite	Microspora	Microsporidia	2497519	11	1996	90	135	34	259	29	3	5	1	0	22	1	Peyretaillade E et al., 2009	>50 aa
40302	Nosema ceranae	N. ceranae	NCBI	1	Animal pathogen	entomopathogens	Microspora	Microsporidia	7860219	5465	2060	80	154	85	319	30	2	5	0	1	23	12	Cornman RS et al., 2009	>30 aa	x
