# Supplementary material for: Kingdom-Wide Analysis of Fungal Small Secreted Proteins (SSPs) Reveals their Potential Role in Host Association
Source: Front Plant Sci. 2016 Feb 19;7:186. doi: 10.3389/fpls.2016.00186 (PMC4759460; doi:10.3389/fpls.2016.00186)
Supplement: Supplementary file 3 [file Table3.XLSX]

## Sheet: Sheet 1
PHI-base accession	Gene name	Accession no.	Phenotype of mutant	Pathogen species	Disease name	Experimental host
PHI:2896	BEC1005		Effector (plant avirulence determinant)	Blumeria graminis	Barley powdery mildew	Barley		Color-code
PHI:2897	BEC1019		Effector (plant avirulence determinant)	Blumeria graminis	Barley powdery mildew	Barley		Found in CSSPs
PHI:2898	BEC1011		Effector (plant avirulence determinant)	Blumeria graminis	Barley powdery mildew	Barley		Found in SSSPs
PHI:2899	BEC1038		Effector (plant avirulence determinant)	Blumeria graminis	Barley powdery mildew	Barley
PHI:2900	BEC1016		Effector (plant avirulence determinant)	Blumeria graminis	Barley powdery mildew	Barley
PHI:2901	BEC1040		Effector (plant avirulence determinant)	Blumeria graminis	Barley powdery mildew	Barley
PHI:2902	BEC1018		Effector (plant avirulence determinant)	Blumeria graminis	Barley powdery mildew	Barley
PHI:2903	BEC1054		Effector (plant avirulence determinant)	Blumeria graminis	Barley powdery mildew	Barley
PHI:2347	PGIP2	Q5TIP4	Effector (plant avirulence determinant)	Botrytis cinerea	Grey mould	Tobacco
PHI:18	AVR4	CAA69643	Effector (plant avirulence determinant)	Cladosporium fulvum	Leaf mold	Tomato
PHI:2344	Avr2	Q8NID8	Effector (plant avirulence determinant)	Cladosporium fulvum	Leaf mold	Tomato
PHI:2845	avr9	P22287	Effector (plant avirulence determinant)	Cladosporium fulvum	Tomato leaf mould	Tomato
PHI:472	AVR2	CAD16675	Effector (plant avirulence determinant)	Cladosporium fulvum	Leaf mold	Tomato
PHI:529	AVR4E	AAT28197	Effector (plant avirulence determinant)	Cladosporium fulvum	Leaf mold	Tomato
PHI:7	AVR9	CAA42824	Effector (plant avirulence determinant)	Cladosporium fulvum	Leaf mold	Tomato
PHI:71	ECP2	CAA78401	Effector (plant avirulence determinant)	Cladosporium fulvum	Leaf mold	Tomato
PHI:379	SIX1	CAE55866	Effector (plant avirulence determinant)	Fusarium oxysporum	Vascular wilt	Tomato
PHI:2426	Avr2	D0U2D1	Effector (plant avirulence determinant)	Fusarium oxysporum	Vascular wilt	Tomato
PHI:1131	AvrLm6	CAJ90695	Effector (plant avirulence determinant)	Leptosphaeria maculans	Phoma stem canker	Rye
PHI:1132	AvrLm4-7	CAQ53119	Effector (plant avirulence determinant)	Leptosphaeria maculans	Phoma stem canker	Rye
PHI:2281	avrLm1	AM084345	Effector (plant avirulence determinant)	Leptosphaeria maculans	Phoma stem canker	Oil seed rape
PHI:2919	AvrLm11	CBX90019	Effector (plant avirulence determinant)	Leptosphaeria maculans	Stem canker	Oil seed rape
PHI:201	AVR-Pita/AVR2-YAMO	AAK00131	Effector (plant avirulence determinant)	Magnaporthe oryzae	Rice blast	Rice
PHI:2014	AVR-Pia	B9WZW9	Effector (plant avirulence determinant)	Magnaporthe oryzae	Rice blast	Rice
PHI:2064	AvrPiz-t	C6ZEZ6	Effector (plant avirulence determinant)	Magnaporthe oryzae	Rice blast	Rice
PHI:2118	MgSM1	MGG_05344	Effector (plant avirulence determinant)	Magnaporthe oryzae	Rice blast	Arabidopsis thaliana
PHI:2136	AVR-Pii	C4B8B7	Effector (plant avirulence determinant)	Magnaporthe oryzae	Rice blast	Rice
PHI:2137	AVR-Pik	C4B8B9	Effector (plant avirulence determinant)	Magnaporthe oryzae	Rice blast	Rice
PHI:2150	AVR-Pita1	C1KJI7	Effector (plant avirulence determinant)	Magnaporthe oryzae	Rice blast	Rice
PHI:2151	PWL1	B9A9V1	Effector (plant avirulence determinant)	Magnaporthe oryzae	Rice blast	Weeping lovegrass
PHI:2152	PWL2	Q01144	Effector (plant avirulence determinant)	Magnaporthe oryzae	Rice blast	Weeping lovegrass
PHI:2216	PemG1	EF062504	Effector (plant avirulence determinant)	Magnaporthe oryzae	Rice blast	Rice
PHI:2829	AVR-Pita1JA	C1KJH7	Effector (plant avirulence determinant)	Magnaporthe oryzae	Rice Blast	Rice
PHI:2830	AVR-Pita1JB	C1KJG7	Effector (plant avirulence determinant)	Magnaporthe oryzae	Rice Blast	Rice
PHI:2850	AVR-Pita1	C1KJH9	Effector (plant avirulence determinant)	Magnaporthe oryzae	Rice Blast	Rice
PHI:325	ACE1	CAG28797	Effector (plant avirulence determinant)	Magnaporthe oryzae	Rice blast	Rice
PHI:41	PWL1	AAA80239	Effector (plant avirulence determinant)	Magnaporthe oryzae	Rice blast	Rice
PHI:42	PWL2	AAA91019	Effector (plant avirulence determinant)	Magnaporthe oryzae	Rice blast	Rice
PHI:532	AVRL567-A	AAS66948	Effector (plant avirulence determinant)	Melampsora lini	Flax rust	Flax
PHI:533	AVRL567-b	AAS66949	Effector (plant avirulence determinant)	Melampsora lini	Flax rust	Flax
PHI:535	AVRM	ABB96264	Effector (plant avirulence determinant)	Melampsora lini	Flax rust	Flax
PHI:536	AVRP4	ABB96261	Effector (plant avirulence determinant)	Melampsora lini	Flax rust	Flax
PHI:537	AvrP123	ABB96267	Effector (plant avirulence determinant)	Melampsora lini	Flax rust	Flax
PHI:2744	Pit2	Q4PET8	Effector (plant avirulence determinant)	Ustilago maydis	Smut disease	Maize
PHI:2331	Ave1	H9DUR1	Effector (plant avirulence determinant)	Verticillium dahliae	Verticillium wilt	Tomato
PHI:2696	NIP2	I1VGT7	Effector (plant avirulence determinant)	Rhynchosporium commune	Barley leaf scald	Barley
PHI:2697	NIP3	I1VGT8	Effector (plant avirulence determinant)	Rhynchosporium commune	Barley leaf scald	Barley
PHI:2698	NIP1	Q02039	Effector (plant avirulence determinant)	Rhynchosporium commune	Barley leaf scald	Barley
PHI:38	NIP1	AAA86496	Effector (plant avirulence determinant)	Rhynchosporium secalis	Scald/leaf blotch	Barley
