# Supplementary material for: Kingdom-Wide Analysis of Fungal Small Secreted Proteins (SSPs) Reveals their Potential Role in Host Association
Source: Front Plant Sci. 2016 Feb 19;7:186. doi: 10.3389/fpls.2016.00186 (PMC4759460; doi:10.3389/fpls.2016.00186)
Supplement: Supplementary file 4 [file Table4.XLSX]

## Sheet: Genomic Context of SSSPs
Species	Lifestyle	Phylum	Subphylum	Assembly Length (bp)	No. of Contigs	No. of Genes	No. of SSSPs	Standard for gene density	Number of SSSP-encoding Genes			Standard for AT-content	Number of SSSP-encoding Genes
								Genes/100kb	higher	lower	range (min. - ave. - max.)	AT-content (%)	higher	lower	range (min. - ave. - max.)
Arthrobotrys oligospora	Animal pathogen	Ascomycota	Pezizomycotina	40072829	215	11479	70	28.6453	45	25	15 - 30.4 - 45	0.555482	9	61	53% - 55% - 58%
Arthroderma benhamiae	Animal pathogen	Ascomycota	Pezizomycotina	22224160	68	7980	13	35.9069	8	5	21 - 35.9 - 48	0.512515	5	8	50% - 51% - 52%
Aspergillus clavatus	Animal pathogen	Ascomycota	Pezizomycotina	27859441	143	9121	16	32.7394	11	5	23 - 36.2 - 48	0.507903	3	13	46% - 49% - 53%		Greater number of genes
Aspergillus terreus	Animal pathogen	Ascomycota	Pezizomycotina	29331195	26	10406	33	35.4776	16	17	15 - 34.8 - 43	0.471022	8	25	43% - 46% - 50%		Smaller number of genes
Beauveria bassiana	Animal pathogen	Ascomycota	Pezizomycotina	33693936	235	10364	37	30.7592	12	25	13 - 27.9 - 37	0.484891	10	27	46% - 48% - 51%
Cordyceps militaris	Animal pathogen	Ascomycota	Pezizomycotina	32268578	32	9651	28	29.9084	21	7	22 - 34.2 - 45	0.485816	4	24	44% - 47% - 54%
Cryptococcus neoformans	Animal pathogen	Basidiomycota	Agaricomycotina	18874889	14	7813	14	41.3936	9	5	21 - 41.1 - 51	0.517713	9	5	51% - 52% - 53%
Histoplasma capsulatum	Animal pathogen	Ascomycota	Pezizomycotina	32988475	280	9277	22	28.1219	15	7	20 - 31.5 - 41	0.538387	3	19	45% - 51% - 55%
Pneumocystis jirovecii	Animal pathogen	Ascomycota	Taphrinomycotina	8152515	355	3520	6	43.1769	0	6	1 - 12.5 - 30	0.716218	4	2	68% - 74% - 80%
Uncinocarpus reesii	Animal pathogen	Ascomycota	Pezizomycotina	22327935	45	7798	28	34.9249	16	12	23 - 35.2 - 45	0.513185	9	19	48% - 51% - 59%
Mixia osmundae	Biotroph	Basidiomycota	Pucciniomycotina	13634488	156	6903	253	50.629	150	103	0 - 50.8 - 66	0.444749	156	97	42% - 45% - 48%
Sporisorium reilianum	Biotroph	Basidiomycota	Ustilaginomycotina	18386378	44	6648	24	36.1572	17	7	28 - 37.1 - 44	0.401285	8	16	38% - 40% - 44%
Taphrina deformans	Biotroph	Ascomycota	Taphrinomycotina	13364053	394	4609	37	34.488	3	34	0 - 17.2 - 37	0.504388	15	22	47% - 50% - 54%
Cochliobolus sativus	Hemibiotroph	Ascomycota	Pezizomycotina	34417436	157	12250	22	35.5924	14	8	25 - 35.5 - 45	0.501592	2	20	41% - 48% - 51%
Dothistroma septosporum	Hemibiotroph	Ascomycota	Pezizomycotina	30209431	20	12580	50	41.6426	20	30	2 - 38.9 - 50	0.469116	9	41	45% - 47% - 55%
Leptosphaeria maculans	Hemibiotroph	Ascomycota	Pezizomycotina	44892605	41	12469	148	27.7752	121	27	0 - 36.5 - 58	0.547561	22	126	45% - 51% - 66%
Magnaporthe oryzae	Hemibiotroph	Ascomycota	Pezizomycotina	41695457	8	12991	349	31.1569	149	200	12 - 30.4 - 42	0.483923	168	181	20% - 48% - 53%
Mycosphaerella graminicola	Hemibiotroph	Ascomycota	Pezizomycotina	39686251	21	10952	120	27.5965	38	82	0 - 24.0 - 42	0.478613	54	66	45% - 48% - 53%
Setosphaeria turcica	Hemibiotroph	Ascomycota	Pezizomycotina	43014577	407	11702	75	27.2047	45	30	0 - 27.6 - 41	0.485622	2	73	34% - 44% - 51%
Cochliobolus heterostrophus	Necrotroph (Crop-infecting)	Ascomycota	Pezizomycotina	36456735	68	13336	24	36.5803	10	14	20 - 34.5 - 40	0.502266	6	18	48% - 49% - 56%
Fusarium fujikuroi	Necrotroph (Crop-infecting)	Ascomycota	Pezizomycotina	43832314	12	14813	6	33.7947	3	3	26 - 34.8 - 43	0.525281	3	3	50% - 52% - 53%
Fusarium graminearum	Necrotroph (Crop-infecting)	Ascomycota	Pezizomycotina	36446046	33	13321	23	36.5499	10	13	26 - 36.7 - 47	0.51668	8	15	50% - 51% - 55%
Fusarium oxysporum	Necrotroph (Crop-infecting)	Ascomycota	Pezizomycotina	61357934	114	27347	42	44.5696	24	18	9 - 43.9 - 74	0.516039	20	22	45% - 51% - 55%
Fusarium solani	Necrotroph (Crop-infecting)	Ascomycota	Pezizomycotina	51286497	209	15707	26	30.626	12	14	15 - 29.4 - 40	0.492139	12	14	46% - 49% - 54%
Fusarium verticillioides	Necrotroph (Crop-infecting)	Ascomycota	Pezizomycotina	41776161	36	20553	37	49.1979	19	18	34 - 50.9 - 88	0.512951	13	24	49% - 51% - 53%
Pyrenophora tritici-repentis	Necrotroph (Crop-infecting)	Ascomycota	Pezizomycotina	37840464	47	12169	73	32.1587	37	36	9 - 31.3 - 45	0.490208	20	53	39% - 48% - 53%
Sclerotinia sclerotiorum	Necrotroph (Crop-infecting)	Ascomycota	Pezizomycotina	38330212	36	14522	52	37.8866	35	17	24 - 38.5 - 45	0.581585	17	35	54% - 58% - 60%
Verticillium albo-atrum	Necrotroph (Crop-infecting)	Ascomycota	Pezizomycotina	32833495	27	10239	13	31.1846	8	5	24 - 31.5 - 37	0.439437	0	13	34% - 40% - 42%
Botryobasidium botryosum	Necrotroph (Wood-decaying)	Basidiomycota	Agaricomycotina	46674321	334	16526	198	35.407	62	136	2 - 31.1 - 46	0.475568	51	147	35% - 47% - 50%
Dacryopinax sp.	Necrotroph (Wood-decaying)	Basidiomycota	Agaricomycotina	29503487	99	10242	115	34.7145	27	88	0 - 28.8 - 46	0.477687	8	107	35% - 44% - 51%
Galerina marginata	Necrotroph (Wood-decaying)	Basidiomycota	Agaricomycotina	59418196	414	21461	301	36.1186	96	205	0 - 32.4 - 52	0.520257	72	229	40% - 51% - 55%
Gloeophyllum trabeum	Necrotroph (Wood-decaying)	Basidiomycota	Agaricomycotina	37181821	443	11846	40	31.8597	14	26	3 - 27.9 - 48	0.467652	3	37	32% - 44% - 50%
Heterobasidion irregulare	Necrotroph (Wood-decaying)	Basidiomycota	Agaricomycotina	33649967	15	13405	83	39.8366	33	50	3 - 36.1 - 49	0.477743	25	58	43% - 47% - 59%
Jaapia argillacea	Necrotroph (Wood-decaying)	Basidiomycota	Agaricomycotina	45045919	295	16419	120	36.4495	48	72	5 - 33.4 - 52	0.502336	14	106	35% - 49% - 53%
Phanerochaete chrysosporium	Necrotroph (Wood-decaying)	Basidiomycota	Agaricomycotina	35149519	232	13602	110	38.6975	68	42	2 - 39.7 - 54	0.431778	19	91	20% - 41% - 44%
Pleurotus ostreatus	Necrotroph (Wood-decaying)	Basidiomycota	Agaricomycotina	34343005	12	12330	83	35.9025	34	49	0 - 32.2 - 48	0.490544	34	49	46% - 49% - 50%
Punctularia strigosozonata	Necrotroph (Wood-decaying)	Basidiomycota	Agaricomycotina	34171901	195	11538	61	33.7646	27	34	15 - 31.2 - 47	0.448454	16	45	34% - 43% - 47%
Stereum hirsutum	Necrotroph (Wood-decaying)	Basidiomycota	Agaricomycotina	46511623	159	14072	48	30.2548	16	32	11 - 26.9 - 38	0.486928	24	24	37% - 48% - 50%
Trametes versicolor	Necrotroph (Wood-decaying)	Basidiomycota	Agaricomycotina	44794008	283	14296	42	31.915	12	30	0 - 27.6 - 43	0.423143	12	30	30% - 41% - 44%
Wolfiporia cocos	Necrotroph (Wood-decaying)	Basidiomycota	Agaricomycotina	50483556	348	12746	39	25.2478	16	23	2 - 23.9 - 45	0.478322	7	32	33% - 45% - 50%
Laccaria bicolor	Symbionts	Basidiomycota	Agaricomycotina	60707050	55	23130	226	38.101	81	145	0 - 35.1 - 53	0.530539	65	161	41% - 52% - 62%
Trichoderma virens	Symbionts	Ascomycota	Pezizomycotina	39022666	93	12427	33	31.8456	4	29	16 - 26.1 - 35	0.507514	10	23	48% - 51% - 59%
Aspergillus kawachii	Saprotroph	Ascomycota	Pezizomycotina	36544702	317	11475	7	31.3999	6	1	28 - 34.3 - 41	0.506341	2	5	48% - 50% - 52%
Aureobasidium pullulans	Saprotroph	Ascomycota	Pezizomycotina	29621078	186	11866	86	40.0593	38	48	18 - 37.8 - 47	0.4998	21	65	48% - 50% - 53%
Baudoinia compniacensis	Saprotroph	Ascomycota	Pezizomycotina	21876451	19	10513	68	48.0562	15	53	9 - 44.3 - 55	0.452144	28	40	44% - 45% - 48%
Candida tenuis	Saprotroph	Ascomycota	Saccharomycotina	10747050	25	5533	9	51.4839	4	5	45 - 49.8 - 58	0.570767	4	5	54% - 57% - 60%
Dekkera bruxellensis	Saprotroph	Ascomycota	Saccharomycotina	13385232	84	5636	13	42.1061	1	12	4 - 31.2 - 56	0.600563	3	10	50% - 56% - 63%
Eurotium rubrum	Saprotroph	Ascomycota	Pezizomycotina	26209327	110	10076	56	38.4443	20	36	11 - 33.6 - 46	0.512143	19	37	49% - 51% - 55%
Glarea lozoyensis	Saprotroph	Ascomycota	Pezizomycotina	39509734	22	13083	104	33.1134	59	45	22 - 34.4 - 44	0.541777	17	87	50% - 53% - 60%
Myceliophthora thermophila	Saprotroph	Ascomycota	Pezizomycotina	38744216	7	9110	23	23.5132	13	10	15 - 24.4 - 36	0.485447	8	15	42% - 47% - 56%
Neurospora tetrasperma	Saprotroph	Ascomycota	Pezizomycotina	39146357	82	10380	21	26.5159	12	9	19 - 26.9 - 37	0.505847	4	17	43% - 48% - 55%
Ophiostoma piceae	Saprotroph	Ascomycota	Pezizomycotina	32840360	45	8884	16	27.0521	7	9	19 - 28.4 - 42	0.466458	5	11	44% - 46% - 49%
Penicillium oxalicum	Saprotroph	Ascomycota	Pezizomycotina	30177368	9	9979	34	33.0678	17	17	23 - 33.0 - 41	0.493438	8	26	47% - 49% - 53%
Pichia stipitis	Saprotroph	Ascomycota	Saccharomycotina	15441079	9	5839	6	37.8147	2	4	22 - 30.7 - 38	0.588638	3	3	59% - 59% - 60%
Pseudozyma hubeiensis	Saprotroph	Basidiomycota	Ustilaginomycotina	18442938	74	7472	28	40.5142	9	19	11 - 35.4 - 54	0.434905	13	15	42% - 44% - 45%
Saccharomyces cerevisiae	Saprotroph	Ascomycota	Saccharomycotina	12070898	17	6713	18	55.6131	7	11	47 - 54.0 - 64	0.617022	8	10	60% - 62% - 63%
Spathaspora passalidarum	Saprotroph	Ascomycota	Saccharomycotina	13182099	8	5983	7	45.3873	4	3	34 - 46.6 - 63	0.626274	0	7	60% - 62% - 63%
Trichoderma atroviride	Saprotroph	Ascomycota	Pezizomycotina	36143664	29	11863	68	32.8218	13	55	17 - 28.9 - 38	0.502541	20	48	48% - 50% - 58%
Wallemia sebi	Saprotroph	Basidiomycota	Agaricomycotina	9815586	56	5284	21	53.8328	3	18	0 - 35.0 - 61	0.599895	13	8	59% - 60% - 62%
