# Supplementary material for: Kingdom-Wide Analysis of Fungal Small Secreted Proteins (SSPs) Reveals their Potential Role in Host Association
Source: Front Plant Sci. 2016 Feb 19;7:186. doi: 10.3389/fpls.2016.00186 (PMC4759460; doi:10.3389/fpls.2016.00186)
Supplement: Supplementary file 11 [file DataSheet1.ZIP]

Archive with 133 entries (133 files):
- A.gossypii.SSSPs.fasta
- P.jirovecii.SSSPs.fasta
- S.pombe.SSSPs.fasta
- P.pastoris.SSSPs.fasta
- T.verrucosum.SSSPs.fasta
- N.crassa.SSSPs.fasta
- F.fujikuroi.SSSPs.fasta
- A.kawachii.SSSPs.fasta
- M.globosa.SSSPs.fasta
- D.hansenii.SSSPs.fasta
- A.fumigatus.SSSPs.fasta
- C.tenuis.SSSPs.fasta
- P.stipitis.SSSPs.fasta
- M.canis.SSSPs.fasta
- S.passalidarum.SSSPs.fasta
- T.reesei.SSSPs.fasta
- A.benhamiae.SSSPs.fasta
- D.bruxellensis.SSSPs.fasta
- S.cerevisiae.SSSPs.fasta
- M.perniciosa.SSSPs.fasta
- P.aleophilum.SSSPs.fasta
- T.rubrum.SSSPs.fasta
- V.albo-atrum.SSSPs.fasta
- A.niger.SSSPs.fasta
- A.clavatus.SSSPs.fasta
- E.bieneusi.SSSPs.fasta
- C.neoformans.SSSPs.fasta
- P.teres.SSSPs.fasta
- C.victoriae.SSSPs.fasta
- N.tetrasperma.SSSPs.fasta
- C.carbonum.SSSPs.fasta
- N.ceranae.SSSPs.fasta
- C.sativus.SSSPs.fasta
- C.graminicola.SSSPs.fasta
- O.piceae.SSSPs.fasta
- A.locustae.SSSPs.fasta
- C.immitis.SSSPs.fasta
- V.dahliae.SSSPs.fasta
- F.graminearum.SSSPs.fasta
- H.capsulatum.SSSPs.fasta
- A.brassicicola.SSSPs.fasta
- C.heterostrophus.SSSPs.fasta
- C.miyabeanus.SSSPs.fasta
- P.brasiliensis.SSSPs.fasta
- M.thermophila.SSSPs.fasta
- U.reesii.SSSPs.fasta
- W.sebi.SSSPs.fasta
- C.militaris.SSSPs.fasta
- U.maydis.SSSPs.fasta
- S.reilianum.SSSPs.fasta
- A.subglabra.SSSPs.fasta
- P.oxalicum.SSSPs.fasta
- T.terrestris.SSSPs.fasta
- A.nidulans.SSSPs.fasta
- P.hubeiensis.SSSPs.fasta
- F.oxysporum.SSSPs.fasta
- F.verticillioides.SSSPs.fasta
- N.parvum.SSSPs.fasta
- A.terreus.SSSPs.fasta
- S.sclerotiorum.SSSPs.fasta
- T.melanosporum.SSSPs.fasta
- T.virens.SSSPs.fasta
- B.bassiana.SSSPs.fasta
- F.solani.SSSPs.fasta
- W.cocos.SSSPs.fasta
- D.squalens.SSSPs.fasta
- G.trabeum.SSSPs.fasta
- H.pulicare.SSSPs.fasta
- P.placenta.SSSPs.fasta
- T.versicolor.SSSPs.fasta
- T.mesenterica.SSSPs.fasta
- R.rufulum.SSSPs.fasta
- A.sarcoides.SSSPs.fasta
- S.hirsutum.SSSPs.fasta
- F.radiculosa.SSSPs.fasta
- O.olearius.SSSPs.fasta
- P.anserina.SSSPs.fasta
- C.globosum.SSSPs.fasta
- T.deformans.SSSPs.fasta
- P.tritici-repentis.SSSPs.fasta
- E.lata.SSSPs.fasta
- D.septosporum.SSSPs.fasta
- B.cinerea.SSSPs.fasta
- S.lacrymans.SSSPs.fasta
- C.higginsianum.SSSPs.fasta
- E.rubrum.SSSPs.fasta
- Y.lipolytica.SSSPs.fasta
- F.mediterranea.SSSPs.fasta
- A.mellea.SSSPs.fasta
- P.strigosozonata.SSSPs.fasta
- T.atroviride.SSSPs.fasta
- B.compniacensis.SSSPs.fasta
- C.fulvum.SSSPs.fasta
- F.pinicola.SSSPs.fasta
- P.brevispora.SSSPs.fasta
- H.irregulare.SSSPs.fasta
- S.turcica.SSSPs.fasta
- C.subvermispora.SSSPs.fasta
- C.puteana.SSSPs.fasta
- M.haptotylum.SSSPs.fasta
- A.pullulans.SSSPs.fasta
- A.oligospora.SSSPs.fasta
- M.phaseolina.SSSPs.fasta
- P.ostreatus.SSSPs.fasta
- J.argillacea.SSSPs.fasta
- P.carnosa.SSSPs.fasta
- R.solani.SSSPs.fasta
- L.maculans.SSSPs.fasta
- P.chrysosporium.SSSPs.fasta
- C.cinerea.SSSPs.fasta
- G.lozoyensis.SSSPs.fasta
- M.graminicola.SSSPs.fasta
- S.nodorum.SSSPs.fasta
- B.adusta.SSSPs.fasta
- Dacryopinax.sp.SSSPs.fasta
- P.indica.SSSPs.fasta
- B.botryosum.SSSPs.fasta
- P.confluens.SSSPs.fasta
- R.irregularis.SSSPs.fasta
- L.bicolor.SSSPs.fasta
- B.graminis.SSSPs.fasta
- G.marginata.SSSPs.fasta
- P.striiformis.SSSPs.fasta
- M.osmundae.SSSPs.fasta
- M.oryzae.SSSPs.fasta
- M.laricis-populina.SSSPs.fasta
- P.graminis.SSSPs.fasta
- P.digitatum.SSSPs.fasta
- R.oryzae.SSSPs.fasta
- E.cuniculi.SSSPs.fasta
- P.chrysogenum.SSSPs.fasta
- S.octosporus.SSSPs.fasta
- M.acridum.SSSPs.fasta
