# Supplementary material for: Kingdom-Wide Analysis of Fungal Small Secreted Proteins (SSPs) Reveals their Potential Role in Host Association
Source: Front Plant Sci. 2016 Feb 19;7:186. doi: 10.3389/fpls.2016.00186 (PMC4759460; doi:10.3389/fpls.2016.00186)
Supplement: Supplementary file 11 [file DataSheet1.ZIP › P.jirovecii.SSSPs.fasta]

>PNEJI1_003687g.01
MRIGFSLIISSHFCMRIWRCFASSSNASPADVVLGGTGGTRHSGFETERCFPSLTNSSYVRRTSINCGARKPWIFVYIP*
>PNEJI1_001884g.01
MVSSKSFAVSGVSSSLICPIIFPVNACIISITERPIKFTFDESNACIRDVRRKYSFDGMSLSGNDSSISTCYCPIYD*
>PNEJI1_003386g.01
MKISIVLVIALLHAFSRTGIRTGICVLGCGRVIICSNTDSSPEECFDNSCVSSRHKLGSTYDFDLCF*
>PNEJI1_003860g.01
MKVFALASFLGIAYAFSKNIEFIHKKSTSNLSQNPSQNLLDLSFDLSLDSLGEEKILTLILGKDAISAQCKKKLEEYCNNLKNSN*
>PNEJI1_000821g.01
MTYASQFVAIIILTIARTAAFIPGASPPLVITAIFRFLEKATPVESGSCIFSFLLSKKKQFSETDEKSADFSVKVIKFPKGSLVVTSNGDISLGNNSY*
>PNEJI1_001438g.01
MSLLQTLLLYLSSTESSDSSVESISLPKYFISSCLKKARSPTPGISVGRPALSCLLAALSISCIVNPPSPASGVATSFLTGVRIGAYPGGGSRTLNPFTGNISSSSSSEKS*
