# Supplementary material for: Kingdom-Wide Analysis of Fungal Small Secreted Proteins (SSPs) Reveals their Potential Role in Host Association
Source: Front Plant Sci. 2016 Feb 19;7:186. doi: 10.3389/fpls.2016.00186 (PMC4759460; doi:10.3389/fpls.2016.00186)
Supplement: Supplementary file 11 [file DataSheet1.ZIP › S.pombe.SSSPs.fasta]

>SP1_00211
MMSGRSRGGPMGLLFACTLGVASAFYSTKPLWDKNSPEYKQLRSEIEAAKRDEEVKNGELIDPNVTSEDEKL
>SP1_01906
MKSFVWTLLGALSLGSLTTAYGANASNSSVPTPDNTLVVSYTNTSCYTSGPLSPDTRFNRTTRGTFSKVRDALKFRLNGPIHHWDIANELFDTALGVEIIDTQYGINNRTSRDWCTAVSALEKGDLIEFAAAFTAFDDVNPTKEVVPDALVGTLALWAKYSYEYDLTSIVSLFGKNWTVDELGWGTYIAHSLNEISSNTTGAANATLFIDTQTKSDCYKLASTIESWKYAPLSAFPNYGPFYIYGQCVATFTSGYSPLVEPAFTFASALNTTLNSFPNGTLPTQTQVVGDIGVKFLQYFA
>SP1_03725
MFSILKQGVISKSLLAATSLKATASRFSFSTSVASRVDGTKNGWSFTASNVADQTTDIGINSESAMSCNDQEQPLSFYVQTVRDDLNSPNWGAEQRKGAFDWEVSA
>SP1_04043
MNRFFISTLLLLAQHLAPAAASCGLTNEASLSANEVQDIYHDFVATSINYADLLKRNEDLNASLSTGSPVEITSTSCATDTSASTPIITESTSSTSSASTTGSSSSPLPLTSTSCTTSTSI
>SP1_04446
MKFFTASTLFLLAAQSLNSGVSASLSDPANTPNILLDVTVDINPAGYLSSV
