# Supplementary material for: Kingdom-Wide Analysis of Fungal Small Secreted Proteins (SSPs) Reveals their Potential Role in Host Association
Source: Front Plant Sci. 2016 Feb 19;7:186. doi: 10.3389/fpls.2016.00186 (PMC4759460; doi:10.3389/fpls.2016.00186)
Supplement: Supplementary file 11 [file DataSheet1.ZIP › T.verrucosum.SSSPs.fasta]

>TRV_00767
MNIFVESFCFFLPLLPSLTRPEDVVEGGQVEIDIMTTGVVPPHLAAAPYWSVIDAMTLCQMRSRFELPTIAWNCMKRGFYLPPTPTI
>TRV_00893
MQTADQLFAFFLASLLPLVTRFLINIDCKVEDLVFASSIVLVPTDATRIDIEKPQGEITYVISTDNEMLKDHHHSSCIFLAYSAVFVIS
>TRV_02505
MKMKMKMKMKMKMRTSSPVFVCVPVSHLYLLLLLPPPLLLPLSIVGFCYENAGHAGSMCKTGWLVQPSASFGYPGGLAVEAT
>TRV_03095
MWLKIVWFFFFFSVVKSSLFGLRRAISRAYITGEDSDDDSDDDGDDDDRKEDGDEDEESDPRGGIIRGSTSLTSGLLLGGMAALSQRGSSGIDLYGVSTSRPETRPIVPG
>TRV_03686
MLSVTFFLSSHSAFTLIASHDKKNFLIPLFRHPLLFLLLSYFLCFTTYVLPPRLPHTTSLPPANRHHNPEKNHSSPLRPSLFILYHGPTGA
>TRV_04351
MAGGALYLRRLFSLVTAVSSSASASAAASASSSASASSSSSSAAASPLRFFDVKKEAQRISHVINTQGRQRQPSTSTPTKSQKGRQDEKKQRKGQGKKGTKRTPSLLFPAGIPFRGLCALVGQPIIAAGEPGVPFF
>TRV_04676
MTEVSLLTGGIFRYASGSVARDRVGKKRRREVEYQEEEKKKKKKKTAILKTERREERKGRYRDRERSETERRDSMSYYDVDAILTDSQRETAGSGAGYQEEEIDET
>TRV_06463
MKLFAYILAIAAASVAVIAAPAPAAEVAEAQLEARAPEPVAAQLPHQSWKPLGFKPWLG
