# Supplementary material for: Kingdom-Wide Analysis of Fungal Small Secreted Proteins (SSPs) Reveals their Potential Role in Host Association
Source: Front Plant Sci. 2016 Feb 19;7:186. doi: 10.3389/fpls.2016.00186 (PMC4759460; doi:10.3389/fpls.2016.00186)
Supplement: Supplementary file 11 [file DataSheet1.ZIP › N.crassa.SSSPs.fasta]

>NCU16022T0
MSGAHFAAHSVAFGTVLGVFASHRTLSLLIITNNCLLSQHVAVLTSKSPASCLADDWSFRIIIIIIPRVAWSQVEFVRLGVGRCMFIVYDWGGDPATHYVESGDPGPLRGRALCNLLVGDELTLRTPPQTCPLQYCRGVV
>NCU05052T0
MAQPSLSVALQTCLCLCLCLSAVLPASQCPKHVPVPLRSSNTNCSGVGVNPIRPWNCCRLWRYWSVALCRVTMVWMPRLVPRKRKEIRCFRRGNPARWID
>NCU05763T0
MKNLAALVVAVLLLPFATALPTPNPVRADGLVPQELQDSAQPSGLA
>NCU07635T0
MLLPALLLWLPLVLLRMRVMVSRLTAPRIGNDIEDSDIDNSDTKSIDAENSDAEDDDTDDSDDEGQDTLGLESEDDGVFDPDGDEGGPEDSTSNDEDDFEAGVVETKGSDTEEQDEVDNSTTPQNDDQISPPSVETPRLARQRLQNAPGTSLPFCFGTHSSRRFCFVGRSEQRQSGQRKHDVM
>NCU08635T0
MSPLLASAALLPPRLGFLSLPLPDEWALGSTQHQTSVLATSTIYLHFTVPAVISSRTYPEGQTPSTEEWNSDAIFFSISPLNTRIEDWLW
>NCU11437T0
MISRVASLKQQLLLCSLSLFSSWPPTQQALFGLTPSAERGVDVPSHEIAHAVVASASSSVNRGVSVGTSVLVGLWLAFPSFVRDNHGLDSRYGSGHISSKPTNNRTTLESAKLECRPNSL
>NCU11814T0
MKVFKAHPHAFGQADNGPAFIFFLLFFASSLLFFISISETHAAGQTDGQTDRQTGQRRESIKKRMSNSALDVVTVQIHFVQELYTTILRDTVLHYGNRDYERHTHAIGPQCLISYTCFAFVHSLNVCISYVLSQDRILNPLVYKYPGEEDGRLVAIG
