# Supplementary material for: Kingdom-Wide Analysis of Fungal Small Secreted Proteins (SSPs) Reveals their Potential Role in Host Association
Source: Front Plant Sci. 2016 Feb 19;7:186. doi: 10.3389/fpls.2016.00186 (PMC4759460; doi:10.3389/fpls.2016.00186)
Supplement: Supplementary file 11 [file DataSheet1.ZIP › F.fujikuroi.SSSPs.fasta]

>FFUJ_06094m.01
MTRIGGCCAASVWALGSGLWAQTPLNSRLHATTSPEPTLHKVDPTATTAAATVQVHVNLSPLPSSLLLFLFILSFIIPVTQRSKNYHYIDPRITASAVLFGIATLRTENITLLLGAHQLHRVASDVPPRVQTLSFILTLTDITTDSYPANLRDDRTYTHSFLTTRNATLYHTCIGISNIYLRNPHQTVHLCGRNPRHRRG*
>FFUJ_06554m.01
MKLSPLAILVFAGLLSSGEACPPSPPGDAFTCYRRGVRNIPRTRECCRQTQGEYYKIGGRCHYAPDYKELVSTDKIITAEECCDAKYSAISGKHNATAKNVNAY*
>FFUJ_09160m.01
MKTTFILGTLALALQSHACVTFTTKEDIKAQKNTWAFWNDGQKQCQFNGQGNRPNGLFRDVDDEDYYVILSNDFPILHGQVFKYEYGEFKWNRDSGYDATV*
>FFUJ_10226m.01
MKYKVYVAALILTAMPRVSGHPILDHRSKQLDYTSNIEKSQQSSRPQGVSQLIPDKQTIRAVLNIPEIARLPRQVGGAGGSAGGGTGGGSAGGSGGGSAPGGSAGGGTGGGAVGGGGGGTGGSAGGGTGGGSAGGPGGGANSGGSAGGGTGGGAVGGSGGGGNFKRGFLILSRQESPGGAGGSAGGGTGGGSVGGTGGGGGGGSAGGGTGGGSGGGSAGGTGGGNGGGSAGGGSGGGSAGGSGGGEWGWASVGGGTGGGAAGGSGGGNGGGIGWRRDRRWWCWGLWRK*
>FFUJ_11311m.01
MKASVILSTLYPAIAAALAAVCEKDAGPCIMANDCCEGYTCKAVPGAGSKCVANQACVATGMLCHVQTAKCCGDFACTRIFGQVGVCMKPVDIKPTLP*
>FFUJ_14198m.01
MAYHTRGKLVIHLPAILVILVDSGPYHEQEDLFENPLILHPGLIARPRRSDGGARVSQTLTMVIISSLYFGLAKPSNMYGGNLNSYDIEPATCNELKVNCAKD*
