# Supplementary material for: Kingdom-Wide Analysis of Fungal Small Secreted Proteins (SSPs) Reveals their Potential Role in Host Association
Source: Front Plant Sci. 2016 Feb 19;7:186. doi: 10.3389/fpls.2016.00186 (PMC4759460; doi:10.3389/fpls.2016.00186)
Supplement: Supplementary file 11 [file DataSheet1.ZIP › M.globosa.SSSPs.fasta]

>MGL_0537
MVKVIYFLLIITAFVGAAIANYCKCSDGQPDTYHIEQGTKKACYSVGGNYCAGMGYCETESNLNDACKSAINIGSICVDNSEFKGMGFVEHC
>MGL_0535
MFKFIALLASVAIAVSSAAPTKHESIQCKPVGEPLKLFSTGYDSSTTFKIADAPVKGEKYPRLVPVDSTSDTFQRYNCTYPGGKLSRYHYDPDFSDDFYGQLRSTSKKDFCVTAGCSWTHKDSPAWVAAQHKASCEFDDKHCTPEVCAAKLEPCATEASDRLRRQWFDFFTFEKDSVPRMQLLGNELDEQAQVLPFTKSYAVFGPAMGKHWYSEAHPYLGKKEYEGFKHK
>MGL_1682
MYFSCAALLIAATAAVSNAAPAGNTQDVAGVLNWKSSSSQSESTMSPSTHRTSAQFASAFLPPPEKRSSPSTDSNGWTIYTDASIFDDLTVRDAPATQKPSTDSNGWTMYTDASIFDDLTVRDAPATQKPSTDSNGWTMYTDASIFDDLTVRDAPATQKPSTDSNGWTIYTDASIFDDLTVRGTPATQKPSTDSNGWTMYTDASQFTYTLY
>MGL_1736
MKVAILISMMAVAVAVATPVSLDDFNDKCKPVYRGTLVLHGNHQTHGTQVLRSDRYEPFVVKQDKVNHHTKFRFLECEQAKKGEKSYGVLMEESTGDCIYTSTINGTEDEPALIMGKVCAPEDEFAVTREGNEAKVSFVGDGHIEYGGWTSKRAHGYKFDTIRVTKDKDTWVGLEDVEDLA
>MGL_3040
MKFSLINALASALLLVGIVKAAPIDSRQMTPDYNPVISQVLETELKERQLTPDYNPVISQVLETELKERQLTPDYNPVISQVLETELKERQMTPDNNPVISQVLEVQENEKRDDGLREPANKHFNWELGMVI
>MGL_3562
MQLSLKFISVVLALVTAALDAPVDLGARPMFMPGPIVPDESYTGYNPFKAAVTTTGSDN
>MGL_4244
MQFSLNIAAIALALATAAAAAPIDFAARPTFMPGPIVSDGSYTGYNPFKAVVSTSTSDN
>MGL_4261
MQFSLHFMAVALALVTAAAAAPVDLGARPTFMPGPIVPDESYTGYNPFKAVVTTTGSDN
