# Supplementary material for: Kingdom-Wide Analysis of Fungal Small Secreted Proteins (SSPs) Reveals their Potential Role in Host Association
Source: Front Plant Sci. 2016 Feb 19;7:186. doi: 10.3389/fpls.2016.00186 (PMC4759460; doi:10.3389/fpls.2016.00186)
Supplement: Supplementary file 11 [file DataSheet1.ZIP › D.hansenii.SSSPs.fasta]

>CAG84302.1
MKFDTVILISLAALATSQNANTITESQAEIVVKKQLDSRSFGLKDFLSDHMPWSGKKKLE
>CAG84793.1
MKFLSVATLVTIALAVFVEAENFDDKREDLKDDHDDEVENLSKDYYPNKVCDRYCNQVYSYGKKYEHSKNWKKYLCSRDFHRDLDRCKYGCRKNYYHNHWSKYIDPYYKKNCGRYI
>CAG86388.1
MLKKFYICVIFVMQIIMAECQQLYGYTSTDCTGSPSVNIDIGTDNCYTVKISNEGSFRYENVAGGDIMALWDDKGCDSARSGVIIYTQPVCITVNRHRVLSFAIINTTSVSEIIDLRVAAISKNTQIIANNCLLNKY
>CAG86389.1
MLKKFYICVIFVMQIIMAECQQLYGYTSTDCTRPPSFDIDIGTDNCYSFDTFNIGSFSYDNGGKDDFFLTQWDGSGCEMSAGFLHWQARCITVNGNLDVSFAAVNSTGILELIGLRVAAISKTTEIIARNCLCSKY
>CAG87453.1
MIYLYFLLLISTVRAEYIMKPVHPHEYLNNYYIECLDEVTALCIVDAYSNDTVVVQDMSNTPEEAKYLRKIFEACKVTRPSTNAILYKWHGADKMV
>CAG88517.1
MYFLRLLILCSICVSIQSTIIPQELEIRPFNIEDEAAHQYGQQRKGLNGLIKRLRFGGFSSGSRGGSRGGSSSGSSSGYRGGGSSSGSRGSGSSSGSRGSGSSSGSRGRGSGSRTGAGIGAGLGIGAAAGHRHRNNNSSETSSASSSRLSPHDLFGSPINIAIVLLLTLAYANI
>CAG89984.1
MIFNISLLVLVNILLAEGAEIFSYHGQDCGGDLSGNIQLDVNTCYGMTGGNQKSLYVLNESDDYTVHVWYGNMQCHDAESAFYNHNTCCNLEDDEFSVMVTRGDIKSANLKPQKNVKIDNFF
>CAG91160.1
MKLSILLLIAGALLAPIKSDVTLQGSLHDSGITLKSGIGASPEDSSTTNDVSSLLDKLDGLKLNLDGADVQGLLSGLLGKVGSTVDDLLNEVQAALGNVAGSTAQVKRDTATSDVSSLLDKLDDLKLNLGGADVQGLLSGLLGKVGSTVDDLLNEVQAALGNAAGSVTQ
