# Supplementary material for: Kingdom-Wide Analysis of Fungal Small Secreted Proteins (SSPs) Reveals their Potential Role in Host Association
Source: Front Plant Sci. 2016 Feb 19;7:186. doi: 10.3389/fpls.2016.00186 (PMC4759460; doi:10.3389/fpls.2016.00186)
Supplement: Supplementary file 11 [file DataSheet1.ZIP › C.tenuis.SSSPs.fasta]

>fgenesh2_kg.00006_#_168_#_isotig02441
MQLQFLSIASLVTAALAVNTTVVTITSCSGGCNASTYEGNAQANRPLGYVAGGAALAAGALLAF*
>fgenesh2_kg.00009_#_433_#_isotig01172
MFLIFPFLLFVSLININAFATDTINKVATNCTDYHAAVNDTVFGSAVYEIWLKSLMNRVGGKGGWSFKHNDNDLVTFHSDESYWEIKVPGSPTEQPWNLEGVLGTFLDNHNNICYIYCVRIDHSGNWIAYVKMHYPNQDNGLKELGCTSVIHFTPACGRRVRKNGI*
>fgenesh2_kg.00018_#_117_#_isotig06559
MLIDVIRILIVGAVIAAFVVNAQRQQTVNGSTPIPTEAVPAYTPHRKQQYSGSLPDTSKPTKGKPRICSVYSNSIPLTSRHISL*
>fgenesh2_kg.00021_#_880_#_isotig03171
MLPPGVILVFVLVFLAFCAVVGQKIQPKILSVFQSGKAFRHCCSNHCYLSTVS*
>fgenesh2_kg.00021_#_1051_#_isotig04854
MSFWKILPALALTPFHAIVSGLYAYSIKLAVDKETYEKYCEKQNESFKVIFEHFGHFDNSDSSGGKGRR*
>fgenesh2_pg.00021_#_1079
MKFSILTTIATLCAIAQAAPAEHEGHKGNGNKGSDGKSSKNSGNPHGSSGQQNWGPGHPSWGEGSHPKPSASYTVPGNLSITYSAWGPSATFPTASLSGWPYHTTSLAIPTSIPSSSAVVGLEHLLEALEPIISILTELSDSEKAALEQLLKAIESLPSGVNVPSGFPTPTGI*
>estExt0_fgenesh2_pg0.C_00021_t30078
MRFSTVAFIAALSAIAHAAPAEKRADVLSDVPTVLPTDILTAIPTDILTAIPTSISLDSIPGLSTLLEALAPILSLLSSLPIISDLPIVSDLLDALSSLSSSLSLPSGLPVATGLTSVATSLPVAL*
>fgenesh2_kg.00022_#_313_#_isotig02145
MQFKSVLVALTAITAVQAANASNGSNGSSSSDESGAAIVSTGLLGAAAAAGVALLL*
>fgenesh2_kg.00022_#_741_#_isotig03482
MFSVAGFFFVFPWSSLVSRLVKLDTSLYISVSDLYLRVHGSHDVPVLLWWAFF*
