# Supplementary material for: Kingdom-Wide Analysis of Fungal Small Secreted Proteins (SSPs) Reveals their Potential Role in Host Association
Source: Front Plant Sci. 2016 Feb 19;7:186. doi: 10.3389/fpls.2016.00186 (PMC4759460; doi:10.3389/fpls.2016.00186)
Supplement: Supplementary file 11 [file DataSheet1.ZIP › P.stipitis.SSSPs.fasta]

>fgenesh1_pg.C_chr_5.1000382
MLFAALFLVLQTAMAMVIRGVDTEVRAVWLNVTHPYLKQRFPSVVTTVGYTFDNYDELVALADHAAVSSEKELWGDFLGDYVSFKYGGYLTTSFDYKREDVKLYVIDLMEGDVSYFPGNRLDEVLETTTIENYKILYHSINRYGKWTGQIWRLVSRAIFGAY
>fgenesh1_pg.C_chr_1.1000213
MQLNFSSLTILALAGYALSAPCASCNANKVPTNNHHGNNHNNHGNNHGNNHGNNNHGNNHGGKTVVVQQAPAPTPAQPQAEAEGIGAGIGGILNGIGALGVGIGAGGIGLN
>fgenesh1_pg.C_chr_3.1000568
MPILSISVSLPGGVSAPPIPVRSMLLPVSDLLSDDVAMADDAAMADDDTIVDNGTVIDDVVLPVASKLLVASRLADDGALADDSAMSDDYVMDDETMSLAPIPSCSDYDSCYSYDSDISPDADDDETLPIQPTTVISPVSLRASSNASSRPQCLAGPAPPLLLTHESNSGGKQIQIHSKSHASRRTYDTPNMNQEEISERRLTKHKLTPVPSYDNAN
>fgenesh1_pg.C_chr_3.1000646
MRFSTFTILVALVFGVAATPIKVDNDEVLAERNLKYFKFPKFKPSSYTNKSHVEIIINKREAPLKPLATKTDPSHINLHYQHYLNEFDDLQQAVVFAKSVSSDIRMALATPTYNAKMLLRSIYQNVPEPTENYFNEIIEDQKNARPIVDSLLGGIIEPFLQH
>fgenesh1_pg.C_chr_2.1000007
MTPITWSLLVLAQSYLVLSEGTNTNTNKEVHNMEFVNEIVRLLEQQELQVPVKTVTYYTTVTESLVPTSAVSRLPSPTNNTVEILPIDNKNNTEATFPGIQLGNWTYNHLNQTLLNDSAPYSALVKSPRKHFAAGLYLEKEVSKDGDDCEDEITESEDDCEEEEEEKKKKFWFLPFSISSLKRSNSTQKVMIASSSLVSPAVEGTHNLFKSNTTSITNTSVPVELHPNIGTSNYTKDPPSYRNFTFMRDYYSHISGSSATFATFN
>fgenesh1_pg.C_chr_4.1000044
MQFSSLTVLALAACSLAAPTNRNQVKNVGHTVQKQAAPKPHAPAPAPAPAPVAPAPAPKVTGTTATGGGAGIGLGGLLNDVGAIGGGLGGALGQITGPGLNAEGGGVGLGLGGLLNDIGALGGGIGIGGGSISL
