# Supplementary material for: Kingdom-Wide Analysis of Fungal Small Secreted Proteins (SSPs) Reveals their Potential Role in Host Association
Source: Front Plant Sci. 2016 Feb 19;7:186. doi: 10.3389/fpls.2016.00186 (PMC4759460; doi:10.3389/fpls.2016.00186)
Supplement: Supplementary file 11 [file DataSheet1.ZIP › M.canis.SSSPs.fasta]

>MCYG_01052
MLVLRLRLLLLLLLPACLELAQQNVWTSHLFTTNTTTRAFTSRTGRPSSILISIVYLSIIYRRVDQSGLPSSLWPAVVSLDHEQLQAQLLAFNMSTPSHSHHTPTACQWLSLPVRPPVNRHPFFPVPCPLRSRGMA
>MCYG_01153
MSSKKLVPFAMLLLSFAGALCYGDISGEAVRPLLVGKRRRPRVPEKYISAVDGDDIRVALVRKLRLHVMDVELYYYTWTQEEYASQGGRTTQKLRALLSNQPYKNFVQRCIINIYKAGDTALTWSALTMAQF
>MCYG_01612
MLYLRKVLLLGAFLSASTALSQDQAQVINIYENIDYQGTPLTITEFGSCIDLLHSGIPRVGSVNINTAAVSCIFHAEYRCVGAAVEVGYLGTNDFSRDFGGFEPVTVVCFKNE
>MCYG_01913
MGANKGRGRREMPLLAVLALSRMCGSCASNFPGENFERKKGIKAPITPITRISPKEASKATSQRAEKAINELSILLSLMSKTKDEREALLGFRLEITVILNLATCCS
>MCYG_02907
MRFFTLSVAAALCGLAASLTAGEAPLYKRTDFCGRRPEFDYCEISGKYVVCDGGKPTFYTCDGGCKPLCHDGTPCFKKGFCADNQPCVARCDNGKLSGPPSWAH
>MCYG_06202
MALSTEAIISLVTLLVTCPSALLALWSYVSHLQTWPGEYNEPGLMMRLLRIFKLQHSTWYDIYLNQEGQTTHKLTSPPAGENINGTLGPIRFSIAALAENMSFQREFKVEVYCIRN
>MCYG_06765
MFQGSWMIGAALLLLLHNPRETKKAAAVQEESSHNGDRWVCEYGVRIDEYLLHRLRTPTYSGCACWFRTARVKILPPLLGGRANIANRASHQLLSAEDGQESRLNYDRWPFGSHSGSDKSSQGEKWLILTLSRGLFITWKYGVNGGVTKYAVDFGLNLAFLESRLFDNSLPVPTLTSTNVSDFNRRRRTP
>MCYG_07000
MKSTGLFFHQLLLFLLSSSLTLLAPLSATWMRCWRCQASTRYCLPPETAGDSTQTGFVTPGRGLPPEVNAGADIYTSAGSILSLTDIDTERVRAYEGPGGSEDNGEHILSLHPQFRYD
>MCYG_08110
MFWTLAWLLGNQITACYCNAVRRMTTNYLTLNPLLPNHKPLSSNLINGPTRWGYAGALTDPRYQSLHNGGHSSPLSADVHKGLGAMATTRLEISLTLETSVAFGLGKVQLASRPKEGSIGRTKTSGLSVPADLTMTGIWYMFVIYLLHTIFMTENF
