# Supplementary material for: Kingdom-Wide Analysis of Fungal Small Secreted Proteins (SSPs) Reveals their Potential Role in Host Association
Source: Front Plant Sci. 2016 Feb 19;7:186. doi: 10.3389/fpls.2016.00186 (PMC4759460; doi:10.3389/fpls.2016.00186)
Supplement: Supplementary file 11 [file DataSheet1.ZIP › S.passalidarum.SSSPs.fasta]

>fgenesh1_kg.1_#_177_#_isotig04129
MQDVAVFSFFVTVARSFIFIDGRHKKELWNSKKSESPSTTLTGMYQINRQAQEVYMFITCIVIPIAP*
>fgenesh1_kg.2_#_29_#_isotig07347
MKLTHLLKLTALLGAIHPVLAEDESVTEETTDITITEYRTIDETTQVETVTEIVVETVVITQVEESLPTVTLVACNDTECTGGMSLWNLPVLVRT*
>estExt_fgenesh1_pg.C_30738
MVQCKCLTSFVFLLSLSCPVVSLPVVSPPSEKIRNVSFNYSRNEYLRWEEQAAHLLNYSYSKIEKKNTTTDSSGSYYNITEESNNADVEFVAQGGRGPRWTIGSGVYLHKEVDYGDCSDDDWSDWGRGGWGRRGGRGRGGWGRGGWGRGGWSDDWSDDWSDWSDSDWDGRKFWFLKVRDNDQSSGDIASTANEEPVSESLGNKSNEVMVGNNTKQK*
>fgenesh1_kg.5_#_111_#_isotig04685
MFNRRRRRGMLMGVGGVALGAMAANAIMNKRQPAQAQSQPVQQQQPPPQQQQQHHHHHHQPQHHSQPPAPQHYHQQPAPQHYHQPPAQQQPHPHHTYYQEPYQGYHSQYHYDHVHHSPNSRPPTPHPQVFSYEQQHDANYFAHPHHAGHGTSAPPPKPPRPSAERHPSLHQHYQNVHEERQQYRLVHGLPPPVPPKCERVKRWVPMEKVSEDNGWTSEKVAPPAYQA*
>fgenesh1_kg.6_#_511_#_isotig05785
MRLLIIYFISIISGTKLFERDDDCIEICTKAHALIKPCYDLAHDHIEFSKCICEDEKYRKALQECAQNCADDTDYESEQEDYEESCRDFMKNYSSL
>fgenesh1_pg.7_#_118
MKGFQLLLPVSLFLVCGVVGEIAVEDGDAVAISNENIFYPEYIFVDEWEGQIYQEHQVQEQDQSVGLSDNDVGNHGQEPEHEHEHEHDSDLGKRHEHQPHGHHNPSPASNNMYQRKPEKEAQDKVAFIKQYTDKLENKNFQNVMKIVISVSIVGWVCYAYVFRKREAKAVPGVTYNYYQSKDV*
>fgenesh1_kg.8_#_34_#_isotig07218
MIGYLALFFIVTLVFGEETSYETDYKTVSTTVIFPNYHRYFNTSSVWTNSSSTSTETHTNTETHIYTTTTTTAAAANTYSEITHITSEASTHSTIEEAITHSEITTAIPANPTSFPSPICNAFTTTIYAPVSIKTVTETTTITTGEPIKSSSSISSQTKQTTEHKKSEDKVETRTDYYTYTYTYA
