# Supplementary material for: Kingdom-Wide Analysis of Fungal Small Secreted Proteins (SSPs) Reveals their Potential Role in Host Association
Source: Front Plant Sci. 2016 Feb 19;7:186. doi: 10.3389/fpls.2016.00186 (PMC4759460; doi:10.3389/fpls.2016.00186)
Supplement: Supplementary file 11 [file DataSheet1.ZIP › T.reesei.SSSPs.fasta]

>fgenesh5_pg.C_scaffold_4000305
MLMLLMLLLLMLLLLMLSRRQPVKAICQPLRQPATSSPGHTAASRNAPIHQCAESPPPRAKVYKHDDRYIHDIDIAAKARG
>fgenesh5_pg.C_scaffold_6000267
MALALAWVLLKCVLTGPALPVRDEASPMPYSGAPGYRTSLLTVSSAPEIRYHVNSPQIYNRVQQRAAKSLAFPATLIDGTVLNSVPYGIKKTTAWEQGNPLGDHDRVPWSSWPGSRHKRRRQAMMAASSPPTRKDADASSTPGTWDQVLRRLVGQLLARAMSQPEMQL
>fgenesh5_pg.C_scaffold_6000394
MIIWWLYEVLLLLLLLPLLSLLPVAVRLVETIGLLNGLGTNVVNEQLQVETPPQQSASSINTEYTVIISTLLFSGGFPYGSAPLFQSMHKNKVKQRLFVLLPASRHRMGTEPKLKEKKIDPPQSVMNTISARGKTPESPDSGCELCVSRKSYVARQQPDPRHCEDSSARSFSDSLDLTTRYHYKSRNLSDAHVLGGRRNKVGENSRTPKISGRICLVKSAISSDKSLTSTLLSSTRDIGRKHIQRIKYNVPASKNDDAAQ
>fgenesh5_pg.C_scaffold_7000313
MSFFNVLLLVMLLSASSLLALRPSEADLPSLHVPGHWGNDTKGDEVHWLPGEPAPINDVVFSWCRKGAVGCQRAPLKHGRCFTNKNVLKELRLQRRTHSHVHGEKPLDKDHLRQQQEQQGRVESAGERGAVLRWRAGEEVV
>fgenesh5_pg.C_scaffold_11000224
MLPCPALPCPGLACLVLSCPCCSRYREPIPPEPTATKARRSATGRALPADSYRMYMTDEHSPGSWWCAFKGTDFGPEAYGMAFLQYYYVSYRISTDYADIGSWNS
>fgenesh5_pg.C_scaffold_12000037
MFLSGCPLSAWLLCALFTPHVIIWCAALDSVEVEPSPHFGSSASWPQVGRQADKTTEKQQQPVAHDRMDQGCTTKLEKGAWPESSGEAEPLLETASIVQATSRWTASPVDTPAPRGMRGQSCTRPAGNLTSPSLRFLLAAKMLTCKARASAAPSRPGRCYFAPHRFLAHPWQDCAQEDGQSSQS
>fgenesh5_pg.C_scaffold_18000008
MKFSFVLALLPLALAAPSPATDADAAAAATKQPCCSDCRPNYKVCREGCWDRGIFGYCTYQCVSDRTLCINTCKECKA
>fgenesh5_pg.C_scaffold_18000153
MSYSYLNRSGLCHQLDQPLRISAASAAASAAASAAASAAASAAASAAASAAASAAASAAASAAASAAASAAASAAASAATSTAAAAASFVLG
>fgenesh5_pg.C_scaffold_27000010
MLPLLVLLLLLLLLLLLLLLLFRLCYAANANVDAGDDAGDGACNEELEAETDVVGSAQASMERQQKTTRAHDQGRRFPAECRMTP
>fgenesh5_pg.C_scaffold_56000002
MTVYLLTASAVIVRLDPVASAAAVSSAAAVSGAAAVFSLGDAAVFSLGDAAVLKLADLCKTGAL
