# Supplementary material for: Kingdom-Wide Analysis of Fungal Small Secreted Proteins (SSPs) Reveals their Potential Role in Host Association
Source: Front Plant Sci. 2016 Feb 19;7:186. doi: 10.3389/fpls.2016.00186 (PMC4759460; doi:10.3389/fpls.2016.00186)
Supplement: Supplementary file 11 [file DataSheet1.ZIP › A.benhamiae.SSSPs.fasta]

>ARB_00916
MVMLLVMLLVMLLVVGVGVGVGCVDAGVDVAAGE
>ARB_01409
MTVRDSTICTCPGAAELLFFSSSLALSLPLLTPLTLRLLLLLLLLLLTDSVTLVSLARRLVSSSSSSASLLSYYDSETG
>ARB_02333
MSLLICLLSVCLDGFSPLKYDVLFIQKERKNNNSKGGIPPARPPKTHLIWLSDGELEGHFAGADAAVAVVVAVVFLVAVIVVASGGDDVVVVASGADDVVVVASGADDVVVLSIVRYATQAVFYTTGFSNLGNYSPH
>ARB_02624
MATLFFFSFFLVNFNLLNFSFSNDNDNDHENSNVVSSFSSFFFSNHQPVISSQVVSGEGILRWLPQSCVFLEGI
>ARB_02795
MFPVYAAVERLAFLATSSLSALSALLLLKTSPNDILISCPGTFRALGVMFKAILLRLVSCQSNAVEFFSHPISVHLAAIHLSSSSSSTKYSLLLSFAASCYLSPTPRIAYVVRALLDTQKRRTTDDDEDKQENILNPRLDGRIAQVTASNRLYLTVSSS
>ARB_02870
MSVTSDRVVFFFFFCVFCVFRRPFLAVSSQQKKQKEKKKKNHPKAEKVRQQEG
>ARB_03035
MDGLFSPLLLILPLFSLLSLLSSPSSHILKASLQASPAVSSSHLSSSPIFVASTVPYTHSPDCSTIDSTDIPAARVISF
>ARB_03493
MGVSFFSTSTSTFLLLLHHLSSCSFRFSYLDAVDTSVRHVGSEDISLKSQDGWVNDGFFRRWSIFGPAFHFQTQRLAPWWFLNDRHGQPAVYIHPEELLLVDLRPSHPAAEPLSALTTALLPAS
>ARB_03553
MEILISMLKRLYGFDISQNGRSVVMSSAGLFFLSSSLPSPSSSAPSSLSLSLSGGHLICNPANDGLVLMGSSHVSSYPRPCSPTGYSASFANSCPRLTGHWILALPSEMRDLLRPLFWSPARRLVGWVQENGQDGLSPENAEKRWS
>ARB_04122
MPGKKQKSKEWPSPPPREGPSHPPSISLRKGWLACLAFLLFRLLSLSLCPSLSLSLSLCLSGVSRCRDIIAISPWPTWRKPKKKKKKKKRKKEEKEEEEAEWVVSGEWAGQRGDGGKRAEGRPEKRRAEKMEDGRWQTWNDSNWTGSNWDLETGEPWHGDSQ
>ARB_06124
MLASLLFLCLFVCSSIFFAFLGQLVSCLFVVMAKRYLDEELPVFRVEFLHGEPLDTAADGIFKQQQQKKSKRERWSKEEQTVICYVTGGRALSVAKGNKVVLSSSKGTRRKKKMADQLVVFMCRFCGWSPGPPERAEDDSQAPSDGDSSSQEEQTPWRWLIADG
>ARB_06267
MEPLEPPAEIQKSTASLLFFLFFSASLPLVDAALPLFDVSSAWARFKTRRVRLAAATSYSEQQLLQLAPRVPKQEDPRRDDSLGSLLLVLHTLSRPLKQLDQASTSTVKLRPRAAVPCFFMH
>ARB_08014
MYLLTLSLAIPLSLAMYFLVCRQLKQTFHGAPKLRPATFRPAKPTKNNQASQQQQEEEPETPPARRRRQRQQTPTARRAAPAESEKDSLPNKGPAKLSGPLSLAA
