# Supplementary material for: Kingdom-Wide Analysis of Fungal Small Secreted Proteins (SSPs) Reveals their Potential Role in Host Association
Source: Front Plant Sci. 2016 Feb 19;7:186. doi: 10.3389/fpls.2016.00186 (PMC4759460; doi:10.3389/fpls.2016.00186)
Supplement: Supplementary file 11 [file DataSheet1.ZIP › D.bruxellensis.SSSPs.fasta]

>fgenesh1_kg.1_#_138_#_Locus5686v2rpkm0.00_PRE
MALVLEATLLILHIDYTNSQNAKKPLNFQKVFLNDSIKVKNGVSGLIRFPKWSASDSWANV*
>CE8140_863
MIACCFPFFFACFGYDTNLVSLYSHAYNAVLIQIFFPQPQSRSFYHGVNMMGAILLQPQLQPFFNTSVYTVGSSHSVTAVPCTSHFSVPSQNAISFTSLNITCSRVRVLTAFVFQKHH*
>CE12790_489
MPNSLAALAFSRFYFFSLFFLQITDSSTVSFTAHDNFKHTQLPAILFTETCLSLPDAI*
>fgenesh1_kg.3_#_205_#_Locus6869v2rpkm0.09
CSSCFFFSSLSLLSPAPARARTAKSLCFTIGKIKKIKYILMCREERFFKGKRIADLTKLVFTNC*
>gm1.2653_g
MLFNKLALPLVAAAKLAAADEDSTSTITMTTTFTLLTPEQSSALAASAASAASVASASSEASVASAASAASAASAASAFSVASAASVASEASAASAASAYSAASAASVASAASAASAATVSLQQARGLLAVAYVRNSTSAYYASTNSSTPA
>fgenesh1_kg.3_#_478_#_Locus5846v1rpkm0.36
MLLCFPHPAFPLSLKKFFLFFRALSTALSAPTCVTRGPAAHIIILSFLVSAF*
>gm1.2790_g
MKFSNIILLGSALLAEVFAAPVEPNGYEEDKLDGMYYRNDEGKAVRLGRRDIDTADMPAGAWYKTVTTSVDGKYGTYLEVVYTSTIRPATTYVVTETYYSTKTLQNGEITTVSSVAKSTTTQSA
>fgenesh1_pg.5_#_190
MLFIYFLSLILTVLESATADSIALEDEYTTITTKNCILPNVCEKSTEYASAYLETETLRTTVTDATSTYTTKAPTVVTKYSAVHYVPTLITDGGVTEWKEVSNSYTVIGGVTEYIVTYCDIATTTVSTFELTNTTTTSVVIRTRPCGDVYSKAVQTSTPVTFTSDGVVSTSISTYTTSVLTTKICTSSSSSTFPSTSSTTSSTTPSSTTSLSTISTSSTVSSISSKPSSSTTQSTSTCASLGATCSNDSNCCDSSNSCLSGTDGYSSKHIYDINYITFIYHHF*
>fgenesh1_kg.6_#_178_#_Locus563v5rpkm1.20_PRE
MVSSVFCSSCSLICCQRAAFFCKDDLRSDDASINSSDGIWLDGAEKNSDQRKIKPHEKSCWKIALRKLSVDSHLKKIPLIRKKEKRHSDNGHRVPFVSKS*
>CE92066_253
MDKFFLFFFFFFFFFSFFFPCQTSRSTKFNCYRISRFVGSLQQVQGCFLPRTGRSGETKHITRCFDRHQIPE*
>gm1.4035_g
MLFWNRLEDLVILLLLGNYLAYATETSIYSASTGGIGCQYGTAVGTINGFAATFYSYPNGGNAAGNTGDGSVSTSFFQYSYSEYGLFGSTTGVTVPSISYGGGSPDRSTS
>CE26335_629
MFIFFSSFSFFCFFSCSFFILRRASPRTMATLSENVDMAHTVLWSTQAYNLPFRHTFSGRRSSWHPEVSECAKFVIFMW*
>CE57900_6569
MLSIILLLSTLLGEVSAFSLTPDSSYFLVLQPLQRNAKISIIPITSFWYTENGWTTNSTFITSDFETKRYCISLSCNNPENVSVECFNYATVGPRTRGVLQIEQNSALGVESVAFLQTPGNPKDGKNSRKSAPIKVFVKSTQMLPNVDFSSVKNIVKADQKREKAYSKKSKSSKSKGSEEKNDDDDKNFIQKYWMYILAALILFVAPK*
