# Supplementary material for: Kingdom-Wide Analysis of Fungal Small Secreted Proteins (SSPs) Reveals their Potential Role in Host Association
Source: Front Plant Sci. 2016 Feb 19;7:186. doi: 10.3389/fpls.2016.00186 (PMC4759460; doi:10.3389/fpls.2016.00186)
Supplement: Supplementary file 11 [file DataSheet1.ZIP › S.cerevisiae.SSSPs.fasta]

>YAL016C-A
MVSSFFMASTLLAISSCFNSSISRAKGYNDSLESESLEFDVVDVVDVVAAEGTAPAVVDLAPDIFRSFLTTQLFFDNQIPVVIVVEISSTLVLLLSAFLRNLVP
>YBL008W-A
MKMNPCTVILCKSLFFFCLFQVDCYCNRKNIQNQSSRIATKIKRSYWFRWQKHIILANIHKIIKAYQRSIIKLPVTKGL
>YBL096C
MSTLCSSIGWRLLVALINSAGVCGSFNDRTPASSGHAFTNAPTPNVKPAVGKITALLTNLNRNGIVLDILELTLDLSCHLVIVYKNKYLVLYPLFEAVPFRR
>YDL163W
MELGAATVCVTAVCFNFLVAYSSSPLTLSILSSSICLDDFLGEGVPSVGLFFMEVKNLAKVACLGFLPAEEGNEDDINNGNLDFKGRADERRQPVSNLRM
>YDR320W-B
MRVLHVMLSFLNSLLFLPICFCLLQLKATCAVRVKKYSMKKKKKR
>YDR510C-A
MLYNMNYLVFSLLWYFLVGGGKGEVCWRFLGIVKSPNT
>YEL020C-B
MMHVCSLLVSFDVVKSLTQSVKHLSTRLEYKRMKSFICFCSTTFWNSCCSLEFNASIFTVLSYCS
>YER038W-A
MYYFSRVAARTFCCCIFFCLATAYSRPDRNPRKIEKKDKKFFGASKNTNPANAMGNLFKAPTIEYVVEEVTRTHQPEQYDIPTDMSPLMTIAASESADKFTDKFFVDQSSIMKEKTSSKGNARTLL
>YFR034W-A
MTSSLVIYIFLWSRLICQIFPCERPGQPFAYHILGEAKKKKNRKRENRTCSIGNTCTQTYTYTPYAKKARQQEKLWERRNERTYGANSQQTFEHT
>YGR146C-A
MGFLPECNLTCAFLLHSFTFPIAHCPSFSWASFFFTIRPPFFPKLALVCTIFS
>YGR176W
MHRLRAYCVISALSDTLLAFCTSSAELYEGPLRQYRIKATQIRRWFGRRACRTIPIRHDPVECPEPRSCPCSYHSRLWSKRLGRTQISRRLQTARRLNPERSTAWSYLARQVLYY
>YHR173C
MLFFFIYAWCHLSHTILQPSTKIQMIVRSKPESNGEKKLMNHDEPNDQYNQRNYPSEVYADLVSHFMNFAYGKVHESGLQKKGVRCVDVSISGCQFWNGIPLSASWCTSLVT
>YJL052C-A
MHLRSRWWLALLYCKDPVSRSATTPKVETRASCLLSRAF
>YJR071W
MYSMAFLASSGLVANSSATVFKLNRALNLLAKTVLPDLLTKMSLSCSRVHSSTFSWKCFSKLVDMFFFFFLAWYVRRTTVYPNLNLELPSNIHVYSLDLPYVIYMIKTFQLIEKNFLSSHAG
>YKR075W-A
MSSNFTKALSLLSIEALISSTSSVTQHSVFFFKADFRFFVCFWSIWFWTGDISFSLLSMLVKSGPYNTVTSVSLFQLMDSGLDLEFCKP
>YMR247W-A
MAHKCASAKLLSGIMALLFNGKSLLRPICLHVHNHLVSNSDTNIVWP
>YNL319W
MVIYYGKKNCTLLLLLFILCNIYSGSNILLISCSFFFLVSGTSIQLNIINANRQAANMYPSLKSILDTIIGVKSDIKKLNIQLINVQIAIDMALVLRGNNSDTSTNVTGPNVIANQKIKQQVTIIKTIFEKSVSLPNVPTVAYVII
>YPL136W
MASTVAGLSMSAESLRLPLLIGVSSGMLSVSDAEVLPSFLFKSGFSVLQSAALDTDDDLARGLSLLDLLPLVLLSPFFEEDVDEEEAGDVEGLDGFVFVFRLLLPLYNQSTGTSNSVLVIIT
