# Supplementary material for: Kingdom-Wide Analysis of Fungal Small Secreted Proteins (SSPs) Reveals their Potential Role in Host Association
Source: Front Plant Sci. 2016 Feb 19;7:186. doi: 10.3389/fpls.2016.00186 (PMC4759460; doi:10.3389/fpls.2016.00186)
Supplement: Supplementary file 11 [file DataSheet1.ZIP › M.perniciosa.SSSPs.fasta]

>EEB96546.1
MSRLLVLVGLSNTGVGVKTYHEQPNLRVLGGTWEAIAPPSERADTEDCGRTHCLKTGLAGRTSFAEGACFQLAGSFGGGGAASGAFQNSISEDVGEGGSKEPVSGGDK
>EEB95797.1
MXAINLSLLVLFAGVYAAPQWGFTTNTESDAGTTTCITFTFGTPEAASTTWTGGTSDDAITLTTTITRTTTTTNPPITCSCAPGVTITKTVTIPITPVPTTTIAPNDPCNCGPRTSTVFVSATR
>EEB94854.1
MLDYSRLLLIGLLFVQTFQAGATLSCRCTNANGNQLNAITAAACDTVKSQNPNIADDGITITTGSNGKLKTCVLKDINPGTDWQNRQWGQAICPHVKVPGVREKAAGGHCWTYISY
>EEB94238.1
MQFQGLTALIALVLPAITLATPVPGGHPASGHPGSPNPPPSNNNQGGFNGCGNSGTAYCSNDSILGFLLGGGGCNNGNVFCCTNNNQQTGQININEGNCVQQNSLIGADTLQPVTDLIGSLLGGGGRGGY
>EEB93070.1
MQFRTSLLLFGIVAVTSARLHFDSRSDVGIQERQQSCQSEVDALARTIESCGRAIASPNPDGPIRGFVGCICFDETNEIVAGALNCAASANTDTVLDPQTAYNSRMGWKLRN
>EEB92738.1
MQFKVFATLLVLAISAMALPGREHQPESQHPPPSNPGNSQGGGNLCGSSNVAYCCNGGGGIGGIGGRGIGGIGGIGGIGGLLNCGLFSSPCSNGDVXCCNNNNQQTGGDFNYNSGNC
>EEB92660.1
MLLNHVFVATAVTFASAVNGQTWTAAFGATAATAALAGRDVATAATAASAALVGRDVATAATAASAALAGRDVATAATAASAALVGRDVATAASAALVDRDVATAATAASAALVGRDVATAGTAATAATAAL
>EEB91095.1
MRLTPILLIGLAFVQASIAAKTLVCVCHSSQKTRDGCKQMEADSKKNSRPGVVQYDNSKGKTSAVCRISAHYVTYLRKKQNVGWTTWWLNQCHPKNGLCEWAA
>EEB90669.1
MKLLFFISYLALATPFVLAGDCPYVPNKETPACCGLVTVKTGKGSNTVKLRFLEDTVTESTRNVYLFTRNKEPWEIFMMNTCQPCSSWKVSELKHGDKIISLQCRASVIGE
>EEB89810.1
MQSRSLSFLSVLLLVFTQLTSALPNPAPKELVVRAAEAKAAAVNIAVRDNSPPPSPGNGRSGNGNDSHDNGRMRKIDDVGENDDFHNNDNNNDNNPPLPPGRNTCANKTTFIGGGTANGIVANKPGGTLTVPNFIIISQPKSWGNQ
>EEB89692.1
MQSRLSISLLSALLLLFTQLATALPSPAAREVEARAADVESRGWNYGDKELGYGNNRWGHDDDDHKWDHHDDELDHYHEHSAWDVLLQVQVDISVEIDAISESFSRSKLILNSDLIQMSSRELPGTHLRRLLYTRHHN
>EEB89216.1
MRAFDNLLLAIFLIPHLVHSFQINPPGNIDVNTRAIASYKRLKGEPESWNLILRSTDSDIPDKRLVGVGISDDFEYADSVAFTCVRPGTYWIDAVSTDKSQLLNQVFARSNYIQAVRGFVLPTGTTTTSPPPPSSTSDTSKSEISTPPPTTSISEISTSSSPTFLVNNSQIELQRSSARPELGTIQPEHTYLGINDSQCSNRHIIIDTFRLSDVVTNYRPQLE
>EEB89041.1
MKSIILIASLGIAVASAEQCFEKVCFDGCTFSLPPICFGGPDSSNICYDNVCFEHCDTSPDGRVQCRGEPTPGPGGETSPKYKANCPEEDKSGHGLVEEESRTTLVEGEQAVCA
