# Supplementary material for: Kingdom-Wide Analysis of Fungal Small Secreted Proteins (SSPs) Reveals their Potential Role in Host Association
Source: Front Plant Sci. 2016 Feb 19;7:186. doi: 10.3389/fpls.2016.00186 (PMC4759460; doi:10.3389/fpls.2016.00186)
Supplement: Supplementary file 11 [file DataSheet1.ZIP › P.aleophilum.SSSPs.fasta]

>UCRPA7_2638m.01
MAELLGLIPAGLNIASTIVQFAIAIRDGKLSDNRDARKFADYLERLVEALQNLGCLREDADDRITRTFRSEVMSKERRGWATLHKINVTLVPLDNRDKQRRKKVFMNFLTGNAGREVDEANGILVQHILEVKECHRDLNHALVDINRTDSLTNISAITLSQFTSTSTLQQPKFWPLIEDLISGPAADAFQP*
>UCRPA7_3476m.01
MKFPSAVLLAVIGAFTLSGAIPAQPSVNPAASNGEKGLEAAANAAEAVSLAEAGDAGALTTGAAFAAATAAIAKEGGDVNTNVNAAGNGTQDVQGKNN*
>UCRPA7_3986m.01
MRFGIILSIVATLSAAGAIPAPLKDAASMKRSVDNARALKSRDLVESLKTLAASVEAIQDEDYPHGEWYSKREEGHIADSLKTLAASVETIQEEDYEIWDE*
>UCRPA7_4931m.01
MIHKFVLAALLLAPSVLGRALPEDVSTDIALEKRDLGFASAVDFTKRDDLDILARETVTPDDAEVDEADPDKLHKKKKHKKGKKPFPKLPPREEEEAEEDESVEAGTDKLHKKKKSHKKGKKPFPKLPPREEDTEEEDESVEADTDKLHKKKKSHKKGKKPFPKLPPREESDDEEEDSLSADPEKFHKDKKGKKPFPPPPPPKKGKHPPRDEDAEEEESAPAEPDKLHKKKRE*
>UCRPA7_6116m.01
MIFSTWSLLFSLGSAWLLNIPRIDLIWPPVQAEREIPITNSNEAADSTYPCAHVPIPDNVERIDFPIIGGQLQFNFSTPSPGQRNGRELGWGMSYALGQFNGNQTVGQDNWFMIRYKYWNATNFNANIGIYCTPEFDDLGNYAINLTKEAYESPLERTLPEDVDLEGMNATLAVELFRLNNADLDAGMDQVDSEDKDLKKMKNGGKWKSKEVDAGMDGNEQRLAKERESDKGKDAKDAKDADSVSGESSSASVHSEVPPSYADAVMSEIKL*
>UCRPA7_6218m.01
MVAFKNLLLIAAAFVGVIAQDDAPEGDTAAAQAYWDQVLAGAETQTGDAVEKRSLIHAARTVEMKDPYKGSICTAPFTAPPCETHCTRNNCFRGFLNARDGSSGKHCPKEAFGFCCAWNYAPDFIKWYAVKYDILYAVAPYASSCKSSDDTAWDVVNKVNDVCGCTLNHEVTIDTSNAYYGLRALNPGNSKCH*
>UCRPA7_6540m.01
MYIKSLLVSALVASVVAAPTGRTVTPRRGNTFKTIRSANATDAAVSNSTAGADATGDASNSAGGLSDLLGGLLGGAGNNADASGGGLDQLLGLLGGAGDAANGAAGGVTDALSGILSGVTGGGDAAAADGQANSGGLANLAGLLGGLTKKN*
>UCRPA7_8428m.01
MKARHLFLPAVLVGLAVSATIPTKQRGFFGDLLQGVENIGNEIGDAFDQLSDTVEDSVHIVTDAAGNIISEYEDISGAVVYGCTVVSCLDVLGTAGIDCAIAVLKKVDLIADFVYIKSIS*
>UCRPA7_1086m.01
MAPVKSTIITVVVAFAAITSAHPPPTAPIKTMTKDTAGAAGGSHYGARNSIDQHSPIHFTMAKTVIPGQSRVPSLSILADKPLEEDLQDGAPSPQPGEDFYCHTTQSSANLTDVNDAVAFFSALDKQACQNKPDKCLNMLSLPGGNKVDIRVWTCGPSEDSTECSNIAPLLTNLINICSKDFTTTDSDGNTTTVTRVGGVTWLSPAKNAWISLEGKHRD*
>UCRPA7_1340m.01
MKSSYTFTLLAAFCAIGAWSRPLSPPDSLGRRMTMYYNKDVSDEVDPEADEVVKRMTMYYNKDVSDEVDPEADGVVKRMTMYYNKDVSDEVDPEADETVKRMTMYYNKDVSDEVDPEAESADEA*
