# Supplementary material for: Kingdom-Wide Analysis of Fungal Small Secreted Proteins (SSPs) Reveals their Potential Role in Host Association
Source: Front Plant Sci. 2016 Feb 19;7:186. doi: 10.3389/fpls.2016.00186 (PMC4759460; doi:10.3389/fpls.2016.00186)
Supplement: Supplementary file 11 [file DataSheet1.ZIP › T.rubrum.SSSPs.fasta]

>TERG_00039T0
MRTPLVLYIFAFKSSAPHPVHVEGILDPQLVVQGINLVHSGGQAEPNKESANGQNLTLTWLSA
>TERG_00183T0
MKIPFSFSQIPSMRTPKKRKKKVKTSKLEDPEKKPIKERRGVLAILLLQASEPDISMYWAC
>TERG_00478T0
MPGALLALASSRGLALVTGRMVDGMRWDGMGPCEFYDRCRPSIRPATPRWRRHAGSGNVASIQRPLLVRQA
>TERG_00790T0
MHRRIAGSLWLLLADSHLYGVFSVYTAYCCTSTSTIYVLRGAEYIEFAAAGAAGGLIRYLMSLSLHLHLHLSLFSQHQLQVVSASAQHQPSISIRLARLVSLLSVDVGLPQKSPGAPRESLRHPAS
>TERG_02248T0
MAYIAKHRKSRFSSPMLVLWYLFRAAIYGPQVSVVSGTNEKLKEVTLDMSSAIKEPFDARRWLDPAHKHGLNMIAWRESS
>TERG_03129T0
MEVLFCFLAFSFWLFSSLRVALCRRLRLLLAVIRARLYLDAKAVSALKLRAWGLVHRAIMQDIDDIERTWKKQGEHREEQTKRPRPYRFPVSGTQRAPGPRERREEGHRAASQTTSAAPTTLHRPQLSSQKSCAIPLYRCDEPALARLSDSWWSSDLEPRTDLSRPPGTSKPQKPQKVGLTVTCASGSNINTSRLSPSDSEVLAGDYGDYKNDY
>TERG_03720T0
MRGFLFSLLTAVGSWMVEQRIYEMLALERCQNRRRGGERELVTLAGRAEEGIIATGCLVSFL
>TERG_03949T0
MNKLKKTFSVCLLCLGLALCSLNQFQQCILPPPGADDDREPVPLLSSGADDMAVASFVKTRLGTVRCDFRGTRIARGVWDGRTRIASKEMARKGKKKHETRVTLESGWQTSNLQPPLALRRASSGASSY
>TERG_03982T0
MAFPMSGALLSYLLACLCGREVEGAAALKSINREVRFCRGIVILRAIPCKASPTKLFLRFRYFASHQFLYEISSTKSPPDGPDGFELAYEACTGKTDRPSSRPSAEK
>TERG_04276T0
MISSFVLVSCSCNSHRQPSASPIHIGISDPPPHPSSVAQILPSPTIPSKLTRGAP
>TERG_04629T0
MQLGSASSAPSLLVLCLCLCLCLCLTWQHQAASGPSSHPPPHVRWRIRQRCRPANQPTSLLGGFSAGQEPEMSESERESAAAAKEGARAMGMLCHHHETRAPNPAAPLRQCPGSTRYATQARDRDMRIKTNSQQPAASKHRGGGGGSTLMPARRRRQVGKPGCRLAAAGKSLAEICLFALAPKKDEEESWKKATKGGRRRLVKIQLFSLARCSAGCPGPVSAPSLASPSSLFVVFVFVLPSLLPAAAAPPETLLEPPLISGSSDLSSLACLLPSNPSLPPPPPPPPPSRVRPFFLMES
>TERG_04729T0
MLLRRRTSRRPRQVLDRPLLASSCALHLPYLTFGQRPTRRCSSGSSAPPFALSSDRLALLVVWPKSSQACWLADRAAGPLGSPPVSLDLSPYTFYHIII
>TERG_05168T0
MPSCRDAHRYFQSQVQCSIILLICFSPPNLARGSPNTVVLKGRLGVRKSSCCCRSKRRVKSACICKVPPPFPLPK
>TERG_07668T0
MNSFTATLVASCSFVLCSGAKASRYFEQVDSRSGIGNFGSEFWLAKFRYSGCRAPRSIVNVRRVSKVLYVAKNLECHE
>TERG_07836T0
MKFSTISLPSIALLDLAAGTSCGKGTKARPLRQSHSCRSARGWPYRSMRVKIPRHQGAERRGLLRIQDLQGCGLLRPNGKNLQNEVDGRPVQRARLLRNQYLFQGHEPEEYNICGSNKDCPEGKILPVHQEAISLYSGEESENLQEMQERNDWSGMLEVY
