# Supplementary material for: Kingdom-Wide Analysis of Fungal Small Secreted Proteins (SSPs) Reveals their Potential Role in Host Association
Source: Front Plant Sci. 2016 Feb 19;7:186. doi: 10.3389/fpls.2016.00186 (PMC4759460; doi:10.3389/fpls.2016.00186)
Supplement: Supplementary file 11 [file DataSheet1.ZIP › V.albo-atrum.SSSPs.fasta]

>VDBG_00231
MSGALWMLLWAFWRFWWCASATGLMVHRHRGLQCPGWLAGGGQPRLLELSSRCRLVPDDPAGDPSTCRAGDGLLGVLRWQCQTTRAEAYQSSGGSTTAWLMACSCHAVVAVFNNQSTPAQHSACTASSRVVGGEVASGNTEFGDCHRDWLGRPSRTTLAC
>VDBG_02171
MARLPVCVGGLLNSSVYGAGWLECDCAKAAGSNVRNQTALNACVLANATSTNTMFWPADDVISATWSTSVWRWC
>VDBG_03662
MRVVLLGMTSCSGPLLTGPNATDQLAREATDEAGFDPRLAGEGLVSALWEYEQNIFLVCHCRYRSWRIADAKRRLRGAALEGSAACADRGGSDAGGRGKLRACRLKKSMLREVDRRGFGERLVSANFVCGRISGVGALVLGRGAALQTAIWVTNCRHSFRSDGRAIAQPDSLRNKLELLSDPDATYVEAKDPSAGLACQGDVSEL
>VDBG_05763
MLNQKVGWAGLGGLVGGWAGSAALCRCTLRPSGQRRVGTKPRSRQNSGRGKRQEAKKEDTISVIHATCLCTYQRLVIFFFLLFCLRLLLPPHPNSRRTPSTKLAIATGNDSSYII
>VDBG_06092
MDRASDNGPAAAAAASVVAAAAADTVVVVVMVVAAATAALPSTDTAPTPTRTSRATAAVAVTLLLSRATALLPPARTPTVPPAATVVATRASSSLPTEAATKRIWRHPVSP
>VDBG_06475
MSKLFHLFPFILVAEPRLLAVMPWLESDRSDRVPVRFFFPSSLADMFGLRGGVALLSLCSGGSREPCARLGNPSPDQALLGSETNVWLADLLVISPVPNPASLGTPGTQLRVLVHLD
>VDBG_07172
MAMWVVSWCGCCRADACDGICRRDGGLLDRAGGFGTGGSFFDRKSHVSPSHPRYVRQGVAGVKRARGQGGSPTAGVWTRFWGRRCFAVHRRLLSLDGIVALARSRGNKAVATMDLEGPSWCDLTRILNLALLFSSLSRPRKEGYLASWTNGAGHSGTSRFGPLPPSHGTVKRPTTWVCPEKA
>VDBG_07282
MCTLLGWRLTVLLLFACASRLMSALADIVTSGLSKLRPAIARTAVLDIRGKRKSVAAAMKLVKMVTSCAPLNNWGKNALRVYHGKELVPEKLAVRRPCRATAQGAT
>VDBG_07876
MLCTCPTAMLCTCPTAMLCTCPIAMLCTCPTAMPCTTCSTANALQMPCTLPRLRCHGKLRMPADAPLPTANGTALLRHCESSSTATANGPLRLACLACLGRVPLDLAAAARYCTGRAGVLLVPWCTEPGQLQWEPSPSGRSARSGKGLALADSRTLTRNSPRHLSVLVIEVPWGTSQIMGSPGHGMEERLETAAMASAGRHEEDAAVPQWPSRCCCVKSTRWPSRPEPPHVTPSPMVRSVPGFAAREPSEWALISRPKAGIVQAAFCPDRAHD
>VDBG_07940
MAHLLPALFRLLSCLRALKQRQVEPRPCLSGRPPRSALLSRAEYPLFDGDDTFRQVLQNIRRSVSRDACGLKPQRGLAADDIADEPWAYERNGTVEEGRLHG
>VDBG_08062
MRFAPILFNFVAGVSAIDIWLNWDATDCRGKNSVHCANATFGQDTSVCMSFGGYGGGGYHFINDRRRSVRRSGNDSILLFGHSVISAPLNPAPRPCLLIAAFSVDIAAADRDLEDVPEKFHVYKME
>VDBG_08756
MTRSRGWFTPPAVSVWFLAIVAGHPSHVPRTMASNSVTWNTPPQNITTKANDGCKAHGWDPGPVQSVNSTLFIKALPNTVRDMNDAENGDTLLVGKDSLVLREGSSLRLTDRHRSPTLFYNHSPS
>VDBG_09715
MGRVWIVAVAVGWCVKGVGMQGSRSARCVGRWRGICKVLSRIWVWVRVASTGGGGGMGGHGDGRRDWTALV
