# Supplementary material for: Kingdom-Wide Analysis of Fungal Small Secreted Proteins (SSPs) Reveals their Potential Role in Host Association
Source: Front Plant Sci. 2016 Feb 19;7:186. doi: 10.3389/fpls.2016.00186 (PMC4759460; doi:10.3389/fpls.2016.00186)
Supplement: Supplementary file 11 [file DataSheet1.ZIP › A.niger.SSSPs.fasta]

>fgenesh1_pg.C_scaffold_1000603
MLLACLSGPSAMMSLGLLQPGIRNRNLVRLFLVSDSTGTGNGSNPHAIPNLVLGHRPQKGHFPRIVSRAKLNSSSSLIRLANKNLQPADVRSRGLHGNPACLVGPNLARRQVKSRSSPHGCYFHWNLSASLVLPC
>fgenesh1_pg.C_scaffold_11000345
MKTTLALSALISSMLAAAAPTSSSFQLVISSNTDNLNGRALISQGDAFIVAPSGEHGINFTGGDGILGIENGDVVYVGTDGHVDLKSTDGVQSGGLTQGFTTGSDNTLEWAQGNFYACPHQSLSLRANRLT
>fgenesh1_pg.C_scaffold_12000140
MRFMPVFAMIALLGAGSIGAAVGHEISPASNMPENFSKRLNRENVYRRLDDTGPENLDKRVFGDVKYRRSDDTEPEYLDKRLNRDLVYSRSDKSDPEDLDKRLNRKMSTAGLMTMTMKKLTSGLTRRTSTAETFN
>fgenesh1_pg.C_scaffold_13000361
MCLLCAKFWASLVCLSVCLSVLSKIKKKKEKDKVCCTSLPPPKTPGPEPCPCDNAACPSNPLPANPLSFYLFLFGKGKEWERLEKAGLEWAGDRSWPDRHVALPSLVG
>fgenesh1_pg.C_scaffold_15000035
MNLNFFSCFSFFFFHLVVLFCIASLPSPTLQCLSSYCEELHCRPWWPPTDISDCLSIAPIRPPLLSSLPPPLPPPLLLPLNPPTTPPNTAAPTSKSSPLLPSSPWAPVPTSYL
>fgenesh1_pg.C_scaffold_18000020
MLFGLVLFLSHSFFSPFFPFSAGGSLSKPIPEGARTHTDYPTASNSRSTMAADWWGQRYGGLISQSQDQRQRRNKVLNQSFFFSLVSFGMRKRFGMPKLLRDLLIPRIVTQPSPRFSQIFIRCPGLVLRLSKVAPQNRRNSKAEGEFATVKFRSLPVVDGNRAGTPHEIQTLGHATIPPTSWALTNGYFYRRCRAEANPGIGLPALVRKLEKLRGKRWDRGERERETGDV
>fgenesh1_pg.C_scaffold_2000718
MLVAAEAAGLVLVFSLSWKLDFDILTIMSTTTTTTTTTTTTTSTTSTTSTTSTPLPPPQPPMLPTQLPPSLSTQQQSQQQPEEEQDDFYHLADYLGRILMCL
>fgenesh1_pg.C_scaffold_2001034
MRLDTLLTTTLWATTALAAAKPIIENRDLAPATPATATMHTPNAAASATPSSRASASASASASGASAQYETSNEGDDDDDYDDDDGGHDDGDYEDYGDDGYGKEDPKGGDDGQGDKDNSDVCIYPSPLPSNFSVSDYSLCMCMWMGANECDLCSRLIS
>fgenesh1_pg.C_scaffold_2001039
MMMLMLMLMLLLLLLLLLMMMKQIIPTGLTEDSIPGPNRDQSGNMTGGFATELIWEFLAVPPQSAAVLAEGGSFATDPIKGPDRQLTFAITAEENDCQETGKYN
>fgenesh1_pg.C_scaffold_3000849
MPKLSALIVSVLSIFVLVGLVSATVLPRNIRCEITAPYCEDKTGHLITTLRRDVHGDYDADIEDLSDSAQDELAAPLCNDNSQCNLGQICNQGFCVAGSVVADAPQTGADVLSAPNAAPDDASAGAVSWEEEGAGALEMCEVNGLAASIEALCGRTGGLRETKYCLPVVALNELPLLGTKATTIASPIAWIMY
>fgenesh1_pg.C_scaffold_9000518
MFIRFSLFFFSLANLSQCVVSPSSPLSTTAASHPFLRFDSSALRGCLLLFLGHHLASPLALPVPRPEKRSHSGFKGRKGDGRETNLAAAGVLLSNQNHPSRIPLCNSLPLLAHRLQLFAVWELSRVRLVAPVLVPVAAASSRVAPACFDAWVVTLKHSVLSNNIALGAERNCEGPFKDIACFRRVAPCLSAKESPLVLVPALIHTLLGCMEASTSAFEAPRGLGIGW
