# Supplementary material for: Kingdom-Wide Analysis of Fungal Small Secreted Proteins (SSPs) Reveals their Potential Role in Host Association
Source: Front Plant Sci. 2016 Feb 19;7:186. doi: 10.3389/fpls.2016.00186 (PMC4759460; doi:10.3389/fpls.2016.00186)
Supplement: Supplementary file 11 [file DataSheet1.ZIP › A.clavatus.SSSPs.fasta]

>ACLA_006660
MHYSRFLALLLLGSTGSIATATASSSEPAILGYVDGDALEKVPEAFHESLQPTSEVTINATLLEAAAPPPDDVNISRDHELYSYNMLRNTSWSLAMRSSGPVWVHESRISTVEVTPRATHLEGRSQANYWYSSAPSRGSSCPPRNNQLRNGACVTFSLLPIIGRNDGVYPKVNIYTGPGCARFWTSLLGNWGSCLNLQAMENMDHFSVLPFNQNV
>ACLA_007240
MDMIQRQERTKMLDYCLLVGCSALTVSKEKDPSGNITPLRNESVTVAAWAKHPTLEETW
>ACLA_045860
MKIPILLSLSSLSSLSSLAVAVALAIPPPLHARQDPKPLDLDLDLDLGRDVKGLIAHSPVSAVVGMIKDEVKSHGGGGGDGDGFIEDGF
>ACLA_046060
MTTSLIIACISLGVSTAYLLFPVKEWMQHWFPWLSPQHGQDEVRHPTITVEEVQSVLNDHASPIRALLENFVTDVQRNQPSEQTRPLAQPGTVHTTGSSGSAALEVHKDASNPLLSTGNVIDGLFTKQNHPYNSRMAPVALKDELVLDTSTTLKIIQRWTACI
>ACLA_058890
MIVMSVLPAASSRSNPILSVLFSCIRAASAAILLWLDSQEAFAGGSSPRAGPTVPELGSEVASNICIAVFERQRQLTGGGWKLILRPVLLIEN
>ACLA_059030
MRLLSLSLLAAVAAAIPAAEKACSGVGFPCGNATVTAYDCCVPLVCVPGVIIHRGEILMGAQRPVCQVPPRRLH
>ACLA_068410
MKLTAPLLTTMAMATTVLALPDSDARGTSADITLAPKPVHSKASFETVIINSSIKIVATPAATPVATPAATPGAAASAAADAAEKQVEANILSSVSRFPGV
>ACLA_068970
MMMMMMPMPITMRQISSTIPCPICTHRTLYRMTDGGSHIWPDLCQMINAHIRISHCWAFDSNCSNRSSFVIVKSSAQAPKS
>ACLA_077860
MRRSIVLLVAALSACVFASPAASAGSIIDPHVNARSVDAEVSVLDDPGYIAAWESVTGSTPANAPNATEHNKRNVGPIQGYNNYVSVYFRNGRYFITLVLVSNIRGAFKDLFVTTPEIASAIATNARDIMAKATGLGSYEDAIRAACTLADSYGMTSPIFWAYPQNNKRDKSASDIRDFTILANFTPTVTLADYLFNTFHNVNHTAMTRGADQEGHLSKRAKFCLYYNEKDRLLKGWVPWNTQSDVGCIGQLSDFD
>ACLA_078140
MKITRSLLDLAVLSLASTVCAAPATPSSDALGTPDIMPHFQIDLTAVPSQLSARDTDVTVDHSLETHNFFGSEEWAVAIRPGVGPVWIHESRWSTLLDGMPASSDVESEAGNANATSIEARQYWGGYGYGYGSYYPYYGYGHGYGYYAKRDAEKRWTCPAQWTESSGCNSVPGLNNEATMFPFNPQSNPKYAPKMNVYYDTGCGSFMTSVIGSASCLIAPNQIHGIRTFNQLL
>ACLA_079850
MDIPWMFLLLFPFLPLSDLPPIGHFLVEAKSGSRLQPAMTGSRGHGLIPILVHFGRGGQNANGPQGPQSQKVLRKAPLVILLGASGPVQSLTWPVDWGESVFINAERVCGSQLWLGFSWRLQVSLLSTL
>ACLA_085390
MLFSRALILLATAVATCAAIPAIVPEGYVGAGGVAILNPDAGNAQTEGYVGAGGVAILNSDSKEE
>ACLA_087490
MKFTLPVIAGLATLAIALPQDVRSPQDTVVYFDENHQYAPNGTHGFIEIDGVMTALDLTTPDVIHEEHIIRKPLGPDSSFNVSIGLAQGGGDLDKRADGHCSMFFGCKNEYILVKGNLWSYWTTRYGSGYALNGPSASETIDADSTTLIRSFGGLAFSHNTKKAGCHIRFELRSCRIDVPTERGQNNELSVDGSIN
>ACLA_092710
MVMMMMLVLLDVDFPCEQRVGGLVGGGVVVCGSCSATGVVVSVAMCGCCVTVVGAEVGVEGAQMCVVAVGG
>ACLA_094310
MIIAGDSAGGNLAAALLLLLRTAQPHPQVPPLDQLRRGIWGSWRGSMMLELELVYEGSS
>ACLA_098740
MHLVKLLSALALIPLTTAMPPSQVLAMFWGDKHHDHHDGDHHNGHHGGRHGCPDKPQECNHHCRRRHFDRGVCVSPKKSNGKANYCSCEDDSMWSGRY
