# Supplementary material for: Kingdom-Wide Analysis of Fungal Small Secreted Proteins (SSPs) Reveals their Potential Role in Host Association
Source: Front Plant Sci. 2016 Feb 19;7:186. doi: 10.3389/fpls.2016.00186 (PMC4759460; doi:10.3389/fpls.2016.00186)
Supplement: Supplementary file 11 [file DataSheet1.ZIP › E.bieneusi.SSSPs.fasta]

>EBI_27103
MVFLLIRFLLLIFSSNYLQFNLLISATSLQNQEKMEVETEGERKHREKEEKKMEVETEGERKHREKEEKKMEVETEGERKHREKEEEKQKKE
>EBI_24325
MFNKLLLCIIILLQFIILSILYTNNPSGFKESIKNIDNAIFPNNNSNKEDSKKSEDTGNKPEGEESTNQATLIDMNINKFDY
>EBI_23964
MQLFLKLSIIFGAASFYTLRLQSDTSKTLCLNNKKGVFREINKLTDLEPSCKFFYGKQQFKSGNGLYLCRNSTNNIFKGCFTQTSPHSLVTYLGSANGYIIKQDNYKLSKGEYDEDVGGYVAVGIENPTNNIEKLIVMEHELDTNHIINKGLNTQLKENIHFSNI
>EBI_22331
MFKAMYLFFLLGNTLEYTADDLNKISLEKRMLLTNNQNNFMHKMLDVSNSFIIEDVVKTDNKKKLEIDN
>EBI_25998
MHIMHSIVLFLIINTKAAKKSNITNLLEEIKANLKINDLDLVREDYMKKTQYLKHQKKSQLKKLGHSN
>EBI_24345
MNMILLNNLLFSFVYSTSEIKINDDFVINETEKIQQPTNFSKYPSLETENLIVIMDIAPNNPCVEFWIHNDYNCAVEDVIIMNEQGQLQNSWWEYLDNVYIDDAKKINECLKKKYTISLDKFLLTFQNLNETINTDVIKKYYTLKKNKTWSKDKII
>EBI_27657
MFNKLLLCIIILLQFIILSILYTNNPSGFKESIKNIDNAIFPNNNSNKEDSKKSEDTGNKPESEESTNQATLIDMNLNKFDYLII
>EBI_23157
MGFTPAAALIGLLEAVDQGLDLQVRDFLAQALTEAGAQAVGEVVLVLGRGF
>EBI_26844
MQLFLKLSIIFGAASFYTLRLQSDTSKTLCLNNKKGVFREINKLTDLEPSCKFFYGKQQFKSGNGLYLCRNSTNNIFKGCFTQTSPHSLVTYLGSANGYIIKQDNYKLSKGEYDEDVGGYVAVGIENPTNNIEKLIVMEHELDTNHIINKGLNTQLKENIHFSNI
>EBI_25647
MFLFLQLVISVSAGSSTSFVFKTPNETPDLKGSNWQPGEAITSKIISDETNSEMVLKVKKGPKHKFWLHNTMQKFGLGETI
>EBI_27577
MFLFLQLVISAGAGSSTSFVFKTPNETPDLKGSNWQPGEAITSKIISDETNSKMVLKVKKGPNNKFGCITQCRVWSGETIEKATVSLTIPKDDKCSRNCTCTCTCNCSALTIDDIIVNNDASEKRKIIQEQIINK
>EBI_26496
MFLFLQLVISAGAGSSTSFVFKTPNETPDLKGSNWQPGEAITSKIISDETNSKMVLKVKKGPNNKFGCITQCRVWSGETIEEATVSLTIPKDDKCSRNCTCTCTCNCSALTIDDIIVNNDASEKRKIIQEQIINKLKVKNNIMNYDDYK
>EBI_23675
MFLFLQLVISAGAGSSTSFVFKTPNETPDLKGSNWQPGEAITSKIISDETNSKMVLKVKKGPNNKFGCITQCRVWSGETIEKATVSLTIPKDDKCSRNCTCTCTCNCSALTIDDIIVNNDASEKRKIIQEQIIDKLKVKNNVMNYDDIQINDIYCEIKNCNNIKSCLGESCETWETDCYSMRKPNAMGLNKPCQVEKIDKILMLMKYLEMDQIEIDLTKLT
>EBI_26712
MFLFLQLVISAGAGSSTSFVFKTPNETPDLKGSNWQPGEAITSKIISDETNSKMVLKVKKGPNNKFGCITQCRVWSGETIEEATVSLTIPKDDKCSRNCTCTCTCNCSALTIDDIIVNNDASEKRKIIQEQIINKLKVKNNIMNYDDIQINNIYCEIKNCNNIKSCLGESCETWETDCYSMRKPNAMGLNKPCQVEKIDKILMLMKYLEMDQIEIDLTKLNIKENKLYVLEICYNTFPFSPSHKRAYTPAFFVTGKTYKFVDTTTFSETIRSK
>EBI_27002
MFLFLQLMISVSAGSSSTSFVFKTPNETPDLKGSNWQPGEAITSKIISDETNSKMVLKVKKGPNNKFGCITQCRVWSGETIEEATVSLTIPKDDKCSHNCTCTCACNCSALTIDNIIVNNDANEKRKIIQEQIINKLKVKNNIMNYDDIQINNIYCEIKNCNNIKSCLGESCETWKQIVIA
>EBI_27020
MEGRSRWKVLGVLGVVCAGIVASMAIRQWARPRGDGRSKSPGCLGDDVFSLFPTGDMEVPSESAGV
