# Supplementary material for: Kingdom-Wide Analysis of Fungal Small Secreted Proteins (SSPs) Reveals their Potential Role in Host Association
Source: Front Plant Sci. 2016 Feb 19;7:186. doi: 10.3389/fpls.2016.00186 (PMC4759460; doi:10.3389/fpls.2016.00186)
Supplement: Supplementary file 11 [file DataSheet1.ZIP › C.neoformans.SSSPs.fasta]

>CNAG_01971T0
MLFTQPITSLFYLLQLLALVNSLPLDYNTPFTGPLRARKLAQTSPEGLIEKSISPMLVIREIELSSSFGPLEAFSSGLENGVQELSFTSVSHSPSSSHLPTNTINKVSSTSFPSSSSPKGEALGDSAKDIIEPPEFTDNQPLPALENSSTSRFSSNLNISPHHAQTNSGMSRSLSAFLEFVVITLIGIAIACCSIPLLMCIAPFVRRGARRSSTTSSDELVGKGGNQSMISMYSSMFSSRFALDFPSNGSWRSDSSTASTIDIGSHKSEHSTHDIGQGYGDRGRGLGIEGSQ
>CNAG_02864T0
MIFPLALFTTAVAVKGLSIPEVRDTPASSTTLAYVGCVSDDSVSSLTSGSASTNAEARQSCASTCLQRGGSQLAYFNQEAHSCVCASADQYPSSGEIVYAEDNLGNCRDSDGASVDYIFSPYTLSQCYLTLGSEVAPSSNMTSPSPLACLNTCTTEYLSIRPEYDEANDQYVYECSCWDDQVQGGQNSDCGFGIEAVYRKA
>CNAG_02865T1
MISVQLLAILLVPFTFAISLPYVYTEPLTHLDQEPFSPQFMGCVREDYTMGLTEDGYLLDISMENNNEDCIKHCLEDGLSRYAFFNYKDRICHCSTEQQYIPSADYRDGDGDAGACTPYQTIITYLVSPFTFSGCTWSSTSTDLNASIRSFITFATASHENCLDLCGDNPEANVAEVTPTYNAEHDWWYFQCSCFNEQPPSGEQGLMVNQERDTQLGTWEDYKASCGFDSVFKYKRAIQGR
>CNAG_02865T0
MISVQLLAILLVPFTFAISLPYVYTEPLTHLDQEPFSPQFMGCVREDYTMGLTEDGYLLDISMENNNEDCIKHCLEDGLSRYAFFNYKDRICHCSTEQQYIPSADYRDGDGDAGACTPYQTIITYLVSPFTFSGCTWSSTSTDLNASIRSFITFATASHENCLDLCGDNPEANVAEVTPTYNAEHDWWYFQCSCFNEQPPSGEQGLMVNQERDTQLGTWEDYKASCGFDSVFKYKRAIQGR
>CNAG_04030T1
MSNFQRLVPAFLAVTAGIATGYYVVAPEYAPGGAGAEVIPPEQRKGTPVPPISSSSAFDKVSPPMTANAGQKDLFGT
>CNAG_04030T0
MSNFQRLVPAFLAVTAGIATGYYVVAPEYAPGGAGAEVIPPEQRKGTPVPPISSSSAFDKVSPPMTANAGQKDLFEDKAVSTDSFGTLSGRASQTNNFKH
>CNAG_04160T0
MSGAVLSLVVSWVSSLLTINKPVRDGSSDVGGDYRYSSLIFIPKTAGDLAEQLPSRDKFERLDIARLYRDASLNHLAHSSYHPPHVLRLEETRLLDTIPVLLLVHLCSKHDRFDCILP
>CNAG_06225T0
MYLEKALSEAILIVFIAFGLIIASASPSAPAPSLSSGPDPRPSSASASKPKSKSNESKREREREKEKDKKKEKDKKERDNKEETKKKDGEPKSSRSKKPSSPSSTETEPSSASTLAAETGSEDNPAPLMSTSDTSSDTSDPTPSFSSSDSSSGSDSGNDRTDTTTFHGRLADDVELKVKSDEPFRIRYHG
>CNAG_07704T0
MLTDGSLCMVSMAVYLLAVVIALTTVQDGSFSMFTLDCIRLDCIPRRMPRSNSLSSLATLRSTLGYPSMPDAFARLLLNIRPITPNSFTRIALHAGSTTRQMKGRICRIGSRVHGGRVGQVGEYAAGEGGTGGRIHGGRIHGGRGWDMGLGG
>CNAG_07723T0
MLAVAHCLAVLSSSVRDDAKAACSRWRRQTRQSISECGTPFGQYVTSQLLNLPIPYFITYLQRCQTDCAEEDSFDEEDDINESNEQELLITLIIVLVLYTFYDSKSSATTRRECPPDRSNSDLSNSPRCRSTDSAGIDQWCDIISRSA
>CNAG_07743T0
MVIVPDLRKTTVMVLLSTVLVLCTIQTSRISYELPGDRCGRCGNKRLNCLEEEHLLPEQLVLSGSSAPSPASRSRQGATDSICIELSSPLRAPLKGCHHPCQLPMK
>CNAG_07803T0
MRIACLPVAWKTFVASCLMLRMVTRVSLRLVIDARWNHWSNKPSAPS
>CNAG_07888T0
MAPCVCLTTLLSCSPRRCSLANLSAAPSSKHQHKHLSTARLIFDCLSCFTAVPHIAICLVLVCFSRWSLLPVACASVSYAY
>CNAG_08024T1
MTKWLELWILVCTACSTGAYGSSLLGRGPQTEGIYYRQLDVEIQARFYRMAYQRILSCSTIIDQTTLHQQSPSFLPFPVFCTIAYHTPHTIPITSPTGAL
