# Supplementary material for: Kingdom-Wide Analysis of Fungal Small Secreted Proteins (SSPs) Reveals their Potential Role in Host Association
Source: Front Plant Sci. 2016 Feb 19;7:186. doi: 10.3389/fpls.2016.00186 (PMC4759460; doi:10.3389/fpls.2016.00186)
Supplement: Supplementary file 11 [file DataSheet1.ZIP › P.teres.SSSPs.fasta]

>PTTG_03911.1
MKNYLYVAIMLLSPAVSAWTHCYCDGDNQGIVDPTTEHIQEEPADTLNLYSIITRKELLVGHSLPAAGTKAAQL*
>PTTG_05386.1
MKSLLYLMGCLAFIIPYVYGYASCYIAGCHNNPGAPCGCNYDWENGNDGTCHTNDELNGLCEIP*
>PTTG_05907.1
MRFTLIAFLAATAMAGPMISRQAPPTPPPDTNIAPLPSPLPVGGVPPLPPPGGLDGAGKGKGKGKGKGKGKGRLPGSGGPPTPPPGGAPPLPPPGGVPPPLLARGAPPPPPPGRAPPPPPPQ*
>PTTG_06817.1
MKLLIMLAGLLSVAMAIPTEQNQNENLAALEKRQNPCGVGGCPKGLDCNPDPDVGGCYSPGGGTPRVDPKPNPGPPSPVPRP*
>PTTG_07042.1
MKFSILASGLFFTSTASATVSCYCIGKEYNGVYELDSGKACCVSRYGSATPNFKTGDPYRAGGPNECVYRDGVPLQHIKNDFKACCSQNGAQDAPYGGDCGLY*
>PTTG_07237.1
MKSLFAIFAAIPGLLVCSISATALPGDYELSMGSLEMSTDNMAVGKLEVTDGGFPGVTFTGTAQSINEQMKALKPKTLQAVDNVESGQARSLRKRSSVILQCPDRRLLATHIDSILNRPTATGAATFLDRSLAMMATLI*
>PTTG_08931.1
GSLVLVLALEMTFSSSLSGVKLRLEVSVSHVEVLVGHVEVASHLFELFCKELYLLLRVEFGDTLVSKVFLSVYQARLKIGKVLIEGVDGVKAELVEFLSSFRS*
>PTTG_09140.1
MHLSVLVSFVMVAVVAATQEKKPYRNATQQTSTGQPSYHIKLPPTIPCTASTPSHTIEPEDSKNHDEDCAELKNCVPIPMRSVIPSSSSSNPDAIVIFATPIYTTTISNPSPKPDPETTTLKSSPSLKKNLYSFKTIVKTIVTHSTPIVSATKLASVTPTSTPLSSAVGADAAFSSSSPALVKPFTLHTSPTIPPQAQTTQL*
>PTTG_11052.1
MRFTFIASVFALASIGMASPTPEDGVNGLNKRGPCPAAGSGNIDPCCYRRGPDKNCRSESNCYTRCNYSGAIGCVAGKFSFQ*
>PTTG_13277.1
MRLTILTLALTATTALAAPVLDGAALSATGPFLFPRSGHCNGHAAATKAFQCDSKCSQDFFKGLGCRFFCSQAYC*
>PTTG_14310.1
MVQFLSILGFALASFIVVATAIPTPQGVLGEQLYYISVNRLKESWNNCGLITLKGYKCTANPFTLIYSYC*
>PTTG_15465.1
MNLLVFFLGLVAKHTADIDTLDTAAITTSTSSATEPPLLIDLISDLLATPTPSVTVTITVDTTDIDTLDTATITTSTSSASDPHPLIDFISDLLATPTPSYTVTITLDTTTGAPTTLSTSTLPMSTYAFKRFSNTTTSFIITTITITRNDTTSTPTTRI*
>PTTG_15658.1
MFSQFQVLSAFIAFTAVAQGATVPLDVRDDNPGVGWVRDICPKVQVDFCSVIARASNKVGGGCVQLTQSKTSQAVVYSVCLESGDCPCPEARGVNQQIYGTLTAP*
>PTTG_15826.1
MLLLAPVSSALQASNGLLRRLWHAHVSWTPRKVRQRVYDGCQALARSDCDLRVALFEVRNDLRRWYSGGTWLADDNVKFG*
>PTTG_15827.1
MLLLAVFLNALQRDPVSSALQASNGLLRRLWHAHVSWTPRKVRQRVYDGCQALARSDCDLRVALFEVRNDLRRWYSGGTWLADDNVKFG*
>PTTG_18893.1
MKFTVVLVALFASVAVAGDSKKKTCGQCNNNYEICMFQQCPSEKLWNNSDCDRRCQLITCGEDGTSGKKRNDCASKCDFSHCK*
>PTTG_19113.1
MYLPTLTIALSLLNAVYALPPTRGERSVAVPEVFRRDCGTWGLLRLLSSATSNKEGSLLDAGRMARGYWAPQACKDMALHEQGEVSDP*
>PTTG_19227.1
MQFITFLILLVASACEAAHCETHEEYHGGICGHDLQGKAHCGFIIDPPLSCSTGITFGYGTGYDVQ*
>PTTG_01688.1
MKTFFVLFITSATALAAGPKPLDHQCLFTTRGCLGVCSSQGPDLSQQFCEVTFEDESKHQYPCGTNPRQNTCVGAPETTSEFPYNCRAYSELEAATICGLALDQSGISEQNF*
>PTTG_01939.1
MKLSVGLISVLLTSASALTVKRQNDTPYCVEGDPGNLAQGPYQSMSDCLAVCYMTETSGPRVGLLCKGHCSGIPIIGAGASYLCDTNDD*
