# Supplementary material for: Kingdom-Wide Analysis of Fungal Small Secreted Proteins (SSPs) Reveals their Potential Role in Host Association
Source: Front Plant Sci. 2016 Feb 19;7:186. doi: 10.3389/fpls.2016.00186 (PMC4759460; doi:10.3389/fpls.2016.00186)
Supplement: Supplementary file 11 [file DataSheet1.ZIP › C.victoriae.SSSPs.fasta]

>fgenesh1_pg.2_#_42
MILSLFFTLLTTAATIPFASAACCHYIGKGHWLSPILRRHYSSLSGAETPMDCARQNCFSDYYPSDVNFIAPSNAAACGPRGAEFPACANVKTGCKEVNVI*
>fgenesh1_pg.4_#_6
MRILAANPPLALSAALTVPSNMDNDLTKRGNDMVAILSCNGVLVACAAACLRLQATHAREACNSFCYHAWLRQLREADNNLPSGIDAPAITRRQNIQAVSGCNGRMVKCIDAVNDSLGDVTFA*
>fgenesh1_pg.4_#_62
MTKVCSCGRVACLYLALWLASRIICFSNGETCWDWTVKAMKRETRKEGIQASYDDKSGTDPGDHGRRIGQRRGDRNEGSSSATRIDCTQHVDRLLEKSGVASRPHRAGPMSTAFTGIRQG*
>fgenesh1_pg.8_#_33
MVLLLALALLLLFVLSLCSVLGVGEVLEGASDAHVQLAAWVRIGMQLIARHLTGLRRVRLALAIYLPPCSPPYQTLHHHHHHMVSYLAHARWSPANGTPPQHAIFHHLHIVSSHAAACAASRSDRSHKMAGLSGPNLYTPVVGQLRRGTSDK*
>fgenesh1_pg.20_#_6
MRAWPVSNGMVRWLLTALVVVERVGCVCAYSSCGGATWSGWREAWRMSRQTDVLLGRRWGEEEGGWLVSSGSGARVEEESRESREPPWPCDRKEQCQGAVRRAPGPRRHSVELHEEQALVGKASEDGLGRSKEPQRSV*
>fgenesh1_pg.29_#_91
MQFLTLLSLGLSATFVLAAPTADLTGAALTKRQAICGDGNRGSPLCFGGILYTCTTVVMGDANVIDRVSLAVGVRLWNVMRQERDVIPNYVTTHFLHPARTLKRNPSHFN*
>e_gw1.31.362.1
MHRLEPRNFKPGGLFFFFFNALGIRTLPSASILNVSTAGGGGVSSVTRMRLGGK*
>fgenesh1_pg.33_#_74
MFWIVGSLTRHVFLVCASLAVVERDDMAGRAGQRGAMEAIGAQCSDAAGGSGRVLSTWIRLLAAEGGWNKFGSFHRDPIGRCSTLPWVDRQSDRVRRGDNIGETCRSLQVGRPMGASTGVCTSVGQS*
>fgenesh1_pg.39_#_43
MAAAHLLACALGALALHAIALREHLAEALSGPKRFIGCYRGRCPRKYFWPMRSRAGRKHRVWAKVTGTVECRHGPERQSGNVTMERPLTSQRDQCHSVPDDRMTGHSPHNMPHEHRHNYVFGWDETAAPTSVTETSKCRALCVGDASRPSQTRETRAMPGIVMVMSYRKEPNTRQYTTEMHWQPNGEGKKNQIEKSGGP*
>e_gw1.41.27.1
HSTAHCPLSTHSSSSLLSLSLSLSLSLSPSPSPCIAHNPRTSRQRLAATLRLASRPRHHYR*
>e_gw1.43.7.1
MFKSTGFGCCLLGNVRLSAGLNCPTDLLYKLVSTCTNTKTAVSWLHYKELDITSFDIPTPLHEISHIRAAG*
>e_gw1.59.73.1
EIRRLAVACTYSPPLFGFAAAASRLLQLGSSRRSIEYTRVQKRDFHENGKWLCFLLRDMIILLSWHRLKYGALVAFGSGLLTTHN*
>e_gw1.65.102.1
MAPLLVGPPSPALLLPLQLLLAGRQPQLKLPRRAPRRALSSPPQPPPPAPAL*
>fgenesh1_pg.95_#_29
MLTLTWPGATFVHPLSLWLLLLSPHPSDGSIITSITAADADDAAFASASAAIVIIVISIAVLLDAITVLTMPVITTTTTTVICGVQGFARAAVRGGLQGRRGMALPSCLLQVLTRSKPAELAHPYQALQSYASVSHAATTQATFVDSAPERLRTSGSGWSVTESSHCQCPGGAVDWPPFRLGRSAPFVLDSANAVTKQLPIHHQPHPWALMQDAASSHHFVPSAASAPLTRVSHKDNSALISFSKVTARREKVLAAVD*
>e_gw1.120.39.1
WSGTRSAILSPLPLVALFHFPPASQLKGACMCSSRCFLLNKAALRQSRPPRPRRCSSAFFPLCCPSHPSSAYTGCRRPGGPALWPFLLFTRPAPGPCGPPWTPT*
>fgenesh1_pg.154_#_20
MLPLITVVLAFLANSTLAAPPTKPLPYSPSLGSQFQENQERTGLLGCAGSISFVKASADYSFDLLLSTQVSKDSASAREAAVRRRAQNKEIEHERAFSITSSSIPSRTS*
>e_gw1.198.24.1
VLLLLVLCSTVPEAWRGWRRSGSGSGSGSGPDSFLEGFSGSREVAAWAWALESSSSRYCSGLLF*
>fgenesh1_pg.355_#_1
MQLLSWAIPFILLIGQAASVDRNHRLTHKCDGIGMTNHVFSPGAARAGCETFKNYAHECCVAHNLIILQCDWLGCASAFAGAVAACAACFAAPEIEPAVIAACIAAAGTATDRKSV*
