# Supplementary material for: Kingdom-Wide Analysis of Fungal Small Secreted Proteins (SSPs) Reveals their Potential Role in Host Association
Source: Front Plant Sci. 2016 Feb 19;7:186. doi: 10.3389/fpls.2016.00186 (PMC4759460; doi:10.3389/fpls.2016.00186)
Supplement: Supplementary file 11 [file DataSheet1.ZIP › N.tetrasperma.SSSPs.fasta]

>fgenesh1_pg.1_#_66
MLTSRYRARAPIVNCLLILLALLAILRQATSHQRPRASFHTLNLTNRALSGHQIKSVTSTFKDKNALLLRNLHARSTQRFRVEHNQLEELSGMSSSCNFWQRQNRRRGHFHLCRVQTPPVWDVQQNVDRESESVQAQQAEQAEEGEEDEEGEMEDDEYVYPAECLKGRYTLHVHILVTLTSDIPLHV
>fgenesh1_pm.1_#_214
MRMSPLFACFGQPLHVFLLACFMPKWFQTLPGTLCYDRRCLDMAFIEHGLLLKRGLSS
>estExt_fgenesh1_kg.C_10130
MVSSSLSFLFRARRSCSSVSPFSLASLSPSALSPETARTASSSSPVANSMLLRTSSS
>fgenesh1_pg.1_#_378
MEHRGFSLLAVLSQGRAGRKTEVAEHRRHLANRWTRRETEQVNADDLDHNRINDKSHQLLRSDAADRLPSSENHGRSLALIFPTDTAQERSLKLGRNRSVSGAQTIRHGTGRPFRLAAADDESFPATPSALGGGWLRGPLRLPLCSWCHPFYCP
>estExt_fgenesh1_kg.C_10225
MSILQVYLVLTAIVPATTKLETGQRSRQDCDNYRMVSAVTNTKQNQREYTTTQQPRNY
>estExt_fgenesh1_kg.C_20190
MISRIERAWSVPVLSWFSHVVWGLGVGHCINNGRSLNFVYPYIRCFCMGFGELGKERKLESVAFSKDVRHTDDTSFC
>estExt_fgenesh1_pm.C_20905
MVMLAVQACSWLFCDGEPHCLRACPGCLIWPTLVRTDRYRQSCYCHRCCSTPFSQSLPT
>fgenesh1_pg.2_#_1241
MYVGDPGVRWCCLLLLLLLLLLILGAVVKGGDADSTVVDSDNDADDAAAAAADDDGGDDYMPASPITSIDSDVPKLPALLDNQHHRTFPLEIDRGNHTFHQDQETTVPIGRMNLGASLRSGNIPGSWTWRTCKQK
>estExt_fgenesh1_kg.C_30030
MLARQGVQSQRLSCPRLLMSICLLLLLACLLACTAARTVQQFVGVAGTRISESLLVLVLCPKSCKCPVDSANTTDEEEDKQGPGRHATSTWAWRWGT
>Genemark.3056_g
MRFSWTCPLSASLAKSIYSLSTSSAGAARAAAVQGGGESRAPNNNNVRHKEVTARARSRIFPNNNGGPLAWCVNWK
>estExt_fgenesh1_kg.C_30120
MVIGCISFLSLSYLLLVLSFSSHSSPGNQKPPVLPPTLSSSNLLQKEGLTRRFVEDSHRRLETFHVRLHANGF
>estExt_fgenesh1_kg.C_30424
MPASSMPASSMRASSMPACSMLACSLCPSIPSNLKTYPTIYPRSPPNSDRPTSGVVAPE
>Genemark.4205_g
MRSLLAAYLPVSVPAATPAARYVSGGPLFAQVLTSPPRPAVVHASRPADVPPRPAALPAPDGPKQASLTQFGVHGGYPCPIHGTLSCP
>fgenesh1_kg.6_#_206_#_0_0_E5366AD01BIAWH_CCGZ
MGMESMVFLAGCIELCASPSPTRPTTTLLTNKLEDPPYKISSVVPSYYCMARTSSSNRFRTATACSVKISLSDGRNDRTVASGW
>estExt_Genewise1Plus.C_62070
ASATLVSLLVPPTAASASAATPTSSAPRRSLNKRIAPIRAQARQFFFFNNEDVLVDDYGLLCCRCRYRCSGGLTEEEDWKHSALLAAATPLLHHDPDYITTFRAGADLLAKQDSCSTNTKTAAVWPWH
>fgenesh1_pg.81_#_42
MKSYLLSLFSLLGLSTMASALAVLPPTARYEQASLQATNHNVHASHEVNTASGFKTFSDEHTSALTVIRTVVVTTVQATKHFRGTFYNLIAATHPERHPHFIRRAKRDLNHQEDSKLGLSEAVEKTRRTVVDIEKAISGFVEGLGKGKTAPENGDGHAKRDLNDMDETWMSWTKMTGDPKWMEANDKVREAY
>Genemark.7959_g
MPLLVVVVVLRRLTRQAGTSFVDPALRTKLQAPQVVGFSSPLALNRFFTCQIISSAGSAWQIDLRFVSSAPDI
>estExt_Genewise1Plus.C_812796
TLFFFFLFSVFSSFSLSLLDSKNHILSRLFTLNAYREDRRRQFHFLLQVPDACDSKPSRTQFDHRTPRRRSATQRRALKTKADRGFEGSYL
>estExt_fgenesh1_kg.C_810623
MKIRRVRSYVGHRWWVLVLVLALVHVLAGDERGGEDEDDGVDVDADAFGDADGGDGPKMMCQNWAWAG
>estExt_fgenesh1_kg.C_810693
MLYRMSVCPLLVMGKSTSVHGAVIWALMRLLCQAIKDDGALRGASWVLYPSQRTTTLKRRGIMLMET
>estExt_fgenesh1_kg.C_810807
MATVHRGVFCLVSAVLGVGVSVAVTQGQVLSLDQAEHPHSAQVYFLARSDTIP
