# Supplementary material for: Kingdom-Wide Analysis of Fungal Small Secreted Proteins (SSPs) Reveals their Potential Role in Host Association
Source: Front Plant Sci. 2016 Feb 19;7:186. doi: 10.3389/fpls.2016.00186 (PMC4759460; doi:10.3389/fpls.2016.00186)
Supplement: Supplementary file 11 [file DataSheet1.ZIP › C.carbonum.SSSPs.fasta]

>e_gw1.2.140.1
ERRRRIDGLVVVVAVGIAAAVGVASHHASLPSLPHPPPAGVPQQRRIYIRQSTSPPARHAIHGGRGLQPPPLAPRVRPLAGWRMT*
>fgenesh1_pg.2_#_84
MPTRLPLEQALGHRSLLACLLARSLACPPRNACMISRNRPPPAQPRHTHYWRVGLAGGSIPGPHRDPSSAGTRLHPSISLPPWCHPSDPLGVSLSRTDMPTPSSLLSLAAAPSAPRARLILACWSLVACLSPKHHNLLHHHLVTSDAA*
>e_gw1.13.56.1
MKTGGKKKKNDQIPRNGILVFFFLQTPAVVFGLVGIGEEQLHLVLRLNPDSRPTTRNGAYYPFIYFAAAGPPLGGAWRSGTSLPSADLLYRVPGLHVFACMRY*
>e_gw1.17.139.1
MRLFLAEPLSLSTCTAIHPSIPLTALSHSHGSGTTANTYLLYVLCKINNWQPTRTRSLAFRFAEAMSLGPWVVPWPTLRHCPALPALCTGRVNQALNHNTDSTRWLLGLANSIRRTADY*
>e_gw1.18.94.1
KRQRVRRSRTKALAVQSMALVFLGLGCGSPVVRWCDPTLADRGALFLGTPTSLG*
>e_gw1.18.96.1
MILINAYSTILCCICLTPPSKCFSPLTHGPVYTFPTTSATLSQPSTLHLFLRYSSRNAPTHTSARVPTPKKKIERKRHQRLRNQHHAHILPFRTTRQPGVWEASKKKRPKRKERERKTYTHEKAKKCHSSSRLVLAPFFCSLDIPLAHD*
>e_gw1.31.31.1
MPYLFFLPCLVFHAFRARVPAWGERERERKGRCCWLSRHLPNAVKFRLRVCVERRLVNMSSFGLDQGRCAVAGVL*
>fgenesh1_pg.32_#_43
MPRNLSRYQILPVASILLKITSPRLADFVTMHLLQVAIAAVSLSAIVLSAPANIIRDTAIVERGDPGFCGPSNNGATECSGKIRYKCNGAGLWLNDGKCN*
>e_gw1.34.142.1
MADSLGPLASFKLLLGVSYAVEEVFEGVYILNEGGDDVIDSQSKTELFLYSA*
>e_gw1.36.80.1
MGIILGIILVYAFLTSTLSPPPTFKADPQFPSPPPNLPRNSELGACISAL*
>e_gw1.37.82.1
MHLFLVLANRTESEFVHKRVEKCLSDAAKQGRRGSTSRDVFVISGAIEIRIGPAYLSGSPFAATWSSHVG*
>e_gw1.40.57.1
MDGVLFVGVTTIVTVFGSELACSGPMRMHDKRNTKSITEAKDGRWRGKNTPDKK*
>e_gw1.48.94.1
VAHFILLCFASLLLLTYPRDLPPTPPSPLPPITILHVLHILHTYANPHVASLTSLSP*
>gm1.4005_g
MQLSRVLATFAVSIGATNASFNTFAIGATGLALIDVCLGAPSPINIPPPDCDRKTCCPADAPESGWLCC*
>gm1.5007_g
MRFSLALIVTTFVAFVAAAPPAHVNALTLKSRQDCSQLCREENFCCTCPGGGGCYECAEGNDSSCAQPFGE*
>e_gw1.73.9.1
MLGRDCAPWTCLERARSLLAACCACGWLSAPGRCKIGLRLCKIAIRLHGPREPSCTRHACHNGSVASLHVPRPGHATTR*
>e_gw1.75.53.1
MQPIAITLALAALTSTALAGADKKVKPPNVPQPPHPVITVPVESIALPIQSVAVPVESIIVPAINPAPIPVPAVPVPVAPIH*
>e_gw1.92.80.1
MPLCGRRVLRSLACIIVAVWAGRPVPVSSPLSTPAPVSTAPPADQPSQHAGDMMAAAVRAWRAGERAKRPASLCSALLCSDGIAAVAAGRPMPSPAQPMPIHAHVHAHAMVPFTLSPPSPM*
>e_gw1.101.100.1
VSAAVCARGGLVVVLQSPSHTSWAAHPPVCMAALLVTAAAMVRSSSTFCEPC*
>e_gw1.121.45.1
MNGVAIALSFTSAITTEIGLPPECLSLLKSTKECLLALKTDTTCSRPRVNSLIIHMANQHNTHTNAH*
>e_gw1.137.50.1
MITAACSICASLQGLFPCVVRWCCSGTESETLVSWSCPMGISASPRYQAPAIDARSRSPGRHAQVVKITPFWMHPCTNP*
>e_gw1.240.41.1
WTLSSFLFGFALPTLTDSRLLDAPLNTLLPSSSTTTHWYRPLFFFLLLFSLTHPSSTFC*
>e_gw1.312.3.1
MIPTFILLFPLVCKLRPSTTGKDSLQDPRYRLRLPAVQSSYNKLSCFWLPSRQGVVHARLDDTVADSIDGK*
>gm1.10413_g
MVGISTGALCGLAPSSSMLLGSGGKKVLSSSSACSSKSLVVVPSVLRNVVVVCQEVIPVLSLLMSNGIMVLLRRSFCHLF*
>gm1.10527_g
MFYSTPIFLFLALMGSATAQTRPPVISSDYTKFCSFGGKAMCIGDDNDCLIGSLDASCIAEGVGAHWCSCTRNNGPGASPPKPGTTVIFNHVICSPDRDCYECRKPKKGPFGDEGPDPYPNEPNRGKIFKDVC*
>gm1.10529_g
MKYVVAIIGLMSLGINAIPLQGDADHAMELAERGEMYAKRHQYSPSDSENTKEKRHQYGPSDRSKLKVEARTSRDVWA*
