# Supplementary material for: Kingdom-Wide Analysis of Fungal Small Secreted Proteins (SSPs) Reveals their Potential Role in Host Association
Source: Front Plant Sci. 2016 Feb 19;7:186. doi: 10.3389/fpls.2016.00186 (PMC4759460; doi:10.3389/fpls.2016.00186)
Supplement: Supplementary file 11 [file DataSheet1.ZIP › N.ceranae.SSSPs.fasta]

>NCER_100197
MYFTKIFLFTLIVKITTSNCDVDEMFTKIKIMVEKWRDAIREDDFEEKLDDLENKYEKESVSDDDKVSDLKYLIGLLRNELQHLTFTSELFNDFNFQDMYKLQKEVVDDIKKPIENLSNQMGMIYSSFQKDLEFFSKNATNLCPMNRKHLNELVELLKLVHAAIEIFGTDFKKAFEHLLN
>NCER_100216
MKFKIVFCNTVILMLFFRFKLATETMEISEPTRNINYNPSNVDNVENIEALYFKCVEERGLKRVFFSTMLKVLDLMTHVEERIWIEYSFEYYSGYIERNPLEEEKYIKRCSSMFKLLEKLKNRLFTDHSEQKLIFEKSRLFDFRNKCYRCDNCIERNAEKNLDFIYKFERCKKKYEYYLLTKDQAILHKNYYHFFVYVSAELIKNLELKDDEWKALKTIFGMTSKNARYSFLEIILIKCFEIADRLIEPMAR
>NCER_100816
MFFLTIFIVFINCNNIQDFVTKEKDHSFVFQAKKGKSIAKDKDGIVKRSLKDDEFLSKYSNCPFRYVLTVDQKPNTNVDLNEINQVSKLFFYTFEASVGVQQSFSRLFPKKIYFQGNLPLFQEYVRNFVSNDFNNEYKDIRKRFVKLLALKSYPLIYKIRKSSFLDIKDEKTREFYFELFKAIDIKTNPNCIWEITQLFDLNKINRVMEKVVDDIRMLEELKKKERLFYQVVENDFANDDFNKSSDLIEVNYVPIRSLPSFDSGSLLN
>NCER_100960
MNFLCTLFFINLAFSDCRNREREAFEYTVTSDDHLFFVDTHETNGMVKISDELIKEKKDLDDEREKIYTKKLERVRTPSPPPFAGPLVTYGPGEEPSIFGKLLSLFNPGSREFKAYADLCADNEMYMFGSSWDD
>NCER_101061
MFMYFFTLILFLYTYYIFATEQQHLLDDDSQPFLVAENLTFEESTLCQRKQLDSSEIQNLKFLIKDLFSKNEEKINNLLNICSSKFDINKSLDCQSEKLELHLKNKFDILEEKNLERHCELRNELSTIISSTIETEIKKNISAVTNLQTDFLDFFNKKLLPSLVPEAIAVTVHDLNKNLFSSIREFLNDSEGRIVKDLKSYIKSKENKSLTKEIMVRMILENLKHDKKMHLLLYLLNKKEKTSASPCKEDELSFN
>NCER_101078
MSPAMLCFLILLTQVICTNEYVNKQSTGSCWYSVNPMTNEYDGMFNKDQNECLFRQLQGKEAIIKKQELIIRDHEEFKKKEHHESCELFFVLGELTKELISGDHKKLKTKQNSCTCSRESGNLSKTNRNAFKGKDKYINRTQNDTDELKQSNAKDASKAVVTDDKLKKETRRVSKDSLDVDGSRSFSGPDNCQNIKTNENSENTFVSAIKAADNTSLSNSKKELNEDHTSSCTYLSEVRNFITDKLTELDPENSWFNYFVEENYVERE
>NCER_101457
MNIWFFIITVSSLNLSKSCYQENKLQEKKQIVTNLLFEIHDLITSYNLSKIERNELDKVLFSYINLISSFNCCCIDDCEYNSFITGIVKGLGGYFSKIFY
>NCER_101463
MNYLNFVCLFFMLSCSESPLLQAETGFQRFTLMAKKAYLDAVQQGRHYVGLFQDKCFLAKDYLMEKFKNLRKRGEPVFVGENNDDNFTEEEMKEMFEKLFKEMKFGAFKEQKNEDSKIEEDAKEEEAQNEEIEKPL
>NCER_101938
MKFLFNFFTLITASSTEYLNMTMTHEGEYLNSLYLNELFKNDSSYDCDYMALINDDELNFKMQFFPQNIMYKNVLIKYSDDDVLGNFVDPNLVLPYSLYTYVRDEMCSLPLINVRKLFYKSRLSKKKKELCKFIKHDHSYCFRNKRKY
>NCER_102097
MMNLIYLFSTIYGLLLRVEYTKELTKQSKTFKIDSLVGLGDEKMKELINFVTKEKKTKSFETNLHFLNTDTIFNFKSFLYNADEVKKVKISATIDNKVVKDKYFPMLKMLLRINLIVNKDWKVFDQLDQKIEKFKNLENCKYYCSCKFPTKDLENCVDFRIILKFLEQSTNKSLFYLTKQFIIFYGKEYDLAFNKELEEFIELEEEKIFECHDNIILLLENIDFCNYDKLIFTKEEIKFLELIN
>NCER_102345
MLPMKFLFLIVCLLFCEDLKDLLKERLNREKFEPVSAGFLQNKYNIAYKIIFNYTNLKCRTFELGNSNAITIFKQKKFLESEYNFFPDLETEILKNIYFNKNEEKNSTVHFTFFNIYDKKIQNIYQQTFNSIIREHPNLCIIPELDLCSFPQLSWNFLTLDENYQPAFHIPCIKYGRIDTIKIAGKDLNLVDHFKNNLLQVIKYDIDQKEFNRFFDDFDFVKFVYYNPINDIGLLDESKKICEAEKDECYDINECLDCQRKNITADWNEKMEQNQESKDILS
>NCER_102405
MKFKKIFCNTNILILFFRLKLATETTETGEPSRSNDYNPSNVNSIENIEALYFKCVEGRGLKRVFFSVMLKVLDFMTNVKKRIWIKYSSKYYSKYIKRNANSSEKRRYERMGLGMFGLLEKLKKLLFTDDSCQELIFESSPLFEFSHKCYRCDNCNKPNPKGDLNSIHKCKKTCEYYNLTSGQAILHRNYFCFYAFVGEEVSKNFNFKADERKALLATFGMTFNNTGYSFLEVILIKCYEIVDRAVEKKDFNIKIF
