# Supplementary material for: Kingdom-Wide Analysis of Fungal Small Secreted Proteins (SSPs) Reveals their Potential Role in Host Association
Source: Front Plant Sci. 2016 Feb 19;7:186. doi: 10.3389/fpls.2016.00186 (PMC4759460; doi:10.3389/fpls.2016.00186)
Supplement: Supplementary file 11 [file DataSheet1.ZIP › C.sativus.SSSPs.fasta]

>CE1608_88
MQTLSWLLLVLAPWRQVVTTGCGTPRSTPETSSVIRANPPKNDSAGFRNQSILTVNGTAQGSSLCARIRLDRNRLMSLLEVLGKLYRTTY*
>CE4103_13
MGKISPFGDWSLWFCAATTQQLAVAHCVPIPVQCEILTFHDLNGTYRRKFQVDVERSFPIVNGLPCDSLAGCLATSCTFHFDLI*
>CE72607_515
MMRALLFLYTLLKSASAYVVLFNLDTRNLIPMTYSALLVDPHLANNIHFSQKKRSNPQYPTRNKTHLPSRDEGKTLLRCRPPDLSQLRPIRKQPSRVQG*
>fgenesh1_pg.3_#_343
MLLEKLPPTAYLPTFLFLSLSLVFENRTAALAIPETSLNTTTPICMRMRMRMLCEHKPNSREYCREFASHSLVKAPYCRLSCGTDEACTEAQSLDFASQQAALCAR*
>CE85060_160
MLTSFVVLFTLSFLIAVSFLCIHPRSHSNVILMRKVGMLTITTSEVLFRKEIDRVKKEPRRSEPGDNPKREDRPGKQKSRVEESGLWDPSTLTCHAVVGEQCPL*
>fgenesh1_kg.3_#_693_#_Locus54537v1rpkm1.20
PTCRDASFFSLSLSLSLSLSLSLIPIRLHPDLNSPKWYIHVHNLKAPDQRPSAPFHPTRPSPTSLSLVTKKVNSPTPPCSPENEPRF*
>MIX12187_8_78
MVPQFRFSGAKARMALLRVALPLLSMSLLSLLLLLRGGCCHSNSATAATVLCQDSTAAKNLELSPNHSNQLIQSRRTASSPLASSEPAVIAIAAPDYEHRNGRRSPAGGGVSILG*
>CE98611_33
MAPTFWYLVLLAPLLGAVQAQCTTPKSRTCNSARTWIIECDAGLHGTLWANCNGANCRTCSTRGGIVYPSCSPCTDR*
>fgenesh1_kg.5_#_4_#_Locus28373v1rpkm2.36
MLMRLVILSAIAAVVSADSLCWYNSGSNAALTIGCCTSGSCPSSHRGATFRGSLQANDCSSAGRC*
>CE103070_19
MLIFLRKTPLICFLFLLLTGCEGSDTQRFGECQESMRPALCCRGIWGKEGGGVCPWYECWGYWDEK*
>fgenesh1_kg.6_#_59_#_Locus52139v1rpkm1.25
MVCACFFLPCVCVCAPPPAFGTHLPPCSRSRGRTSPNAHLHTTPHDHNTTKKILDMQTLARRLLHHAIITSIPHLRHLHQLLSSFAHNSATASLNKSPCSTSQACRAVPLLFPHMLYPLHLLRPAAACPDQSSHQKTDARFFLPPKPCT*
>CE122106_43
MQLCLRCLTFLCCASSPLLRISWAKSRRATTAWQLIRTHIRQSTLSLARG*
>CE22239_2478
MLSYHIVSYRIVSSASLLLLLPPLSSPLKNPNPSMQSWYSTPSLCAAKTKRRNDASEMLWTDTTKKRQLAGRQDRILMPLNKGETNVQTKQSRDEEKESIIAKKKCLNHISSRLISIPSHPFIHERVSASP*
>gm1.7749_g
MQFLHLFIFFSATTMCQVLAHEAAKGPWVHPHWGPNESHRDPRFVPEGCPTDSVRGVKCYDGKQKTILDLWILKVSSAPVLAATAVIERSGVFFNLWTGDS*
>CE33317_80
MACTFACWLTPSRLSPSPSLSLLTTPHPCLIGRGVDRHHHRTTHPSLFFHPPALSASTTTSLACLRAVCPCPIPFSLFRSALRTLPRICRCRHSTPCPLLFLFLLFCLPTLRL*
>estExt_fgenesh1_pg.C_130190
MPRGTRVCLWMWACARASGAVLRSDVLHAEVRPAGQKVSITYCYYDYDYNYNNHRPNTSIKSLAYHPTTRLTHMVVLVERERKSPNPAVLVLIQRNTEPLRKSSDA*
>estExt_fgenesh1_pg.C_140092
MTLALTMLLLLPVMLLLAMRPGPGGDAAGQAVQGGDGRLLAAPPTLSHMSEVPIFFLLAKTGNAGYNSPCPTSRPMYYIHTTVRLKEKVRLSAERSMQGTGDGFRRWTSVTSSSARLEREGDQVKHGEEHYASARHVRYGPTPDAHAHAHAHAHAHAHAHAHAHAHAFSARQGSAKLAAPLSRPQPAFSFRAPTTHPLPVPRPSPRACPRTHLRTT*
>fgenesh1_pg.15_#_73
MYTPQIWSILLFVTMALSTELALWNGALSNATLASVADTFGVSESDVIALLTATNLSTINIEPWMHLIKGIGYNTSEWTDGIKLEFLQKHRKRTRSLYSANTYRHG*
>fgenesh1_pm.18_#_164
MWACCKLAGVGVCVCVWFALCCCAPPKKAVRGPVSACSFGLMGFSAVPSQTR*
>fgenesh1_pg.19_#_27
MAMWWWGWLCPSLRASRAEPDQPTDSEKDASDLVFFDTLTRCMKRSRWIETITRVLDCTQCFPANAARKHDITWLHVDMAVADPNKTPLETPAWTTCVDFWPSRRACPNNALAHTSSGFPEKREMFVLVV*
>CE74544_733
MWRGRSCAVVGIWMLRGVLRSTVHTCSWRIDLRFVCYTSAMYVHAFMHAERERERERERERERGTDGRQAARSALVVLASPSQTRGAACCVTWL*
>CE75929_23
MLSLILFTVLLFFYRLEQSSECIGYRYCFQDETTPSKCRALLHDLLCPIYIVKCHYHYVLNIRFCGVLPGNE*
