# Supplementary material for: Kingdom-Wide Analysis of Fungal Small Secreted Proteins (SSPs) Reveals their Potential Role in Host Association
Source: Front Plant Sci. 2016 Feb 19;7:186. doi: 10.3389/fpls.2016.00186 (PMC4759460; doi:10.3389/fpls.2016.00186)
Supplement: Supplementary file 11 [file DataSheet1.ZIP › C.graminicola.SSSPs.fasta]

>GLRG_00516T0
MIFIFFPSWKLDLLLLSSFFQTLISRHLHSLVQMTLERCKKKNTNARTHDRDMLTDSHADLPVLLLLRRRRRCVQSEKTNGY
>GLRG_00783T0
MHVSSILAVLAPATLISAYTAKLSKQYCDQKRVLAIRFSANLGTCYNTDGAASYEFSDVAAGGSYICAVYTSANCGGTTAALYDIYGTSSQCANSPIGWIYSYKCYLK
>GLRG_00784T0
MPSIARLILLTATLAAMVQAAPVASSSEPGVTILSAEEVEPHTGPVVPVSAPDGILSVVSEIAV
>GLRG_01190T0
MQFFVIISALMAVAVTAAPTPDPDCNAYTCQHAPPPGAEPDVGPGDLVKSLIP
>GLRG_01698T0
MAASFFFLFFFSFSSSPATLVSERLWRPAAQQHPKFLKHYPQSVAIPSFLRNNPSRRPISPRSARHPGLRTLNTQQARRDDDETGAVQNKHSATSP
>GLRG_02113T0
MARWSRRGWILVIVVVLLTLVSPTEAGGNSRTGSGATSRASSASCCPSGSCSSTCSSSTAATGSSATGSSATGSSATGSSGTSSTATAATGTTTAASCTTAITTCTDTKARVH
>GLRG_04442T0
MASVLTPPCTLVCLHGKPCIQQHTDRHGCIGASWPAVVVVVVVVGAVSVHGYKRQQQQQQQQQQQQQQQQQQQQQQQQQQQQQQQQQQHHQYSTSFPARRLAL
>GLRG_04877T0
GRWRRCRTPGSAPTLDSSHCSWLIVSLLVLFVASSAGRQVRKCCEGTTRLFLGRTTRKPARLPSLPRSGVSGFPPFRGACTLETGICRRSRSTPTTWMLVPLSLSMGYVSITRIYGPPAT
>GLRG_05421T0
MVSPRCRLIAVFALLGTMNSDMESPLAIPRWRRIMEAHGIHHLDTALRWWSPADFGSSDDGSCLSYHRLASWVPHGTLGIGAVQKMPFGSAEEGQCAIASRRIWSGTLMDSCPMPESDLSTLG
>GLRG_05517T0
MRASLTGAPLLCRLPTALTSHARTRDNADHVLVTRDTNVPYPGSTAGALPASICNRPGLHVGPGAGRARWSSMSRCCASVKGGATETLEAVTGYTRHRPDANIATVRGFTGHWVGALSRTYLMAGGGFKSQDCVCDTGAGQNMPDKWDETWAAGQRV
>GLRG_05598T0
MAATAAAMAATAAAAVGGGWNNGGGWNNGGRGQGGGYNNGGGWNNGGGWNNGGGWNNGGGWNNGGGGGSGGNVGTGCPSGQVGAWDSNGNWYCYVPNSDWSNSYRRRRSLNRRPANRNGRRY
>GLRG_06871T0
MRVSTVVIGLLAALVASSPVGTDTSSNSVDNPLLEARQCAIFCACSGFTCCGTSRQCECCR
>GLRG_07504T0
MASLTLTRVFALCFLGIREAWELYSQDMSITSNLTNLSGKFKAVVRFYSADDQA
>GLRG_07580T0
MKSISFIFVAAATFMGVQACDWKTLCYCTDGLGEAVPDATRKVCDYESSLAAPDDPNAYQMITDTDGIAKCQATGSTYQFWSCDFTKECGTGSSGCT
>GLRG_07736T0
MKFIQLLLQAACLTPALVVALPLKPAGGEDFQTYGNLIPNERREALPLEPAGGEDFQTYGNLIPKERREALPLEPAGGEDFQTYGNLIPREAKHARPNEHSF
>GLRG_08389T0
MRLYTISTMALLFVTSIADDCICTKAGTERACKAAKGNMKGEYCSTSDASAFLTSLLQERIHKATKMRQIQKVEAII
>GLRG_08477T0
MTLYVGLLLLQESVGVATVPQNGLVALAGAPAKKKKKKEKKEEEEEEEEEEKTKTRRSTTWHGSSSKDTSDLRCEI
>GLRG_11015T0
MWVCLFCLSVYLIRGTWYPGVVCLSGTAHPVKGMRPQGEGPPVTVQVVSLESWQGRYTS
>GLRG_11135T0
MTIFYLYSVLFPPLLLGYVSGTRHGMLVFLQPAFPRPAGSSAVRRLLVSRGAARPTVRRLNDQGRAMDPEITKWSTDTPASVFLAPSPRSPVSRLSSPALPPISAGKTLIVIYSPNRADHRVSPSSSQES
>GLRG_11257T0
MAILPKLRAKRQGTLVSLTSSVLANQLGGRNELLRIAVLSWACRVRGLASPSVALLAVSCLGSIVNGWAAATTA
>GLRG_11273T0
MYSQSFLVQFVFFAVSLSSQLPESGWKAANFQKSCGSWGDFDESCSSCSLDRSAELPSTYECQCQTGGIQRLFLSHTTLGQVVGNWDGRLCCGEGDYSCGETSKTPPMYF
>GLRG_11322T0
MQALPVVAIAVICPVGRPRELGPKDHTSNQRRVRRGEGGCDGWAEAEATTTPP
>GLRG_11848T0
MLFKTYLFVLSLLAVELVTARICIQTGVALEPVKRSTAYALTLGLAKAEP
>GLRG_11926T0
MARYFTLFTTMISFLSLGLATAAIVRVDDYVVLNGTALLFDPVGGFNDTTRDLAWQADYFQTLDLLAINALYREANAGISQRDLRPRTGPTCLACMVVQLASGVASSRTEAFVTCSQTTSSCDSLTITTLESNVKRYWIAAGIGLYTAGNYAYDVWSQYRW
>GLRG_11964T0
MKLSVLTAAVYAVTSVQATCYCYNTAVSNKRPYHSVILRSDDATRYACQHWGYEPVSGSGGLVCHGATGLSLANWKAACNKYGAKEATC
