# Supplementary material for: Kingdom-Wide Analysis of Fungal Small Secreted Proteins (SSPs) Reveals their Potential Role in Host Association
Source: Front Plant Sci. 2016 Feb 19;7:186. doi: 10.3389/fpls.2016.00186 (PMC4759460; doi:10.3389/fpls.2016.00186)
Supplement: Supplementary file 11 [file DataSheet1.ZIP › O.piceae.SSSPs.fasta]

>F503_05226m.01
MRFSVLSVLALVPFVAAATSADNIKDLQTCLDYADSIPNAHAAAGYEAGCQITFNASVTDSGPIDALSFSKRGESLIEKRCKDEHGYCCCNTFCLGETTCPVCISGCITSCVAQYGSDCTASEGCYGC*
>F503_05541m.01
MVRLPVRYSLVAILAFPFAAPAFASPLGADYVTKDAIVISSDIPPERAQCVEGLRCWRGGQAKPKNLSGPRNKRGPPAASKGFKKSGATEPRPPFSPMSDGTWPDSDKGEDVTYYEPESGYANGYEYGYTNKKPDGDNKGCYWGDSDASTQKQFNCPGCRKDFDEVSSHVEEGTEPKCAVCAAVGEGRGSSGSNIAARSERHQTVLGAGIPPNTAAIANGPKFAAVCVVTQLSQMCIAAGNAVCSSTGTLDAKDPRCARACNCVRV*
>F503_05654m.01
MRSQYILSLLGAGTAVASRCKPSSPLASPTVSIAPSSMLASSTAPSSSSSTPSASVLSSSSVPPFPLLSSSVLSSSSVLSSVSSAPPAASSSIACTNLFITPNFSPAGDWNGYGSGYNPNLDILDPCDERVSCYKATMTDFSTLLIYQDINLPYTGTYTASLDYKVLSIRNDATLALSLNGVTVGSEGALHLNTAPLNEWKTLTVELTAPASVGGGLTNFGFETNVLSGNTVSIQFANAQLIPCGLGAQASVSLSPAQPTTYTVY*
>F503_04160m.01
MLLLVAVFVSLFVASCLGLEVAVLHANLAAGFASPRLSTLHHTILRNGEAWSTWPAWPTYARYDGGNAAWQPHRRHRRTRPPEQKDLPPLPR*
>F503_04606m.01
MKYFTTIVLLLSASASLAMAAPKKGNNSKTQASSTVAVAPAASAVNDASNDGAKGVAAADAAAEAAALVSAGDAGAATTGAIFSSVDAAFKASGADASATAAAGAASSKVASTAAKATAAAKGKGAKKAKGN*
>F503_00786m.01
MASRLPSPGSALPTSSSSLLASNTSPQRPMNSSSPKAAENSSTISPAAQVGVALSVVLFVLLLGGIGLWATAQVQKKGKEQSTPLVGQRRPH*
>F503_00826m.01
MQIKNLALSAILLAAGVMAAPAAVDSRDVEYGKGGHGSGSSSGSGGYGSGGYGSGGYGSGSGGYHHHSGDGHDGSYKRDVEYGKGGDSGGHGSGSGGYHHHSGSGHNGEGGYKRDVEYGKGGDDGSDGYHHHSGDGHHGHGHGSGYGGGESKSS*
>F503_00846m.01
MRVSLNALGLLLLSSLPFSLQAHRVETAVDNMIDPIDDESVQNFSFSETQPDSEHLIEHSYPGVIEHSACLYGNTETCSGVRHPRWRANRGQSVKHGRTHTMYNVDTVTQVDLAL*
>F503_07766m.01
MIVNDVTSSAWIALPLAMLTPTTSAGKTDVGMAGVPLSSLAWSPVQLPVTMHMINVRIRSPGFADLSCHTVISKDSPLDWPRFTVA*
>F503_03015m.01
MRAATLLLFATAALAGPIGLRPFYSNSTTPCSASKTAHAQLTEPSPDPVPDSWAADFTPSIEFASHLASSTARTGSLTQTATSAMFTHAPDEVKVRAVSTASNKCPSATGAFTRPSYAPSGWPHSHGFPPGFPPGFPPGFSHSGMPPFAKPTKTSTIKPLTTTTLESTT*
>F503_08402m.01
MMRVTSILSVGSLLWAYPVSAGPCKPVTPSAASTTSVASVSSDVSSAATSVSSAVSSTLSSVISSVTSSVVSSVVSSVPSSVASSVPPSGPSTVCTKAGIINPSFSNGLSSWDTTTWSTNPNSFSVAAATSCGPDVNGVTYDSCAVLYSLAVNGNIGQASVYQANVPIVDGASYVLTFQYRITQPGSGILGCVVNGLTSASGISTVANTWITYSLPIVASGEVINIAPFQRSFGGSMTVQISNVKLESCITTGGTTTTLAVPIATSAAP*
>F503_08453m.01
MLLINASSVLVSSYAPTKFYLPITTMKLSINALALGAVLFSGFIPGSLAGPITTSAKYVDDELHGPFNDTLVSINLLIPHIKAAHEAAGYSVAALRDMYFKYRLSPGSMAKVHDIDMLWLASTQFYRDVIESTEELLPLLTELEELMFNNAEATELYHNMYKA*
>F503_02143m.01
MPTTTLLALACAIPRTICGPTCTIRPPPPMFNFPHVVDVNLALEYDASWNQGLGTTKEALLALRSEPSARGVTVRAYWSWLHGRIRHSARMWLLVRDGQDIFPAVYRVGRDYEQVNPYSMKNLMYKKSVWAPQYNYVFVDGQDQYVECYMDNGRNVPAFLFAKWMELLLKPTTEDYHTTLHVPGIIE*
>F503_04835m.01
MEVVGLVSGILAFVQLTRRVATESHSYYKVSTVEFIEFTEAVLKSSDSLYKETKDPARLNKLQQTIRAFVDKLEVPSQSHSTRVPAYEETELYALAKNCHDVGQHFATLLKQLSEKSDHLRVSIHLGVLYGKKISGHDQRQLVRDVKSCKDKLVQHEYFEALTIC*
>F503_08536m.01
MTLLLAISELVFAFILCTAVSISARDEVTSCSPLVACAQPRRIANANTAGGARYSTVADDERVSRVRKTTAPAVSQPTLEINGSDVDILSSYICSVAESVIRPSERPTVIDRAHQWPATNGVTRRTTFSSMDVIGRSVVHEKYTLARSQGRRDQVNPASAERER*
>F503_06603m.01
MSRTLFSAVRRGAALTLAAARNNCGGTECCSGVRLASRLNNCDASTDCCGSTSASGRRAFLTMPALRQMQHIRVMSNTAAN*
