# Supplementary material for: Kingdom-Wide Analysis of Fungal Small Secreted Proteins (SSPs) Reveals their Potential Role in Host Association
Source: Front Plant Sci. 2016 Feb 19;7:186. doi: 10.3389/fpls.2016.00186 (PMC4759460; doi:10.3389/fpls.2016.00186)
Supplement: Supplementary file 11 [file DataSheet1.ZIP › A.locustae.SSSPs.fasta]

>207
MCRPACLLFLCTTSGKRLFVALCGSAAHSQLFLESRPSLSTLHVLFLSPTFAACFLHTLATLVNHSIVWAPVHLLALHAHVHHARCTHRRLCGKEDAACRVFLEGLSCTCVAAQKCQDFCKNV
>354
MSGLSCKNINRRCPRPTMFRGLVCLFFVCAMSLTHMDFDTSEEYHALDYSVSSDIDVMYSTYYEDNDSDADSNHLPSDVEESAHIICESESLLREENYLNASNDVAANANE
>457
MCRRLALVVVVVLLMPAEGAWLLYDKEDGPWHHDLVCHHELRTEHGMCRGCGDLRFTKCNKCGCQECNYKCRMQTCERCHKCAPSQNSSYHTAGMSHYVTETSCCCGKKISVKKSRMKNI
>473
MCSYILTLFMGAYFQRVPSAGLHAAQCFCKTESGSLLHTLLQCLPAHWKLSHARICSDNAHRSLCVQNKKNLSITFSLNKTLVVFA
>487
MKVAGIVFLAFIAMISANTLVDKFSCVIEGFKKRFKTASCNIHSACQNRFKRAVDYCGTKKSEAMEKASGLMRKYMKTTEKKVKETAEETENDESTFDSNKATPSEIMEMIRRMLEEQTQQEETAEEDKKKEAEVSEKKEL
>588
MKIIQLLLAFYFSVTVARILSERRRSFSSMLSGSSKSSKKGGSSSMSKSKAKGDDDGDKKGDGKKSKKGSNDKKDENDKKDEKKGGISDGDEDECNEGEKGTKEQKQRCDEKGREKEGNNKNGKDDKDSSKNKEGDKGKKDEKKEKLVRNLLAENFGRSYLNSEDSRDGSDENSLLPNNLKNEEHDNDNKSDW
>920
MQCMLLFLGLGLAFSPEEQMILASTLNESIEESLRNGKLLSEFGVPRFSSARKQGNHD
>962
MHREDIPCQRMLVLMSACICAANVAGRKLCNESQNVFEVVCTNMHRNNSF
>1003
MSRMCTPSIASTILMMCMCFQTRALCVFLETNVFERNCA
>1104
MILLALLSTFGLLVGSACGDSCLNAMAAEIVFICSSARCCPPLLHAFRLSSFPFSLTPLVSPGRLSHDLFIALLSFFSAPDQNVLDALLPDLLKCLPLLHTLTPLLHTPLAQPSCVLVDLLGRFPHHVRRVSFLQNSSCTHCLVNALIVRAHLRLVFCAYAQPVLQSVSPRSLSHPPLLPLRQDQCSSALSVLGPLGQTHLCLHNSAHTLCICEDSVYILVYAVHCIDVARHVSSVDGVQCMSGKMVVWCETPSTTMCRVSVCFRPGCPLRLFCTRRPR
>1177
MSDNKCRRVLCMCILFSLLKCMPVLRPDHGKLSFC
>1424
MNMAVPAICVATVVVLGSAFLASRFMFESSNAQQISSLSSVYQENGFANIEEFIKDLDARRENISSVNRNAEQDIERLCEYIREGSFTNDSAGLGYRASSRVKRSYRLAEDLYNITKRAKSKAESSTGANKVSEFCKYLNDCIYELSTTQEKFLSRCNMLLDSACSKE
>1465
MLLYIALCLCAVDWGSSNMAPYTLIGNKPVQIRSVADPLFSLQLQGDVVHGSYMPSVSTLLVADENDWTMSDWVIFMKGFMLCHKKRNIVGVCGKDDLATTWKIRMRYGGAFVFKTRTPTGWYCMTLDPPTRVVSMNPCLVSDPHQMFFLRNSLFSDFLLPPLVHYLAQ
>1543
MVSLSLFSLSVMLLGMYVPIDVLVSAPRTTPLQYLTAIIVVPVVSSNSENMGSSCPYFWASAHDPTACVYM
>1928
MNICTAFALLESLFLVVLGSKLRRYLADKAMQEQRDINSKKCYTVKQICKLKTELEKMDRGGPKCRGCPEFKKEELVEEIERERQFLKELNYIGDVQAERASKLKK
>1984
MNRWSLLLALCIESSVRSSLSNVSEKHESVSAEVHSPHVHLSRDCYGMNRNPHSAGYQVVCAEDSFSTNYPETSYALNKGLGASNGTHQLMVPESNCADENRAYYSELSNEVPGNIQTGDCEPVIQGGGAVDSGLPSKAFMQDVGGVVTHDIAADHCTATFYGDNLVLDNPDISIENLQNADAENPLIAPVPSGGTLKGWCGILELFGCRDGCCGEKCCEVLTCKDGCCDTFACNDLNWDVIIPDEIENPVTTILN
>2073
MCRRLALVVVVVLLMPAEGAWLLYDKEDGPWHHDLVCHHELRTEHGMCRGCGDLCFTKCNKCGCQECNYKCRMQTCERCHKCAPSQNSSYHTAGMSHYVTETSCCCGKKISVKKSRMKNI
>2124
MCRRLALVVVVVLLMPAEGAWLLYDKEDGPWHHDLVCHHELRTEHGMCRGCGDLRFTKCNKCGCQECNYKCRMQTCERCHKCAPSQNSSYHTAGMSHYVTETSCCCGKKISVKKSRMKNI
>2134
MSDNKCRRVLCMCILFSLLKCMPVLRPDHGKLSFC
>2161
MKVAGIVFLAFIAMISANTLVDKFSCVIEGFKKRFKTASCNIHSACQNRFKRAVDYCGTKKSEAMEKASGLMRKYMKTTEKKVKETAEETENDESTFDSNKATPSEIMEMIRRMLEEQTQQEETAEEDKKKEAEVSEKKEL
>2207
MHIMRIVLAMLGVHILDICTRNVTYIGNSPKMNMMYSPQTDPLLLSMRNRQIANISAARRDSKRGIPLGRRDY
>2250
MWFACILHLAYYVLTVLGYATRLSLEATKTIVYSTRQPLINSCYIANIP
>2383
MVSLSLFSLSVMLLGMYVPIDVLVSAPRTTPLQYLTAIIVVPVVSSNSENMGSSRPYFWASAHDPTACVYM
>2586
MYLQRMVCMGMHVLCCLGTQGRSTQPDESALTVNLSNEYEVKSVDERGNMIEQKTYRIDMCFQWDREVLGRAVEMLGGQQSHVSAREMETILRAMADLSTTQREQTCRVQEVQCRFSGTETSLLGQSKSLEDSRARSMARRWRRICMQWHTRAQGKSTCCMCLSTKIQEQGGKGRLTRSCVKEISLRRHAT
