# Supplementary material for: Kingdom-Wide Analysis of Fungal Small Secreted Proteins (SSPs) Reveals their Potential Role in Host Association
Source: Front Plant Sci. 2016 Feb 19;7:186. doi: 10.3389/fpls.2016.00186 (PMC4759460; doi:10.3389/fpls.2016.00186)
Supplement: Supplementary file 11 [file DataSheet1.ZIP › C.immitis.SSSPs.fasta]

>CIMG_00279.2
MAKGKAAMPSCGWLCFTVVAFRRSKATTTEAFWTLVTLRPAHCLCNRRNGQGKRPGSEERQSEAQPPKLRLARHSLRSQLAAIHGVGWLVETQDTPSRDH
>CIMG_01970.2
MAQFTIWLATLHSVSVWDMLHMRDVRECLSWRKCSRARQLVSDQKRGIQRIANSAELVLVELFSQSVSDAGQCLGAVHARPQGGSDGRLTLVGADGGCFSGGSLVLAPSPPRCPWRQAASGLAETVAQGLRVTSKYTPYMLRTPATWLLDRGRGRRSLPEHRNPPYFLSRSFPAIGHGGGDCACSLVIDPDSPRTGGLEK
>CIMG_02127.2
MSEQNKSNNLSECLFLLQIPAGIFISSSTVSGSCTEVFNT
>CIMG_02489.2
MVISTNPLKILILTMLSTPTQPSVLGRPVSQPVNKNAVRPEDEYVDDESEDAVHAADKDTDNENEDRLLMIGHKSVKLLLFTMEYFSYGPKELKLKKFPQLEICLTTTF
>CIMG_02617.2
MVPVAAPSLVVAIMPLHVGLSKDQLKRRFGSQAKARTPGPGPRWISNWANILQSKIYTSCPGLFVCERRLTSVAGNSYRQLRAISVKYECLKTGHLAHPKEESYIVCWSGSRPPTKYDS
>CIMG_02835.2
MAPTILIRLFPALLFPPFPVNAGYTNSQGENDIHNQRLGLVQGMNGRLRSHFRSRWLAAFVPDENRAHSFPGRSSRVSKSKGANGQIHKEGKKVLESIMKHSSHPLCVFPLRSHSDHMSKPILAGT
>CIMG_03478.2
MAWGSLFAALCWLARRYCLTTSGVRNEVQAREGQCEYEGKISSLEGPWSPSAFEMEERIGGADKVNERERRKGLYHPPLQRNVDSTVVPRRITTASRGRME
>CIMG_03745.2
MFLFSLSLSLSLSLAFAVILLAPTKKTLVQDIKGIKLKYACDNNTQKAEEDHRLEAKFWGEKGKEDCDETHAAVLCYSRGNGQRGKRGREIESQPSSSQKVSTTAL
>CIMG_03916.2
MAPPTLPSWSIMLLLSSNARIVPVTQSRQDPQRCCCDQDLSEDEPLDISISGVEGEGVEGGERKKNDGSTARRRQMKRNVYYSLSAAGMTNPTSGLSWSKIVVGSRIKKLLRAHMPNV
>CIMG_04408.2
MGLQRARQKSNDLKLSLLAQFHLLFAILDWGHAYLPSQI
>CIMG_04441.2
MAVWCTLLPMILGCQCQYEPRSIKSDTCAKGSIGNILGIFVTDNTSELMDLEINRVKRLLTPDTRRRIGDQTVVQATRECPPTEDCSPISVGCSVDDRKLPGSGIKIDGLFQKAKSYKGRTRNEIKSQSR
>CIMG_04537.2
MPAHERLCCLSRLHSLLALLFVCPKFDLIVTLCDGDEAPSCSLVLRPRPPAATRPYQTTTTTSASVERLHIYPCCVFRVPRDSTYFLFYFLMNFPFTSITPP
>CIMG_04771.2
MEMLAVLIGNSAELSSAWSTYSDANPANKQESTTPWSFEHIRQHEKKFGLGILHLSAGKGCPRRNLALIAGSERPQDGRSPRDNIHPVTNLTPSPLGCSSFEGWFDLKQQASNLQNATNNSKNRQLSQLTPPAALGERYAGISHL
>CIMG_05158.2
MSTSLRESFLLLSLSLLFFSSLYHHYQDLQSPLLLSHKLLLLSSLRRTSTSLFTEEVGPSSVVASPSPSSSSVVTTFLLPAQAGSAALPPLPAVVVPAPAGNIVVAVSPALAGFVGTVILQSAWNYPAPPLQD
>CIMG_05210.2
MAFARRGFKLLSCSMILDLAWLCLRPNLNPNRQILNRPSVQKYAAGVHVTRRTRAAKHVGQLGLGHVRSVRNKHSTPYTRNPYVLCGGVEGLSSDPSFAGIGVYHYPARLAGGVFESWLLRGYDRATAASPRPSRRRWGGGTGERSTADSAEETFPEKKPAGEEFDS
>CIMG_05667.2
MSASCECASVLVLASFICPTGLIFLEELQNMNFIDLNPLTPPLQRICLDKEGQLIDKGTSREMGGREWKEPMRLAAGYFWRGMRIEGRIMGFFWCGHGVKAALPNKKGHASTWPFKGRPPLTPYQCSKFGYSC
>CIMG_05948.2
MDMHVMGLSLRPVFWVSLKFSFLSLSVGNACPAYFDVAEIRYFLSPETDLDARELVQVLLRNATLRGSSVRARWHTLACVLRGEYMDDGFGSARGVASTQQKPSVLETSNRKQANPLVKYHNHMKFAQPSLCMAAVKIYIEADSP
>CIMG_06406.2
MRGWSFLLLLPQPLITQVERSLDASANATLSCDAECSFLAPSQALSSNRFGALGQEKLRADRDGRVRVGWSRRSLWTVASTFYNPSVAAWSKRDLLLRLGYFR
>CIMG_07399.2
MLGCLEAILILVVLAALVQLISGAGHLGESDSSHLVLDHLSCGQIGMLLDRELFNSYSEGTGEVWLCLCAGRLWLGTGISLSYHGQQQSIQQLEEQEREEKGPG
>CIMG_07901.2
MLAFLYASLPSALSYPEDVRIVPRLSAGLHALALAPALSGTTLSRSPAVDHFNATLLLKAKKPAVDPQGELNWHAFVEPHSWIFASQRSNCISGRKKEGKTRVCHQAQHLLDA
>CIMG_08127.2
MALPVLLHLALWLRPVQDRSRREVYELAAEPIRLQGPRTCGKGVERVVSAKPGRGTWDLLVCSPRLLVLEDQLIRWPPPAARVAAGSSKTGGVAAASNCLN
>CIMG_09728.2
MVEQAAGLNSLNKLALMILLCWSYALSLNQRLQLYGIKDCYCLEHMNLNDSLLTDLDSLPSSDKTDNNNKKNETPEDGTENSDKKIKKSDTNSQKSKSTKYWQEWHVGLFSMCLKYLRPHISVTNFKRYKISNDLHSSE
>CIMG_09745.2
MANGTLFPFLACPAGLLSPGGAFQPDSSFRAWDPCLFKADLQRHCLEAAVRSERGRFSRRHDETLDMVSLAIGSGRFLKHSARFHHSN
