# Supplementary material for: Kingdom-Wide Analysis of Fungal Small Secreted Proteins (SSPs) Reveals their Potential Role in Host Association
Source: Front Plant Sci. 2016 Feb 19;7:186. doi: 10.3389/fpls.2016.00186 (PMC4759460; doi:10.3389/fpls.2016.00186)
Supplement: Supplementary file 11 [file DataSheet1.ZIP › V.dahliae.SSSPs.fasta]

>VDAG_00305
MPFLTHSPGACAIVHALAKPSTASGSRLTETKPQHDARSPPSGLLPSSLKRCGVEAARHRWHSELSPCHTLAEPAPLRSASASDWPPPCSTTIGIQDDAGIPIIVSSRRLGSCATAAEDRLHAARGHDAILAGRQLGNTDLGTECVPHGLSESFQAVLATLLASRGRSIDTGPMNVFQQQTGWKDDSTQDEPINDLTDLCDHLHPPREASSLGSTRFTAFILRLRVEAAPVTHVYLPTSLFWDPSVRKVVQNEPHKAQPR
>VDAG_00845
MHLQSTLAFLLTLAVATPALAQCRGAMTKTEIKCLSETIDGKCDESRLTSSTIAARGLEIPSESAPYPTTRAEVPASSSCGARWHFRTSAGAVLRTYFDSDTQCTN
>VDAG_01505
MDVPPAAMVAAAVVAAAMVVAAMVVAAKVVAAKNDLSSGLQRCPVPGVHHETPWTDHEPHRDPLTTIQVPRAPSTPPLRGSLHELDGHSEHHMAREPTTHCSLPAAHCTQPTAHSPHSSARRGQQPTKQPPLRLRRQERGLFPSQRMNDLQFVTHPGADACA
>VDAG_01595
MDHPPLTSALNEYIESKMKVATALTQVLCLGTVWALKGKFSFYNAGLDIGTIQAKSRSYVYIGANSLINGEDGTPEVGQNVSFTGTRLLDTWIATDVDLLG
>VDAG_01747
MTRVLTQGGLAGLLSSSKAHTSLLALALAFALVLAFALTGRQSSSEPFFAPFGLVAECTPPTSRMIRSVLSLKLNNETLNHRPSGQGLPARPGVNPSVTHDTVRRAS
>VDAG_02256
MAWAQLLYLPSCVVSCWPLLCVPPSQSWSGRWFGACLSRGCSPESMRALARPRRDNETLHPAISISSKHIISQYHKREDCLENTPGGLSEAKTTPPDMAFSPAYPIHKPSTPQPPAPIPIHGGDDGESDVSRDY
>VDAG_02931
MLAYMLPAVFLLAHGALGQHYEHLPPDHPLYPRKWGNQPSDQDDDCQSDDDVQDQLDVQGLDADADNLDRRLDHDQARDDKARHNVQDDTQDVDDNNNNVYFEDAGDDHLEAEHDNHYETTSRSHDAGTAARRRRTYHADAEHDPWADTNNRLALRHLHTYHKPLQEVSQVNGWGRGPLFHRMGNTNSVHS
>VDAG_03312
MQLFAFLSMLLFSLQVLAAPSAHLHHHHHHHHSHRRHVHKHSGHVHADVPAGLLPEVILPSLTDTDDGGSTSKNESAPAVPEDLIPPSPEAENPVSELRRRLVEPAVDVRNEDAETDKANTPRSMRAHLANVIYQYSFDATFTDRCSFFDADESPSPGSHFLGSATRHRLINSRVHYTHTSAAGSSTTASTTASTTASTTTCTTTCTTNKTEQA
>VDAG_03375
MAPLGKIAIISIAAFAIASSAVPLTETAANGEVVDLSERSAEVLNDNGWPAPLLKPRSASPGGGRERSPSGGRGNGHGSGRGGATRGRGGHSGGGGRGGGSNGGNHNGRDGGRGGHAGGGDRGGHGGRGRGRGGGSNGGRGGQHGSNRGNVKETGHGRGRDHD
>VDAG_03783
MYFGKRQMLIATALCVGFSSNRTPGTCNRSQGLHSETITTQTTRLQPFQAHLNISTDTIKMRQTKYGDADLKHWQCKNNIESRDQDPVCCDRWNPIHNSVCDNDACMCPRKAGSLAMGNDESVGRQGAIGKYTSRDTIEYDEIRR
>VDAG_03851
MVSLDPAHLFGAVLSLVTPWSLLSCVSTASRNSTNILLQASSDVIAFDSMFGDHVAIWHSLHSSPQHHLAYMRLIRRAAWLGGQFGGQHSHQKTELMLQIAAGGLVE
>VDAG_05942
MLFAIVLLPVSVQCILLKVFKPAAVLPSEIIRPLPLMRPWFFFFLVRCVVGCQSAQRHRRVFRKSRARLSGRREFLLSNNLPPPLSRSSGIVFLPVVRGGGATVSLWVLFGAVESAQHPKVSGKTVGASWSTTCTDHYVHNARDAGGIR
>VDAG_05961
MFLTASVLLLDLTAPSTKQSWTRRSDTIGLLRQNPVFSCQSSCQSSERLAINTDGKDNMFKVGQSYLAACSKGEEPRRCRASLARKLH
>VDAG_06088
MKLLFVTSLFLAAATALPANGDRMTEREADCAEDCVERLCMGFANLDYVACMLSCQTMCS
>VDAG_08116
MSLSLLSAASSLPGLGRGLTVLKTDAALWPPCDRDLRYPRRVEALLGLHGPPTIASVFAANDHQWSKLGPANGADFRRDRCSLFNIHYECTGKKRHFNSSYIGLDRAHEKAVNGEMAFEFSLGPPSPYSFSVASPLLERPLSEP
>VDAG_08695
MNLLLLLCSSLDGIGASCSQAHGQRTCWHQVPWKCLGSSLSHIHVASLHSSRPLASLYRYGLAHVAAPSLAFSDPSQVQPHLRFLSPLFHIYLLPQRQHVRWHRHLLDDTQGPRLILTFYSNSVPTLSVPRRHVRHIIRPLAAVPRVLTWIPTLPLGSCSASFPLLALSPCRTSFPECEYRTSFSCFLVSHLDGSGSLGLSSMSCELSSLKPRLPGGVVGPQATTCRAQLLVRWLDAESY
>VDAG_08708
MKLAFVHLLVNLTLCLATMLGNSDFQAKLDKVKESFRGISEISDTPSQFMPLDEGWAARRSNLDVVSTSQSPFMPYKLILHLCHMSKMMRRDSNDVDLYKWFVETADQQGWPKIDKARVDKASTTEFREGLTHPTVPIDGEDSGKYRTARGQKLP
>VDAG_09187
MLTVTVLSLLMLDLPTWATGRCICTAYLPLSQAQATCETTAPSELAKSLERSLSLTNILTESSLSHSRSSKCYRFPNFPRFTHSFILGHRRHSSSPHCSKTPISGLSIPTSLNWSAGTTSRYGDQTLFPDVAHGGYVEALYPLLKAEGSMRR
>VDAG_09555
MLLSSVLLLSSAADGTAWEARCLGPLPRFLDLPLSFFPSPCRHGGPSTDRTHSTGSHLGPLEHCDMHIDTMIRQVTHTQQTQYTQLPCSPVCLEHLQVAPPHDPRLFQPRHPVERDQRAKTALVETHEISTTRPSSRIHDLVSFRHQVNPLPLLRPLWATLTAFGCDQPMHQAC
