# Supplementary material for: Kingdom-Wide Analysis of Fungal Small Secreted Proteins (SSPs) Reveals their Potential Role in Host Association
Source: Front Plant Sci. 2016 Feb 19;7:186. doi: 10.3389/fpls.2016.00186 (PMC4759460; doi:10.3389/fpls.2016.00186)
Supplement: Supplementary file 11 [file DataSheet1.ZIP › F.graminearum.SSSPs.fasta]

>FGSG_02957T0
MLRNIILMLTALGVVVTVSARIATKDDDYTNLPEPIMTRLAPLVNSDLAPDNRVKDSYVIYLRPGHSLDDHAKAIKHDLKQHIDHVYSFIEDKVVYVGIAIDKDLLAAIRGDPKVEKVEVQGSASPAPM
>FGSG_02973T0
MSALLTYWLLWEQLESGPHTLKLDMNHNHFLLSALTLLRSRGQDCRPVKLLTLTLITTHQQVYTSSVTISVVTRLGTVPSHDRNWTVVGDIIKYWDYKS
>FGSG_04080T0
MSPTIRVVFLSLILPSPPPSPPPSPPLPPPLLPLPSRMPARLPFLGHLKPLLAKFLAPSGPGLPGGRMSNAEIEEFDRGFPGGKGEPVTDEAWDAAVASAAPPPPPSPPPTTPPRKRRRGLRGRKILLSSP
>FGSG_07221T0
MCNNIHNETHEPELLLILILLLLLNDASVSKRCSLALRVCLGDVTAAKACDNHANAWGKGPGIEKVSYQKDLPPDTIPRNLHATNSHQSLHVPVDLPAVEQHAVGCQPSALWSLKLTLSFGSDENP
>FGSG_08512T0
MQIAPICFLHLAIHSCLAELDHSVGRVIALTSIGKHESIKVTRPLQHEISPIINFQVDDILPGQYAGQAVTLNQDLYFVLVHGDRVISPPRNQWLFALIKAEGQRPKSLAGLQPLCNEPRRECQPMLRT
>FGSG_08842T0
MPPLTLVSATRSSRLLSLTLSLSLGLDHATSVSSLQPTSRFWEILFYALDTLFLIGTMRRFILLRPPIAAMRILLLLVPVLTLCPARRASARVPISQPPEVEVLLAQATHSLQGRTQPLTPSHRVPTLSASA
>FGSG_11763T0
MVLSDVRVPSHLPLLLLSRFPSVAYSSDYLDGRSSHYNQVSVSSYDPSTAINNQPRIPAHQQHLKDLRDLRDQMLPLAQIVRDIRCIPQRSIAKLQTYHEAGIQVLGRASSFRASWSALVRILVSGPTRCQGSAAGFTWKLSAESSKGPDYETVQLQNFRSINYVAFSEAQERGPT
>FGSG_12020T0
MAAAVSLHLHCMVPLSLSLCGIPKERNTDGRVVTTKRLASLFGTHLHSILRALGSHGILDKQTLVRNTITGASVTTTFPNPLQFIHPSTLHFLSSSSAPPLTTAPPGPLQSPLPRLSLPLPTLQSPPRRPLRALQLPTRSISTHFCDRPLVWVECPCLFVSVMTYIDASSLLAVTCSAVKNQVRSMSFIFFSPVVHLRPGPPGLTSPTADTLRSPRAADVGFFNSTQSNLEIT
>FGSG_12249T0
MWRVPFSLASRSCILLVAKAPQQTAAEAGSADSKKCAVAPAFCTTMNKRYDRFLCALCTAYRHLYGAIHCACIHLQTVNLHVEWIIKEEESILHAQAQSK
>FGSG_12259T0
MAASERVPRLLSLCLFFLLFEPGTGTEERGGGKMFELKLQSVLSILCSSSRTCSLIQTLWTNKCGRQSLSMIRKGRSPLFRKDTDKITDGSGLPVFPEHCVLQDDPI
>FGSG_12300T0
MSLDGCCAVLFLMLLANKVGSWQAQRRNPAAICCIIRYSLYWVLKAAAVLQSQQHGALCRLWIPSPCNAAIERPGGQSSGPVMVRNGKATGSRLATAARMCTWRLGSLPH
>FGSG_12688T0
MDVFCSVLALWFQLHSHPTIKLEPNRQSIIGYSRHIPVGCEMRPCKPDERDSGTPVEVLVEYFRLAAQGWLTPSPSPWDPAPAGPSPMSSPPCLLSNQDDLRLLPHCPCHAQELAVRRIA
>FGSG_12873T0
MRAIPVGYVLVLAALSLNFSGAQPHRHTANTNVIFAGSVANHRVLPMMPNLGDFGGYLICGAEAGTGSATSATRSAAGSANYLESCSHFCSTLLGQQSRVLVLRAIAPHGALLLAQESNIARGLATGSA
>FGSG_13021T0
MRCEYAVLVLMLLLLLILLLVLPDQTLGLCFGADHTLDAKVSGTLTVRQRKVTTKKEKALEINENANLVHAIPCSEQQPATFDSNHDLMLEMPKATDLSVLTNKTSSSTWDTSFFLN
>FGSG_13067T0
MSAIITIIFLSGSHLLILLAFETRAGQLSKVAARTWGLSYADLQQRSKAHTLNGDDEPYVVADILFKIVAEQDKQQIRSNAPMAVSIHDAIEYRPNRVFL
>FGSG_13244T0
MPLRLGTLGCLLFLHKALGPDKPVRIENSGLKSRHPKRQGLLGGPSVTLATTQHTTTQVRETSDPEQLEYDISDIQVRLLGVLAYPDRYTKEDDLAQQSLLLWVSTTPCMDGRKEISLRNS
>FGSG_13411T0
MACCLQTWSVGLSHVFSNGNITPFCLMSATNPSSPAAGYYERTTIGPSDLTEPDTTPPPLLPSTASLPRDTLYNLDHQTPTQRPLSCQPSAFLRQSSPIMQTPGSST
>FGSG_13464T0
MKATFFISIIAATVTLVNADPVGISLPEPECPAGPTSCADIIGMSNECYNLNGGDVECSEKAICECPEGCHLVEAPDPVTYPGGACVVIE
>FGSG_13576T0
MARLEQTIHRRATLLLFSVLSAGPSGLVTDGISALSELSGTGAWVDVRYLIDAGMLERRHLNIYLELLLVLYNGCAYQRFMMRNVTGQVEIAPELSFDSMRLTNIANPSEAAVSWNPFIFKDGHFADEAEKADTFSANASWRRMYSPNQFIFYKPHLYKLKVR
>FGSG_13774T0
MTAGLGWAPFVWVGLVFASQWDWTQILAPRFDSKAVSLFLVSSLRLSPMIKNSRTLLLLSRLSSSCLSSEPEAQAELLSSQSRLHLQSWMVLYYATTNKMSSLLAEASNSG
>FGSG_13782T0
MTISFTKALLLLTSAVALTTANPIPDEAHNTTSADMGILAKPDFFCNDNELSKKCRGPPYNFRCTNDNHINYDEPYYQCRDKTRCSCHYPCNNIKIC
>FGSG_13804T0
MFAPSPFRAKILLFVIGLYIIPDLGLTAEVVVPVARPVLLVRD
>FGSG_13917T0
MRHLLKARLSLVVSWVLCSFASLQTPHSPLTTVPVTRETYLPQIARQGEVPTGCSPTRRPQAWQTRVPSTEEAGCKVVERHSRKEVRIKKGLVKKGRVKS
