# Supplementary material for: Kingdom-Wide Analysis of Fungal Small Secreted Proteins (SSPs) Reveals their Potential Role in Host Association
Source: Front Plant Sci. 2016 Feb 19;7:186. doi: 10.3389/fpls.2016.00186 (PMC4759460; doi:10.3389/fpls.2016.00186)
Supplement: Supplementary file 11 [file DataSheet1.ZIP › H.capsulatum.SSSPs.fasta]

>HCAG_00162
MMLMMMVLVLIDKTSACFQPSITISHLKADPLLSLQSPSSSTSPFTVLLFVHHKTSGPGSTLHASFKADYGVCMVNCAYAAIQKRGGFDMGRAGSGDRGFLGDDQIRFASH
>HCAG_01276
MPTGVISTLSAFVFSTLAARLAQPLLSGHDSGLLCPDFGSHPRLSDYTASATRCATLRSWYANLKLRLLDYSNPIKASPSPKRTQETLPTTRSNIQSCTSDIASVRQVISPRLSSPNERYLSRSHINASPYPPPHGRKLDWTPNFPRIAGARIHRWFHRYCCQVTVPVSL
>HCAG_01689
MIKVAVLLLMTTLRMKMSLIGGWLEVQKCQREGKQEKKETEKERLEKYAIYIAKKVDGESLWSRVCVQVTTKRRGIKIGGTKGEAENPAGNQIRTAQRNPWMPGSGRGEGTQVEGDVRVNVGIVASFKGATKIMTPSENPGQRKGKNNTVGKEYSHKK
>HCAG_05401
MMCWLLAESSWPAKHSALGSTLSGCAFAPQTSSYENQHQMGHFSTSPTHG
>HCAG_05428
MKGASKQKNLLHGPSVALFSFLHLALSENVNSSLHAIARYVIYAVKKQRTTQTGDKPQNSHLRRQQCEEINNATSCTNSPVSLWHYGLAAARRETL
>HCAG_06966
MKVFFALLSILLAAPIAILAHPPGLWVKCAPELTCYKNEDCQHAPDCVAKSFIIARGKFADPSSAKFSNSDGTSGRLRRLPPIPSSGRETTISVFFSVYISVLNTRKLLDYMRDQLY
>HCAG_07810
MFFFILMMVHWTSFSQYRTEFPYWIQDPRLKQKWNCRRIQAITSHETGQFHRGFLPNSAAVKPLPERAGARERTSQEPSDYPLSLFEDEADILTNLRWKRIITGNAGL
>HCAG_08358
MNRALLGLLTLDWMRYVMVTSARGGLYSKILYYSHRSKRDWKQPNHINTKKSLDKCQQAPGKCIPKEKTANTGEGEENEAQRKKVGTKEGKQKEVPSNRNTSRKNRKIHEQHNPRNLAENQVT
>HCAG_09350
MAPGSKYQPTSAALALLIPGSWLLDHGSSTVPARLWCFFHGAVAENQLASIAYYDCILYVERPNLPIITSPVAVKRQAEFKVNVTRNRPVTPNYLSEKHKEGGQ
>HCAG_09528
MACLLILLNLPISLPAAPYRIDHDVTPPGRVHFGTSHNLWLGTSSLEGWVWGWDSSGLHQNRSHCFFLEGLKTWKMELESGLWAVDRATSGSRWMVKPERSEVKARGILEAHEILRARGV
>HCAG_09729
MTLKAAVICVNVLLSSAAFRHTSSHEEFLQHYCPAAELDSSRLTKGRSSVCGCSCETMSQTIQINTISTAFQASSSTEQTDGFSMTRYSNDQRPTRDDVAATGIGMPQVAVVSNPNQPSCPMLPFRTSILRANKTGQKQHLIDCVKDDAGDCSG
>HCAG_09835
MLVAKECFLIWIYVVILNPKVVHLWSPQQREVEPVPQIVLAKKVKKKPSPWLQEIYYARVEYTYHMPAISRFETQVEFLQSWLPKTPAGPSSQAHLNCKWLMVAGGARGWYRIINWNDEFNFNACSTGFPPAVHYAKPLARARDGTRESQPHEWIGA
>HCAG_09955
MATDKRITGLVTLVPTGWAAIGGKQQHSSNSPSPLVLELGLGLKGEQQYPEELPFQKHSLVIHWRVLSTRSLGKSEPTLNSFTPGQRSQESTSMGYGEGFATKRP
>HCAG_10453
MDASGIAFACLVLDLVELYNIRPPKVENVTEQGLQRHGEAENLANSSNSTPIPSGGERCYPLGPNSLDTEHALYFDSRTKDPPIRVPRDRFMRKNLHKQITPYIPPRFSENSSRISLPFSPMALIYKIPCPTKEISFPLLIGCGKHQQSASLLRGVLLRRIRERLACWVVAEGCGWNAFYEEWKNESGKRGGLHLL
>HCAG_10893
MAGGRVIIRRRWLLLAVAWANAEAGLKLANTPVAVVLVLVLVLVVVVCQHIGQRGEWAEAVERAGRIRQSSRPRSPLKAPQALSSRAYRIKNRQPRLGRRWPSNLPSDSWARIGGRGTWRGGSDVREWIRIGRSIRTGNDTWRSILTLN
>HCAG_11212
MSFSVKWMSKVFLATICLFAWCTRNTAPILEPEAQEVKKQTRNTSSTSVGLQNGNFQFQDIPTTGQLSTAITTSPLTLQFGPLATAYLRRQDPALADYAVYFPLLLTI
>HCAG_11298
MPVLTFAMCSPQAAFSRGNSRLCDYIYIDLGQVPNDVSSDVYSNPAPLLADGRKLNVVPISTGKTFGVNSEQLRLLKLRTIEQYLSPSQPPPILYSGYFSYFLDPYVLANDIPALTHH
>HCAG_11475
MFSALRFFLSFFLSFFLSFLEGHVRVYQNEHRTSDFYHYETIGFRFDSLDKTCHLFLLVESSDSSRAGCEDSQMWVIYPVHWRNFDNVAMYKKILFWMDSTKDDARLVAPSHWSLDGCVQGSVA
>HCAG_11603
MVLRPFFFLFFLACLLCFAEYRLRRSNASTRTEVPALKFGHRCIGGRRTPAPSYTLCPEKRIKPRFWKDLGNDKGIGHKEQTSPLIFEKVHPNLSDKLRDGYISWGEWANPSSRDLGECSRLGISVAFFPSKSPVRSTEYPASAISTPLSFSNDHPSPGAIQAARIFEKRSWCTPHLQRCPRPISAKDGPLSSRFGNP
>HCAG_11632
MSLCLWTLFIFYLSESGLSELYRYLSIVPHYVDRQEIFHLTQFGYRNSLYCNATALPERTFKGGCRFIYKPDLCETHTVLIARLATAVEEFSISPGELTSSKE
>HCAG_11645
MKRWIVSAAAAVRLHCGGIGEQQLSRTHEQIGTVEPAEKISSRADALWFAFPTDDIKDQEDPTSLERLWLWRTDPAPGEARGPKMARPFARCGQAFAEESGSGGSGGSIRQDSFFV
>HCAG_11656
MPDVGACRCRCTLLLLVLLLCGGSGLKGVPHVVSVASCIHWHCTESIRASQLVRAQPSAPPPSSFACLSSAHFRLSPSRHQHEPCCLAPITPPLRLHYASSTPPVRLHYVSSTPQFAAFHRISPHSPPHPSPPVTIPYRTPARRCVCFVPPFDSPAVSSSFLRLRPPSSPPSSPPSSPPSSPPSSSLSVFHRLPVHSRLRMVPF
