# Supplementary material for: Kingdom-Wide Analysis of Fungal Small Secreted Proteins (SSPs) Reveals their Potential Role in Host Association
Source: Front Plant Sci. 2016 Feb 19;7:186. doi: 10.3389/fpls.2016.00186 (PMC4759460; doi:10.3389/fpls.2016.00186)
Supplement: Supplementary file 11 [file DataSheet1.ZIP › A.brassicicola.SSSPs.fasta]

>AB00017.1
MCKASIAVAVFGVLAEWSEGEVRPVYDECTSRRTRTSIPEENVVRKRI
>AB00196.1
MTRQSLRAALTILLLVIFTLLATHTLAATPPLDQPIPNPPPFPPIYHKPSALSLVRHDAHHQRDNRRIEANKCVRCKYTRKCRDPLTGCPWA
>AB00208.1
MKTFAIAAVLAASAAATPAAAVQKRAITPVTVKGN
>AB00372.1
MCEKNPIILSSCSAFLAAATSPCDLALGAAVDSSVLTFAEKITTQREG
>AB00750.1
MKPGDTRTTCVLSQTPLILVVLRAIIAAEDILGPEHFSHAVVIPGLYT
>AB01299.1
MVAPSLVLGKLLQLLVGLNLLARPDLGELAIKRNKVVEDFATVLHSLNKGIKVLVAANIKVALANLRYILGVGAAKGNGTGVVARFSLE
>AB02387.1
MVLVLVLVLLISIPPRLCTNVTF
>AB02672.1
MKFLTATVLLPLLAATATAGDCAKPPFKCNGMSLPSTTSILVTLFAATTTATECTVPVLCTRGVSPPPIRHSGVAPHTIPANYTAAHSEDAPTIHKPARQNEPSSTTRV
>AB02714.1
MLLLLLLPLSACQSGHCWLVSQAHAVFVQVGIFAAS
>AB02726.1
MQITILLPAVLAVLSVNLPAALASGDDILSGRCFTRCTYGTTRCTPNGNAFLWCEGCTWKTMHICDAGCIEGWGCIKPYPVVPDKRDTISGNETETAK
>AB02895.1
MSILVLLTLPSRAIEIFGRLVPVNVITGRVGAVSATGKQPAGNVV
>AB04511.1
MKLSILLSVLATTVIADVFDERADCCGISTKAGRGCPGK
>AB04800.1
MTAITTTSLLSWGVTLAISHHRTAAENDAITAGLWLDTRGVPETLFLDANNFGNEEKNTMRLSNMGDPALRQPTSSTEGGLTWRLGSL
>AB05061.1
MHLPTLSTVLQTTSLLTSTSLLALSAITIYFTTDYTTSLDSRVPAGPHTWYGLIGSPERSAYWFAVDSGSKDFDRVTL
>AB05201.1
MHLPSSLLTLMIATTLAVPTSINATSNSPVAVADGPLPILACFPCLIYYLKCRQGVTDAIPGHWMND
>AB05354.1
MYFSRATILSAVLGLACAQESSMTVSGSMATASATEPTLSSAVLGSASTSQPAAMPCLVMTHRSP
>AB05567.1
MWVSLSLCSSCTSFLPVSSVSFGLFELGFKTGAHVVEYSKLQAATNAPNLQTRLTKRLTHVVSNSFASVRTMSALEVLRCTQDYLNTPATVFAILLFHHYRSQSPPAAQEPANEAPPTLPGGSAIDAPAHVGVSRPSLWWWQRLIKRSLANDAARTARVRATREARDIAQREDTDYQLEVDRIRGDQLSVLADPEYLQRLRDMKAGMNPMDTERQYQATLGRGKPVDTLPKPRH
>AB07094.1
MHLKALAIVSFMALTGFAQKREKGNDHNAGTSHNLKHVLQCGADGNWFRTEDCSGLCLSGSCHRS
>AB07233.1
MIHSSSAPSTNNIPRTLILFAFAIAMSSVWVLAEAVTTSGWGNETSTGKVIAQQPATVEDDTGAESASAVAPSTGDVREVIDTA
>AB07270.1
MLGPAVLLLAASLAVPIDAHRAQLRTADAAPKLTLPWGTWEGQPYGEDGK
>AB07811.1
MTFFFLFFFFFFLSFFLVFFFLALSSQRLDDTPRFTLDNAVPSARFVCSAAFTRNHDGYTTRLAAESYTQRTRPLDRPRAAGGTGTRSEAPKTANAKVVHAKGRAVPRH
>AB07864.1
MSPDGALFFPLLLTLLSPRTPIPNRYPVLTNTGSTFNVYGNHILVTPAPKVQYASRPHLTPSRIAMAQITQHQPQHNPPPPHPPIVHDPHQHALCESEKREHATTPQSTIVLQNPVGLASHVKVIGFGHRENWVVVSRARIMKLLALLS
>AB08157.1
MPAGSPSFISSLSGSMQEALAASSAPVGAITQLEPARPGTTCAKSSRINSLASDQDIYLDIVGPLAVLG
>AB08369.1
MRLLSFFMMLLSAVVGLTLNKTDGTTIELGDEPMVVDLSNVIMPARALVTESNIHNNSDIPDVKTADWDRTASNLHFYEHVNYQGNLKKSYRCSNGINGCMTLLNDKQVHRSYTLWGFLDPLQ
>AB08403.1
MACATLAHSLWLWLWLWLWLWLWLCTQIPLSSDPRIRSMGTQALTRLLFCPDSLQYLARRLDWTSPFLAAACRNTMCNPEAFPRSVNGPWVMTHQTGRSADPLTGHVGIPLNRPNCPM
>AB08930.1
MDADAALFHLFLPLAISSFGIEQVPAAVAGEWLLSQSLLGEALRLSAGVEDIHLWRLVPQNGNVDSESLMLISMLLSVDVRGGQERVRSNRNNVAAPSPKAIRMRALERSSRIFPSSSTALAAIGKWVVSEHGARANVQRQGGSW
>AB09365.1
MWVLSSLALPFSSLPPFLLHPSTRIAMDRRREQFCFTPPKVHSTGFAACTCLGLAILANVRL
>AB10087.1
MDGPRSVLLLAVLLWYMPMCDIARQTESHLGAWDSDDDEDEDDDDDSDDDTVI
>AB10292.1
MRNVFIAILATASSALTWYGHPNMVTDARTPGATIMPSSAASSLAFAVSATTAAPASLVTRAPSVGPSTLRTIMRPHKDPRHNTRVYSNAEYTFISEYDGKMITVKPCISATTLVYHGTHPLTLLEGSRCPGCDRVLDPNDQGRYNGRYDEHHGHWHPHDEDLGDPNLTNHC
>AB10293.1
MKFTLAIAALVGIFATSAMATREWSYNDHRRTAGPEEQLERTAVKQADLCKRWDGPRCLDDEGKPSPWEMAYLERKTSKIEKEEAEDAIKKIYALWEKWNAEHVEMLSKVKKGGRAYMALLEEVSDLADIDAGTDADA
>AB10373.1
MKFPLVVGLFAQGILSSGDSDVADTAKPSGYGIISASTAKKLAEASNQRRPWYSVATSANIVDHV
>AB10602.1
MKFLAILIAAQLATALPVAKEACSATDVACQGMEAIPEITDAASEQLEGSAAQLENAPVRTLKRDMIDDTLENIDMSNVPAKGEPIPARPSERDTVTPTSEDAAEAVPDMYEEAYETIPEASEDTYGEVLPEVSESLSERGLADDLSETVPEFEDSYEDSYEGLLRGGRA
