# Supplementary material for: Kingdom-Wide Analysis of Fungal Small Secreted Proteins (SSPs) Reveals their Potential Role in Host Association
Source: Front Plant Sci. 2016 Feb 19;7:186. doi: 10.3389/fpls.2016.00186 (PMC4759460; doi:10.3389/fpls.2016.00186)
Supplement: Supplementary file 11 [file DataSheet1.ZIP › C.heterostrophus.SSSPs.fasta]

>estExt_fgenesh1_pg.C_290001
MQTYFYLIALLASGALAAPGEGRNYIDEVEGPAVKRGGYPDGLNVDAKLPTTDEDKLVRRVGGPAVKRGGYPDGLNVDAKLPTTDEDKLV*
>fgenesh1_pg.15_#_8
MACSAFFGAYLCFHLSSRVLVSIEKSPSGPFLTIAYLQNKVHSFLAMNEITPSKRLWPTPNEEVPVTAFEVLQYTIYVIQYMHAWIWLPTASSSAVSNVLRLLGSNSPSELLPAKVAKSGTL*
>estExt_fgenesh1_pm.C_160008
MISLGITAFVTATATVKTALVSMLGCRPCKLETTTEIVAREVQLQTGDLGSSLRLYATETGMHRTILQLQLQLQFLAVYSQERHYQN*
>fgenesh1_pg.12_#_122
MILTSLFLLLFSTRIHKLLFSLLYPSDHSFRRRCKVVDQTPPIPNRAGHLNKHMLTWFCRRSRHTTGQPILHHERDLIDPFGSARVTLHGRFDDRDADLAGVDIK*
>fgenesh1_kg.8_#_71_#_648_1_CCBO_CCBP_CCBU_CCBW_EXTA_EXTB
MSLLLEPSLVSFGSAALVAATAAAEDDDWVKGGAEVNAGGESSSGDSRDLLRSSASSDGK*
>fgenesh1_pg.13_#_150
MVLMLMLMLVLFVVLLGTGGIVYASHGIARTGMEKGKIRWEAAMHFGQSERYQQLKNRPVISNSNRDGEYRTIAKQCRRNDKVTGSVQEPQKPLDNKEYPSFFLLTFSKSPSWGHMGMGMGMGRGGSMPMAVLGGLKWDATQCVGYEAGAIAVAVAETK*
>fgenesh1_kg.13_#_84_#_0_0_EXTB161332.b1_CCBO_CCBP_CCBU_CCBW_EXTA_EXTB
MVSIGLAFLLLLLLATSSGLVIGLLQSPAAPLHFFPSPTVLISSTKAGCRYVLPIITRI
>fgenesh1_kg.8_#_92_#_0_0_EXTB202169.b1_CCBO_CCBP_CCBU_CCBW_EXTA_EXTB
MSPLQSFLWSLVSQALLWKTSSMGLFLDWYGVVDPQTSRLCKIPEVSELKAFLWNL
>fgenesh1_kg.9_#_109_#_4530_1_CCBO_CCBP_CCBU_CCBW_EXTA_EXTB
MLRRLATTAASSPGCAPALLATTWYIVRPAWACDADFCEYNASRRASGYVLMS
>estExt_fgenesh1_pm.C_11_t10213
MHAWPAHSLAGSLPHASLALPLLAPHNPSSLSPPSSDYAPLPCPLQPPHHLHAYELPVLAPFSFLSSALLCAPCHVCAAVAMAHLVPFFSYFYFFAYRRLAF
>estExt_fgenesh1_pm.C_150205
MVGVVFSFSLHSSARRAHDQTCISDTATSSIVIGLLPDNFSFTLQNSLGFAYDPLGVMLHHTRHPDFRHVTLVVTCATDSG*
>fgenesh1_kg.17_#_166_#_0_0_EXTB162391.b1_CCBO_CCBP_CCBU_CCBW_EXTA_EXTB
MWDVLSFAVSYWVASSDTYDPTCLLTRRAANTACDQHSSSSSPSPPARHLTIAI*
>estExt_fgenesh1_pg.C_170288
MTIVEMGAWLTLAVDAVAAFFSIVLAVVCSAGTCRHESTMQDIDETSDSCVYRNMFYDEADGRRRSTVSPWVFVLLVSVERQGARYPGMKSVCHIDWAVPHGLMLSTSVVGSWAVKSCTTTDAMSTHILLSPFSTPDNRKPTLIMCHDD*
>fgenesh1_kg.8_#_150_#_0_0_EXTA137598.b1_CCBO_CCBP_CCBU_CCBW_EXTA_EXTB
LPGYTPVLLLLLLAPPHPAPLLRLPIAILLEGYLDVCVCSSLPTTNKQPIRLSEEKVNTKKRH
>fgenesh1_kg.14_#_159_#_5604_0_CCBU3399.g1_CCBO_CCBP_CCBU_CCBW_EXTA_EXTB
MQSLGADIFLFLLLFDFFFISLSLAQIFQEEKVGSGRGVRRASWYCLGPDSTGVTGSVSCGNPCSYLRDTRASRTGHVASLHCLGHCITALDSYTWALSPSGGYRSLGSLTTTPHYVGSRYDHSFTISTSCFFFYTHLVLRTMIQTPPYFIPYGLAQYIHSFCFLFSAQSPAES*
>fgenesh1_kg.3_#_209_#_11045_1_CCBO_CCBP_CCBU_CCBW_EXTA_EXTB
MQFIKLTLCTLFAAASLVAAAPAGSSSTTVNCRENPTLCGPPDCNTNPSACRPPLN*
>fgenesh1_kg.1_#_241_#_9573_1_CCBO_CCBP_CCBU_CCBW_EXTA_EXTB
MDNWSSAAFVAAVFEAQLFLAVRVRVYAEEIPLSVDMFRGNACSCGLLGRSPVMERRGGLQRCL*
>fgenesh1_kg.4_#_282_#_7056_1_CCBO_CCBP_CCBU_CCBW_EXTA_EXTB
MKFLIVISALCASSLALNILQKDNTIRSIKDTELIARQYASCCKNSFTPPCACPGNCGSGCSQACC*
>fgenesh1_kg.4_#_292_#_3065_1_CCBO_CCBP_CCBU_CCBW_EXTA_EXTB
MCKAALALLMALLRTINQSSSPFGASLLSAALTPLWLLSSLAPKAWALPN
>fgenesh1_pg.3_#_587
MPGMVVVAVVVLLMLLLLLLLPPPLPLPCPLQGSGVCPCMAATHVLTCIVHITHSLANFDREANNNTNNTNHDAPWAPGQAGRWLPPTAMTAANTMLTSTRPSLASRRAPSASDRCQSHAERLLRAGWA*
>estExt_fgenesh1_pg.C_1_t20240
MCASWAAFFLGLCYIFLSPRDMLSCGNLLTYATLSTGPNSILNTTIFNPATPHPTSFLHHHCPEYSSAAFPTLTERQNSYSPPRPPTHRHPANSVPHPSTHDVQNKTPKAHSAHSNRPPQNPPHALQYLRRQQQESAGVTYHFITAFYSLYLGAEYRYVLAHDWGTYAALSCRWGVHVAKGERDKTLVSPDPNAPRGLFVSVCLEIP*
>fgenesh1_kg.3_#_362_#_0_0_EXTA206305.b1_CCBO_CCBP_CCBU_CCBW_EXTA_EXTB
HNAFFLNLVSLCLSLAALRRFSYGLLNTAPKIPGPTPISTLAFCVWSSDGRSP*
>estExt_fgenesh1_pg.C_1_t20448
MHSGRGGGVNGRALVQLLLLLFLLRLRLRLLVLLQKAELCRHGKLPANCCALQSDGVELESDSSSARGFAEARVPCTAIASSPWMPLDQPAPGAWSSALQDRLRRNKREEIFAPAAAPSS*
>estExt_fgenesh1_pg.C_10_t30003
MPVRLSACPPVRLSACPPVTLAPPPALALPLAFASFAPVRAHSSQDKDGLSTHRAHPEIEPRTSLGLPRATPPSPLQTIATTHDMHVDPTLTHRVQVFALLPILACPLSILELLHSSNS*
