# Supplementary material for: Kingdom-Wide Analysis of Fungal Small Secreted Proteins (SSPs) Reveals their Potential Role in Host Association
Source: Front Plant Sci. 2016 Feb 19;7:186. doi: 10.3389/fpls.2016.00186 (PMC4759460; doi:10.3389/fpls.2016.00186)
Supplement: Supplementary file 11 [file DataSheet1.ZIP › C.miyabeanus.SSSPs.fasta]

>fgenesh1_pg.2_#_126
MQLQLTSTLATSMLLFTAATAQLSLVCRGSDIVFGGPCFGNSNSCQCNTGTVLSGNCNGQGAKKEREGGKAWVGKEMEVFYVVVGFFLDFLLGTEWLDFKFALTGPGVNEVVKSPDSCFSRVPL
>e_gw1.9.186.1
LSPPPPHLVILAAAPLGLLIPPSRRSHPSQPSRSPRPSSLRTQPWGADVCTSRSAALPPATPVLCSHFLLCIQTRGMNDGHSHCTSPINTL
>e_gw1.12.165.1
MQKLAGFSCVSSCIRGSSSWQFSPQSRSLPPPPTPSPFPRPTPPLTQVPLTHTFA
>fgenesh1_pg.14_#_57
MKSVLAALLMSASLAFAQVPNSPSRNPYCGRSRPMYYYNLPSDGTPNCNQCRDLNNYPRFFNFFQCKTPGTMPHVDYFTCDSKNGLCITYWAAPSTTVSVGEAEASAQGRSP
>fgenesh1_pg.29_#_16
MARCSVLFLAASPIQWLLESSGLSTNVVNAAFTRSDGLQQGFVTPAAGASAGTKTAPSEAIEPKRAVLAEDDCRDGFLGLVGWMGPQPPSPPLSPPPPPPQPPSQQQRQQQQQQQQQQQQQQQQPRPKIRPRPRASLMEQGYFNGSGLAPSRGLRPRAVWAYYHYYYLWPIVILYGPSSGTLATSFPRREDVRSCLSHHAAPRRQ
>gm1.3543_g
MYTCAVAAATFSLVLPSAGGQVQREAVAAEAAVFLQAGRRAGVLRASRPGSACRDQGLLRSSIPVRAPLLARFRYGPKRQGACVDVQQ
>fgenesh1_pg.37_#_3
MPLELLKSLLLLLVYLSHSWWVAVLFEARIDLQHQCGFPLLNFAPHYTHPTTISHRTRQRHPHTSVSLLSYLSEMKNPSGEMHMALQPLLHLLLSRQPLRPQSFVVPIQRR
>fgenesh1_pg.40_#_20
MASWCLPWCLPGCALALALVLVPSSSILLPLAPSGSLWLPLVASSGPCHLQLLRAPSPPSPIWPVACPYTASMPSDPPTASSSISIATPHSARDCCPLLCPRPAERLTRPPHQARLANLPPAHVDCCSTPMATLTLGIQARATFSPFHPMPPPSAHYPSTSSCIYPSRH
>fgenesh1_pg.43_#_36
MSSPAVAVAVAFPAACALSPWKKEEYDAGLFLAATACHRLDSPFPRLSHLTSLLVVCGERVAVQSATSTVYQAYKLLAASTDGRTDGRRACATSLQHSTGSHAHVLYSRAQQDWTGAVSSREEQASWFGAHACFDANSLEVWASWHRRCQPPMCPVGSGNRRRNFLDSASQASYRLSSSTRSNHAWSASLRDATCNMHRQISGFVCLADASPDCSSRCNHPR
>fgenesh1_pg.44_#_46
MSSMSTAPSRPSGLSGSLASSLLESLQSSPPTHWLPRPLARFARWLSSSASLSATHAAPSSRSNKGAPAAGRWRSKPNCHYSRHHTPSYPPLSHTGTRSCSLVAQLSTASHSPPHAATQGRHTHTLTLCHAALLHTFAETVCVLEIVPSIPGLQRPSLAAALTTREPHSVHPVTGTTVHASPSLLISCHLLNPSAPIPAFPVTQCTALVQAANHRSPTRPYWRPVDPGSECPLLQQTRFLVAETFVAVSLVPLQSWPHHFHSTLLLKLTAELNKYQILLC
>fgenesh1_pg.48_#_5
MTVVWLVAVTVTPTVSVVRSLMAQTSSSSSSSSWLSPGGRMDMPPPDVGLGPGGGSGFGQLSVGHAQGVTGKEILGGGRQMRSLRPPPLSPPPPPPPPPPSAMLLLWRSDSLVDDYSGLLVVDELI
>fgenesh1_pg.55_#_21
MHPSALVFLFSGSLFLSLLFDQYPCRTSDERVYFTGLLPSGTYANPFAWIGPLRRNEKFRTFVSFIPQKPQESRAQSKENRVKEKEERKQNLVKPALNTDRPYSN
>fgenesh1_pg.78_#_40
MRSTFLILMAAGALAAPLIVERQNAPPPPDGTIPPPPPPPDTGAPPPPPPPPVAGAPPPPPPAAGAPPPPPPGTDVPPPPPPGGGRGGRGGGRGGRGGRGGARGGGVVGAPPPPPPPAAGAPPPPPAA
>e_gw1.121.78.1
VSIPLVTLAVATIAGNFAPVPSLLPTHSIVQIAEVECPSGRFIIDTSIRFLLSLTCILFNIALSPR
>fgenesh1_pg.123_#_8
MSFFFYLLAAAPDTVALLFHAASLESNAGQAQILLAGPALASPSLCHHLPEQLCGYYCLSIRPLHLRAHAVKVYRTLFVCTLSGIRLDNGDSTHCPICLPAARIHRRIHGSALATGAAPAIAMQSSMKTRSSLGAEYLLSVGIVVWPGEQASSASPGRRVGASVGMVRRATWAHIFIQSPRLHKSAQKKPNVAITSASMSRRRAIERALLHPSPLRRVVMRSGAATARALATVPQSVDS
>fgenesh1_pg.137_#_25
MKMKLGLALVGVFVLLALVTQRAISSDQTHLFVFSALSSPPETKLAARSRILGNRITSVSFSGTSNSQLPLNWEAYQSSVLQSSVQTQHTILGLKSQLGHLIFKYSSILSHPKSSYAVNVS
>fgenesh1_pg.169_#_1
MGCWLRGACSGLLLGLLLGLLLSCLPAAAATGQRPACPPARLPVCKSPGPAASSSDRCLRIAQHPARFHHGMAHMAQHSLLLTACPEPAQRAQHQTRRRSMGLAVFHL
>fgenesh1_pg.174_#_1
MLSAVCGLVVCLVQKLARSLTSSYDDGPSSHKCKRVNENNNNNNKPIPPPSWSTARSDDHAAHTTVVIGTLHSAPYPPNLCARTLSLLDCPRPHHNSGVGLISCSPRPPSTDWLPPLSLPHPRTHARTHTRCTCSSALLLLLTAAFAFASPASPGFSAHGVWRDRREIITPIPSPPRTLSTSGTLLTCLRPAPRHRPTAHPHRSR
>e_gw1.190.29.1
MIKVKESTVLHTAAAGLLRPGLACLALEGSKKGSGPGSGTGSGTGFRRERVSILHQRNTLSHGRAWEWWTGREKKNGHGRGRDTGGGCCGWSRR
>fgenesh1_pg.216_#_5
MKLCLAAPVVRLLAAPLWIELWRFFISSLSSPRRSSIRQMLDIQTQRAASSVSGQVSQPLCGSRGDASLRESQSCPVRNLAKTPLMNIHSGGTSSAGAHTPQGTPFHHVWQGVDNVCHHQNQCYPSPGTGTHTETWCG
>fgenesh1_pg.243_#_6
MDGVAVAVAVAVAVAATALEPAVWAEAAAPATTLQQPDICTAACGAKNRPGLGRRNLLRRNGSLVGQYCSNTSDMQLFANQGNPATRMNTAEYASKAAQP
>fgenesh1_pm.263_#_1
MRVSTIIATITLMMPAIQAQFCNRNTPLTCCLSVKSNGCICPDVPANCCEEDCDGEISVDKRDIEFVHPEMKSLHQEWMKHKRALAVGAKAARPLLG
>gm1.10320_g
MVRKRIDCLVASIVSSIYSSYAHGPIGGDNASASARVDQSVSRIKREVYI
>e_gw1.471.5.1
MGGYFDGAASVALGALLHALTTSSRVLGASRCSRSRQPPIPNGRGLGILRLTLDILVLYTIDSNSS
