# Supplementary material for: Kingdom-Wide Analysis of Fungal Small Secreted Proteins (SSPs) Reveals their Potential Role in Host Association
Source: Front Plant Sci. 2016 Feb 19;7:186. doi: 10.3389/fpls.2016.00186 (PMC4759460; doi:10.3389/fpls.2016.00186)
Supplement: Supplementary file 11 [file DataSheet1.ZIP › P.brasiliensis.SSSPs.fasta]

>PABG_00151
MAIQFPLLSILMHQGAVHLQEMRLCLHIYPIETPHSHSVRRIDVRIIDPYDVYCTNMRIELRYHTLNWTSKYPHARLLRQEYGGVRVWQEYICH
>PABG_00532
MASLKLVLVTIQCPFQSAYLYSQPALHGYIKHQRSTANASPTESWQASSLLLKLLLDSPRRLIALDLERLLQSDECNAI
>PABG_00836
MSNTLSPLLPLSATSAPVIQLRFLKPYFSASLERGDNLCLLQHFVSASLLEVGGFKKAELAQSSRII
>PABG_01438
MPRILFAYLCVLKLWYLAEGSIPGVRCLDPRLGLLYQQIAEILATSTKNACCGVSRHLSLDRLAKADFNPCIKKKTTLGAEQLRGESGNPVSLSWVFSSIHLSGLFTSPVRMIGCPSPDLAVLLSRDVLDKGAIILHSYLCSLLTLTLVNLLQVDDDLRSRSAGPEVVADKCAIRSLSSSTAPY
>PABG_01598
MRVAKSGGCQGSKSPAWSIILAPLFPVHSVAARDPPIAHHAASDLSLTVALPNAGIHSQIDRIWSPVVLRTRPFCTAAPICSLSQKWALGAAANQVGWNNIQSPCTWLPWWARKLMTLLFLGRVPCSAQNARPQFFRAGIRSPPVPGPGIQAESLLTG
>PABG_01738
MGFAFSQALWGSSFTLSASMLCKSSSLLETGKGRTSKQEDREGKFSRRTEPLVRKCRESDRENVYSTPTWTFRTIQLRVNSQQPLEIFTKMGNILSSAFWQWVRRKIPQELQYRHGLNRYPFICSVSKECLVSIRVSIDLRYRETLEIVLRDLVSDRSDYSEKARIL
>PABG_02193
MSTSVPLLVSPTLLLFRGLSSPALLADPDRGEPAPPAISASISRPRARPCAETDSEAVLRTGAFPFPRDWGYDFRMIIAMSRIPRDFHFSSVVAWSLFDTTGERHHDRVMQVAAPSPSNAVTKGTRLCSSRWREVMRSTKEGYSVYFRYEVEYKVGRGMPNEKGGTLYIWDIKPS
>PABG_02811
MRKGSVVGIVVLPWLAHGWRVALGMTVVWQQDYITNAVNVYTCSINSTPFMYMSASLSLDSDLFVDADDESDDDAKQGASERFLLVCPLFPEGIKRRRSRRRLQYSEQTRAVARMEKSRTMGTRTRASKIRFRFASLRVILNMSNPCIKRFLPDIQWEILDDL
>PABG_02856
MDRHWIFILAFASLVLAAPEQQSPRQEKLESVMGIFCFKRPCRTGAHCAPEEGMPL
>PABG_02965
MDCGMLVLGVLVLGLTSLFGSYACATLQPHLAAPWRCLMVHMSGTALPQCGHNAVLPLGFDVEFNG
>PABG_03019
MSTLNMMGFTVALIPTLLVECGTVFGGTTLSFKLPVEFPYTFPKYLQKYSVTIYLGAKSAGTSTYEPNPEG
>PABG_03167
MQPIKNVSIAFFFVQNLLIASLSLDLHLPWGINAAENHDCASPTLVQKNDEQKELAILAEVAESRHFFQPTSRLKKNMLPDIQDELKQLDPSVIGYQRLEGSYQQSL
>PABG_03330
MPCPFCPACCLLCFAFITTAPLKAMDAFDTQIAAGDYSSLLPRPAVMSASYGGGLVGPGGDGVTLLSLGLNYLFPCPSLRRNNDHSTLNDSDDDERDKTELVVCTE
>PABG_03702
MSVALAYLLLAMDQSGCVYVKHECTKQPALLPALAPEGGRIRVTAEIDTFGTMAGWAELQWLALMSQKYSGPLGNYAVTKPLQPLSTSRD
>PABG_03771
MLGTALAVLATASLKSENAEYGQDGPGGKEGMGLGGDNGSDVFVQTLDISQPSSTNSPTQTPLRRACEYTCLFVKVSFVMLHPVVEEGFFADCRSMGGLTDQRNISKVQQLVQGEGEFIKHLEDMICPAQLICIADGFPHSSDPILADAEKHVAEHTAGSVEFLVWR
>PABG_03792
MRRHSKQWLAAASLLPRFAQSGTGLVASLGQEDSSPLTERSSGYVDAVFGQAACLFDAANS
>PABG_03876
MPRPLEQYNVTAALPSSCAAFFSSRCEAGKCMKKVCPLSTWTTRLDWTSSTELAVAFPKRERFNDLRAWLLQEKSCGRNEANDTTCRLGVVGYFGGRDP
>PABG_04175
MSLICVLLGTSLAFYPLISYAGFCWFLQTLFPYSTDRILDPWVYGGLSQGWGGGFCELWVSMPNFLCGDAWGFVSAACAELHS
>PABG_04625
MEVLCIISLCSDVWLFISAVCSAKQATWLIRKNAKTSNLPPINLQLVNGSKGGHTISHPIELSANPKLHRPQAFNRYPICLHHTSGPHPSDTCDGQRMRSPQFSSASYWALWDLLLSLPSRLFDGI
>PABG_04937
MTKIARGKQSLFLVWFSLWLWALAPVPTSGANGLTTDWGVVLFFDPLVSVLFSPPEHWALKLQSTCMNMSCQNGGVGQMFRPPFLR
>PABG_05677
MMQNPEGKKQCLTLGSWILVWLGDFLGAYDGWLMVPSTRLRNNPRFAADRGPARKGDGFEPLTPSTHSLSRKRSRQLLPLAELCEKRRTVLSSESE
>PABG_06690
MFFGEAGLFALCMAIVDQRAEFPHIRKPNAKLTHKDRGKGTEDSKTGQLSCRLACRIRRYWENTFSLIKLPRSCHSRKPAVLRPPRCSLAQSEKSFMGLLLLDSSAETKLCPIGHYETKRAARIL
>PABG_07546
MPVTALVAVRLVLLPSLSAVGGCLQAHGPSSLKLDKHIVSRSLDGSRAPHSPLSLVRAGESQSSIKSSQRQAASNFGQTAFLFNRDSPSHSRSSVERHGVKMPRNNK
>PABG_07762
MPWLAGLLVRLALAAVPSLCCSDTRYPVRNMIIIVDDDRSAVILKLAFSLGYFRRTKLRTARYQGPVPQLPMTASAESVCGERRPIRGASDSRNETIRTDACHPPNRPLKSSSLPHPKQNRPALVSTVRSLSLRTDPNLGWAQALRQSAKGPKSPGIGNLAGSARRAHGR
>PABG_07889
MSAFGLAISVFGVGRLDPGLHFNSNVYGMYGCWLLDVGNLLLETCFAAAAYQSRPAAGAVFRPHGNRRSGSAETPHQPGTAGQWASAIQPEVFDEAATLAPYRKSDNERRLGEACSQASAPRSPCCRAAACQASRVPSSLPLITAEYRDRVAVKCYYFPGNCQLVQCWTGTGVELG
>PABG_08066
MTMQLAVFTLTILIFIIQLITSMKKIQHSSNTQVNLYLGSYEHSKSLKMAAEVLVPLQ
>PABG_08157
MITANRSRTSLILGVLDVDHCATAPMVIKLFVPAGSAGIARPILMILLNWVDHTPERWLQIPTSQWLFHLLGPRVPNQKNACFNGVTQLDNHTEPFGGKHEGNTDRSEMGDCMMFLSGN
>PABG_08539
MMMFENEIHIILNLLCSQCGCAEARLVVDHCDKLAKRGEIFRSCVRVTHRDTAIKRSNHSPQLEGLDLRDQIGLAEESTPFNIIMRISIKHWERCQDEFIVAISPGGLTADCLFQPPQAMIGPFIHRILRLVPGAQAHNLGFEASSLVTVQTVELGTRPLAIACAQDPKSAICE
>PABG_08874
MDFCVVVGAAVPQFLCCWARRASEATTAYNLTRECLCLRSTIQHSTLFKAESGHTANQPDLVGHEVEDEI
