# Supplementary material for: Kingdom-Wide Analysis of Fungal Small Secreted Proteins (SSPs) Reveals their Potential Role in Host Association
Source: Front Plant Sci. 2016 Feb 19;7:186. doi: 10.3389/fpls.2016.00186 (PMC4759460; doi:10.3389/fpls.2016.00186)
Supplement: Supplementary file 11 [file DataSheet1.ZIP › M.thermophila.SSSPs.fasta]

>fgenesh_kz1_kg.chromosome_1_#_549_#_3962
MAFFLASSASARLPARLGVGVLLLLLSEPFMLMPESRACRPAGFLPATGRLAGGCGAAGLARAATPFAAAAAGGGGGGRGAGAGAGAGSCSSTYAAGTQACPLDVLASHQP*
>fgenesh1_pg.chromosome_1_#_1246
MVGWLGAVVTALGVKNLSAYQSALGCLATRQGDCQYAFVCRLASELEEVESMAYSGYYPRVPYSGPLYVVATGARKTRLMFKRNTDDCPSACRMHVASFNCFSGVGSLGSSIPIKIRGQCRGWNEPAFPWFLEAQPGGDESFGTQDHIGGQHDKSSTTQRHGAGKVLATRGLECI*
>fgenesh_kz1_kg.chromosome_1_#_3831_#_26028
MHTIPTCCILVTLVTIVQQLGHGLLTLFSLFVKPLTQLPDIQDVVRPNKHNSFFRILKTTKAKRHLLYSGDPAER*
>fgenesh1_pg.chromosome_1_#_2259
MNLLPLRASGAALLLFPISPVFDPGQCVAASCRLGLNFLLQWVPKAVSCSRLLSSGLVETAIFRSLNVAIPVVYRQVNDDIATVVRWLSRPSVSTVTVAPVPASASPLPWLEENGATGCAEFAIVSSIDEVHREEKLLFHPLMLRLRPRSIYSIRTTPDCRTSRSLL*
>gm1.2843_g
MREHSRLFFFSSSSFFFFRVADLSSVGTSSQHPVDTTTKRLENATTSRNLARIFRRRSADAAWAIPPLSRPFPRRQSRALPFMVIQERGFRDSRLFSPSQPADRNPVPPPRTVRKTWFARD*
>fgenesh1_pg.chromosome_2_#_122
MLLLLLLLLLVSWLFGNLIGVIFAALQNHRVLFVPGVVLVSRHGSDPGILRVWARRSRSGSGRGRGRGRGWLTVRRAVDAQVPGQNRKNQEEKRQNPPPTRECSCRTVSLERERDIEAGNKQAGASAPLIGRHFGLILRPYPYLG*
>fgenesh1_pg.chromosome_2_#_345
MPSNPRPSPATLLAMLHIIPLQQARMNKDRRPGRRQPRFTSCCETWVLCRGDGRVFGPTTILQLQGPSQIRLTQYAQGVHGVQAHQGTTFQNHAGDLGEEQNIPRAEVPDAGYQYSWCAPPPQKTSLQNTTKSARSAVSEPSQDTLFHYYCQNIEFLRRSAETMQPFGDSYSTSLHKGHVPGHEDAAAAAARE*
>fgenesh_kz1_kg.chromosome_2_#_2104_#_55028
MLLLMLLLMLLLMLLLMLRVGANLSNSCTVPGTLCLYSAIKCRVQEIAIVSQGDMER*
>fgenesh_kz1_kg.chromosome_3_#_91_#_62016
MLLCSLLLCWIPRPLLLLFLFLLLRSCCLRRWRHRTKSLAPRRGKFRERHALILSLPVFSAS*
>fgenesh_kz1_kg.chromosome_3_#_214_#_62959
MKYTIILPPLVAILTAASVPSTNSDASGVVARHEGHHDDTTKLDLVDVVARRENQEDQDSDPETNNVTARHSQGDDDHDTSEGDEDDVQGLEKRRRRGGSRGRVGTYHGGHNNTHISGASALLSLDFLDSSLLGWWGLVSVPSMCESESVDDLLIIGSFYGNHRPRI*
>fgenesh_kz1_kg.chromosome_3_#_321_#_63659
MWTRVRLLLASLIFMFCSFVSAVTGQQPRCIYNGAQRLDDGWLVNDTSLHSSGAFSRSVQVFCEMDRRGQVRQRGA*
>fgenesh_kz1_kg.chromosome_3_#_605_#_65459
MSSFFSLVSLFLIFPCPFPWLSYLYTCATARLRQFPLGKQHGALELSPASLKQCGPCS*
>fgenesh1_pg.chromosome_3_#_725
MACLAMPFCALLVSDAQHTRGLAPMWHSATHPAQALEASTVPARLRHRMCTDECYTEVAKCFWSACETAAIYEEEHQNGAGDGGFLCKFGPLILADPMQKRLTDYIHYMGRTALSTRPRALSTRMYEVSTGLQHQCSLPGPSAVRAVLEVSPIRYGGLDPHTNCRMVPYETHHTTERCPIKEYNRFELIAVPGK*
>fgenesh_454_kg.chromosome_4_#_49_#_745_1_CCWO_CCWP_EXTA
MSLATSFTSSFSGSQTSSKRTRAPDSPPSNSQPHKKHGSARRTRQSASPRAAGSSTQASTSSGSAIPPPASTKKWR*
>fgenesh_kz1_kg.chromosome_4_#_1567_#_90879
MQPPWTKPLTAGVCVIIAGVLYSASPRNALADQIGSDSAMTPTKTNPTPLYVPKSVPKER*
>gm1.6731_g
MFGNRDITIAAFTPIVVAVQMVGLACCDREYSDALDILSRDSSLSDQMEVWF*
>fgenesh_kz1_kg.chromosome_5_#_159_#_95921
MAPLFSWRQAIVAALFVTGQAAPLLQARQHVRKSDQTQTVDSAALQTLLQGLVAGIGAGAGAPPAVTVPDIKSTQGVLAPPVLPSRGHDNDGTSGISKRADTAESGESKLPEGLLEKINKDGITVKGVVDGTVNFVKPLITSQQSTDGTNDDNVDLADIVGLLTGNENSAEKVENGFEGRESSLDELFGEKEGDNESGNDEEGNDEIGNDEIGNDEEGDDEIGMSSSSKSKVKRKVVARAEEEEDPTLMEVLLKLLGVPNSEEESGAN*
>fgenesh_kz1_kg.chromosome_5_#_1682_#_106348
MKLAAVLSTEVAILGVPSAEDSAVENFDNPAWWGKKKRDSTVENFDNPAWWGKDKMATTVENFDNPAWWGKSEEDR*
>fgenesh_kz1_kg.chromosome_5_#_1829_#_107787
MQFSTKLVLFLTAAAAGVFAGPAVDPGAVTSSQTVQDGDILYVGLDEVSSRSAELPATLVCRADTPFFLHTVCPRAPFQRRREAVHWRLFAPPRRLHPGPVPVPWQQRLLVLQRWPHAVPARPRLGRVLDRVRMGDGGGKKKNAEGHHHTWHLLFCC*
>fgenesh_kz1_kg.chromosome_6_#_1003_#_114709
MPCTARRFFFFFFFFFFFFFLAQCGWVKGNFISHALSERRSTELQKNLQVRRT*
>fgenesh_kz1_kg.chromosome_6_#_1546_#_119090
MKFQLITAAAAIFAATAAALPAPRPDSQAIDVRTDDLIDETSVEAVEAADARDLDTLDTRAPLDLGGDHDVTAEYAAIEARDTESVEGPEPFDLGGDDDEEEYAAIEARGFEDAEAADDESQDAPVEFDLGGDDEGAEDEDAEDVVDNEGDHFEAIEARDEGSAQESHDFDAEAETDDATEDVSTEDVEAPEGGVTDAADSEATDADEDQDLDE*
>fgenesh_kz1_kg.chromosome_7_#_288_#_121438
MRRSHSLVITQTLSPGHCLLCMKQLCRALARDIPLAREAVQRCLAHAWLLSSIPRHPAREDLAS*
>fgenesh1_pg.chromosome_7_#_558
MPSTQRNVFRVWAHVSLLLQRSKCLAQLSLTLCTYGAAFAGGLQRPFGLMDAAASPCSSGDALWLLLRSHRLCLLTGEPRLRWQPRPPSSLLPQADPERAWGASLAALILRQTPFRSVAIVQGLVPRGYLAKMFRGQLTHNPTKEAARIRACLAGHAQEE*
