# Supplementary material for: Kingdom-Wide Analysis of Fungal Small Secreted Proteins (SSPs) Reveals their Potential Role in Host Association
Source: Front Plant Sci. 2016 Feb 19;7:186. doi: 10.3389/fpls.2016.00186 (PMC4759460; doi:10.3389/fpls.2016.00186)
Supplement: Supplementary file 11 [file DataSheet1.ZIP › U.reesii.SSSPs.fasta]

>UREG_00202.1
MLPALLHLLLLSLPLTLPLPSLLRPLTLLCSSRKPVEDEEKKENNNNEEEEEEEKKDELMKMKSINLSN
>UREG_00264.1
MQFFSILATAALALLPSLTAAQEDNQAMVEIYSKDGENFQYPVDFNSCTPVIRTEPECTGDKMKFGAGFHEFQREFIVESVNCERQQ
>UREG_00282.1
MQWTIYALASLILTPMCLADPLAMDNLVIDSMTLAKNPGLLGRDMVFNDRDGKVCHSCIKRCCPVKTPNCCLGTGHCCPARRGACSPPYTGCLNYTGRRNDNPPGDFRTSQLPLKFIQNAIQMVFPVLKDLPAEVFAQDPQLAQPSITLLGNRRLLRSFYVVIMLARDVFLEGVHGYGI
>UREG_00287.1
MSYRCLVTVSLMVSPLAHKRPAIKPVDYFCYPSPMPSRASSSPILWCYSEHPTAAQNDALAIGGNSTLVEAYVRTTTSDSLIYEATLNLSACYLLST
>UREG_00870.1
MKASTIIMLLSLGARVIATASCKCSGSGADVDEHTKECCGRYPPFCEASYSDSTKKGNSGASRFGIGKLFCKGNTDLELRGACPMLASHPGFTLPLPMTRIAPSLREVSTLNESNVYRLGTLTGNCPNSNPTMLEYYTDPGCKNRAGGYAFKDHQDRLRTPPQHGGSVKVTCLW
>UREG_01173.1
MKPISILPALLMALTTTTTTAAPASASAPVPQCSASPATPTANPIRPTDTLQPVGCKARAQVCSLKMKCCPGLTCRRVMAFSFCSETKFTSPLKVSTNVST
>UREG_01992.1
MHGAVIIIVQASALRSFGGKFGDLLLPPRDAPQKALLRVLILLARGEDAEEFSGLFPYTRRSSHSARSSADMRAADGSQLNVNVGRWAFKYSRPSGARLRRRDAHNS
>UREG_02197.1
MSWALVFQFHLSSCVPSMFVVSLRRMQLGSQITSDPPTFKTQSSGATEIRQAERALAGRLEKVASSYEPTSAKPKRWNPISCLDPQRLNDRAVLWK
>UREG_02877.1
MIPGLLLAFTFYLVFRAQIECLKAERVIHRGRELNTTGQKPLHRANVRLGGSALISFAEVDLLRVRSSIPWRQTGHAAYYA
>UREG_03141.1
MKIQSFATFAFFAVSVLAVPFAETEMKAEAAACVPENGRCYKSHECCGKFCHPVGFRCFNPGYKTVLEALVSRLVFLCRVIAEEHWAATWSLPHGEDSFAGIGGSMTCSDFIPHEALPRGVTVKEMVAHSAHKFRLMMDVGIGSSECLGFTMLRSSAKNIQQPGFAGGHPPNY
>UREG_03566.1
MGIVGSLLAAGIQSAALETERCFGIADGVIVPTIPCQSALSNPEKLLDAGSFKHQTQKLVRRPEPAVQSCAAGMHEIRAHRLQPGVQSSRGKPICTLQSTSTRMTKGKRTSGVQGSIRFNGAAASTDSVEARDPTNGFSGRVWLESL
>UREG_03694.1
MGGAGLSTLTGGLAYAGTAVGTACLATDKVMSKSGKQSQGCENNSGNTQHDGGVDEPGLKENTNMTDSRLVIWNLQKGDKKSKQQLESEAGGELRFRSQTKFGSMVDFYVVGTGGSV
>UREG_03920.1
MQFLLAFMLLAVFAGLPLTFSITSEKPGLRKITQRDEDTISGAGNQQYSHNLRTLPLPKHMTKTMTSNKNGNSDIIANIVIDNRTPRIWARKGRSLPNIKPDDHTQHAPTAGARTETITRTLYNNPTPTPKAKVVARQGENTGETKKGVDSTNTGEGKKRVKNSGRNWLD
>UREG_04092.1
MTRVSSFNGSGIVGKNNIWVLALYLTSSLSSLADKMTVTFQPVLPRTSPSELKHHSFINKCIDFAAQRASQALRYQIQDGIQFLRGSVATPVDGYGKNARTTMAGIAISPKKIRLITSTDCDDATFENQWILFFMCGEPQYPDLVAMVFVG
>UREG_04093.1
MPLKSWPFVSSIPNSAISSASLASSLSSGCNGKSSKSGNIDHMLLRIYDGGFSTRTAHPARGGNNVTNQPYNLGLQPLGLLNVSNPSEAKTWPSWNIGRKDWLFEAQEESAAKYRGSALCTKKKRVIV
>UREG_04122.1
MLMILSALKAMGPGHAISVIDWDGSVSTDNHDPLAIAVEGPRQHHDLTIDGFWGLSHSYDPAIEEQDMQLLPIGTADSNPLAMDQAAHTSAGPAFSILNGDFCSWDGSSSPSLFFGENSIESAFALPLNDGGNVLELDCMLEASNSSEKTRSRQHELGQKVGGFPGALDGIFENRPNTPFRPFQC
>UREG_04586.1
MLQNTLFLYFSLTQFQRAQIAALADIVRHCALQATQSGETVSNLNNNYSPFIISASTSSTTSDTNSNNNNDDDDDESITNKSGVSSFCKKSHAVSEYSDSGAVISDNIQSQTVAAVVVIVLVQHETCDFASEQHRLCEFSPDTEGILKDFMEQ
>UREG_04662.1
MRSLIFTRCLALFQTAWSGCSGNDKRPHSREPSGHGALNQSTRKRSGTADVAVFGLSSVLSQQQPSESRRQAGKVRPVATGQLVTVGWMAGNLVASHHPTRYGRLVDEEAFTCWGIKASNRQVNRSAGVPADHPKAITILA
>UREG_04937.1
MSTRTGFSVLVLLLLLGPSQANHLCTSQRGAKDDDFGPCNLAAILSRNYSLQGGIAGPECFNREPEPELGGNHPKSWSSWLDFLNRAMISDIDRHLIISVSYCHRAVQPHDTVLEAGWKNVDRMIDATKHSQLWG
>UREG_05186.1
MKFFTTFFIAFLGYAASPFTLIYFNFMLMPLNAASLSATPWLFHAGIKLVTEAPDVSPTTESHALPASDLSFTTLLNPADGASAAASKLELRSSEKLRNIPKLS
>UREG_05519.1
MAKGSPLLLGSIGYTGLIAAAQSASSHAQKRRWQKSSVNADGRFDGPTPKPNRRLQLIQQCSPSQVSFHLPMHFTHLWPHREREQDERAVDKNASQSPIFDWWHKHPRFDLHPTTQDTTKPLG
>UREG_05832.1
MQPKAFLAFIALFPAIGLAAPFQTGLRVLSENLMSCADVLAERSDADTATNWKRAEANSQVDSRRRLEFERLRGYNKGNTKRADADDVVNMREIQ
>UREG_05944.1
MSFILLCLLPLPLPLTLPLPSPPGPLALLCGGRSSTLRHCQRCYEEKEEDDNNEEEEEEEKKDESMKVESINLPN
>UREG_06335.1
MVILGLMLPAGLLLCLPEGVYTETALVTPIFISRGRANELSCRVASLQSITEHTSRLAKASARI
>UREG_07470.1
MNHKLAVAILAFTTMAVNAGNFPNKMDNIGKGGLVVREGKSIQCCQQTTS
>UREG_07553.1
MKFFYALAALMASAVMATPIPCENDVQARSAQDSSNPLDPVLGPLKWGLVPPKKGDDQAPDMPAQLDGNEKRAIPDMKSGPGKDLVGQALSTVTGALKGSKVNTPAGGNGQ
>UREG_07817.1
MRFLQLLTLLLPASFAAAAVAPAAPAASLTPPVEVWVPYRFEGGFHVFEHGGNRTPRQNNTVNYIQFGARDPYTSNQWSFRLADPYNGAYVLSYGRGGYFNAEPKSGTLVTLSDRSWSFFKLVLNPNGVWDIELLERPNGERFKLSVGHAAGHDPRAPPVLRVSKESYGFGFLHPPME
>UREG_07826.1
MKLLTLAFTALTVSAVVLAAPVNDRENVAGSVETKRTSMVCRSLLLKIKLLIANSPAKMVPSRWHAVLVMSFSGFLLASAARDLNHNLDYHLFSAKHVMFSTSRPSLVENIDARSQIPPRSRPIMVESVVVKSDWWALNEFLWPPRPPA
