# Supplementary material for: Kingdom-Wide Analysis of Fungal Small Secreted Proteins (SSPs) Reveals their Potential Role in Host Association
Source: Front Plant Sci. 2016 Feb 19;7:186. doi: 10.3389/fpls.2016.00186 (PMC4759460; doi:10.3389/fpls.2016.00186)
Supplement: Supplementary file 11 [file DataSheet1.ZIP › W.sebi.SSSPs.fasta]

>gm1.7_g
MNYKTRLLILAICFIAFISALARRSDERQTGEQILFSGSKKELDAYLEDCKKNYLKITYQDQEKASDKEVVISITSSNVTSQKLDDSPTYKTWKENRKSTNVSEDETFLEFESKVLNCRLCLKASEQHNFTSDFKGLAVEMLKYLDNWTRRLLLPSKIRIVQAENAEQNVCAYREKCMDVINQVVSSFNETQIALLEHIKILERRNDLLEQFMSTTNTVG
>gm1.74_g
MTPIRKTLAFLAITTTSVLASDIHPAPEVCCDSKFYTSASEAKQLVKDLRAGKVDGDHHWFENGDTIWESNGGTFSGTGRADRLQAIIDKCTSDDGKSVAGHDCLYDLNASSNSMCLYKGPQSGCHYGDNCLDLHFNKSKCLYW
>estExt_fgenesh1_pg.C_20232
MFGNNRFPLYLPITILLCSCINMVVAEHISESKNKEYFDDNRLLTSGYEDMGIQARNMLHSGDTSAYFKLLNYSFGASLVSCAAVQFGSYCYGANHADQVNDLAYKAVYDVDASKEGYYQFQLYNGEATDDCGLLTMQPTGYLDNSVDRELSNLCGPVA
>gm1.812_g
MTIIPFLTVSVITTYVNSVPIPQLLGGSLDLNAGNLEAPVNDGLVDNLLGNLTY
>fgenesh1_pm.2_#_239
MKLSVFSTICVVPFAILALINSASADHIGGCTKSDNSYAPYWTKECCRIAADQYSIPYGYSEKYGDCRSSITADNRLNGKMFSKCCSNRDLGYYSQ
>estExt_Genemark1.C_40310
MKTFLLVFLVFSLNCARSFQGDTRTFSTDASSGESFGGSLTKIDSQEVGGYKSTDHRDDAKSGGKFYDIQDAEGNTVSSVFYKVTQPVSKRSNFNESKPYQSEDVNDVTECVVGQLCYGGDKVVTTLKNGAYNIAMSAYNQFLEVNNNANYLHILGGAVVDFSVQVGSGQVNNWLNVRHQVHKTPSSHQDACINQNEIKQGQEAQTELLREILKVLQDRGGIEEQDQKQTMVGDYRQAHKLADEPTEHNDANC
>fgenesh1_pg.7_#_181
MRLSIFAAVATVAFALPTRVERDGDILSNLFGDLPIAGDLLSPSSSAKRADSGNPLSIVSDITNSLPIDSQNFPLKRSDPFSEIVSKVLNQTAKRDELPGLDLVGKVLNDTMGALPTKRQDEISSLIGNVIDQVTGGSSSRKRSESDLLAPVEQLLGPLLGGGSKREIDASTVQQLAGQIENAFNLSEDQKNAVNGALSQFTTSLSKRADISVEDLAKQAISFITKGESKRDAGNIIDSTITKVEDTVEQALSGSA
>gm1.2655_g
MLGFSFVCFAFISFAYIASSDPIAPSSVEYYDKVNTLLQSYQTTEEDALITSNAQYEDAMQVASMKYDQDRIRDYNKKVYNRAVRRHHEKQRKFEEYVSNIRKAKMKGNHSKNDGKVLKWLKFS
>estExt_fgenesh1_kg.C_90123
MFVKLSGLFLVLKAVPAVSEEFVHFKWSDYHALGEQTYGVNALKESEEESDFPQASPPNESLDFYWKKIPGSKEGVHSEMFAYDPLPLDLFPNEAWNRSMGAQYHYEDSQLSKRQGGPICQHLSVCENSPAVSNFQELFDRLDPYTCDNIKESSKNWILEKWPYLARATVINIAFAIVGGVTTFYITQNASKDNKPSYTCNVSKDDACGICEAQEFYHRIDGKIEEIC
>estExt_fgenesh1_kg.C_90124
MGCNSKLSSFKKLGLFMWLSYICLVVVDAAETSSRSDFLQNRPDKGLFYFHNATGNFVVDKDGNCFDTTRLMMDDAAFDVDEWYPVIN
>fgenesh1_kg.10_#_45_#_isotig05444
MIALALAVIFKASKAFFVDLQAALAVNYIIYHLLLTGTIAIFTYLLDITYLQEHSEDFHDLVQNDLESRAGLEAIKQIVWKFSGIQTAPNGTNNKPPGEDSANNLDPEPTSQAK
>estExt_fgenesh1_kg.C_110020
MSSVVIAALLTVTALVDSSVITRSQVISSLQRLKHMFNNITHLIHSVTAIRGKLTINSVGRLLTYTPFKTTAKQILPVSERQRLRTTAIKRSRRIQTMLNQKPSRTIPAVDNMRINMLETNLIKQVFA
>estExt_fgenesh1_kg.C_110118
MTEFLQKCTMLIILLCLSGWTLAGYHQESSRLDKGRANVDALRVMIGDEEYDDSETSGITDWNIPLSYYDKDVNGILTLVNHKDETTSSLNKRLEMRARCFRSNTKKSLMGANRVSVYQDENATNISATKSNQRRAGGNWFFDRFPTWGEEPNQNWWYAFSQQALSNVFGRLFDRWANKVTKNGASKNCFDEIATWIQNDFKVSFQIRANGNCGTNAQSQTIYDALYDIISFWKYKNYRKGCAVMDHGGDGRYEITMSASSQPAYEVVCNNKKFFACKANEDGYPSCEQTHSIHDEI
>fgenesh1_pg.12_#_1
MTMLFSMAILLISLHLARRYNFSYLFFTEENSGSLIVQDVKYSEVSSDGRVDAGPTCDDFANAKTPTIWGYVSKYSTAIRAIAATWIIVNNIKDLMSTPIGAREECNTRKIKNQEQAYWYILNGNCTAMAARNTLNSKINDTLFAFSNRRPAIGCIKMISGDYWGYVTIPPDDTNEEFDKAIKHCENNGYVIRATRRDYDEL
>fgenesh1_pg.12_#_112
MLIIKIAFTIAAIVAVAHAAVFTRGETQDNKYDGKNDIKNNDNKGNNYKDGKYSSTVVYYKVEPTNAKYGGKDNYTSTTIWYAPQETGKGDYKNKYQDKDSGKDTTKDHGKESNKNSYQDALDKHQKDVEAQLNNTQEYKDAVANSANKN
>gm1.3129_g
MRFFVVTMIVAIVSAVGAVPVDIQQLSDSSSTQETGGTIKNQPAMDAYNQQNYQ
>fgenesh1_pg.13_#_28
MKTNFIALASTLLIATTAFAVSIHDDKRTPVYISLEDQYEVNLEQRLNSKIKVEDFLFLNDQVEFEADKNEIEALIKRLVIALEDGGDNEADEDDKRGLDLDVKILKADKEEITGKHNYGAWK
>estExt_fgenesh1_kg.C_190069
MFNKLIVAAIAACSVSVSAAPVAKMGDDAFVIKRQDALLSPVAQALGGVKSVAGMKRDGAVEQVTDKLAEPLDSTTTGWLKRQNTLEEILSGLESNQDLQGALSAVQSQSQSQGISPQSVEPEIGKIVEVLKSTTSSIQSADTNSDHSALGLLVSGQLYNIVQKLSPLLDKLGEGLGLEDVIKPLDAELLGLIKSLEPAVANIEQIVGGLLSDLGLGPLGDLLHNALERGVPTLLAGLDHTVLSKLNDVPVVGSLLEGLGL
>fgenesh1_kg.20_#_68_#_isotig02331
MDSSSLSNLGFLFVLAFVERDCLVRERFSVDDDLDRRDLLVSEILVRVSSTSQYLPLPFSSLPRAC
>fgenesh1_pg.32_#_1
MARLSFITLTCIIFGAMAYRASTDMVTLGGSGFVGGIFFIVEKCSRDNGGLTGDQCARAILIDLFFGIIYGIGCIALKLIPTSLASFESGLDISHTVLGNVTHLDFMSTADNPDTPQDDVRSFNNPNVFHILKLFNDKDDGASYPAVMHRFIPELNSYQVQSTTHLNGSGSKRQQSNNDRWVFSYAVNRQYFGENTRHYPNIPNWVVEQMANDLLGRLYELDADNICINFNGEFGLWGKLQVANADTAGGIGASQCDPYYNNDYAGGGHWTYNYQVHDEL
>estExt_fgenesh1_kg.C_390011
MMFKQHNIGRLAVLCCLLLVPLFTLVESAPQLPQAQPGLSAKRQESNWMDTIANVDHATGTGNIRSGLASLYAMHLFQDMCDKDENGIIKNRVERITSKVAGVIFGVYGAYRLRNGFVAQSSP
