# Supplementary material for: Kingdom-Wide Analysis of Fungal Small Secreted Proteins (SSPs) Reveals their Potential Role in Host Association
Source: Front Plant Sci. 2016 Feb 19;7:186. doi: 10.3389/fpls.2016.00186 (PMC4759460; doi:10.3389/fpls.2016.00186)
Supplement: Supplementary file 11 [file DataSheet1.ZIP › C.militaris.SSSPs.fasta]

>CCM_00131m.01
MPSVSKIASTTLAVAAALFMHGASAAALPGPQRATAPTTASGSGALPPGAAAAAAAAGPKIEISQAQIKQLLATSPPADIAQKRDLGREIIDWLLLDRSAGSSASGGPGGAGSSSGGGPGGAGSSSGGGSSGTGSISGAVSPEAESPSSATDASAGNTETLKDEAENSASSLNEGAPPTPGSAGQNSIFDRPKTEKGQETTTGLETGANSSKFGEDEKTDTTTQPTRPTKETDQTEQATPTEQTSTATE*
>CCM_00651m.01
MRCLALFPLAVGLSLATTLDHYAALISAPGRSLSIFRDRCASPPYRFAYVDRCGLERRYTKH*
>CCM_00671m.01
MYTLSVYLAASWALSAQAGYGYYDEEACIGSCDCREKLSGAAASRACETLARVEVVSRCLQAAAQPQDRRRRIGCEGGVAGAWKRASFSAFCTDSIRAHRLAQMSGFPSGFRRGRIPFLADASVGREDRG*
>CCM_00830m.01
MVLVCIYLPWSVFPKWAAERGKPAPDDENSTRPPDYDAAAPSFHSDRQATTWLDVTPPRGSGILISGSDQSHAIKALGFLNTTYQLRDGRVAMKFSDKQGLLGGFKN*
>CCM_01574m.01
MLVKLSTLAAAILLLVSATKANDAGLQNSSLKRPPTNNFNCIRPGPQVQDPSRGACCLNIVRRQGKECKPLNLSVYPLPNSQRPRKDRTPIQRARSTEWRDAVTR*
>CCM_02001m.01
MYLFAFASLPLLLVVVDFLFSAVPVSAGEPFSQISTTEAADPILQQSTYQKPVRLVKTHSQPLATRTDVSTKQPIGLGMKATSSTHNRVCKGKRGRAPGESASSNMTSIHLRLATRERDGSAASDKNMLQQASPSLKQAIENIKDNQTDVLHTKTEYPSTSQS*
>CCM_02053m.01
MRSPAATLLAWLYHGLISRIVHYIDSSINCALETVKRVKPSSPLHTSPCITPTNSFKSSRMKVIIGLVALLELAGAIPLVAEPDTALKSDIALQSDTTLESQAAQGLPSGLCIYSFCKPLKWMGISEKSYTNCKATCKIPGKMLKASCPPLCQELVGKIPLVGGATAAICTRMCEALFDDKDPPPQSCYFGRCMEFSIGV*
>CCM_02298m.01
MRCRLDLIAAAGLFAAHAAQAGPAVEPQSHARRHVDDMVVAAPCATDRTRDAHTAVLYVATVTVDVTVCVAPEPAATVPCPEYKADFVETAVSSPGPCGCDDDDDGDDGETRGKQVDAATPSRVFLSESTATTVTAVIPEETEHIPPCDEGSEF*
>CCM_03770m.01
MMQGKKKKNRSVCVCALSLACPARTEPQSRLIIVRDGRTDGSAARDGAQKLERGRTLYLEAWEIRPSRETNKKLERRVEKKTTNRGSHHQQVACQALFFWSLVSALASFQ*
>CCM_03859m.01
MASRAFRRLSLLFYVFCPSVIGSLIAGLAAGGAQPGGRAWGDVVKAVTKTSKQTRIRRILEVSRRDSSVPGSCIVKARISGRRLTGLARSAGKHHGMDRTGHGLA*
>CCM_04028m.01
MASLHMLLCLSQLPFSTLKGPMSRASSSACNLDSNHTPSDGLRRLEPIPSEKCRYSSGAWETLAPSYRTGFASNRTALELP*
>CCM_04165m.01
MVRIASAVIAILAATVGAVGANDKHIVARNADDSVTISQEGGVHVCSRNAGWCEDIQVVCPVPSKRDCAAVLGAHDIETDNFIAIPARCYGGQCHHP*
>CCM_04346m.01
MVPACTLGLYFGAGAGWCWCWCCCCQCRAANVTDSFAHKPGLELEGTTTNFFLLRTSHTTAVESAILAIGATFHSKVPRHLLPSPANSIMLDMQILHDSTVVRATTQASRSHPSSQASEVPQTLGFPP*
>CCM_04381m.01
MESGSLDLVLGALLQLVPARLFGATNAFTPLTPGPCEPIKATAPFFGYPSPINRHPPIVMANVAGMRQLGGSVVYIETRNAQLHGRADVALSANLTQPDAPTATTASFRTTPRHKFTA*
>CCM_04745m.01
MQSALAACGSIKWLQLAMAKSEVQQDAISATTIRDPLFWLVHSHWPFYPGEAQRKTGCCHSTEYMPYGWYRRITREYACMSVVEIWLQSSQMHISSHQSTTSPILDSSAHNAMHLDMT*
>CCM_04825m.01
MLLYRAGILALFSAVISALALPAAEYNILLRGRMAGGNIGTNYLQEVAAADRLETLGA*
>CCM_04865m.01
MPETRWVACLMSGLPVLSNSVLQAATGRQQFAFEKCNETIMSGGIALTNTTTPSS*
>CCM_05454m.01
MAAQLLQLLLFHAQLSTTSANLTPNYMSTDATWLTIASMASPLLERLLLAHPPVRAHPDRGHLQAVSTLTGPPPWALHARQQASALKVKSVAVISQRLLAISLRCVTNFQVTVVRQDSLACSAPSL*
>CCM_05901m.01
MTGDVRLRLSCALLFACLPLMSVQLGGLGQPAFAPNLHTGAAGAAGAAAARPPVAPRPHSRRPRPFRTRPRPFAPTDGFLAAPVPGPKSETKSRYRYKQRKKNPNTHLHSSFSTTTPCFFVEQFPSHHRPCILFHNGADTTSCADTLVRTAPPLYLAIPATSNNCAISLFRTVNASIDSPLRYLAKPGESSPCYHPSALLALLVPNGVQRPVVNDREMQFTNEFRGQLNEVPSGCACRPQTLD*
>CCM_06082m.01
MHLTKFFGTVALFFAAASAVQPRVVNLGDINRRRGPYNPTPPNSPSGKIVTNGEEDDE*
>CCM_06148m.01
MFWAKTLAGFAAAAFLAHALPPGQQEYSLLLRGRMGSTASPANERVAVAYAPEVEAADSAQVLGQ*
>CCM_07017m.01
MCRRYALHDEASWAFFACLSFFLVSKSASRRPDIDLSAPYTGALSPREGPADASKS*
>CCM_07558m.01
MNDGVILAMLAMAPCFNSVSARFSSSPTLAVHPILDDPGLAPAKRQGWHHHSRRNFEQGLSRDHGQIVADRYERWLPAYPKRIEIRPRFIQDQLAPNLGNWKCGSRRSVLLTEYSAFSLAPLAVSSPREKVRRRFLLLETCSRIPARPHPGQAFSAFTAVVIERLACGTADTMHTA*
>CCM_07609m.01
MRITSVILALFASAAMAAPAPQFGGGGSICFDAGDCLFSKGGKKCIRDKAKPILGGILG*
>CCM_07885m.01
MRFSIVALASTISAAAAMPADVAALQDRTIAFPECLAACTLFCMTHGDAPCVAACVPICAASVEPGTPITEVKLMTGGLGFVTKDGQVNSGTVQV*
>CCM_07985m.01
MQTSVLVAAVVVAASAASARNIPEPAAQQLKSINIDNGIDTSSTITTTATATATATATATATATATATATDTATATTTVTKTKTKTKGKNKTKHKTKTKGKIQTQTSATESLTTLSDWVWKHKPTSSSSSSDSPTTTVTVTATTTETMTLAKMEPELEKVSLASRTKIVKTPVTLQTSISAPATTTTKPKPKGTSWQDFA*
>CCM_08141m.01
MKFNTALTALTAALSATLAIGGPVVTNSTSMMTTAPTTTSGLTTTGLTTTGPTTKKPKTKKPKTKKTKPLFSWTSLPIRTLKGGKYDCGFSMEKMKPWRPIPGEDVCQWCLDWACVSSDRTPKQWPGHVMYKCGSFCVVERGGSLTAPLPPRTTWPSDDLRNMYSKWEKKQNASIARAASLSSLKSASLALATNSSTLIQASSSSSFPSLTSSQFTATSTRCKSSQTGVYSPPKA*
>CCM_08396m.01
MSAELCFAGFFLGSGVSPTTLVVLVILAFPCTSFPRIPFPPPAIIKMRFTSTAAVLALATLATAAPEHSHHTTTSCTAHHHTRPHPSVLTAHHEHSTSCTLTKSKHHHHHSSSTCTSSHKSKHTGGSMSAHHHHHHSTTTPCTKEKHHHHHHSTTSCPHGKPTTPCPSGKPTSGKPFHHKHTSAMEPHHPHYSQSRDDHPAKPSPTWGNSGSGMGGYNGNNNGNNNNDNNNNNANNNNANNNNANNNNNYNKGEMPGKPTPAVVKTGAGAKVGPQAAAALVGAAALFAAL*
