# Supplementary material for: Kingdom-Wide Analysis of Fungal Small Secreted Proteins (SSPs) Reveals their Potential Role in Host Association
Source: Front Plant Sci. 2016 Feb 19;7:186. doi: 10.3389/fpls.2016.00186 (PMC4759460; doi:10.3389/fpls.2016.00186)
Supplement: Supplementary file 11 [file DataSheet1.ZIP › U.maydis.SSSPs.fasta]

>UM00187.1
MNSNSLFVLLLMSQGLGMQQLSSRLQDPRCKAEQMRNMSSAPRSDTTSSTRMSAPRFWVWLDLVPPPVEGAAYVFALRRAPSLSSDIFKAATRRYLFVAAAAQLKQTSAA
>UM00420.1
MTFSKVVSVFAMLIAASTSSVQYAELRRPKTPCIVDPCDNVLPLRPCMRWISQSDRRSDQRYARKLLDTSFGINNADSKSGRFVRITRQNAECACDQDDHDNDGSSKWKSAHCQEGRGGHNKAKKQRTRKKRWNFKGPSEIHGSSVEIRRRALFGCACRSNRESASL
>UM00487.1
MRNREYRQPSDIALVLAPVLVLALTQGQLCALLCCDFSEGLRAQLARQNQVWLREAWANSASHVCLCLRSASARPNSDKLFSHLLVRITDSLICCCFTIIHDSGFAHLKSEWRDKFTMVGHLKEARTLRPSLNQSVNQSQRVYAKPNVDAANDSVHSYSSIRQTTHTVAKDESKVYG
>UM02194.1
MRGSFLGVVLSFLVATAVIAAPLSPYVEEAGRDVAGKSNEIDDLVEAMSRLPRLKTSPQGSRIVSSEEEANAPRFAGSSQPNAWSSVPMAGKRTRVSEAESSRTSRTRQ
>UM03586.1
MARLKVLVALAMALEMNSVQVSMTTPADLINGQGGVEHEFDEQRICHFCSNVDISGYHVSRNALSTWWNTNEARASTNQPNSAVGPSLEPKRSRTRTSVLS
>UM03650.1
MKSVLVRARIMLGLALMSLVIALINRVDAHEDPTENDKRQQVARLADFRSTYRRLYIYDRAQPVSPMLLKTYPKAAMDIIDKLSLFGTAHWPKSKGLSPRCRDRWCIASA
>UM04027.1
MKLPALIATVMSIGVVITTAATVPATQAAITTVEDSWGYINTHQNTSRVEVDDRGYPYMWDIDGNHVQLTGEASEFWSKKLGAAALARRNSGLAVPDHHVAMAKRAEADPDACCGGPDGQQCGDVSCILHVRCISQSCYICGPGYCII
>UM04096.1
MYYLSLFACFYALFAAAAAVPAFSEESMVLPHQSRAASDGPALLSSSVKVISPPFNSTFRFAVQVQITTLGMGEGYRATGMPKTFNGYARTTEATIANIRPNAFQPNSSRLELDGKLFNRYEYQLMAPKIPEWQRDLPGYLVVIEFYSTPSLQPIDDSFCFSFSYQDQDLLWTNVQYWPLKLTSSTPI
>UM04104.1
MIGSHIHSSVKKAIMLLVLVMMALCHHCAAQTQNPEFLPTAGTVSAPAANAILRADGSNIHIFYNGVAAEGFESTRLELYLLTTTNGLSAPGVGNISSGYQRFGGLPALANLPPNDFQNGTSESLRNDRRFNAYNYTLPLPNNSAAGKVAANLTFLEFYRSPDDQGLVWVSLNYHPVLIDASGY
>UM04108.1
MKQASRLLPTIGVLLSFLSVNKAESVAWSETQLDSHPSATPDLQYATVISPEPGQAVKRDGSSLVQLEYYGIGGSPGLATKLIRIYVIASQNVSSPTEQPMAAGDQRYGLDAFMTLPPNAFQPGSTQQEIDGRSFNAYIYPKLPLPRAQVTQPFNATLFLLESYTSPDGHGLDRVTRQAIPIHLERPSTAEDYNPSPIHDWLSRPPFGTAAKLPVAQPMKNRES
>UM04256.1
MASFALLSLLSFVAFMSAVQASILAGEPSCEMYRESLTRCGLFGCAEFAVALNDVGSTASFEVSGWRVEVESDQFRSRDGCVNLIFFSSKGPEHISNLIKTCPVAGPITITKDLFQS
>UM04439.1
MLLLLLVLVLVLVLVLVLVLVLVLLLPKRCGAGRTNAERSDHTRSLSTKVDRGRCRTSECDAERAKRYRVDRVAWWWSGERVCNTERKVGAGARGGRWS
>UM05027.1
MSGAMKKFILVSVSLSLYLFLSVVSVTANERPSNGGANYATLSCRETRSRTCWGNGHGVNCGPIPAANYAGESVDPNGYLAGAYGSITSDALPGGCPHVAEGAKFTVFASRSYDNWHTQQNIKLYVEVVNTNGWLTLNTKLDKGGGCNLPVTHNVGDDHYGAQEWEAKGDYEHHCW
>UM05133.1
MTLLTLVTLTRPPLLCLLCRCADGMPNRGWNFGSAGRVFESRVSYRAPNRRKLGITNQQNRESKNENHESHHESRFTNLNHEYRTTVVRVGWLDGATFNSPISQTIHEFDNREYY
>UM05341.1
MSLVTFACTLLSVSASILPHKCGSRAYRILRPTSRNDPFMVMIARALVTLRLRLRVPRNERLNVSADTHCASVRAPVDQLKKLAPACIERSDPLSPHAATAVCPKLG
>UM05523.1
MPLKWSFTLSWSAAGVLTTIISGHVPNGSNLHRLAKQPRDSSCRDPCESGSAVSMNLTALEQVKDNSNGVAFHTSCNLAFAPLLALTDLLFETGGTLLMRDVCVEQVDKYRQKLGYDWAGSAGVSLAVDRNGQIWADGEAYRIDHTAG
>UM05799.1
MILAGLQSPMLSKAVLLSVAAFATLLSYTSASRFISPGVNSTIDFAGQLFHLEYYGANGNLSMSIYAQLTITSLAFGSEAVGLDASRVHGYSLSQPLNLATVYPNAFQPDTSDEDRAAYRYNAYDYNLSLASQPLDIDSGTRLTAF
>UM05824.1
MWLVSLLTLLLVLCMLSADRVTAAPIPRPGFESLTALSDEVTHVSSSRAPSLHQELDLINDFGSRATSAAHTLATPPTTPTHNSGPVRAPLGVVRSHSDPSLSRSGFTVDFGTTRRRLDLNQDHIDQHDENMRILKAELRQRISLSSNRATRRLGTEAPPNTPESVHEKRRSSSS
>UM06113.1
MKLTGYLAIAAAVAVAGSFAAPIADQASALESRAASSAVTEQTIDSVSFDKRFDSALGARTIDPAALSAEIQAILAKLGKDKQLVVKYLYWIRNVIGYKKKHLLEELESLLEKHGLSGLPDLGDGKLPDDIEAIFKEIGGAKKEIIKWLYWVRNVLGYKKKKLLHQLEDRLHSIGVLKRDLEPRQDIGAAVTGFLDSINHIGPATQGGKNPQWLWDIIPETVENILGPLDGII
>UM06114.1
MNVTFMVAFGAVSLSKQLATIFGNIENDHLISGREAFHEMSTNEANMDHEDSTVGGGGTLRLIASSAAEVDGKKVAQLGERAREGDRLSCEAVSEEHRCIAVKFKLLSSSVCISSSFSDVSAESEEVVDDFVDERVRKFAWRTGARRRAT
>UM06146.1
MRIITLFSAVFGAFFITTVHAAPAQQLDQQRTRLLCDWDNKYHHSHLFAGDYNYGNIVGAPKLGYKSFTEDGKDVLRVVKIDPDDSTIKPLAPIEVSCNSTALNYFSHQGEFGKNTPVKLLADVGRDGVPFCIGIRDPTSNPTDIVLVPLSDFDDESQANQFWMSQFKYNNLLPLVGKSNTSENVEHNNTWPILAPTDDAKQMGYRAGYSEDKATYVSFA
>UM06222.1
MRILLALVAAVFATASMGAPMDWVEAGKAAESLENDFSRVRISQTSRPGLGSVAGFDTARAAPPVLKRPPQLGQASGTWQYDAAETSKYSELPPMPDAPRAKTGGPMRGSASGVRPSAPYFSPPKRLEQSGRVATGEQRARNALLRHPAMRQKDWDELLRETQ
>UMS00009.1
MVRVNALTRASTLSLVLVLVGIALLSSQAVNAAPTEGRGYKRLQPVPSNLKQFLKATPSGSSSRSSSLWSKVKRKRRERGMKY
>UMS00049.1
MNRSTLYLSLLVLCFSCKLVRAGECWNQSYCGYYQKCCAQNSDQSNTVCYDQQCPGGWTARSSVLAKISLTCSHVCTTMYDDTAECKWKTST
>UMS00055.1
MATVSVLMCLSVDYGLCTARVARTRISNDDEDIVIDSQDLRLALGKETNVACLRSNAIQAGVGTLPRFASEQPDRNSSG
>UMS00075.1
MKLTIVLSALLGLAAMAQAICMQCDVRTQYCCIVHPIRTIYGSNKQMVADKNIFLYFLSSRGVCVTRGAGCPFGYVQYDPAIHGDAALDTKDSN
>UMS00092.1
MPTALDLAGCWLLTAGFCLGSCVLIRSFSFQNGMKNPDTRPDFFFIFFKKIVLNMRLSEQEREKATLKLVSPLSLNFCRTTIENYECRECNQLKIA
>UMS00100.1
MKVLVTQISVSVLLALASVFGVSTIKATQQREVDPEPPTNSLISARNGLCSGPVTHERSHKLDQTGMNNETRAAGLARGFRGIGMQPGHGAESNHESL
