# Supplementary material for: Kingdom-Wide Analysis of Fungal Small Secreted Proteins (SSPs) Reveals their Potential Role in Host Association
Source: Front Plant Sci. 2016 Feb 19;7:186. doi: 10.3389/fpls.2016.00186 (PMC4759460; doi:10.3389/fpls.2016.00186)
Supplement: Supplementary file 11 [file DataSheet1.ZIP › S.reilianum.SSSPs.fasta]

>sr11402m.01
MKMHSGLVLGRLLHACLTANPKFLFMVTNTNFEGYLGAHTPDNASFALAVADPKAEEMKIGLATHKHWVNISSVRTNPVDDSSPDLLLKDCYHVAVWDYTFATEPYACTLITTDQKCGFEPINLPDVLWKT*
>sr11575m.01
MSTMRSLLDLLLQHIFQIILAEVIVGLMTRKTSSDREVKRPGTPVRDDDEAEGMALFDQALHDVGLTYKDIIDAGEGWLSQRFAVADRSEGHASSASAPPAISSSASTSAPAIVPWTGVEPAPTHALRLEDLNSPAAFARYHKSTPRGRRLSFVGRIKLIRGLPFVFALQVSSQQSILVDIKKGAWFYDDDEFAKLKEGDLVCLLGVLRSKWSTSFCLGFDDKSVLQRFDRWTSFDDVVGINNRLDRLIYGQQFAVCEYSAEDVDSDDDTRSTGAESDAGTDAEFRRACREIVLH*
>sr20004m.01
MVRAHPLTRAWLLSLLLAVCIAALFLSSRVSAAPAIADNREPPGNWGTGFYTPPDTSSSQWSLSSL*
>sr11232m.01
MTPIWIRVVAILALVLLATASPVPVIDAVGGSVPAQVGQSLGTNADPSPSAPRQRKVRWVEPVVSTAGGASVQPELPVTGSPQPSRLTPPTNNAFEKKPFAAIPVNPMSEGKLNQRLYWTTDGAAYETAEEYLKAIEQNPPSARPVLPATGVTRPARMTTLAESGPDPGRVTSSEREAFRVPEAAQRKYWFNGKSYINYDEASMAREGASPSFLATTPNGRSLPMGKQANTNGRFWSSWFPSWRSTPRVPVQNSLKEVTTTLPAQAQAQRGWWQRLSEGAQGFMGRLASPARYFRGR*
>sr14685m.01
MLSHLPALHLLTLTLLLLQPHLSHGLPLQSSANMLRSSFPNSPSRTLSLSQPSSDLDPLIPVDPNAAQMQVQEQEQAQQEPSLKHLAAERGYARQARLFESPNQHEVRRKREIRLLEYLA*
>sr15149m.01
MRSLNFILIATAFALMICSSEARAGRDYATYCQRRRVLPALPANLKFACFKTRGPLPLFGSNALQDAAFYANPSNGREFAIVFTAGDGFAKFAAGASTVQMEAEGAGRGCFTVAITQDATGVSSPDDAKPYCSGQRAIWI*
>sr10065m.01
MSTAAFLTTVLVAFFSIAAVLGTDRHGNVDFIDLTDPHPSTSSVIADRARTEVGSSSREGMQAASHPVYRPIALRPYQGNLPEGQYRNPSLGGSRLSAFLQVPQGAQRRFPEPPVEPLPGPPLDLRLSLDPSPHPTGVQVAERGPNPSFELDRNVAGLFAHHPDLSLHYQPVVLDIPKQVRPTKLAARIPYVYLFLPVSQQRLAIIVPELPSGIDWSLTTPVLVHRLPALLLNRFGLTKGSHGGLEFVGVEMIRHPSYPVRDDGIIPRTSLRKIISLIKEGHLWAHHNWDFR*
>sr17065m.01
MSVAFLSLLCSSSSSSSPPHPQLSDRRSDSRVCASALPLSRSSALYLNIGCDATTSLWLALPLYSLCIYAVAHFDPSQDPLSAATIFSSRRFCSILDNSPPLLALFLPTITSYTSEHLPRLSTSSSPSPFASNFLKLLSFLLRPNHPALDPTCLPPDSPLLRLEPTSWRHEAWRLHRLLPSPPRSFPLQPVSRTDAPDRSQSPTLVIHPFSCI*
>sr10281m.01
MATLLLLLLLSASRHVVFGRLAYRVDTLALCHSTPWVPRVPSRRMACSARCRGQGSYSSLLPDAESETGQIAFPAFACLRSNQIRLPSTVKPANVGQG*
>sr10292m.01
MLLFLLFLLLLLLPFPLIVGLAGWLAGWLAKSSLVSAGGECPKKKAGEPRSGKRRVSHFHQR*
>sr10314m.01
MALRRNLVKMYFILILCCLGVALSSPLPAPMWPFKFGSQSARSTIQNAAEASEHLAAPHTQDYELPPLPESLPQPLHQDPSALHHPYSQPSGWVAPPYYPKPMHRGANMYSSSIVDSNGFRPSSSAAANYHVDQPYLLRGYAQPSSASGLTSGILSSQTDINPNLLPDRPLNLNFDTSLIKSQFEASGGIPLKPAKGLLGDGYRHHSGALPDVSQAYPSKFGHAPSNV*
>sr13459m.01
MKVLLAKLVLAWLVLVTCCRAAGFIPLHEVARSNNELMLANLIQSANHNIRGTTSNPKFSQLSFGIILPAQAQPAQHLENLVREHVQQEDVELVRLGKHEGSSIFGIPWQVQYNDGHLADYVLLLEKRPRQPLRPMGFANTAHGTQFWLGDARNDGRVVRASQVNQHRYD*
>sr11293m.01
MLFRKTKLLASVSLALVLCASLAVAGPVKRDEGSHLPGFSGNDAPPPHFPVVKPHHPPAAVRDVRIERRHGGGMGRLLERGADDDYQGWPGGVDSGNHDKGQAWLERRDFLRLPTINDERFNDLRDTIGKRQLGQTQHVEARDGSSGPYDAEDVKEQADGHRHDEKSVAESKLGPVLDRRWSDEGGDGPELKHLKRDLLGANAPPERSA*
>sr11352m.01
MRPFFVLALVVLATSAIAAPVPMASEEVTELAETLSQMQDLSLEDASRRIRAAESSLESSSSNFVAGSHSDHSSRFQPVTTYEHVPPAAPDTYHSESEAANRGARRERTPPSPARKLTRLSAFGKKSKDDSKLLRAIALAVEQHKAEMAQQGRTSALTRTDVSGAWSGSGKQKD*
>sr11355m.01
MKLNAYFVALALASSACTFAAPLPMPAGERLVRVGEELVDASRVRGVSGGEPFSYRTNPRSGPPTRPAPGFPGADAQTAPAAYGGEGHSGYASHSAPQPGYSGHAVEAPYVPFQKTDSHQFGAPDPSEFNYFGLRQQSPDRKVSHGNFANEAYYPYGGSGTHSSYPSDYRWSHQVHVPQGEPVAPPHNPNEVQVSNRDPNRVSWFW*
>sr10767m.01
MKSSFLLPCLVAFVAVTTSVSAAPRGALFEEAAKDAGSKLSGAEKEIDPNDFGAAFSKLRIKTPVNNLRTIEEDASKLPPTAKSWLQTTRTTREGTIDRVYKKQPSEGTSADERHRPARQ*
>sr10998.2m.01
MMGLRVLYVPFAAILITFGWAVILPIAPYPEVIQEGGPGVQFLDAQVLAGMFYYKRYQGDLFLDFLKQENYDSFALQGPVSDFRDAATLLVRDFAQKLTAAQQRGVQQPHSEVRYAAERDLVGILAGKRHGDGASAKEWSPLQDAERKEWGRLIQLGPGDRAGSSHAIGTPSSSTPSSE*
>sr13835m.01
MIFVKLFALVVFAAFILPPATASDPSKYFEEPYGLTPPVDPFNKESKMAKCAAGLFQDAWKSDKHPADAKAVVCFSGKYDLDNYDPENYVFEGGNSFEFSTAWDNENLAMWYDDKTCVMYSPIMKLACFGRGRADVKWVTPVMH*
>sr13900m.01
MRLSKASLLFAATVLQCAATIKALGKDEVILGEDVWDDDEADTILRVWFQEDRRKHCYANARVAESFKIDSNSCFGLSIEQGKSTKGSDWYDYLSEVGVSLQDAAKEVPDEPRPVGQAAGEVVQAARNVGEEAGEAAQEVTSLGEEVSSVRP*
>sr13901m.01
MKLLMVPLLFATILLHCAPVIKAVKDNEEIVRPDFDHEGVRFSRISFENLRPEPLKAHVKLFYKEVAIPMWNEKETVTGAHWNQYLRNKGVDPTEPEVNLDELAQKIREGASKAHP*
>sr11130m.01
MLMSNRSALATVLLALLCIAAAVAADVPCSEQPPVLARNTDYMLHCNATGPPESDSVLLGADIFVSNGVPPAHGSAILAARDADLKAFTPMDKRKPFSIVYRYAGFSLHYDAAHNADCYQLTLEQWDAKSPYRMFVDAVGDDAYTHLRPPQTTARAEMCQSHIYIVLKVDLSDF*
>sr11133m.01
MSTQKPSVLAVAWILVAALVQVALVMAADEQAVCSMQPPILADFDSYWQYCSNANTVARAGPCFKHYSGSLYGADVSTTVMHNWEDEEPIILVRNADLVEFTPWDEFKDFVIDYHQAGIRFHYTGGIHNPRVEGCHILRLEKYDPDSGYRMYIRYSDGGPQHIGLDSDDDEKLSSSTCLRDFYIYLVKKKK*
>sr02614m.01
MSTTQRSAFSLAFGLLLAFLQVILVVAEGDVVCSTKPPVLPSNDLYTQHCPHDKGDRSGRKWPCFTHSSGSLHGADISRSTSDDQFDNDSLLLAKDADLVFVQRRRRFHWTLLTFDGCESITAFTPRDQNKAFAIVYHQAGVKIEFNPLYNGCCVLAVKKIDPNSEYRLFITFDDDDDPNNVTLDSDKQGSNETICVKNYFIHLRKEKPKAN*
>sr14223m.01
MKLTSFAFATASALLFMAMTVAARCKCGPDQHCCANPGNPHSPSCSYDGNCPTGQILYEDAVREYEAAKAKARK*
