# Supplementary material for: Kingdom-Wide Analysis of Fungal Small Secreted Proteins (SSPs) Reveals their Potential Role in Host Association
Source: Front Plant Sci. 2016 Feb 19;7:186. doi: 10.3389/fpls.2016.00186 (PMC4759460; doi:10.3389/fpls.2016.00186)
Supplement: Supplementary file 11 [file DataSheet1.ZIP › A.subglabra.SSSPs.fasta]

>gm1.3008_g
MSPNFARVLALAIASTIIVPSACGARWVSDGRPAIEHTPTSENAGGEVEASIAIAAFKYGGDAPTGVKYPPMCVRGSGEEAPQAYPLGGESGVKVCPLVAIKDILRDGQQQYPPMSCKPATV*
>CE33117_3
MAPLTSILRQWMVRLAAILLHLHWSARLVLSHHSALPNPQGGKEEKEGHPLYLLDLTECRIPCHSTRTELFRSHEARSSRRSTEAFNRRTNGLRGLMKITLPQDRQPSPTGGKV*
>fgenesh1_pg.5_#_16
MGATAAALSSFLPTLPSQGRSVSVVCDKGSKGLRKNSLSEDEGMDASGSSSGSASPVVSEDNEGRGEGYITRQAAISKAKENTHTTGLDSATSMNSGNENTQGYTTSAYPPPGAHVATRLIQAQHPNGQGYGDQAYPYNPYAAHTAHVAAAQGDGQGAGPALQYSNGSAYGPGAPAVPGTSQGEDATATSAGQLPQSLQRGPQAQGGKRPGIVFQQGVTVVLKTQKR*
>fgenesh1_pg.2_#_458
MFSLLAPLLALLLPAFAAVSPRQAAADPRSFDCFNDLSMLNAQGVRKARVAGKFAPEASELGKRSFQSNYQRNKPCISAPSGSPPRMSGFDLRLFEKGVAGHGRPA*
>gm1.6615_g
MAGLLSIPAFFALAAPCLVVAVAVGRILRPHKVVQTWNELELLPTSTRSSSVQTTPTLLDVARELIKSPVPVAPPRRPLLHQRQDSIEEQLFHAFAAPSPPGPRVPKLVVTPPDDDKPWTPGYIVPKQNTSGCMLIVPGAPTATAHFRFRLP*
>CE10433_43
MRISASLSILALSLPLALAHPIIDHNDANVDSSDTVLLSLDMSYQPFQTRDTVPGLLVDLRVAKTMCRILNLLWSTLEIDTKLDCTKIPTVTNIHVSRVDSDGNDSGASDGNCSGSGTYSSGASGDTSATSATSSVASSGSSSGAGLSSSPSNLNDTYESPAPPRQNRVHAAQGSIPAPSEDQGSSTSSQEQASGSESAGASAGKCIPCDETSSNDDAFPIGPSVGGILDGDIHFGFGAVPDVAGAATDIPSSVPVAQTTTCVASTAEDVVELNHVDAKQSY*
>gm1.9160_g
MMTARSPSGLDDRKTVASVVLIALAVVQLAPTLDLQASVHKERDARCPSRGCLADLTRWQRAGVGRRPANVPNVYL*
>fgenesh1_pg.23_#_87
MVGPKGGLVFSAVAGSAAVTTGSAGRDSAGASAVAASASPAADDGGLSGLFDGERREKDPSCWPIYEECAIQAVYQANAGVLPASSSILNLRWLRELGHVPPLHMCFLYYSTAQEEDYSP*
>gm1.10307_g
MLPVAGAICTSAGGALCYAYSGVKLKTMVHFFTSSLPAEFDGGGAGAVVWASAELQ*
>CE24822_2
MDLLFDLMCARCLLCSAAPRPYRASPTIRVVLHRSSACPPVCPTGIRQTMCRRIPRWRPACLSVSHDNHLPRRCRTEWIQYRQPAIAEPLISDLRVHPSCHSADRIHAPI*
>fgenesh1_pg.31_#_99
MLIPGLPWLTVIAVCLALGHSSTSSTLMRPLEYQASVALPWGQESSRSPVHSPFDVHCRRGPYASIGVHTTGVRRRGDRQLRVRPSRSSLASPLMQARCGSRKTLDYRKTTQQTPELPIGAPLVCSAARAKARSGQ*
>gm1.11280_g
MRTFFSFVLLIAVAAAAPMPFATLNEAPAPASHLSAPESTTVRVQERGQGDWGLGRVVKLGQGDWP*
>fgenesh1_pg.33_#_82
MHPRVYLALTLALFGFQGLPLTVISRDAGGHPAGPINPQGMQLSTSAWCHLARCCSGNAASHIQRRPTKRTRSAGYENAELGTGVFHHTSLMLMNGHGEQVLIQELPFHGEQMTVASASWVAVDSIDSVGVGDTGTTHGYLLPSTADDSPMTVPFGGYGMREPGQGPAPRIAPAIRSACRLRWMGPESPPPLLSASSHEGLAA*
>estExt_Genewise1.C_330348
MRPSMLRQLTVLAAVSSRRLGSNSDTSQLEGPTTWLCSDHITSTGAAISSPCTAQATVLTMSERVTAVRGARPIAYPRAILYRESRDDCIPILFPGATQLCVVR*
>CE27210_2
MLSAAFAFHFLGSLRRSRTENPPPLPVSPGRQLRFHTLAWFPPADVHADCASLMASEAESASLGDVGTPRRVFRFRPRTRLRSALPRYGNLEVPPVRRRYVFNAVGARLGSCHLLVFCHGSHAQLGFEPGVQG*
>CE27404_8
MHNNVGAAVAAVAVLSARRCARPRRPVVHADVRVAPNRSIVARSVWVRRAEPSSRALPLSPVSMARRCHRA*
>CE28250_1
MHPARHLRSAEDAVTWSAAFLMGASHVRIASARVSGAWVPMEMHSSARLFPSYPRLLCFHPHSAIRFCVTVCDSRCEHPAA*
>CE30688_1
MPRAPSQSLPVPFRPSGWVGSLLCVAFTASHLATCLNVSQTRCDPCTTPPIPSAKPMLTLGCASAYWDAFNCSCWCGHHWELFTRGEEGMGRGNQSPVTQAALH*
>CE31055_2
MAETWLMAGQRGRVLLALALRACAAHAGHRAVCRPGCSASALWWIPCRAGMLAGHGDEPASRPGSGRACPSFSFHTLARRNRAPLVCGSWLPRSLRSSIGQIALRVFSLQLMTHAVFACTLYRALLRNRT*
>fgenesh1_pg.50_#_90
MLAKALLVCGTRIALALSLSLVLLSLIVWRLLCVGTPAIPGACISPPPSFPDCHRYIPARLDNISLGLPGPALGHYSCMTVTLVDTSGPFPAGLPVAAPWRVSHQGFNKDASSPVTVTQIILHLILRCIQGWQGKPDGPACHWYTQSSDYVDIEHASANGSTAHKIQSRADPRVTVYESCCFKQVDPYVRPGALLRVTRAGRPPEKRAAR*
>CE34649_1
MHTIVPALTLTVLPARLSTYLPSRRAATMQPRPPNKAYSLPSCSPAIVQSCPRVALPSCRLPMSRAAEVAKVL*
>fgenesh1_pg.54_#_84
MHHWSCSKSIALALCYAALSGARGESGQVSHSAYCPRLSVPTRARVEGLQYFTDMIGTWQGGYKTVTDGIAVSKAATVQMHSANQSQGPAGSAWASPTQARGPSPSKPAPWARLGSGFVGPGLTGFGLRARASPALV*
>CE44392_3
MVLFVRGLFPLLLAASERPPKVKPGTTSHTLHPCLALVLGSDDAAILKAALEDRHAGAIHSALWSIGVAGFPPPPPPSTTKLQRTLAPKVWTDIARSVGINSPSCPESKWPKWQEAVRQATGFDPSQFAEGSSTVSGDINAISKQFPAVLVLGTAGTSTATTEGRNLLSLINLDGSHSNY*
>gm1.18044_g
MPHRHLASSAPISLGFPRPIHALLDALDVPDASSSTAPSAAIDLDSHSALTALAYLTSATLSLFSTHPADLGGSTSAALYQAKLRYGWVGQGVDCSPVAAGRTTGVVPFGRGSAVRALDNEGIDTRHLAREIDRHAAQDGWIVQVWYTSRAASRRRASS*
>CE5669_3
MFFVPLLAFAAGCVSLAEALPVAPEAIAIIAPSGHVVPILPSAEATAAETVYAPTSTDSYLVLLSTPEADSPHAASIPNEPSWSRFGRLWRFLLNIA*
>CE6083_2
MRVAGRSFGLSAWPSCLSRPAFVWRVAGLLTMAWPLGLLAACVVGPSSALGVIAHANRLESDSHALLLQRRTSYCCVACAEEAQSETF*
>gm1.20289_g
MQLPLVVTAVLLAMHGVSASVTCTTPGFDPYTCTRACCSLSRMIPGCMGTDGKCLAIPL*
>CE7455_29
MIVTVMLGVVCGLCNSRVIEGGVNGRRASSSSCGGAPESMASVCARRRRSESTDVCDPERPIVRSKRAGCRTRKNRLRGSVLPISGPSLVVRANDKPGIAYACLRSSSRSRVQSLTRIWLTTCASKAPDSDRELRVAKRQDERIMETY*
>fgenesh1_pg.397_#_2
MAFVVLLVLYAFPSVALTSRHAALVPRDARASWAHTSCAMAGGSIPGLVPSSQAGLCPGSICAGRQPASSDESSTCGFMLCAPRSEPVPKAENTIAWSAEAKFQIRMLHPRGPTRTQFWSPPIRYAHTKGAKGELAHYKQKQYYKHTSKKDYTKQIIVRSNQQETLYTGLPHVYKTPPEVCREMKVECGESLRRGSAPISNFEVNTDWGPAVAQMVQHRNQAHGGQSWAQSQRGIASARRGAHQGKHGGQSGQEKKSRLSRTPKVGSVLRL*
>gm1.22457_g
MRLGICSGGLLYSGILPFPPFSFCHGSTTTVAVCRYQDALAQLVSAAQQGRCAGTRLPPAGRAVARFPQFRSGTCAGSGICSRTRIHVYTYIAASKRFHPAFPVHIVARAEPSPPPVDGLQRNHLQCHPGDVTEVSSIPPTHWGHIPYRVYSCVFDAGVS*
