# Supplementary material for: Kingdom-Wide Analysis of Fungal Small Secreted Proteins (SSPs) Reveals their Potential Role in Host Association
Source: Front Plant Sci. 2016 Feb 19;7:186. doi: 10.3389/fpls.2016.00186 (PMC4759460; doi:10.3389/fpls.2016.00186)
Supplement: Supplementary file 11 [file DataSheet1.ZIP › P.oxalicum.SSSPs.fasta]

>EPS25481
MAARAFEAAFSLSILMIAQEFLPSTLCARTARITVDIDVAIRSARHVVPGRKFVLPSELPALAQQRSPQVQEAEESNGEEFAVCQVGKHLIFGGLHRSPVFSVAACWLIVDCAPALEKATFGRLQSDPGLSGRYWVPA*
>EPS25721
MGFLAAGTAGSSLVPGSTVLLVRYYICTWSIHPVPTVPPPSSNGGITEAIGSEDFQNIQTVRLGRDFQPLDHVRLTCHSPACTRTESYEAGLVFRN*
>EPS25886
MKRSQTVFLTSISLLRTGTLARLNNPSYRVNQYPATDHVEAPSTRSRNISTDRSSADPIELGLLPSGCATRKSASVVFWKILLNLG*
>EPS25927
MAKMIQVPITPAAAALPASALPAPASAPNLHCWGYCKGPPTPRESQSTQPSGPRVLAPHITDLPGSLYCSDLALHPYPYPPGPCMSYLDTRADGALPRTTVAWPGCNTLGLLACGQYGHTLQYNIKRW*
>EPS26024
MYMMSSLIHPNVKSIIHLDLLTSFIALLIQLDTQYAVKIDAYHSSSDHRKLAVWSKDRLSRAIKGENEHKHKQT*
>EPS26119
MPASSLVLDSLCMIVLTVWRLTEPNPSSTLQPTAAGGWKNVCSTSCGRKSRDPIQPIGASPTHLSRALFPRLARYGVTVACQSLSSGSRADRRFSPKAFPPSKLSV*
>EPS26215
MPYSLVLSSLPPSLPLSLFVRSLTQLSPPSSPPPSPSPSWAQTIFLCLPFSRSLFLFSFASLFIYPLARLPDLCHSLPAANLPPPRASLLRGPFRSLIALDFL*
>EPS26479
MRALHLSILPLITLISSTLATNPVDWWYFDAWDGLSCGDLPQNGQLFFTADGTGSEICINLNEGQRAYSYAASFGKDDTVVQGFLNEHCEGPSKVLLNNTCTNPDVEIPYAKSWKIVSGADD*
>EPS26769
MAPTPLSTWIVTLYLPLHVWSSQPKPDSPTRHAQHIIDDTAVITSDTILSDYASLRQSYFSLSAAWFFPNTRIV*
>EPS27204
MQFKYLAVLVGLAGVTLAAPASGSDPDMMKRAENEQNNNQNGQHWGPGWGVWNGGWGHPGWGHPGYGWGPGGGGRGW*
>EPS27479
MRFLSTVLVAAGLATSAICAEMSMASSHTGPAISAAPSPVSKCASAKTDLTLLEQNQCAVALLPPGCNIQTCLNVGPTINCIIKALQTGSLINLAQCLTTGLQESSQWLVRRYSRHEGHRLFDSAFVYESIGNFSTPYVLGELDADGCPESWLYSYPDHVAGLSLENQIA*
>EPS28374
MSKFTSLDLLSLALPFYFPLPPSPSLPLSPSLGLPLSLCLPLCPSDSFSLPPSQTENSRWAARQAWAGRR*
>EPS28886
MSFRSVFVILSLIVVLALLPGQACSSTGGMYLVIHEGPQPNPEETKMTSGSMSEQTELEITPPLFAPSSLTSQVCNVYAPVKKTAK*
>EPS28987
MGQRAILACLVYPVSSCGYAVWVGTISELQKQQEEEEEEVVVVDLTPSGWREGGGQLDWSTGHWYAVGCPRGWKAGQNR*
>EPS29138
MQTKALFFSLLTLAGTMPHLVTSSPTIPLEERATTSYCCGLVQKPGTKYYNNLYLSQYGVFCQPVSGTCTGQTLTCTGQVTQGPFGTILCFTTTP*
>EPS29200
MKSEIFFGTLASLAVASAASPLITRSERITLKGDQLNGMRDVLRANGMADVLAANQNIQCTITYSLALSTEAPWTITLATLNLENCQFTA*
>EPS29337
MHFTSAFISAITLASVCTGAAVEKRKSWLFSCGCDGQSDANSNDCRAAIDQIDVNASVMDPMKAISVVHLGALSSASIMYQSGDCALAIGNTQNINGPGGIGGGTTGTTISGADFKDLMTQMMSCEDTANGLINACASVGAGNAMIFKH*
>EPS29513
MMRKQSSLCCLPPWLLAEAATVSNMPSSLLWTVEGEVIIIIDAVQGCGAVKYHYQLDHSSEWIASHP*
>EPS29663
MWNWCQQQRLWTLPLAVVIFRSFATRQGTDPVETWKLKELEESPTRNHDLMRTDAKETLGCLPWMPCGWVPGAHALKSPPRIFNGMQNHPPANSKNKPLDL*
>EPS29758
MKFNVPFGLATAIILAPAALAQDPFEVPHGAIPTYTPPASATTSSSTIGGTQPSSIYPSTTPSIAVTGGGFGHGRYTSSSAYPSMSAHPSGGFGHHGHHGHHGYGGFPPGGFGGFGPGGHGGRGGHANAPPSARSVGTVETLGRGGYNSAPSEIAEDLFVGSDAQKPGDSAESTEQFKRLHARQVRPFQA*
>EPS30068
MQDKILGLCLSVLPITLSVHFAERGVGQLGSSPEAVQHNGPKRTVPVMKGLRRRFIEPEDLYLFEATIENPNTQGLVIGSTEKSASSRILNEPIFRRCKLLRLEFPKVGNPERGTFAAGASDGCGGSFKNKITS*
>EPS30255
MPVRFVCLCVLTVVVRIIDHVRSLLFRFVPLTLPRKKKNGDLVRPFLTVVRGGRFEAGWRAADGVGDDLRFVHSYLGGAGGSGPSLKLVALMWCQPPSRPVISHPVTTHHQTPEDSRLDPRRPSRPCKKALGVQVVRGQIGSTPRSNGQKNKRAQDFPQSGNMEGPEKVLALRWLDPRKLYRPCNGLSGHRCWIQSGSGQLAKRGPSLLL*
>EPS30281
MIHLFTCSALLDQGLSGQPLHIPGGDCSIGLPTPLHFATQSPCWTVDKTLSVSPPGTRVPTAHGEHGEQGALPTFFGDALVEYLCRVLTGRSTSSSPGVSNIHKYTVPLVGIFGLRSAPAEGPPV*
>EPS30394
MYRMGALVYLIANFFTPATSGNYNWALYLPIPRDRAP*
>EPS30432
MHFVIPLLVFVTANLWGLFNTIPFTNIDAARSFWDRALGSVQLASTVYTLDQLPRIVDEGTWFDLLKKEYFVGWSTTILPEMEPATIPHPGPIPTLAPLTSPHGLSSSPSSPTSSTPTITGPPRADTHAQACGDPLVEYLVYAILALVVWLVVKQIDQTRDLAMVADQISHLQARQGSLWDGIVDNHSNLVYLVNAAHAMQQAAQKPLPVVEVLDVHSQQSAPSDEKSSAAVDLALHEVLASLDTLRQTIDRGTDVWEGFWERLEVNQSGSSETHPTDFSVGDPMEI*
>EPS31159
MKFATILATVSLCALAASAPLPAESRRGLIPKPMDLVEKMSPNSGIPRLAGKLTKALGVLARLGQSRDEILYHGVPSK*
>EPS31255
MRSILISLIAALTAPLVTAVPHPDISFTAKNILTQKGSQSGLVPRDDLPNEKKIGYLIFSHGCFSSGSGFPHCGDLITMKWGKEGEYKSCNDHPVDSAFEKFCSIKSQDMVKVDTPMGQGIWQRDVKSCGKGRGREGLILTALDDFSASGYECVRDDHQFSENCGFTWASHSRMKCTYKGELE*
>EPS31487
MGCTIAAWTNLLLLPPLFFVPDSARGTKRAALKTKFVESGKSAHGQERAQSTRRGQKCIEDGKPSGPAESSDLGGNGYLLPQYPTDILSITTCNDCESVYRQESVVQMNGRDAPAESTSDLLEIPRPSFMGIYRRIDSAINHRPAILWFRSV*
>EPS31572
MHLSIKIPLLALALQQGVSAADPATTTTTAATTDTSCGPCQHGYVCKQGHCILDTEHLTNPLQIFSTITNPGGPLQTATDSTTAMETTPSGASSSSASAGATQSASSSDSATADHSSSTMSMTSREVPTGSSSTTAAAASTTTASGGGSTLSAEWRPPERMEEAKRVSTVQHVVGQRARDGKYDTKVQSLIKFEW*
>EPS31742
MTPRGRRKNAKLSSTSTTLFAFSLSNANQDCPRSTEWEETAVDKNNAEVSSSDDEETWSPEPSNTYTPSEQSTKGRHGKFQYVKNQSYCLFIAAVLEI*
>EPS31815
MLSRFFVSVFSKMLCFGTSTTHSRLGRGCANLVMAAETDAGRKGLTSVGFGNAADSGHDPASSREVGRIFGIGSDGDGKVHGNIDGCPNYAGCHSGPFASLFPFLFFFFTCYAPTRYRRRCSAIDELIQYPSVFFFFP*
>EPS32034
MTRATRASLVSAFCGLGAGLSYMRCGSFNGADRDWSMYSSRSQPTSRSQQELIDPTGKWCLRPTLFEGDHTPVLDLNPQFAAGSHARAPPFSTPLETHPAFCSKLTRVPLR*
>EPS33530
MDRRNPAVSFSPTLLIPCQAASVTAQCLVQISSKGSQSAKPSIKSGWLPSSLAHPLGPRRTPPSRYQLQRPCVTTARTFGRRASGIWYHGLIVLAKGCTLCQAFSATVDGTSSRLRAIYKPPSQAAALEILLQHGT*
>EPS34890
MRPLAIITLFFATLAIASPTDDSNAENQDPDFRPVVPLGTFPRRLDKIEMINSNPSLASDATSKTLARDVDM*
