# Supplementary material for: Kingdom-Wide Analysis of Fungal Small Secreted Proteins (SSPs) Reveals their Potential Role in Host Association
Source: Front Plant Sci. 2016 Feb 19;7:186. doi: 10.3389/fpls.2016.00186 (PMC4759460; doi:10.3389/fpls.2016.00186)
Supplement: Supplementary file 11 [file DataSheet1.ZIP › T.terrestris.SSSPs.fasta]

>gw1.3.2999.1
CLPCLSLPLTYLTYSLCAPCLYTSSYSCIPYGTYSCAPCGTHSCAPCDTHSCVFCSTHSCAPCG
>fgenesh2_pg.3_#_540
MTRGNSGCLCLCSFGLASLTRPSGSEDTWMKFNRWALYRGNCTNDGSFQVEVRFGPNLVHAFRPMFLEERLSASENSWATGHPMSGVVVKEVPPRLISDFAAYK
>fgenesh2_pg.3_#_854
MGEATALFFPCSSPFLLLLPFFPFLSWSTCLYRELLRVVFVVRSYCREGTISTTALWDAGRKGYPCAAVAIPGNLKDPQRQWFEPRRLEKFPGSWEPHRGALKALITVAETFVLARPWQFRSGQQFVRATRLADPPRLQITGSPGCLVLWYTRPFTQLINEQIIQETTLGCFCHQRHLWAITLYRAGEGNPQDQSVSGSAAQTRPIFSRSLVPRVTTVYGQPPFSMPKSVGDDLADNTYYIPVVLSAT
>estExt_fgenesh2_kg.C_40172
MTLSLPLVSLSLALSLFLSLYISLSPSPLDDDAVVAWWLSTAEDSRCEALG
>fgenesh2_pg.4_#_591
MHSNLFLLSLPLAAFALPQVETRNNNCQFSMDWIDCAADLLMQRCPEPPRSNACVCQANKDCAIRLGCHYAPVNNEWTQLWNGMHWSLALVSASHAPPALGFPPSNSLPSSTLTVSDDFVTTY
>fgenesh2_pg.5_#_98
MRLVYLISIVPFLASAWAAPLHSSSIKRDEGYGDKEKTDGFPVTPVTGRAKRDEGYGDKEKTDGFPVPPVTGRDKRELPDSSSKDDYSFILLIYLQSDEGYGDKEKTDGVEVPVRPDESDLCQGKVGQAY
>fgenesh2_pg.5_#_195
MIRLLHVVFAQSPALLLHAQATFQSLWVLPRRDETREQVYKTQFSCKHQQQGALPHTFQILGTGLSDINSSGLCVHVFELVSVMVFFPFWQRKTRIPDATLEALGINKLLLVGNSLVNVKLKHGTVIPVEA
>estExt_fgenesh2_kg.C_50123
MRAQVPRVPCQEALVVLLTWVVSKYCEALELLRPNLEVGIQGNNVNRDLQHFVAAPARLPKTTSIATTFSKTSSPRPGSHPSNCQSRPLSKTSSPRPGSHPSDRSNLRPINRSNQPPRPVAPIKEPDRPVAPIKEPDRWIEWLNGWMVEVQDTMDLQAEDSFSVCS
>fgenesh2_kg.2_#_139_#_0_0_EXTA8842.b0_CCPH_CCPI_EXTA
MVMGNIPAWALLLLARQALCAIHSWNVWRNVERQGRVCLTVRVWAGGCWGFEIGV
>fgenesh2_kg.2_#_197_#_0_0_EXTA2373.b0_CCPH_CCPI_EXTA
MQVRCSALLCSALLCAAVRPVSYQATRPWTSQTGKGDGSWMVEPQKGGVGLVRSVGVGSSHGRSNWADCRRGNQGRSGDLAPQSRPAK
>fgenesh2_pg.2_#_821
MMRTKMSLSRILFLRYPSGSNSDGWCKQSPTRPSRFDLFPNAFPCDVLLGLASCEEANLGDSKARRLTVDRTVANHLPASDWGHPEYLPSVRKALPVRMEGGLPGVFYTKRRWLAESFLRESCRLEIRLTPDPFASRGKCPIPSRFDPRQ
>estExt_fgenesh2_kg.C_20368
MVLLTWVVSKYCEALELLRPNLEVDIQGNNVNRDLQHFVAPARLPKTTSIATTFQDLVAPA
>fgenesh2_pg.2_#_1197
MKLISVLALASLVAFSAATPVAERAISKRGRCQDLSSRWSSAGCAKCAHNGWQGLCTQACGEILNGYNRLGPGSPRRLGLKKKPACTLIVMVISFPAATTTSHGAESNAPQLDPDPFRCKFSMLKAAA
>fgenesh2_pg.1_#_452
MQLTNNLLLGLLGASAASAAARAHRHQHLPEYNPHAPWQKHYHPHYIGWNSTADSCDASGDDTPPSGNPPSSSTAPSTPSGTGTTQPLPPLPSGGLGVRLTPFVAVSGAGPGAGAGRREERLGFAAVLGVTGVVLVAAVLC
>fgenesh2_pg.1_#_1517
MAIGVGFSAVVVCFGGLGHDGGQVGGGRRGNRGGGGGVGGGGGGGSRSLPAAFPSKNFKKLRDLTTLLSVIGPLLGQDLAERSPPQWWLGHLGRLELATVRGRKTLRYQEHPFLKLSVSNESRNEEVGIKG
>fgenesh2_kg.1_#_687_#_828_2_CCPH_CCPI_EXTA
MRAQVPRVPCQEALMVLLTWVVSKYCEALELLRPNLEVDIQGNNVNRDLQHFTSSPQPGSYPSDHANLQPINRSN
>fgenesh2_pg.6_#_389
MAWALSGTSLLVIVAGYMLLLKRQADYKPGMGGLIRRRYATPREPRSPRTLTGSVRALLLFAGSASIIDGPSFRITDGIAFLVEAVIVPSTLTTSPSVIPQLNVTIDLSWGYNDNDLPTAKGGEGRRDEREGSRLRFVMPAVGGANDRFVSTTSQQGISSTSHWLGDVLVCQKMNCQQISRLPVLVTGEDGLFSRQLYQGVKITLTRATYFYVILPHPAAQIAGYLHTLHAEKDNTPNPPPGMYRSISSEEERVIRGRRGLKK
>fgenesh2_pg.6_#_842
MIVFNALSTAVALATAAAAQGTFTPCTAPYDVCGWTLRDGVHSKFPLSIPQGTIQNYPPEILAAAARAAGQDSDNRDVIYNSIYNCLDADGDIAWNHLCQNGCNAGGDTGPNAECR
>fgenesh2_pg.8_#_177
MAVKQILLVTLGGWAAASPVSPLAPRDPSPEAQADTTTPAIPTVTVTRTFTIPAWTKTDTVTRTLNCTRTIYVPAGSPSSTAATPTGAAPAPALLGRQTTTISPPPPTPTPGRTVTRTVVVAETATRTGDLTISEYLCSATVEYAYTVDATTTATFTRTRYPADHTVTATTTIECARPPPPPPPRTTSAPPPPAAVSSGSGSGKPPAEVALEEARQAVDSSSEPLTPLTTLHITQTVYAGTTVTATGYTTRFVWRCSASSTASPPAASESP
>genemark.5267_g
MRHSALLVISAISLAAAVAVPEPGLTERQEGLGDCGIFVTSGECNPYCCSVRGKIVDRVFCTC
>estExt_genemark.C_41073
MPVNGRKLRGIILLDLALLSGALGRPAVLARADNGGEISPPPRQTTAKDIVAALITIFIAVTIVAVLIRWLIRTASAQVQDLFHGLSDEDSDEPDFSNLTPITKGEHTSSRRTQGPQLGPRGGVCSWKIGGASGTSSAGLGHAGLVLNKLTPIIKGESTSSRRT
>genemark.7479_g
MRLIPSLALGLVLLGGSSASAVSTPSSSSHTGCGRKLYKLEIGTYKRDNVTRDHAAA
>genemark.3597_g
MKLTVVLATLGAAIAMAAPNPGPAPAAAPEAEKAAAAAKKARDWSCLPPSCQVSGCDSGNCAYWCEVCGVY
>genemark.8788_g
MRTMQLVTVVSLLATGVTAAWTFNCQDDTWGACCQAYDPLEQVCIHGKFATNTTKAGAATATYECDGSNYIFGECCKYPQPNPSSTPYTNCTPPRNY
>genemark.8861_g
MKPIMLPMTILLPFALTLPTLATAIPGPGSGKGEPNTAAAARDTNTNPAPPGDNNNENSDTARKLIPPVMSPPLYPVMYPPMVYRPMPVVPPIMARGVEDDGVPEEEAGPDGQEGIKVPAAGAGEQGYAGAGYGASGHGYGGPGYGYGVMKIESPAVPAQGVLPSHPQVRKTAG
>genemark.9254_g
MNLSSIVAVLVATVYHGVLSAPTPVVSDPVAAHNEGRAIAGGTAKGQAGYDRQCGGLPPGNRTGRSRG
>genemark.785_g
MKTYALLAALFATTALAAPAVDLPGRILNNPTKVWKPLLRRAVLRGETVIGVAAHGGSGGEGGLGLAFCKDGCYDYPAPTAGTCEELGD
>genemark.798_g
MPLMSRQIFEGSTVPVTLVFAVILVTPNLTQADPLLPFVMDAVAAFDTLPTTI
>genemark.920_g
MKVFAVALALFAAVSVASSADERAADLVTGSQLERRGCGPHCGCDNGQCNCAVCDDFGCNRASLSQSPTPELHIDIGHTTGI
>genemark.1031_g
MKAWHLLPLVALSPTVSAHPSHRTAGRAVDQLPPITTGPTSYPTTLSTTYTFTSSTGYKAPGAFQVFQTAIELTTVTVTIYEPWPSPPPSYPYTETLTQVSTLSARTLVQYDPSGPFSTFTRSSTVTVPATWVLRAPPAPTDLPADAALPACDHDACGGGRPTAGARTRAARPPACAPPARAGSVACATAVCWGNGTLLEELLEPCARGDVMVGCVPCKGVDQEWRSYTLTWAD
>genemark.9560_g
MPTFLPSFLPTFLPTFLAQPEAYLSSPAGSPPFWPSRKPTDLAQPWSRPRWADPLLNDDDDEYDEDPDFLADAEELEEVEEPSLPSIPQAEAIRAFNARQAAKRAAKSGLPNVPSKEPSTADLPACPSSDSSNGFNPPPSPSPSR
>genemark.9674_g
MLLSILVFAVLGCGTLASPISANRNVGSALEIVFNDAPVVAEESAPAVSEE
