# Supplementary material for: Kingdom-Wide Analysis of Fungal Small Secreted Proteins (SSPs) Reveals their Potential Role in Host Association
Source: Front Plant Sci. 2016 Feb 19;7:186. doi: 10.3389/fpls.2016.00186 (PMC4759460; doi:10.3389/fpls.2016.00186)
Supplement: Supplementary file 11 [file DataSheet1.ZIP › A.nidulans.SSSPs.fasta]

>ANID_00457
MPFSIYSAGFIAALTGLAQALPTATTPSIGDLTSASTSTVPELPQISYLAGTGSPSGSSFIGLAGSNELDLGDDEELPELESSFIAGSLQHLNNANDEWDNSDSDSDSGLPSGSSFMGFAGSSELDLGDSEERPEFDSSFLLGSLQNFESNDRQARSDSGPIPTSGTSFIGFADSNDLDLGDKDELPENESSFLLGSLQTSNQDEEENN
>ANID_01501
MSSVACSWSRLSTEPLALLLPPIALLCSIVHPDSSLELLTRSRDLDSAIVAVQDRLTRVIASTIFARDKDPYSVPIASIHGSFIRGEASPEFQAWALPVTHQEFASSSSLSIGEPPDPPLQCHEAPTELNPEYYHVAHSRPESPLAADKPWDSIPLALNALIDTNWGITAESKESALDRRVACQRTALNRLLRGQGMDGYAADELSWSCGENKRYRNSQSRRMMIAVQPDCEKPQTVGSYFVLLVRILHIIRQ
>ANID_01627
MKQTLFSLIFIPLLAPALALVAPKLPTGLGLEKRQTQCSMLPCDENTAILCSLLNCGTCEGGVCTGTATGGSEADSGSAISDLTASLGSTSSLGLTSSGAVPSTLPINLSALTGSSVSAGGASINSINSTSLTSSTSSMPIDLTGFAGSAGSTASTGSTDSTVVNGAAGAVDST
>ANID_01803
MRITSIASLVLVGCALAAPPQPQFEGLGGETPSPTPTSLPVPSGSASPTFLPPPGPPGPGESSLPFAVYGARGPPYAEGGEGLPTPSGGPYPTGFPGSGIPPPVPTFSVPIDAVKRQFEGAPAFGGEGEGQGPPLAPTPSVPGFPFGPGGIPSGATPTPSGTPSGIPSGFPFQA
>ANID_01942
MKVQLATILIGLCGATLAAPTHVQQEKRLWPFHFPGEDHESGAEPSLPLPCYPFPNESDDPTGSDFPRFFPRPPFDERCGESPLDSMSEGEDSPLGTISNDGEGLPWQLSGEDEQDNESQGLMGGGKLGMEEENDIGGNDNEI
>ANID_02187
MMLIFISIFLFLFPSSLCLPDEPYHYYLQSKPKNPTKSSNLTFYLSSSITLNGHTNYVLLTSSSLAQPLHLYAGDGSITLDISNVIGASSQAPLLLADNDGLNSVYKQVILGDQMAGQYTKGFKFNRTLLVVEKEGFGGFVACTAAKGIKQVYWYRSGERGDAQVGCEEVEFERAGFILDISFMWLQLWSVACRSNLICRVGAVKDAGIMEYAAENGNIFGTSDSNGPRTELGVEIAYLEDIQWAVRVRSR
>ANID_02546
MFAPLKWNTLQMLVVQLVSCQSMPATALACCINSYLIPRKSGIKCLLRSAPAVLYVFVLRSRSGEALAALLAGLVLVTAEGVGEGRLLLDSDGEERSVGVDTPDGGCDESWNGLQSVVKLWAHGKAVEAAGNTGAPKVSAGGTQPGGSNWLSGICGI
>ANID_05160
MKLAAALAVVFLFGTAHAIPNSPAPAQELEQQRVRFLVPDNRAAEWPFGQWIWCRRAGSVFAVLEAGYGSASRGTYPESTVQAEYRLLCRDKHSAVCPAPTSLPYPLQVSMIMISSVSHCPALRWDLCSSPCSRKEDSPCEISESAIMSLPVQGAICFVFKARLARRVFLSYYFGWNRQLYYAAARLSAAVMAPFLVL
>ANID_05219
MAVIIFIVAAGLEVKTVENQISTGKLRPNLLRNVLSHDSDPQHQQLYWDKTTGLICQSSWAPLASATRIILEEGFRCTYLHWVGMGGPRIKRELNLPHVVSANLFQSGDHDSATPEDRRQDSFSPRWFCGCTGLTLRCTEFWVPRSLQSFYFALADSKFETHALGCHHFQKYDVLITRKPQGGDKLEKEACGHGEFHSGMIIVS
>ANID_06020
MAFFMCICLLNFFTGSLASPVSPPTTSPATPLFAFDLSCTDLSTFNDAIMPLLNLTPPSGTPEAMIPLVDQRLSAIGSFVSSYQTMMNTFNMNNCVGSEYAGLQVRQTDPLDTLVQAICAILEGTDTSGLPQQVIDLIDQVEAALGCSAETV
>ANID_06671
MILSLPPMLLALALLPISFTLATPVDISPPYSFTEPQVVGSFTPISADIKGHDSLETRGDDDKLKTGDHDCENNPTGIRARTQEWKYDKDKIATLKFRNMGCRTRYKSIAPNIKTATYLARARRVNLVGFDPGQGTKYSASGSA
>ANID_07266
MRISASISLSLAMLLSLFAIATGLPTKLEPETDASVVRTPQVQRDEGIQDADDYVRNSWSE
>ANID_07460
MNFVYLFLLAFSAIVSAEISIEASILNRLLQLDIGLYGTFILLDRFDDGANVTLSDIVVFYNTVTAPGQSSIQPFSSPCDEAIQFSICQAYHSFALTSIKLYNEFADGADDFDKGLRNNLREGFNRIYIENSGFVDNIAPVGLPLCFESIQQDCWALNKVFLQAWNALDPAAKQ
>ANID_08037
MHVRQLLIISSLILAGNIAFGADLDQDDVPSGCHSACDPLYRSDNPPDNDNGDDNTDDGDNTAHRARINLRPPITRLPLVAILEDSTARRVCTIPRPLATHLHLLAIGLEDKAVHRARINLRPPVTRLPLVAILEDSTARRVCTIPRPLATHLHLLAIGLEDKAVHRARINLRPPVTRLPLVAILEDSTARRVCTIPRPLATHLHLLAIGLEDKAVHRVCTILRPVIARLPQRIPLPMHLGTNNDNSIDIPDTTDIQGTI
>ANID_08094
MTLLFLHLFALLGGVAYAASSSSVSVSRSSISLPPIYMLCSELEAFNANLGPLLNLTQYIPPGTSSLLLPQLEQRLAAIESFTAGYSDLVNAFSADNCAAARETIVPSTRLRSRQLDLVGVVCQVLGLVQEALALVSEPAASLIQAVEDALGCSSDSEGTQVLEE
>ANID_08371
MSRPRRGSLAFYLMLACDEAQINKFLALTERPNVTFTPEFHLEQLPVAKEELRDAVKGVFGSEERALVMQPFVMFRLSCTIPVDSRAQLLNSLEGSKCILFLQSISSTTPINSAKFFVQPAWGLRIWRGLLPLQVNWAMLPWRPMIR
>ANID_08624
MHLIPVGLLALTAQMGLVLCRPMGDGASESGKVTPEWTFSMPNTYEHSADLRRDRNHDAAMMGPSTHENEKVSDWSLETGMVDTAPTQPNTDAARMISPDGNMKEKAPDWTLGMGADMDSEQTDANSKIMDSKNLNANVKRQTVVPIPSSSVPVSPSASPTASATTSPTPSPTVPSDYGSYGEYGNYGDYASYGDYDGAILNNKERQCNL
>ANID_08922
MPRTSFRVTTLFLAIFCPLTASAAVSGWRKDVTIDAPVTRSSDELRTLWKRRRGDSSGSDSDSDSGSSSGGYGYDDSSSSGGGDSDEYNTCFIAEYVTCKAHSEGYMHFYSVWNWKYVDHEIPEKQASKAAIPQGSGTPLSWDNSSGSWISLDFLWSPVSMIPPTSPTSASNPKYFSTSPTTQTWAPSHFTFSGA
>ANID_10179
MWDVALLAKIALGRLGLASRGTLAARHRLEADVAFLGTNAWKGAHYDYEHKHGHSYNYKHILDRGPDPPRSTHQFIYYHKLRDRNDLSDRFLRMCCGLSGRMLSDRPELRYDVLPRSILNNHRD
>ANID_11389
MVTCWWAFAHSAQGELQATTIIQPDASSTPIKRMNSAALQHPSHWPTHSGLERGTRKVPVRDGWGRFPSGCNQERVAEEQGSGGRHDRVDKCCRVDDVRGEEGLVTDIGEKKREFTSGYLGCGTMARVSRATPAGIARQFRKEMSLEEGVDVVLEFTQWATQFDLLP
>ANID_11527
MRFDISSVVTSVLVLATCSLAYPSQPSPSDAAITVNGALVTLPVEAVNALQQAFASAYAPRSDPGLAKRQNLVNPAPATTETRDESDVSPDGELQICFEHWRFKVCYTTGKP
>ANID_12015
MNPASAVSTLAGRLLFLALPSSPPLVAFSSLFHPVLSAPSLRFPFLPSLFCLDSQFTVIQSNRHTASGLQSTRPHKTILQSLAWPLGVLVASPPASPAKANARTFICSIWMAGSPSPSFGSRAWSVSAGLLLKLCLIDCFRRFHSQWPHQSRPDAPIHVSAPSVRLLLDCLARQTLFICPPGPLPRHILAAGWPVHIFAAVRSGRAVIFPLPVGK
>ANID_12048
MKFSLPTLIISFFIASGIAAPVQSSTPIVARQLQGGTALEMLANSGGIGGALSYAKIPVLSELSKSGLGK
>ANID_12092
MLSSSPEEVEVAVLLGLLVVVGCSVAVLVEAEVSGAGAVPSEGAAASSASLALEEGRTEDKTPSKPLPCSSVLSWLAVAAGARVVVCGSSALVFSCCSTWLLAVGSDATVVVGSGADPVGTCATLCSFG
>ANID_12166
MYLQRPAMTGWPFSLYAVLAVTYFLLSLFIIYSPALVGPALAAISSMMPYGVPPFGPPSDLQYSRSKGYQQLILDSQSCVGLLTVAYRELGLTSAMVHGAGLFNSFPMSFGVSRCFLDHGDNIAVLRLSFGTSRQAAMEDPLFQHEDVPLHALRMLLRLSAHLPHSCFFEHHGSKTASIANPCKYPVRIGEPSNHSSTSAIALGYLCDHPVKEKTWMTKTSTP
