# Supplementary material for: Kingdom-Wide Analysis of Fungal Small Secreted Proteins (SSPs) Reveals their Potential Role in Host Association
Source: Front Plant Sci. 2016 Feb 19;7:186. doi: 10.3389/fpls.2016.00186 (PMC4759460; doi:10.3389/fpls.2016.00186)
Supplement: Supplementary file 11 [file DataSheet1.ZIP › P.hubeiensis.SSSPs.fasta]

>PHSY_000807m.01
MTYFVKSITYFAQIGTISAAALLLLSQQHPADLAGRNRESARPVAQQQQYSMPLSQSVSQLIENARRRGALCLCCQSSALLSIRTTQKREIGRLEMRSFALACRASLSSPSLSSSGSVNWTRHPAAI*
>PHSY_000831m.01
MQAERVHLCYVLLLQSAAVAAVNWTAITGVPSVRCCNRIHVTHRLRQQQLHNPHRYSCDSHHKHFDHLHHYR*
>PHSY_001014m.01
MKKGARMLPPPSPPLPVLLLLLERTAITSPLCFESSCGRMAVRAEFNSDEGGLWCGLLLRLVARSSPLTASRDYRFGAISSFDSWSSLSPSSSLFTPTSSSSPGSSHVQSSANSLVLRLSIVSAGLETPSPHTYQDPFDRSASDRTIALLPLQFSSKGFTPTSSSKGD*
>PHSY_001024m.01
MHMTFLAASLIFFCDLASPPAAFAFRSRFCCALEGFDRKGKRIKKACVNVLSSPCSEGGRNDDDLLCAVTHREVSFESLMRRDEEEHVFLYQDPEIPEPACKFSSETQR*
>PHSY_001336m.01
MARSPVEAVWLLIRFIASSLQAPKPHRNASPDFRWKPSLAMIPRAAENSRQNTSRQSCARLFALCERSLCSASGRRLLTGRLGQASRNTEEQLFAGARLDRSYSMLRRTRYRRRQSRIHGLVCQPHTLLSLPHFVFS*
>PHSY_001460m.01
MRCRLRRRLALPSWSSSLIVIHGMPSHVGLCNGSRLQGAFRSFLSRRTSSAELRLRCRPFAVLGLGRARPVLAGIES*
>PHSY_001557m.01
MLGRTALTAQILCLISLDPISLDPIALFVHLSDACNDRKLGSTQTIHSVGLNPKHFCLVYLKRSWQRGSATLIKRHHNR*
>PHSY_001588m.01
MLTFCLFLLATLAVLTATAQALYSQGADLWEVLKSSSKCLKGFVSHQDDYTSCSELTMVEDVSFTWNPDSDMTILLVGDRLTLSNGSKNTGDAEAPSLLTERAQNICGNEGRQQRDIGDCRARQSIKWPMSAHNCLNAGGKYYSCITFTWTPNSPKNPPIRVPHYHCERIQNWISGEKGECFA*
>PHSY_001650m.01
MRCLIALLQSFRCLSSGAFECFRIRNESLFESSFPHRPVKASVACSVTLRKLSALGIRDEVCGLNSKHTRSPEHHCV*
>PHSY_002273m.01
MMTFLCLLQMMIFPWKIIIYCQHAQRNSGLYKRVNRSSTRSTLVSEYRLYSVARNEKQMLVYDHNVRRIKREHRETLIFVQKEVRTVTTWTRCGNLHDTRFKQNLSLCIRVHFLLFQATFCRIGRWTFVTFERTILPRRQLEGETFGSHRFKTEEMNQKPRRKIGKIADRRTAPQPHPQVGFLAHSKPVLQICFDRFAQDLPSKRSTDAVSSLNTIDPLDAAMYHKPHANVERTCESA*
>PHSY_002333m.01
MFFWRFLPLAAVLASFIFCDVSSSAIVRRQSGCAKCPSGELAVTRTYHGNGDCSITCETLWKQFQSVTATCAATATLVHTLASLIEAAIRALVQDAAGVEGGWQHNRYKRSIHDLDLKEFLRLGGVNDDLFAQYLAGNLTYTSGANMWVLAQMGLLGQPTITTSEQTTVQIYHGNAVVVTAKQKHNRGGMQRRSEEGDSVWLNVWRNDVEGGQATAPWFDNAMEFALATDIGNYYTTGVHDHVSNICDCIYTETGRHNLATGLEFSAYRKGGKPSHWNCPGCTLRSHDELGAQN*
>PHSY_002335m.01
MFWFRILSLLAGAVVIAVLAATHDTNSNDLRAQEEKAHVSCQKGWAQNFDFEEFERLGGINDDVFARYMAGNSSHTSGANMWVLSQMGLLTNLTAKGPDPSSIEIYRDERYDARSRTCDLGPRRSARAELEDKAQENDGKGNEVSG*
>PHSY_002339m.01
MSVLRLLSLLRIVPGSVMRWERHSGKTKQATVQMAITKREPAEPFKSWRVDWVNYGRSDVYENKWKLREQRFRTCVKSLLSALSVEKAGCEARCCFSCAETRRFFVGYHDDEIFVMRKRRGMRSREQLQLPQRECFRQACAHDFTAPSFVNSTGPAEACHTV*
>PHSY_003069m.01
MSRPGRKRRGLVCTAEQASSATVDAASCCRGGCRRGSRFSQLSLLIDLRCSGRGRRKAQKAGVVSSRRGQDLHVSEGSSTISVRPVHCKTSFCDEMKSVEHSASASTKVVYPSNAEQKESGFDSATVQAA*
>PHSY_003582m.01
MKSRFLAALHWLSMLVDTSIAKAYRLMCTQHTVRRRCDVDEMLAPVLEVMSCEHGAHMQLSRRSQQDASKQHASHESGLSAARAGS*
>PHSY_004088m.01
MHRKLKFLSACSTAENFSLLLAGGKAECCGKRRGGLRSPKTKKKKVAPNLHLSLNRPRRRKFNRGKHRGQLGYVTCRRLLPASLHHHSIVEKRTAVREIGPKAVVAILSHRPVLRIGSSSCCYGFDNLIDNIC*
>PHSY_004393m.01
MLTFAFISKLLLQPVIVVDKILPNTNASHETDRTLMREGNGGRCNAMKSFIVGEANRKQDPIDSQELGKRTSSCQEPPPV*
>PHSY_004457m.01
MNRAFWVALAFGFLESASSASARLVDRQTWLAGAGRAVQGEYLLHRRCSALRTLLPPAIDIQNASAPVPLSRTRPILAGSPSIDFRHHRHSRHHVACHYDPQLQSITLCTPPPASSPSAFVNVVSFDSPKRPPSSQLCDSAGQSVKVVTRKHSRDLLALQRHTARASRRFNCISTLRHRPPASWLSFSRPRLNAYGPRDGVDADVASPKSTRNVSTPGRPNVQQHRRTCSERINPSYCSASPFWMSTLRYFLMMQDSS*
>PHSY_004689m.01
MTLCITSALLSTLFVKVRNLFRHDRNIPPRASSFSRLTFQDGYRSRQADDATTENRNVTRRIRHVRLDQLECLLSIQIKVK*
>PHSY_005509m.01
MRSTPASNFQGSAVLLLLVTPCISQLKERIAPIVLGRDRREYLSGSRVACVAEKEFGLADLGDCSVEAEEIALLSMCRQEENKARRLRHTRRQRRSEQSTARYACSKSLGAFAALNFSRKRRTHMSLRESKREDPELGLSLLVS*
>PHSY_005540m.01
MRLIFTLAFAATLALLVRCAYDGALVTSSNHGYQMGRTELPGTLASLLRDPAGWMGPRTYPQAEVVPIATRAHPFTDHQVMQAIRNSAETRNMIVLGRPFPDRPGRQGFAAAVHIPAPYDRPNSKTFALVSVDRSATFDPRVHINGFVTVNNAPGIEHDIAGHYFPRSQIVEPGSTLTARELFDHLPR*
>PHSY_006021m.01
MVLRWGLIVCVVRCESAYVTVLECGQRIARGVVQGRGEFLGHDSVRIFQVRILSFRAIVQVYFLALGGQCTGRLLQAAHRTVLANDVEAQHKCRRSLSSVDN*
>PHSY_006208m.01
MRILLINGVRLIVAFSIAYSSNICTIQISVEIVGIFLTRHSIDSGVNMDPCCRAGDDEAMTLQRLVLRASRQGRYRENFASWTHKRTFTDSLHRSVSVEVRDSRY*
>PHSY_006476m.01
MVRTKRKGAIFWVSIESVTAVVGQASRRLQKSRLSLRITSVELDTLFTQCTTSSSDDAHRTVKRHVFDIWANTTQAHRRLHCPHILYRTFESSSILQHSTSCLSDDNRAKKPIYNSNRRVNTLSY*
>PHSY_006528m.01
MLRKTIISMVSLLICTTVAVLAQTTMTQNTTDITQITQPNIDSAGLDCRRGQSGNESSVVIFEDHSQEEDLPPGILPYNRSGSPLTGLFHKRLQNCGGASGHVVRPNRDIGNCLVSNWKGTRSQHNCPGKYYLACKIKGGYCGQIHYFCGHLTASAENFVLCGEKAEIKPEQECNVEYSVDRLTLQCPNLISNHTLHSDRPWSK*
>PHSY_006720m.01
MSTLVTTRHDPPRHPHPPSLATMSKILVLIILFSTTIVLAAPVPHNFPPIQDSLASLDEMLHALPAIPDHIPPTASFETFHPSALSPSFDTPFTPPSPPPLLPLPAPLPARIGRSDSAPATTFPRLSTTRRRLTFHEEEEQRWQLEQLKEEIRQRLYRSESSNAGQDTGTRAPPNSPVRDELPTTTRRSTRD*
>PHSY_006848m.01
MTLLAAATAAACKSASAARNATVASLSLTGIHEMTAVALATAADILTLIVTTKMGWPVESRAPVTLPEADGSDSAVEPFNSAGRQLSCNYRERVRSCARLSTVGAKFNLVPPKIKSKFNSTLHCSALYTQLSAPPPRTPGDVFGDAVSPDCDRVKQPQMLT*
>PHSY_007329m.01
MLKLLVPIGVTAVSVAPCGPIKSPHGPPITSLEHKGIFPGDSASPYHDFKLQKRGGTFSSLWKGEHFEPTTSEPTPPFHPLLPLDSTLEFLSMGLHDPQAVEIIAFHRRYDKIIDPATLPPPLAVKLARKYEGYQRWFPLRGEDNRAMQDDEAVQLFRTDVMRNRFASMRDYLDLVKQHAVALRLDSRVLAIREGLCGRSSTHNGSSTRKRNESDKTCRACVKITTFSSSSRRNSKTWSVKRRKRDRIMYVATWKRTLPAKICVEQSLPRARSS*
