# Supplementary material for: Kingdom-Wide Analysis of Fungal Small Secreted Proteins (SSPs) Reveals their Potential Role in Host Association
Source: Front Plant Sci. 2016 Feb 19;7:186. doi: 10.3389/fpls.2016.00186 (PMC4759460; doi:10.3389/fpls.2016.00186)
Supplement: Supplementary file 11 [file DataSheet1.ZIP › F.oxysporum.SSSPs.fasta]

>FOXG_01683T0
MAYVLTLLLVIGGTEQTPRTIRGDSTLPRGQKPSCSALICNLRGPSQSGNTLCLHSEDRWDNIVLNILDCPQSPGSKDTIRTAVWPRPMASQPPILTRLWKYHHCASIQHSTTPHQQPWPLAARACTDEYS
>FOXG_08890T0
MRLSVIGLLFGLVAMTNAQCYNCIYANGAPSCDACPSAIPNGCGGCIGGCPAAEGGTSSSYEVDC
>FOXG_09233T0
MVLVVSVLVLDAGPLDDARNLSILEAFFLSRAKSGQVDGKNTSGG
>FOXG_09642T0
MSPRVNSWSISRGVLPLGLLMCRIFDYCAAEMLGRIISRLASVKLRYFCRHKQQLKDWYARLFKLMASSLKEAEDNRLLVNDGTPNLEGTEKTFWLGVVKTSQ
>FOXG_10390T0
MAKLLIYHITFALRCSQPPQARPNPPSSSHPPQDAAPSAGQGQAADATARPPEVHDPLSPAGAPRRSAVGWQLPASTLPGSGSREPWGVETALYTGWVGAVAIIGAVLMGTGYILIQAMKVYSSL
>FOXG_13527T0
MQLPTVLFNALLAFSGVAALPKSEPAASAKLIDLNSVGEVSEISESEIAPAGTKTVFDEHASPNPGLNKRQVLWGLCLGNAGLPSRKVEQYKSAVRSVFDEIAQWDPRSQRSVSHE
>FOXG_14315T0
MKFNLATVGFLLLGSTIASPQPLSEPDIEVRGQKSCSSCTDIKTCYNTHGCYWEPKYECVDKKDAPGPGNRCSAPSRAHNKEHCEKHKFCKWHCPDPRKGTCKNRSY
>FOXG_14703T0
MKFSIATVACFVLGVATALPEADLGERGEAHPPSCYTYKYKGSCKAHGCQWYDKSECVKDYAPGNGKNCETANRAENKKNLCDKHPHCKFIEKGECKPKKSHY
>FOXG_14768T0
MSCISGWKLILVAAIFIAPFFTVLQTAPPTPRCIKLNPTAPESTVLNNEPSERPKPTVAVLATGGTALGKGGSPTDTSHYVSGASHIDSVIDLIRLGFQETAHVVTHQIL
>FOXG_15165T0
MKFNLATVGFLLLGSTIASPQPLSEPDIEVRGQKSCSSCTDIKTCYNTHGCYWEPKYECVDKKDAPGPGNRCSAPSRAHNKEHCEKHKFCKWHCPDPRKGTCKNRSY
>FOXG_15934T0
MAALAVCILLWLLSGLVFLLRGPAHHRRHPGAPTVSQTNIPRQCRGWRQTGSLFSLRTPLCDTIAPVKKDLKHSWLTYTGSNIVDLWLATDSLARRFGWLATRVSTTCFAAT
>FOXG_16398T0
MRFLLLIAMSMTWVCSIAGLPVEDADSSVGQLQGRGNPYCVFPGRRTSSTSFTTSFSTEPLGYARMLHRDPPYERAGNSGLNHRIYERSRVGGLRTVIDVAPPDGHQAIANYEIEVRRIPVATPNAAGDCFHTARLSTGSRGPATISWDADASYTYYLTISED
>FOXG_17546T0
MKIFPFVPSILRLVVSAQLQGITEIDWPKECGHASESFYPAIPTAKPPVAEAPKVASTQVETPHSVLTHAPVIHDNPSLPPAEHATQNVPFSNPSAYPPHTEASVSGYSQREQSPEL
>FOXG_17819T0
MHTLYGTFLHVLFCLLLSELTQSPTTQLPAAVRSLFGARNAGQTQKYQKAGVRCICQCHQPPIYTGLSGFIPHARALRDKASDTIEIKLFRRTVWHQGYFHNNQYQR
>FOXG_17980T0
MSSSGFLCCIVLCCAELRYAAVHSHPIPFCSQSPKQKLPEFGPSLRKSVP
>FOXG_18270T0
MRASLSFIPAIVFRTTVLCLCPSMICCTAAIILPVPPLMQQAPTATSSDHPCFHDVHQVWGLNGAQKELKGHIKGSEDKSETSKKQQDSTWLELFSSSANNF
>FOXG_18521T0
MSWLNSGSFASAVLFVFLMGRSKSLSRVCQSCSSDMIKAGMVPFLKVWNTPLDHVLWGKKMKEASGYGHILGIDSISAMHSCEYDERYAYGVLLTVKGYPDNYVVGSVICRTLTTIIITGNQFELELFPLFSRF
>FOXG_18568T0
MESKKLSRFVWSAATLISMTLRDISGVLGGEWSSGYRVPGLAIDSGACT
>FOXG_18686T0
MIERGTPVLINFRTVAQVTALLLILASLFTSPDFKVDACRHVAPSAAFIRSVKKC
>FOXG_18715T0
MSSVRFSRVSERPAVSFGAFTVISVLPSTTGISRSSGVSVPSLSSSPSSRQKSQEPSSQPQPSQPRRLDLFLSDFSSSSCFLGGSSPVKEARSGFTISFVK
>FOXG_18779T0
MLLSFYLGLGAVHPDIPIAETLPQILLCLNVSYELLFSVDVALGTRGFCCVDWLGFTGTRLL
>FOXG_18829T0
MVKASAALEVVLLSAGGGPLAIAAASMTMSRSKASFSAASVSFRVSSSSAGSSEPVSSGESMASSSSAAAALAEAWASQGSSSLFSCSWSDSFSVVASLAPSEPCSHESEPASSPSVSYSDDVSRRLSASSGVGGGRWTKEAYLPISSDDTYIMA
>FOXG_18884T0
MAMLAKRRPQRRQGSILGVIIVVVIRVVVCVVETPRSCSVCSGHGGELKYGDDRLKPVDRVRIWNGR
>FOXG_18924T0
MRCISCKKYVSLLVCFCNFSTQDPGAVAQDLRGHIFTDGSLEHLLAEIFIPRINWVLIKVEMGDNDGISGEIIGDISYK
>FOXG_19067T0
MLSRLGTACDPLATLVYLFLTLVSLRSAGNAGSQSVQIEAKTSGFWVPYSTPSGAHIEEHHAVCVSCMRPINTYVPDPPSKLPLNNGKPIDKCRERTPISTTTGSSTNNASANVTRSIRGH
>FOXG_19797T0
MKFQQAGCQLLMFFVGVDILAHDVMFISFNMACSSWDSS
>FOXG_19841T0
MGVQLFCCAFTFFFCFCNLTRHQLIWPDLQNAKGSTQAGSGKLPLLGLGADAHLRSEKMVSAWAFDLIALGTSYLLLRYTTVRYVLRNGSPELALNARLPNRHTPPRVHPSQHFFSLSVDTQRHFDLYSLA
>FOXG_19890T0
MPAYRFNITISLFGMAFVLTLQVYRDDLPLPHRHPHCRGGGRNVNSGRRGRGGRGRGGGRSYPRIGN
>FOXG_20247T1
MKLVVVLSIISSVLAAAYSDPAARLDNGLFTRQDEGEAVCANCKNSVTCNGVKNCSGKRAAAPHFFKRQQEQEIRNVCNNCKNNVICNGKRIDCS
>FOXG_20247T0
MKLVVVLSIISSVLAAAYSDPAARLDNGLFTRQDEGEAVCANCKNSVTCNGVKVNCSGKRAAAPHFFKRQQEQEIRNVCNNCKNNVICNGKRIDCS
>FOXG_20259T0
MQLLNIVLALVPLVAVSEAACHQSGESWGFHERLCAVITARRVQGRAYLSDSYCQGQKKTHCIFVPGSGKHADLDVKRLTGGLPRPCPNMLATTT
>FOXG_20453T0
MANTFSQHDSLARSHHLLTFFLLPTSLFPENRTLAKLRLTRDPCLRCQRSDGSDARACDYWGKVNRPADAIRDNSHDVMSCLSYSPYAVSEITVLLMQGRAKVDSHPPTGATREQFLDHIIINLPNLS
>FOXG_20651T0
MQFNINTILAIFAMASVAAAQQQCIETPANNQCPASHPKFCAVASGTGVIHTACCQSNVQC
>FOXG_20782T0
MRMWFCQSLFVPYLMGLQYTDISEARPRHCYTVVPSRYHAAFDTITLRSVGNCTRNPEELVCGWVKCSIPQETCVAATNPHESTALSSVGIAEILQGFRVKVSSVRNGLS
>FOXG_20908T0
MLFAAGLQKILAPKSRAVSDENDTDPRRNDARIYETTSLSGLGNG
>FOXG_21093T0
MIFKPFLSLIILFGLLACLATAAPQHDCQCSRHKGSNGGRGLNARSQMLPSPWPPTKPKAQKYRQDDTLLFWDGESRKFKCLVTSYFVNRSKSPLRPFMRNKIVDAVNDTKLKAWKCPKGGPVKKFPKGKQVKKIIKLDERNHEKPKEPEKPQNEIS
>FOXG_21137T0
MRFHILLSLGLGCMASPCKPSSSVVTTAATESSSTETSNPTSTIALSASMTEAMSSETSELSTISSIVSTGSIASTESVSTILSTSNFITEASSAPTTDATTLFTTTSASPDTTTSSPATTSSVAPIAYRVKALDGPIPNAIVRYSPTSGGVLEIASTLTDGSVEAVLSIDPDTGYLSSNGYECALSPTSPTDTLQFTYATTLRSQSKRASPANLMPVFSLYYVLYINDSTRLYI
>FOXG_21391T0
MLFAAGLQKILAPKSRAVSDENDTDPRRNDARIYETTSLSGLGNG
>FOXG_21467T0
MGLRGRNLGAFALLATASLVQLLVQTVNAASKPYVYGKAPAMLHPSSSSRSYSAASARL
>FOXG_22560T0
MRFNVLALLACIAIAAPAPQDQCPANAPAGTVCCYDNVIGKCHGPGQIYNICE
>FOXG_22587T0
MRFNVLALLACIAIAAPAPQDQCPANAPAGTVCCYDNVIGKCHGPGQIYNICE
>FOXG_22828T0
MKLSALLGFAVCVPSTMATIYCRDVSPPVSIIDALKRINIDLYSVTHEAGVKPTRQRGKDVNVSVPSTVEVPQGITQMVACTIYKSVETMTAFVNSRPSHELSPVRKSASLT
