# Supplementary material for: Kingdom-Wide Analysis of Fungal Small Secreted Proteins (SSPs) Reveals their Potential Role in Host Association
Source: Front Plant Sci. 2016 Feb 19;7:186. doi: 10.3389/fpls.2016.00186 (PMC4759460; doi:10.3389/fpls.2016.00186)
Supplement: Supplementary file 11 [file DataSheet1.ZIP › F.verticillioides.SSSPs.fasta]

>FVEG_02722T0
MPTFFATFTSVWSALPTSLTCKLGRKLSAYEIIRKKATPIIGRHIDPCLLPLLQESPATFHVAEKLLRRRYPDLRLVGLECTENTDRQPGKYVLSITPAHSPSSCYREWTSSNRDSPRNGWDS
>FVEG_03568T0
MLKLPVVLLASLLIPFEKTPSQIFAKDEVQALPPLAEELDGLSSQYPPRDRLPLLLEAIPACEYMPSIITSRRPKKTPDAEALTPDYGELPRREREKRRMPQQERGIRIPSRSTLDDTLSSQKHRNGALTPSTNPCEAPTGRGKNKRGSLTLLLPLDPLPPGVVSGRTQRGVNLPTEAPRSPDGSLAEMLSSFPFS
>FVEG_04009T0
MVSAYCTVLYCTCGMGCLCLCLCLCHCRRCHGLPRKITSGRGVAVSCSLYLSLCL
>FVEG_05178T0
MKIIPTSVQFFACLCVLISACASLLELLPFLFESSAPTTDHVLC
>FVEG_05841T0
MKPAPFAKNSVAFYICRLPLAAVSHVLRMPLSYALSACPPCRSSQSYLPSV
>FVEG_07001T0
MINALFPFTSGIWLILSFNAVANSRFFSSYTQYCFFHILTELPDSHTIFQGSKKATQLQAQAVPHDVSYRYVTRYSQVAAR
>FVEG_07332T0
MKPKGFIHLLCHLPSYLLLCSIQLQLLAISKILGSHANQESRKSDLRTSTQLKTLFGPPAHLLRLQRRLASRRAIRGDTWDMCRSSRESRDRLLCNRQYNNC
>FVEG_07749T0
MKFSIVTLATAVPALAEWLLFLLILGSLCWNKLTATSLNFRVKALLAMNLVTNRAWVGSETDGWLLMGCSSASDWTLSRALAFDDSSSWASLIWFETKSELEQPVKKSHHLVI
>FVEG_08949T0
MSSTHSQSFSNSLSLAWSALTWPLLWTQAPRVILAPDPSLPAAQPPEMCQASRWDLSDPTSKSPGCTNAECRIQHQIGAGALDLSPLLSLRPRSHIGCYRAFIDDATVLL
>FVEG_09444T0
MMITKLFTLTLSMLPVSVSGLAMATRPSAISARAVDKDNSSLADSVKFYFTTTLDPTTSLESANWTEMDGPPANGDRALCIDCPCTIDREVDVEVTDSGTWWTSWCHFRQGVEPDGIVFVTQFKSTTVTWSAGVGITLPMLGKAIKAKLGVSVENTKGLGIGVGCQGDHSWSGTHAIYFQEKMGWGNLKITETFTTTGGPQCPHRINTRTSFGTSSWPDPDNTGFRQFQPGCRDPQNGNGPWCDFFADNLQHTQ
>FVEG_12882T0
MLLVLRSTGWFRPLLLSLSLSSLLNPFFFPFDPSLIFKHA
>FVEG_13634T0
MKITNNLALIAFASQVLGSPLGNRSPESIEARADDTAEPGRVGWLVEDRRRSEDTAEPGRVGWLVEDRRRSEDTAEPGRVGWLVADKS
>FVEG_14787T1
MSRVFSYILGSVFTLFRILHSCHLSSPTSLNSCIVGHKRETVGNQDPVFAPLGKKVAAARRNLTRRIRYVVLFGPPLGSHGSDGLRYRPHPQQLANR
>FVEG_14806T0
MQTLQAPEWTALHWLVCLLASSPPIFRSRWLTRDLQLYCSQEVTQVHQGQTVQVSTPPRVSVSCVERGPFLLATKRADSHSRIISRSNPAETQNNIPTVKLRVVILWTTASLPLRPYLTESLLQDDAALQQPQPGTRHKKDRQFTGLCDYAGIIGQIAAAEAMNKPCAVPADQGLKSWPQLLEGNLLVYRRS
>FVEG_14806T1
MQTLQAPEWTALHWLVCLLASSPPIFRSRWLTRDLQLYCSQEVTQVHQGQTVQVSTPPRVSVSCVERGPFLLATKRADSHSRIISRSNPAETQNNIPTVKLRVVILWTTASLPLRPYLTESLLQDDAALQQPQPGTRHKKDRQFTGLCDYAGIIGQIAAAEAMNKPCAVPADQGLKSWPQLLEGNLLVYRRS
>FVEG_14979T0
MFITCLSCRCLSLVIPTPSTTHSSSCQPITPNPFTFRPIAASNSTLPWAAIMKSVFPDMVELLSTTGNLPRLLCQPWAWMAMARARCSASTLSWDAS
>FVEG_15016T0
MRVNFVTALLLNLWIIRFGDSREPVFRILRISLRSWRLSITGHTKFFANHRACGCHQNRPGLMNMGRDPDFCRYLGACRLFVWTKGLDPLSVCSWGVRRQRIRVL
>FVEG_15059T1
MLQIFGHFPMRLAVLAVFLITRSTAITVVSWPVEGCSVAIGLGSSLQLKNQKSRRLARPFVVDDVLEAQLGLGISALGDFVPWLCALCHS
>FVEG_15059T0
MTPPLFLATRLTPTKQIFGHFPMRLAVLAVFLITRSTAITVVSWPVEGCSVAIGLGSSLQLKNQKSRRLARPFVVDDVLEAQLGLGISALGDFVPWLCALCHS
>FVEG_15162T0
MGQKRRALLLVSLEVAVAVGQQHLLRRWSNCPKIDRRSQHGHLHWHSQVAASPKQDTIGTGGLGPPCLEPTRSLAPVPFRPLSVMIVAVTCWGACFIPGPITCLVQDWATSSE
>FVEG_15188T2
MIILQLMMTRLGCNASPMLSLHVGGCLALLQYGCGCLTGCGCNTRRTSTQRRFSQSVTVSLPLIQPWSRQVPLAEISSALQLNQVGSFPPWIHADILTRGCKLRHFVLASSGTNKNS
>FVEG_15188T1
MIILQLMMTRLGCNASPMLSLHVGGCLALLQYGCGCLTGCGCNTRRTSTQRRFSQSVTVSLPLIQPWSRQVPLAEISSALQLNQVGSFPPWIHADILTRGCKLRHFVLASSGTNKNS
>FVEG_15188T0
MIILQLMMTRLGCNASPMLSLHVGGCLALLQYGCGCLTGCGCNTRRTSTQRRFSQSVTVSLPLIQPWSRQVPLAEISSALQLNQVGSFPPWIHADILTRGCKLRHFVLASSGTNKNS
>FVEG_15294T0
MRCCIICLHVLLHPASITKPIFVPSCACRRGITEQILLLPLLLLLQKSVAPNQRHSTNKTRFTKQQPANNSSKCPAKPQTPTCDAFPDRSQIQLRIITLPPHVFGH
>FVEG_15316T1
MYKKWARNSQEPSLFLLLLLPLRLTCCALLRARLLYMLNRRHAFTDLTKSTGIFHNRFIRSLKTAFAKMYDTRFCAHCDGVKMAGFLVGDSSGRFMRAQENYCFLAAELGLELWLYRCVGNRFTFIEKTSK
>FVEG_15316T0
MYKKWARNSQEPSLFLLLLLPLRLTCCALLRARLLYMLNRRHAFTDLTKSTGIFHNRFIRSLKTAFAKMYDTRFCAHCDGVKMAGFLVGDSSGRFMRAQENYCFLAAELGLELWLYRCVGNRFTFIEKTSK
>FVEG_15519T0
MQLCSLTTVIVNLISLPISDLVATIPLTSICFSRNSTAVLAPLFPLWAAITAQAIISRCLCLPIPSVLAKVYNERENFIQSHAAKVKSQCSVIAHPQVQSWPAVSESQVKKLCGLHKIGSCAMDPCSAVYGAAQPSQRLLFIKLIHRLEISQLHSRADPYIAQRT
>FVEG_15595T0
MGEKQKQNKEKRLVTSLQAFCVCLLPLSVSICTCHVTSLFSHSHSHFSLLTPHGRAVSVSGMGVPGVSVGGRLICLASRSESESESESEPARPSHPWRASI
>FVEG_15969T0
MQLNTLQLPVLVFWGNMCVAAKQCDGRMRGVGRWLCAVLHLTGQPRGDPGDGPLLFGSGSFFASSLDDHPPHQRARSPIRYFSLNREGGLAQLITTLSASLGTSGRRHASLCIHASCYHLR
>FVEG_15999T0
MLFLILSASFRCPRLLYPSILSPFAIQRALDTLPALDVSRVFVSSFSVLTWAVSSLLPLSASQGKLLVSTHIRFVQPESKLNPAQDQGGPPKARPGSVGCLV
>FVEG_16138T0
MSDWMFPYLLAAWVERLASRPWTRTRILVLLSPSRVARPILDKDRHAQSVSVGAKSGAKLLSVRDCLLLKLCVSDCVVRGTELPLGSRITGVTYDMVVFHSQRSCDRHERK
>FVEG_16493T0
MHARLGLTLTALVGLQRLYACIPPPCRSSKKPSLSSHTIHVQLPAIHTQFLPDPDPVIVDANLNILLSLSLSLQASPERDKYLCPASCFVDSGVVGRLPPVFALSYQCFVDSVCLKPVRFDVYPYILASSAGCPTPWIPSHSSSSTHEALQSY
>FVEG_16641T0
MLPAFLLLYSPDSKRSPGPKLRQTRMDLKGPGYELFSTYTKMSMPMPMPMPSLIKLRHRFPTIYSVVPPGPPSFFLLLHQPQRTHYQKNHSADRRSQPLSLHVD
>FVEG_16681T0
MRYSLIILAGIAAVQAAVAAPPVDGHLSARDRTVARAELNSPGGKDWKRAEVDSPGGKDW
>FVEG_16758T0
MMNHSLAVALPPSSVWLPLSSVLPNISPGRGGVGVLGTHSLERRRRRPASLCTLELSSHTEFESGRVVSVGCLPPTLQCSPHTYFCRTASEQQLERNSKPFFAQIRLSLRLDWLSDGRLRRLATYFCSKRNA
>FVEG_16759T0
MFLSLLFEFGLGFGCCPSWALLYSKQGPETFFPECLEVFFLLDSGESEAKQAIDFLSVISDWVEIMRCMQQSSISVPCLTLSGRQFKWPLRCTLKYSVITRVL
>FVEG_17660T0
MVTLKIMTICCYSPLHLFLTIPGLLSHPSKSSAGQTSSHLGRRSAVGAGHKGLECHEAFAIRADVRKVCADVVALEPTERFRLFASGESRAAVIFDLDLATVLSCSEAEEEEGERENWLPDLRLKFA
