# Supplementary material for: Kingdom-Wide Analysis of Fungal Small Secreted Proteins (SSPs) Reveals their Potential Role in Host Association
Source: Front Plant Sci. 2016 Feb 19;7:186. doi: 10.3389/fpls.2016.00186 (PMC4759460; doi:10.3389/fpls.2016.00186)
Supplement: Supplementary file 11 [file DataSheet1.ZIP › N.parvum.SSSPs.fasta]

>UCRNP2_721m.01
MRFASTIFLGLLLALGVAAQSTDSCIYCCNNCKEFGEGTIERTDCHALCDSYQCGGYPGNCEKLEAAGELN*
>UCRNP2_8578m.01
MSSFAVGPLLAAAHAQAHVRPPSSLLEAEMADFTQAAGFQPSPQQQQQQAQKAQQQQKEKAVVRALQQRDQARQERDEALRRVAQLEQAVLLLGDHLGVGVTYWVPSR*
>UCRNP2_9377m.01
MRVSTARVVSALLVLLPALAAALPMPLPPLRNLPRTEKGQIDYTRDLLDPILCPATGTGACEAQCGSLAAGMTGACDANGNCICADGQGPIRQTGLREQP*
>UCRNP2_811m.01
MKISASTTFVITIATVVLTGQATPGWYAALPAIASTSTSTVIPGEATPTAPAPLAPKLPPSKPETPPQKLNVPPSKRKVAPSKRGLPPVGDSHTIGQRDTAHVCDLNSQIVSQEECDERLPATGIV*
>UCRNP2_9697m.01
MKLTLSMFTLMAATVVMAAPAPAPEAEAEADPQSFGFRPNNWGNNWNNRWGNRWGNRWGNRFTSDCNACYGTCPIQAQGAPAINPGCTQQCNYFVNPSCTPCYDDWYLQQALVNCPADSPAGQRYGWQNNGGW*
>UCRNP2_827m.01
MKFFAAITTAMAFATAIAAPLTVDTTPTTSLEQREINPNQGITVFHSKSKFLGRTEGKFRIMGFLRVTGAMFEILKERMGEEGAADSAERASVISTAYFAHFRSWLGRNLAGSDLASLRTLFNRGTTGGAEDVAWEGTIGVQFNEVMNDDIYNRLLALLQSYLSPAGSDPVPVTFQAVDDAFAIGSPSQYQMPAIKARAAGTCSDTMDLTDLFVNQTPALPDLLGSGC*
>UCRNP2_10318m.01
MKSTASLTILFAALAAAAPQSVVVSGSIVVPSGSGVAAQPSSQPSGSGVAAQPSSQPSGSVVARAPQETQTVVAGVTTVGETQTVVATTVGETTVEATVVATNTAAVENTATVIARAPQETETVVAPSVGVTTIEATVGATSTAPVENTATVVAVSDCP*
>UCRNP2_1138m.01
MKFFANIILLAAMVSAAALPAPASEADIDKLRSQGLSEHDIASRFPHAHATASLLRRAVDADGEVAPGQFAAPLNIRARDIEAHAGLDENSPEGYRVQKHVYAIKDFIDAVLSGKQATAGNGGVAMRRKRGVAEGEQQKPARWIYHW*
>UCRNP2_1543m.01
MQLLTPNTLIITALAAASLAAAAPIDVPGPGPIVGHSHGNTAKTGSNALATPTTVPHGAGPGCGAHPPAKSMLAKRDDDEEEKGGKPVTYGVPNGEPEVTFVNGVPHIKLFLGGRQQLQRRGSSSSSDDDMSLTLSAEEYAKLLGQYKRLKQGKPDNGKYEFAVKISPDTFAQLTGTDDEMEESERDRRLRQHHKRDGELQRRENIFKEAWLGLTQEHFHEPLIPGSTNRHDAIPPPFYLDKPGWDMPAREAAEIKDELKKARGGG*
>UCRNP2_1816m.01
MKLIATTAAILGFLAAGITNATPIGSSGPLIVEHASNLEQENAFKGPVSSNPGPVIADSDMDLPPVTSNSDHQHGGRDAKGLAQGMGKIRKDTVEPLQDTGSADVDDLKAEKERQRKEWADRRTIAWGDN*
>UCRNP2_1846m.01
MRSQFLLLAATSAILAHSAALPHPNAAVPAAIAPGANGLVGKPDDSYNKDDSYKDKDYPVDDNGDDDDDGDDYSVDKKNARARRGLIESLHRRFVAEKRGGDDGYDDGDDEDGDDDGYHARRKAKRGDDSDDEEDCDDEDDAAKRRRRGMAKRGEPIEDEDCEDEDGGDAKVRRRGEPDDGDDDDDDDDDGGYRRLGKRGGDDGDDDDDDGDDEDGGYKRNRRRGVAKRGEPGDDDEDCDDEDDGYKPNRRRSMAKRGGDDDGDDDEDDGGYRRRRLFRA*
>UCRNP2_2094m.01
MFSALLNLLALAALPTAALGLGRVVVENKCGAAIEVRSQLTRGLWVATAPAGRFASSEFSAVRQEVRVRPDAGTDQFLVVDFALVDADDDRVQVLVDGNPALFDGRWAVRSSDPACRPATRRTVGDEAGVCGSDTVFTLTVCENDKSGRVAEMGDAGHASFSPRGAGWRDRKGLRVQL*
>UCRNP2_2894m.01
MTPPQFILLALGLTARLAAGFVVIPGLGSSPRASLVNRAAAAAAAPTALPDQAGESIRGYIDHECDWATGFEGAGKDACVSACDGIFHEDTCLDSLCVERHDHESPCGKCFCTCGPS*
>UCRNP2_2998m.01
MRTVTLLIATVFAAGAAAARSSGGCDEKCDAAYSSCMTGCQSNPACIDPCKRDTCLKIEICSECWAPCL*
>UCRNP2_3889m.01
MLTMRCRMFSSALPFIFTALAVGAQAASDCYQYASRSDDAASNFIYEDLDGTWQWKSNTFGFYGTTVKADNYVNFGNQALVSVCCTYKDGHSGCVDKTNGNQCNFPSQDIDNCWGYSTYH*
>UCRNP2_4019m.01
MHTISVVTTLLALAATFTTAAPTAQAVNAGAGFGLGVGLGDVNLKIATELNSTLSAAGFQIGALIVTNANNGHTKRDAEAEAEADPQLGVGLGAGVGVGIGPLGAAVGASLGAVLDGLANAGVVGGVGAVVSKRETEADVSAAVGLIVNSFLASLVAGLQANAAVHTS*
>UCRNP2_4098m.01
MKTFTYALLLLSAGFSAVTAQLCAGAENCPAPSCALTYVEAKTCTDCSCTAQVAARTAAPEPRVQAW*
>UCRNP2_5252m.01
MQPTTLLALALTALAPTALACRQLSCAGDVCATSATEGAATLCELLKGARSGDTTLVGRDGCGWAGEPAAGVASALGCAAGLNRYTGGLAVWRANDIMDPARIGSFSFVAPDGKSTVGSCEVVKNVDC*
>UCRNP2_515m.01
MKCFAILAALTSTIAGAQALTDEWYCSCNIYHVGYIGLADQCKEAGREVVAVQNSYTGVWYDMCKMDLATYPIETSPVDAGAWTLDACKEAYADQYADLVGDFFARCTRNPDN*
>UCRNP2_5484m.01
MRFSKSILLALASVSITSALPTAHDGPRSALLDAFDPDDEDEDDRFNPFDSDSDSDSDDERRSLDDRAPPPQPPPPKGPPKPAPPPPPAQRFRRDALAGKDDDDKDGLLDNFFDDSDSDSDDDDDRKRPFRGKLDDRAPPPPPQGPPKPAPPLPPPPKERRAAEARDEGKPKPKPKPKPGKGGRPPRARRAAQGHPPGHPVPPPPPPVAV*
>UCRNP2_5620m.01
MSQTTRLVLTSWLAATALLVAAQDGASSTTDEPASSGLTFDGFTYPTATPNVVYVGPFSQAVQIPSTTATPFTTVDGVPVAAVGLGLVLINGCQRDADGHQVCEDLQTALSAWVVGSQTLMASETATLASSVAVSAAATAVVVGTQTVRMPPPAPVTTVAGVPVATKEADQPYSQECYKESGYQYCRDVRATEFVVEDRTLTPGEMTTEQCDGVGDRWVDIKDERGSDQRSNDCGGHKRGGKWLVRLLIP*
>UCRNP2_5889m.01
MVGLVSSIIIGLSALQLAYAADGKVTFYRDIDCKGTNMWDGHVGSDTGTRVSNSDLKEALSFSYSGYFNMIIATSSKFDSKTCSYCSNHHEDHHEGGCININTGFGPNYVALLKVGNDPSDFPCRNYLNSCPFPVPPGNGLEKQ*
>UCRNP2_6441m.01
MHPITFWFTSSLAVLSSDPPEQSKRGFGIKLKDLIITPFMKYKLHLSLKKEEEELLQHINAHPEVKALI*
>UCRNP2_6781m.01
MQFLKLTIFLVFLLAFAQAVPKTVHYCSKIHSTDAAAPAATVPPHASTDNVGLTPPKPGTIDDEAHDGTIFQLRSVRSEVKMEVNEPDRELRTEMPDETPNSPYLEPRQVNQDTVPDEYAGIVPSECDWSTGIEDGGEGRMACQAFCRDHFEDQDECDGSRCLANDGPFFPGGSKKPGRCFCTCRCPEDILLSLQ*
>UCRNP2_6936m.01
MRFTATFFVTLFASLVASETLDLSGKCDSHNGVYSWDCNINQEDTAALTCNSRLSGGGSYCSDCVRLDTPGFFECTCSGNECP*
>UCRNP2_7265m.01
MRFDATLLVLLAAAVSAAPAPAPEAEAEPEANAPDPKGNFYGGRWPGNPGARLFGVPNQWGGPAAFNNRLYGRPLQYDNRFFPNTFDRDPWTPGIQKRSADPEAAPEAEAAAAAPDAQAVPDAKGGPDQKFWGGPGPGFGFGFGLPPQARPLRPVWRNPALYAPRRPFGYDDRWDLDYWDGPYNKRRMSKRGEPDAKAVGAKCPTWPYCGGNRYPAWGLNDYDDDDDLFEKFFDDGWDD*
>UCRNP2_7477m.01
MNFKIATALLAILPAWLAYASPIGTVRSVDSEEGQEEVQAWGGDLNAIDFKTKRNEVEDAETADVQAWGGDLNAIDFKTKRGEAEEAETEDVQAWGGDLNAIDFKRDV*
>UCRNP2_7796m.01
MLSPILIFLGITGALASQGWEATMEKSADGWEILQTDNTAWIKTVIPEKPRCMQREQIVPPYVKVYQESCLEDGADDKSYFLPAFKFPELVDVAGGPLNKGSPHESLKYGVGTEKPPTCVPKAQSGSHGCQQCVAESTHQTLTIEACPILDDYFYPDEVAKQYAKWWISRKQLS*
>UCRNP2_8020m.01
MFTKAISTLLVALSALQHTALAAPANVTVEARGLGPIDLPEGKDVAVSFSCNGQADWSATKDTVAAGSCIKIPNGGAADAEFSYDTSVYASVSLGFYVRDDCEQLDYGWFKNIWYAYRGNTFTYLRGACIGSTDKWVEDGDYPKWNSFQIAYKKAEDMY*
