# Supplementary material for: Kingdom-Wide Analysis of Fungal Small Secreted Proteins (SSPs) Reveals their Potential Role in Host Association
Source: Front Plant Sci. 2016 Feb 19;7:186. doi: 10.3389/fpls.2016.00186 (PMC4759460; doi:10.3389/fpls.2016.00186)
Supplement: Supplementary file 11 [file DataSheet1.ZIP › A.terreus.SSSPs.fasta]

>ATEG_00232.1
MVAVKDMMIAAAAVLSMSTLVAPYPIPRPTEEQEEVAYTGVRGAPLAFPFRHGVYNYGAPVHRRVVGAEESWSLRLKLDEPKSNGTNATRPLGGWKPRKGLADLRKDGGAVCKVGDNGTARGGNDYEDARSDKDGEDNDEDEEEGITEDPDGDNADGNQKPASTKT
>ATEG_00397.1
MSWLLAMSAARLVLVRCIALYVESGWRAKYESELDDAAVRRLQPWWASYRESRVVYLARPSSEATPACVVFFGVVAHSTWPVLRANRRQNHRHHLCQFPSVPCPVELTTPVVKSGKLGTAGMHHPKNARGIMSCKHGIARGQKEDTLSLLAKAFVAVQKSH
>ATEG_00420.1
MQFPLLLTALASTATIAMARSLSAEPWSVSGYTDTKCGNLVYTVGDTTDHSDCTNFDTSKPILALGAEVPPGVYLDVYFNKNCEGSVYSTFTGWSCLKFDHLLFPESVKMSKIGTEEFDRSGFKSWKIRKERR
>ATEG_01058.1
MSLHLFVLITASVLHSCSLNMVSTPVPDIDNPGQYVCVRDTTGQMGQTCILRRCAQWLTSTWTVSSSTAHAALPESAGCAPELPAAEEVARNQQILCFYVAPPLRATKSRRKPRQQPVQA
>ATEG_01296.1
MKFYLPIALMLAALAIAGPANNAEAGKGDVDGHRCHKGLHHCLDMSDNGLANTTLYSIATTMTSSRTRKEKDAFIDATAVFAMMGSMAMITMATMAMTARTVMMVMMATTAMTARAMATTMTTSKHFA
>ATEG_01726.1
MISSKITLFLVAILGLFFQVSMAQSATTFTTSAVAEAPTGAASDLDYIEWFDEGLDDGDFDDGEFHIEDEDYETDPEDDDVVLEGKKPGNKGGKGKKPKGYKGVKGRCNSNRICDVHDPPHNCKCTHPGLTCTCKVPYF
>ATEG_01889.1
MKFNLGVGFLLFVTGTFADMVPGDYTCWNGKCAGKCDPIDGGRDGTVTDTIIHHGDNWCYLQAGRDENMLNEPRKCSPALGCAPPQEGHVLCVTKDYDEGLGGCTSENS
>ATEG_02151.1
MHFLLALVLSAPWRRPSLLLRGILLWVPGSTGLVEVSTTITTCPKDELSCGCKYVLFHRVCIAWHCNCASFQHCYTVSNFWNWSDAHGLFEYSFGQFGAFQPALGVLALLWTSDFYIYNFVFGSSVIIGHSQPIHGPVPHLNFYTLVYFRSPTATPTTPNQTPSSSLSSNGNTSESPTTPLPTLTSSSTTSFTVSTSTSLPPCASCNPLAGQNQRDITTSKQLFLVKILDHNVNL
>ATEG_02300.1
MSCFRRLFLLTCLFFLWAISSDAYRPIRKTYRHIVPRQGTTRVTSISFSPEAEDGCFPFNVDGSDSGLTACVAIQGDQVVVTYPDISSLGDNYEDIGVIIGTGPTDETNLAGAQFTLENGYCTIEGTSASCSIPIYEITYNPCSGTIWNIRIIGDLTSGSTGIADGQFNFGCGVIPTSSPTTTTTTTTTTRRPTTTTTTTRPTTTTRPTTTTTTTTTTTPTTTTTTTTTTTTTTTTPATTTTTPIVPTTTTTTTTPIIPTTTTTTHLYYY
>ATEG_02456.1
MLRQLLLTDSLCLLCLLAWRVKSNLELGSVSTLYVPPKQGIETQSMPVDQNLPTLVDEGVVWTSAHLPVSPFNTPDSLLETWGSCTEYNTIRQLDPSFK
>ATEG_02584.1
MKLNIFPLTLMLLALLIQGVMSKVIDADANIDSDAGIEPNVPAMNDTDLDAANLEPAMSVQVCSGKCKTGIDRCLVYCDHNMEATTWACNKITPVCDTTYSNDDTRH
>ATEG_03038.1
MQFKSILLLAASATLAVAKYDVGNCGSSNQDGVNLGVGDSETQTACEKAGGEYCSAVYNRCVIETTKWDAFEKECEDQKAYKDKSDIEDKDQAKRDGLCVSGVSEW
>ATEG_03048.1
MKLNTIILGLCATLAYASPMIQEHEPTDVTGQEQPAGTHPGPYPPWPYRPWPPRPWPRPFPPKILESPVSPRQDEGDGGDDGGNDDGNPFDPFQDDDEEDGYWDGYFE
>ATEG_03571.1
MSKAKLAAAAAVGIVTGAGSVLLYPESRKSKPVLFPDLILFSNEGSGSEDKALVSKLVDPTGVLKYGYPGSVNDKLKEISLYVIGERRNNFRISIRPDDDWTSVSPL
>ATEG_03621.1
MRLSAYSLLLTAFAGIVWSAPTDGGENELMKRQCVGSANAAQPATAIVNVIATMDKGRGYPEAGTRNVLGGQRDDRATSEVMLRVTSSRVGMGRLAMSTSFVPNGEIRIG
>ATEG_03693.1
MRYTAVLSFLLVGLSPLSHAAPSRADARSMRPAGQAVKMDERHLPWMGDDEGEEGPEGPGIGRLLPLLPLLGGEEEDDNNNSTGITHWPFPGDEDQEDGDLLSGKRHFPWMGDDEETGPGNENGM
>ATEG_03729.1
MGVCALALLYLALGLAFSLLAWFGSVRKSCFGPKKATRDGMLGAGQVPRGHVAGCSIEKDTRAPGFSTPFTSGTPNNRSCGTADRVRCQGSRMLRTGRRNVIERVDTVAAGRMYLAD
>ATEG_04181.1
MHFTGLFFLAAATSALGAAVTQPTPTPSAQKINAAQAQASSHPPNIAAADSPALCGPHGPGNVGGAFKLYAEDGHAHVTHIQAYLTPFALPAPAGLTGLQVTFSNGETKSAGVTEGIARSCVVDQRVTEVAVRSAGFGVSQLVIRKEDETVCALGYETGVSNACSAEVVGDGVLAGLEGRAAGMLTSLGVAFL
>ATEG_04716.1
MKISLALSALALLACPAAAVDFDPTADCAEPRTAWWNLCTRSASNCCHYSAEKANATCPMSRARHYFYLGRCRTLYEVSALPYNKTDCHGLSLENVTHDCSPGHFLAKGLSRQGWLSLDMYFAEYETVPPDTG
>ATEG_04905.1
MRRALLTAVSLTLFSLAALAEIVPYEETLTHRENSIASVRLDINFLGLGPLQASYPTFGECVFVSTPPAEKYVRIDSVGPVDPECVMYSGAECDGESSGPLGQTVILPRKLSFFPQSFECGRR
>ATEG_05035.1
MPSLKLLLAIFILFSLYIQTGLAEVANPTTTSVAPTDDNIGAPAPLYPTGDDIPIGNDDEGFVDDAVNDDTVVDENDDADLDVSADPTDPDTLFGDDQGRKKMCRGRCRRIGGGKVCHCTQNGFGSCKCRIAHAPCRCIVRILSTSASLFHSFDRDRGSGWWRLD
>ATEG_05307.1
MRAALSVTTGGLSGQSHGHGEWNLSLHPPSQSPPPLGKLDVGPTAKRQMLSMYLVLSWIKCHPTWINASLYSLSFTLPFYAGYLQTPTDYYVPRYALPAIGGSPKKEFLCFLQPTGMVAWCQMHGCIAAGTLQAPGQRCMEYAAVGYQGTT
>ATEG_05530.1
MKLLNLVALLMATSVMSMPAPDHDCHHEVANDTSVAAPVDNFEEINLGPVHVMDAGPCKNNNDCQGGWCYNGICLADGHCRSSVDCPGRFYCRRGDCINR
>ATEG_05962.1
MKASILGSILFVALATASPMESHPSPNGVAMDMAMKRGMGMDMKDMPSADMNMKHGMRMGKMPSSNDDEGVGMKREMDVDMDNVPADGGNDPMGMNMPMEGKGQLPGMEMGMPTGGAMEGMPRGMPRAENMPGMDMGMDEDMVEGMGMGQNKEGMME
>ATEG_07462.1
MRVSILSIVALLSACSAATPLRSLLPRSSSMFNLDWTRANAIKTVNEIMQQLPVDIKFWGMNQTEGFMGVNIAVDMNDLLAMGLVSMKSNVNAKVNVNVTITGLDQ
>ATEG_07701.1
MKYQLATLLFASMALSQSTTTVKEAREICGKNIKLSCCERGGPLQAVFENCKEISTARDMIVSNYIPEYLLNTVYPPIQTVASPILPALEIKYICVLCERATQQ
>ATEG_07807.1
MMYLRQILTLALVTCAYARPVAHEEMASALSSKDHTSLTGSDEGHEGVMRQGGLEPAPIGQSNDNPDGGYVGAYERDYVVNSPDGGYEGQGGDGWRKTDIPSASNAAGGYEGRTGGKSALEPAPIGQPKDNPDGGYVGAYERDYVVNSPDGGYEGQGGDGWRKTDIPAVSNPEGGHVGDEGFHKGDVPAVSNPDGGSSNPDGGYVGQGAGY
>ATEG_07888.1
MYFWRSLSILLVAALAAAQSPSFDFETLQTLQSDQGDLCLGLAEQLSSLRVEYESFAPSVSGSSANSLKREYERLWDAGSQIQRICNEISRIQQKMENS
>ATEG_08740.1
MDPTSFSPFTGWLTVFYLVRWSTGALGADAVPTSVQNDPHFMGWYNAPTTTCDDDVITYDNGKTADCANSHVRYAYHMVCQDRSYLTFAYRSNIHYIDVFGKLIYSNFTNHKNQPINQLLPCTSCIPGEPSAGFCIAEDEHNERTPPNYLATNREFIERREAYDHAQEMDTANTSPVYELGSYDHR
>ATEG_09066.1
MQFLWTAALIVGCLGAPLTPPFSKVAESMEGMTQTPMGSVDLALTERDRRVCSSLLYVPRPNPTNALDMMITDSVPWIEQCMIKLPILHGRAILTSAGHCGMYPSVCLNKSELAPLTQASSAFQNNNVLTMLMSLQSLMSAFCVSSFFRQCYTLRGSSRVPVTDQSQRESPTMTTDGDVNPTNDGTVNNNVSFLRFC
>ATEG_09731.1
MQPLKILITTFLAVATVTGHPSPEPETIVEFQPLSTKDVFYSAPRHDIHCGGNGWPKKYEWNDKIQFKNVLGCSESNENWEFPILEHGIFDGNNAKPEEVDCVVIRRIGKREMAYCGLVTHLVYGQWLIAARCSQAEEY
>ATEG_10182.1
MKTYTTLIMVLACLSATALGQLRCKTEADCPDDAPVCCGISPSYKYYFESRALVQPVLCMDPSWIPGQHRSAQIFKLSLQELQELYLARTREYYHYNNIIRDCNNIFW
>ATEG_10187.1
MQIQLLISVLALSTSVFGLCVKDQADCPEGVGFYEPGVSSVMDKVWSWMIMDENTSVSPIELRSLNALVRCKAESVSTPTLLGVAACGVTHNVLLSFYASNLRGFFDATSMGHSLGILSGQPCERILGMLLLSTICI
