# Supplementary material for: Kingdom-Wide Analysis of Fungal Small Secreted Proteins (SSPs) Reveals their Potential Role in Host Association
Source: Front Plant Sci. 2016 Feb 19;7:186. doi: 10.3389/fpls.2016.00186 (PMC4759460; doi:10.3389/fpls.2016.00186)
Supplement: Supplementary file 11 [file DataSheet1.ZIP › S.sclerotiorum.SSSPs.fasta]

>SS1G_00178.1
MSFRIPEPSICILVIGLAICNFSYAICSGLAGAACEISSSGKMNLFPRKLSFQSTHLVARGSGYKKKKQRLHVGTACLGVFSLSRIWTFQSAALELLNLQIFKRDLKYRHPKNNEVYVKYLHPELASEVGIGKVKSPTRF
>SS1G_01325.1
MNPTTTLQLTLLLNLASISVQEGAVDTFLPRDTLDIPCFPTNEQAAVHGTSAA
>SS1G_01390.1
MDTAMTLQSCVMATFISQCHCLSRRFDKTATTSVHCESLHRQKGYVLQDVKADSQ
>SS1G_02290.1
MMMIIININTLVLLSQRQAISRTGSKNGEKFRRASKKLQGRLHRQQLETRKKFHNILGNTYMQRKTPVTFNNGTFCRMKRLSKLQLKFTHRAPSTSETHLRADALLSVLDAQI
>SS1G_02689.1
MRVSILIALLPLTLALPTKRQLNNLLGGATGTGTGTSTGGADLLSGLTGGGAAPAAGGKAAGGATGAGGLDALFAGLTGGAGAGGAGGAAGAGGGADLLSGLTGGA
>SS1G_02808.1
MALRCLACLVICHRSCGLEPPPVPTTFLPECHHVSTIPLFHTPQMFMAVSSVCEQFLELPRGIMQYDLQYDNQN
>SS1G_02880.1
MPRTQMMIIRTPITSMVAFLLWMCLCSCRFVKVRMDVVELEVRPRSGGSMHGIEGCLASVEIWGLRIGFEVGDW
>SS1G_03131.1
MSHQGIGTLVCRAAVLAKLSISSTTSSALDLRSGW
>SS1G_03451.1
MSSVQTLSVLCLLIGLEALLIFFSSSSELCWKLSVEDELLRLTQKARIPTKGCLIQRGYELEEDRGLCRILFDTMSHKKTNSRRCLSL
>SS1G_03839.1
MSRNTDQLAELMTVILSGASALPRALCEKSSRHCDTDHTFRHVRNHDGHLLPRENLSGNHITWSTLGTSSKTWEVYCVAEWGRSGFQMVA
>SS1G_03878.1
MCSLVIIIPLSRRAFAVILPSCDSIQVELLTSFISGRRLRDATKVLSLRSGGSIIRLKACIAPLRSRSHLLSSPTFSDVQQIPFLLASNQCQTSSQEMSLVSKDPADARNQPFLEVSPERRNKVEWSPIWTT
>SS1G_03967.1
MGSRRAAYTGILGLVCLDIALLLTNHANHYICPIRKTRHRIWFQTFSLFKQGLWCKIPEMCIGRSDISIRTTTTSIMRRYQSQSVTIQRLFWSWGESGGRLSPARKV
>SS1G_04156.1
MYLVVCWSFAEGVFAVIIHDSPRGEDSVAPLKKSGKATVLRLDIRSSCVYRRFRGYKASLTYRLVFLERIIISEISQGNVLHTSIAVAGN
>SS1G_04993.1
MMMMKNNSFFMLASTNLGFWSVSLKIVVADMTILKFRVLDLRSCYLRAADPVRAVSARSDFGRTDSPQLDLEKIVLSEDMRLSLPGPVCEAVSALLA
>SS1G_05034.1
MPWLSVLAVAFESSVATPALFGLEVERNAENDPEF
>SS1G_05619.1
MEASCLPAILSRGPMACVLVKPHGPFFIRIVSCTSGIVPVLVLLPVSLQGCFQALLLLIPHLYRRSPSFTVNGGPYTGRPKSIELFAFNSPSHQSSLELCAFN
>SS1G_05665.1
MVIGVFVTFLAGLMAGLHLLNRARECKMAEVSCVDVASSMHIENDIDII
>SS1G_05751.1
MMHDSSFMRLVAVAANLAWWPTWPSYFSKCSGKKEEPTFACAKQACDSTGAGMINAEEWVQMMRGNL
>SS1G_06086.1
MALYAFQLLACLASRKTYIPQSIGGCWQGCSSFDVKSQNEKCPKTFDTNYVVSRVSNPRTKYISVSKPGKCRVPLVEGLKLKDKEACRPVDQSEFSREETNILPGNEAVHVASWRFLEIFLVSGTIRKAYHDKFPFPNSSRMNNGINNSIQNAKWRDNAALGCMPMYKRV
>SS1G_06238.1
MSMRAKTMNLLMRLYLLYKSSWARWEEVEEEEEIEEARFNPSIGRPSDGLSHSQG
>SS1G_06353.1
MAFRCDDVIKNVQRAYLVLGLFFSSAAAAALLEPRCMVYIDDKFSRRGSGGGRASESPLGGSVRRKEEFE
>SS1G_06504.1
MGKAVICLFGWLGAQTVLWFIVFTKERKDTFLLPPPQTGKTTAELAVKVISFFLGGKRASKHGVFNFKLIFVKYATQLHGKIIRTIMLEDDHA
>SS1G_06868.1
MSLDSLLLLRSLIGVFRSNFVLPALPFAAKGFPTTDFSISVPYNFLLALLA
>SS1G_07230.1
MAIILRLLCLFSACALITAAPVKVYTQRDLEYVRYPSTQSIEAISSKRDTEYVRNPLSDWDTALPASNGGPVEPVPQADLKH
>SS1G_07678.1
MILGFLIALWSFVIEIFIGGGGVSKLNVGEEVSSSNQKSKPTGCVSAVQILATLLI
>SS1G_07684.1
MHFTKTFSAPALFLVSASPAQFSDISTAPVNTFVRLLPLFSWALQPINFIQPHSAPLTSSSSLF
>SS1G_08160.1
MLFYVLIFPLLAYAQSRKGDLSGFPTSSANSTS
>SS1G_08164.1
MAIIRELVRMLAGVLPLVLMDLHSYGRALRNYQCVIGDSRLRLTLMFGAKTLRDMCQGNRNKHSKPQ
>SS1G_08933.1
MSRMRILVILFMTFLSRLCSYSILRLLLNNLLTRHNYTDEYKNGADEFRGESKDPSSQSAMLEKTSDITIGGKTLASSMEALEYRVSRSVNLRYEAHTQLNNFLMAKDMNLCGKSDAREFNLRFNKIRMLSITLSSEAISHHGQADSTPDND
>SS1G_08942.1
MSLYLISLQGGMINVVSADRYAHQMVSNPCGKTSQKDENFSVPSQAMLAGALSLKKEALVQRRGCNS
>SS1G_09643.1
MHVEVFLPCLAKLLLGLGWGRNFFRHVDCGASGPNLRLMELTLGVFF
>SS1G_09688.1
MISISDSLTIIFGCLSLLLTYVTAAYFNGRTPSIYKTGVEIMLSGRNERCERFNERNGMKPLGAEPKNSPNNQTTKQPNRRTTE
>SS1G_09758.1
MPNKVFALAIPTILSNHAVHTRAAWWQDHENSSLGNACCVGENECGGGMHGIELLFGYGVRTPELYLGNDRGKTPNSVHFYGKWEHHSYM
>SS1G_09766.1
MTAVAAAVVAVAAAAAVALQRAAVVAEVVKYEEANSSYAGAGEEKCQEVESMLERSATKLCYEAQDVHSELFVFEAISGSEEDFIRSNDPKMGANKRGDNAALRDDKVEEAETSQDDLVAHSAVAYKERARYMSCASDHLIAHSTYHDIFDKIISRDLLYFE
>SS1G_09936.1
MMGIGDGLAILWGFFLGLLAYEISSKRFQKRKKAREPRINMTGLSVHLQFRGKAVQEKFMFQTTVRELTRNEKMIHKEGSVLPRVYQIRCEVSHFSCPSSDPFRPINNSNFTFSPSDIMLLRSGSVVI
>SS1G_10039.1
MSLLLSYCHPLLSAYCCIRENYSITSYFSSPASQAVNGNVTAAGLVVSRRVLRT
>SS1G_10439.1
MFKSYILQAILVSHIVAMAIPAVAVNAAIVRSVGDTDADEAIAYTPYPPSGWDKRDAAVDADEAIAYTPYPPSGWDKSDAEVDADEVVFYNHRIYKKEEADADEATVYPRPAW
>SS1G_10451.1
MFASIIEVPPMIHCLALLLTVAPAGNSCLPGPRVFLKWLSIDRISIKGSAVGVARKSASKLPMLISVVPPLGEAGPERMVSSVLPNLRHTETISTATSAVKKHFKLHFNYTVGWLSPKNTG
>SS1G_10905.1
MRFFTSLQLVAVMFAIGSSCLAVSTKDMIRGTASDIEIIKDTELGDIE
>SS1G_10915.1
MACRSACLSLSSFPIILCANYWGIRKSTASISPPPSPPPLRNQIHNITLYTYKININFDFLTSRVLERTRTHARTHRTARINRKFPRSAPKVTLTYIDYLCKYFLFARYCSGLSSYMIDIDIWHLYRYMYVYLEWG
>SS1G_11065.1
MKIGILVKMVSAALLMAHSIASKASSKATTTTSASVTATASAAAGSEARSGLHRHGKTLYICGGFLNHEDISLALEGLSSLFGPDRKSLSQFPSGRHLDKVVYTHNTAQAYVCSRNYGKFANIGSEDIVENVNGIRKECGGVLSSTGELWFQTSIIVLVLVELMRRLASPRISEKHGVAWLVWCDLRLPWYPLISSCHIDQNVEVYHFFEQ
>SS1G_11696.1
MAVPLLKCACHLLIGLPPLIQGESNILAIEKDVLAKCINLPCKVPWSKYLVLKAKRVDFAEESWQYVNARHCFAPGSPGD
>SS1G_11928.1
MPISRNQSVKTYACFVILLVESGTAAWCICCQPSDKTVVALVARQDTPLSHI
>SS1G_12769.1
MTLGLHLNKAKKFALTAVFLIGIFKIVVALNKSEEVPKRSAELVMEEKHKMNLYQICGTTTEICEVPRTYQFRVILRRDQLPCSRLSL
>SS1G_12778.1
MKLSAMFILVASLNVIAVPLAHDDSIQRRANFKRTLTDASVDFDVTEKRTSSKPPLMDAGIDFAVAEKRASPENL
>SS1G_12909.1
MEIAVAILTGLGIAAFTQRMTLTLGNDTKSTNVPAALLAAGIALVGNSFY
>SS1G_12927.1
MAELFPLSLIVSALQVWPHNFQISSALYLHHCVCHSAIISIYNFSSSEHDKHKDALSLRRVTLYDSWLVLWWLPLGATRMSYGQQPNYKVTTRSYVSPTAWNGGNIPFGDGGWEYSVYKSRNLDDFCSPNNSHVQKGKLKSRTASAQSNISALGAGIPSKYQPIGIKRV
>SS1G_12961.1
MHPKNFLIFFFVAVCHSAVSKFQRGKFDTKNNDARSVSVLNAAKSQPSLVSNGLSTQPSAIVTTFKTIVITRNAKIADHDFKMTLGSEEAMYYGA
>SS1G_13142.1
MTDLGIKMAFQNARVLLILWLVFLYNDNFPDEESHKITRGLPREDIPRQPQINEHWTNQLDTHQQSAGDSEISPKITMPSPEARVTPSPRILHEVGTSNPSSNPHVSPHATGVAMALHPKKSPKEKLVRKN
>SS1G_13217.1
MKSSKALLTATGVTCATFPTSSSACMMRFMRATGNFVRISILSGFGFLVVVGGALARGG
>SS1G_13600.1
MLISVISILGPSLANSDARSEVPVALNFLNAVFNFVGTLRETDASCQSPGVWKFGIPALTLRGHAFIHDTSWRRNAPNNRMVCAARPRTYLKAYDRRSLWLLPGLYMNRAFGVKILPVGK
>SS1G_14246.1
MAIVCFLMVGLWVVGGEWSLVSGMRTTISLFKDHKTCGSEGFGVQN
