# Supplementary material for: Kingdom-Wide Analysis of Fungal Small Secreted Proteins (SSPs) Reveals their Potential Role in Host Association
Source: Front Plant Sci. 2016 Feb 19;7:186. doi: 10.3389/fpls.2016.00186 (PMC4759460; doi:10.3389/fpls.2016.00186)
Supplement: Supplementary file 11 [file DataSheet1.ZIP › T.melanosporum.SSSPs.fasta]

>GSTUMT00004042001
MPCIASICCVVISNVQYSAVEPHPLDSLSSWPLTIELGFEDAEKIGGEEKQNKKKRKQNG*
>GSTUMT00004099001
MKVTILFLATLLSAALSEPIPWEVNGNRGVYRREPEAEAEAWHPRAGDPMAIWQKRNAEPYPEAEPEAIPWTPRPGRGAYRRHARPWTPRPGRGAYRRSAEAWHPRAGPPAYTLSKRDAAPEPVRFQPIGSFYKE*
>GSTUMT00000069001
MKGGFASQILTILAEPGTSSQLPLWVGTIKYSNIFSQSLNQIYQKKNPDCSGDPKLCFLHRTGTCTRVKYDSLCPHHPPPLPPPVRCLSPPSYPPAPALWKATQTHPARNNRCGGG*
>GSTUMT00004336001
MALFSCGVAGALCGAKTVDGGGAWCVGDVDTPTRTVELDVLIGALFHLDNLYLIWRCSLVWPLLGGSRGSQC*
>GSTUMT00004361001
MFLSLSLTGLGLAVFSSISVSCFPCLWRERRVRSCSEDQCYSES*
>GSTUMT00001702001
MGYRSSVPLLLFLFHGTSSSYGARAGSSPAARSLGRRIGCGAAAYPTPHSCRRASPLRAAKIDERHCRRSCRGPGRHLCSPSLLSFPPSFACASIGWGDSLE*
>GSTUMT00002322001
MLRTLHLAHFQLPLILALNSTLATVKMLAVVIPGYSLGAQKTDIILLTHEIVTLYSTPSSLLAGSHTGWFPIVRMTWTLSGSGRKSASKNYTETTMERNSDN*
>GSTUMT00002504001
MLVLLFFYASACTVVDGASPSHEVSLEPPAPRDAVVGRQDTVAGERHRAGISEAYSLILPVTHPPRERMRGCMGTQILEKGRHSHYRGGQPKASEGRTLASSIVPYCTRQTWVLLELPMC*
>GSTUMT00002460001
MVGISIIPYRQVLCLFFFSLSPSFPPSPSQQQSFPPPNWFLPQIYQLFSPIANSCSGIFLSVLLRNTSP*
>GSTUMT00002666001
MSSNMLATFLPVTIAHSLQAPLNPASALLFLNSPIYAMVTASAQGSDISFEDSDFAGFSTGEAVRRACNMVVSNSSARCWRSLRACNIESSVIAFNSNGVFSFEDGSGSGGNPFEVRFTSLESVGAALAKETASINAAWAPGRSFLDSQILETRNAAVTLSSRHNDSSDSFSRGNCSICW*
>GSTUMT00002778001
MTKFARLGLDRKLLLYTPVKGLWVKAVTRDILLLLLLLPLLLPSARRIWEGRGWRGGGLTPPCWTEVGSCELGQIVEVFLFQ*
>GSTUMT00002914001
MQTLQLLFILPFVQYIASSPLPNKPIGHACSHSHYRNHPRSADSSPQFDDPPIFGPGLGDFCDPPTTITVTVPGPAVTEGAQLEPVTLTVTVTAKGVDTGLLDGIFGPINISQSVKPKKAITVTTRTSTVAPPESTETATVRVTGSEVTVTGETNEVTVTVSAKNAEGVPSTITSHPTSTVAVGDVANARESMPTLSRNREEEAAKSGGGNFADSYSIYPFTQKLRPLWRHESTSPKTNCRTPSSPEHQPRRDADTITPLTPTNNVLECLYFNRKTCFCSNLHCRDTHGARLSYHNFYSG*
>GSTUMT00003148001
MTTSFACVITCILGAQLAVSKSQNKTLEIPTLLP*
>GSTUMT00003175001
MILVLVSARLLVWATSTRRSSSNPQSLIFLVASVTRLLADIIPVSYCGSRLPEGRTSSSPCRRVRIVGYSTYHWLRLLCSTVIRRWLDLCWGLG*
>GSTUMT00005183001
MEVVLFLSAGRTAGAVLRRVWSIPPKGFCCCRQRKVYASENI*
>GSTUMT00005295001
MQTITSSLALLSLSLPIALSTIPSSHRRIIPFYISEGSGDMPCYSFSPEQLERFMAATGFGSLALLLTVVLGPLVVRNLLRQRQRLSAPREPSSIVVIPLLQEKKSLAFGENPDYHNIGFRYRPPGKMPPQSQCASSQLSAADELPPCACCPAETNPSTETVGSRNSRAPRRSPFKPILPGMKTMIEEGVDPVTGHRWRRKVVVYTGGFGDSLGGASATTDKQEEKKKAPAVGV*
>GSTUMT00005608001
MMLKRKRFCIGSIVRGVVAEGETRRMRRGSRGSRGGGYCCARPPPVARSPPQESRSGAPISCLDSSCFC*
>GSTUMT00005781001
MTVCFFFSSLVRSMHVFLGLGLCFCDGNSWSLVGRHAGGSCVP*
>GSTUMT00000568001
MIMRTFLVAGCYSLPVTECYKILVEPWRLNLAGSTCLSMLPG*
>GSTUMT00000572001
MQFTTFTLFTFAAFAAAGTIHGRGSAEDAAIRDFTEKCKSQGQTVICCNKTDGGASKGELTGNIGGVEVCCNKVPSYVLAGNQAQTRAQCGGGLGCCTDDAIRAGVVDSNSGCSVFVV*
>GSTUMT00000849001
MAGLLFPLLSSSSLIFYPPPPPLPKHSSRRSSKKGKYPPTYQNTKNQPSLLCSPPSLFISHQESFSLRAPTNAFRDRNCQLYKSSHIRSSRVFPL*
>GSTUMT00000931001
MFPSCFFSLGAVPFSLFFSWLKRTLSPNTQPLPCYWEFRQKNRAGDQNTLYYDNSHKPDDNDCFLVHLLFPFSPISSHCVRIMVFGKFYTTNLFATGNRP*
>GSTUMT00006097001
MSGAEIVLGVAGLLGPLMAPPLESAFRNLRKPHYSSRHAREELRGNFTDSWSTLQGSLSRLAPVLGTLMHDDPDRRKVLREMEKATKALRKINKGLLGCKPIKRVLREQEKTEKIIRAVDSWWKGQAFGIK*
>GSTUMT00006675001
MLSPPSSPDFIILSHKQLCLLSLSLLLPIDNSFSQLLEPSPLAIDTL*
>GSTUMT00006982001
MLGWLGVGCSLWLAGCLLLPHSLTSASCQQNNSGASSSGNSGGPYLLWCSTPLSLPTPTGLCPLSSSSHPVLFFCLAEAAVLDVIRTLSPIDKTVAAGRLQHRMPDSVGERVQLTSCRR*
>GSTUMT00007068001
MKCILSILLFSLITLAAPVSQNFRLRILRTEGASGGPLSEYLGLKDGVAVITKNPSEIITAYLDPDPNGMLYTDKKIPGYLFPTDGTGTQVYDFRFGGIPKRADVLFTNFTFVDRICQVCMPDKILAYFQPKDDPSTRYEGQFRAYKDGEGWTLKFHASKPPSVEGSEGVDLIREAI*
>GSTUMT00007394001
MHARNGCPGIFFSFFPLFLGFACEARNFPFGHPSLELLCFYFFRYMRGEGDLSARPMWGLTCGGIPARED*
>GSTUMT00007825001
MDRALFTAVSLGFSSGLPSYPPRYILGDPLYPEKSRMKTPPSRTDSKFTDSTEYRYLPSRPTVKPDDSLSGG*
>GSTUMT00007954001
MMRRVCLAAWFFFYPLQTLEILPPTVIYHMKYYEPAPMLIKITLIGSNQSRHSEERRSARFLTSPSSPHKDNKLLYEYKYSMLNLTGHPSPSKDTAQLSLTPSFNRSQVITAQVAGKITLLTRPGTKILYGSLTVLLHTQYLLAR*
>GSTUMT00008099001
MPSPLQALLFLLLQSLTTPASAFPRRARLDVSGGSGGSATGRTTVEIKSPGIIAGIALGSIALVIILLAAFIWRRKVWQDRQDQEDWERAGRSMLDGAEPLAAVGRDG*
>GSTUMT00008398001
MVILSRSLMSCSIGLVFPGSSLGTVPPFPPNRQFHAPSQLLGVENSKDGGDARMLSIKVKNKAEG*
>GSTUMT00008621001
MPMIELLVLVQLLIACGVGRGEGVGSSDDGFPTASWGAGDAYWNPDTTHDAVLEQVTKEHYG*
>GSTUMT00008961001
MRLPTSSQVFLTAISVLSGVQAVPGPIPPLTEINGLVTRAFSDSPTGGYAPGRASCPSDSLIQGLPQEATTYNG*
>GSTUMT00009291001
MVFFTSCFLLLHSFACSAHPHYSTYTHLLPQPNSPPASLVASFHLALIWFVCTLCVSYFVYSIHFFFPVFLAGKTAVSIITISQIFQHYPPPSPDTPIAPHHFLYRLTPALASHTPQGLTF*
>GSTUMT00009309001
MRHRAGFFFLACSSVRKLEKRLGIVVGIDRFHDSPRDIMLETARRFLCAGAHLNDGLMGAISCAGILAV*
>GSTUMT00009402001
MGELIMAWIVLWIWGGRRRDIRLRRKFRRCWKMRTRSWLMRKGMCKSRRLRRERVKLRRWLSKRQQHQYQRRKRNLFLRRRGLRLRRRSMAEQKLRMSRMSRMSRNLEKKWLDQSKLKPLLRVKAKLWR*
>GSTUMT00010181001
MFYLLYIFLAAFFLLTFNSGAFFVFHLPSIVRGFLSLLSIGSTGTTASSSSTRGRQRRPEGLERGSWRQGWG*
>GSTUMT00010753001
MVTAIPSMIMLICLVLQPSNLLQISIKIRCSTISLRSTVPWGNAFPKISCPFASVYPQGSKVFLSL*
>GSTUMT00010957001
MKAVRGERLTTCMGQVLVLVGETCARQACMRLVHDIIPVLEYGTLLRCDHKNRGCDRSDLLLYRKDDCRNWKIGNLDDKNNRSFRQLRYRSLLHL*
>GSTUMT00011650001
MKLTTPLLPILLQTITTIAAPAGSSSEALISRDLKLPQDYGKSCRTTQLGNGLRDATNVFRTGFEDVRTMVLGAMELSPTAHNNWFQNWLPIADYHLFLKLCASVNEYVLPQSEFGTIFVDCEAPTPACDSLKEPDHTTSRLAATNPENNFLYACTKIFDPAHAEYRRPLSSLPACPDQGDGVPSISNWQVLGTTLAREIAHTSALIRRMGPPYLFTDKQLHAKIDRFGWMVTHAYFQWKCGYGIPIGDDKWEYKKDLANIEEVFRP*
>GSTUMT00011741001
MKVSSTSILSLVLALNGVMASALQARGYEVVTVTELATEYVHVTSTAWVEPAQDAPTPIPTTAPDSHEKNKNNNHVTTDTPSTTLSILSMSESSRTTISTPSKPPTSTQLPFLPQYLCQHHSKTTHNIAKNLLLPPTTPVSNSRLQRRTDK*
>GSTUMT00011781001
MVWLFCFLSYSYLILSRVSQQFSSSSSLPSTSFLY*
>GSTUMT00011964001
MNGIVGFVTLAAGLLDSLVGNASYYSCIQSNPIQTSVSLNR*
>GSTUMT00012231001
MKLTLITAGLFASSSILTASASPHNRRRGPSGREISHHAGTVSEISNSNNDGTSISKGSEALSNAAVAALTMKDVAVLAFPTDVAAEPTTTVTSTVTATATATPTATPASVKRGVQYLGSGYRGRGRAGARSEEGEVDMLAALLNHSFEHEPLRLGGECSPGQKKKKGCAGNSVVECGSEGVWELVADCTIPGLDLVCRAVRERDIWKGDWAVNVICLQSDLVQ*
