# Supplementary material for: Kingdom-Wide Analysis of Fungal Small Secreted Proteins (SSPs) Reveals their Potential Role in Host Association
Source: Front Plant Sci. 2016 Feb 19;7:186. doi: 10.3389/fpls.2016.00186 (PMC4759460; doi:10.3389/fpls.2016.00186)
Supplement: Supplementary file 11 [file DataSheet1.ZIP › T.virens.SSSPs.fasta]

>Trive1.fgenesh1_pg.C_scaffold_13000004
MRSNFFALALAGVGVSSVAANPADLTADQATALLKGVIDSLQTNGDLRATLQQTTPEFTEQNAASPYQSLADSFTSTLNLLPNKNGDVNIGGATAAQAAEICALVPKFVAAGTHAADTLGNLPGFEDSSSDARTSAINLGLALDGLGWQLNMFHWGFINSGAAATCDQATQNAFYTVPNLLMDAGDAILY
>Genemark.5358_g
MKFNNVIVGGATLLAALASALPAPDVKETEKNSDNAAEPYKPNYFSIIKKERVEADAAEPYKPNYFTIIKKEAPTED
>Trive1.fgenesh1_pg.C_scaffold_42000020
MVAATLILANWQVWGARMRTSSLRPTVQWDSNTWLRSKSGELVAAPEELVFDYEARTIRRRENADDDFVKISGAAPTSSVSGASSERFAEEQWRTIQAIARVIAKEKVAFTDEDWKNALEAVNDGLNGSGVQAVQRVHTLNDSQVGVLKLALGDLLGNNSSSLTAIIAA
>Trive1.fgenesh1_pg.C_scaffold_16000192
MRLPLVVVMASVADANGTSNTAGQSGSSGSGAPNTSASTPSAGAGASACHLPSLPTSDIAVLQCDLIPGLEIDAYACAYSWDQATGFRPKMLDKPISLAD
>Genemark.5530_g
MQIRVLLTVLMGVTFTAALTPADCDCFTVCDGDLHDADNCYNSNIGCGTFDAPTCCVKGIIRL
>Trive1.fgenesh1_pg.C_scaffold_19000150
GTTLVATCAFGPISAFRIPDCSGCRASYPYSAPYFAQGCVVRPLKQRTKLQRRRQRGARTWPTSAAVYDRSHRQQGNFAATWSMQCIDGSIQSSADKVDGPLWASEQRPMCIHMLYMPGGSDRAGPTANGGSRRGTYKYSVIPVNANRFAKSRI
>Trive1.fgenesh1_pg.C_scaffold_3000065
MDSALSSWASALGSGLLAPAAQLRPRCFLQGPGARFPVNVFLSAAIIRQMLSPARVLCWFCAANGALAGLLEKPLHQLGGSAIPTSYLLKHLDGVPKTTQRRLICAQPSWDPTSKPLVTLGQQPIGAQDGMLAVFRRPLAPRPSGRWPMAAAAAALASLIRSSVDETARHGPLLGAVASTSLPRLCRAPPRIVRRCSLAPLHPKPSC
>Trive1.fgenesh1_pg.C_scaffold_24000062
MAAAAWCLATAGHGSMAVEIVKGQGRTNATKYLLKMLVRMYYNRWVSAPKRLRPGRIQWPGQSIEQDRRLDRKRTTKSSNPIHLVRSAKTAHHIASGPTANLPPPWLCCDSSPRPLAASSGP
>fgenesh1_pg.5_#_90
MCACWIASCAASTKPGSSVLTSESAGGVVFSSMESLLALSSILVVELVLAPYEAAIHKTSRCWDGIHVCAIQSLDDANPNMLDSYSVWGTSFFWEPTASSKNIHTRPFSSRDACQLDTHDGRFAGLNWKDDQGGDYNAIDSHTSRFFSYSATNRMPETLAS
>Trive1.fgenesh2_kg.C_scaffold_3000011
MLRCAALCVVAMLCVVVLRRVALRCPASACLPACLLARCTLRCNFVIVEPNRAQRK
>Trive1.fgenesh1_pg.C_scaffold_9000409
MPVAKMMLLKALCVTTGFVSIAAAGSVYQRSVHMVYALNGGLGIPSISDQQYLDAFDEADVTALVPFFLNVANPSAYESMIHSVQARNITIIPGIGRAPSAGDMDSQVYLDMAAAVKPYTDYVRIENMQGFYDMYGKAGTQNFINYCRTLGFKHIMMNPWPTTSNGSLVSFNCAECDSAFNSVIVKRSSQYVLEPSPLNWHVDIGPIDQVRALIPHIPVLINYESPGPQTILTNEENQQKGSSLDAFKITIGDITGQYDSYNLHWAPPLTQSYNSIGLGTWDWIANELKAITA
>Genemark.7684_g
MSQPLLALWIVALLISLKTCRGGDYCAAKISAGLLQATCHGIPGLIVPYPAMCHFDSGPPSILPPSLAAAT
>estExt_fgenesh1_pm.C_920100
MYYFMFLCLVFLGRLRLRGRNMNVLALGWGLTCSIAMMSAVTINGNFTQYRYYYEARC
>Genemark.7422_g
MLSTVVSLLAAAGLAAAIEKSHCRSLKLSSITTIWGSKHTDTGTTAAIATAATTAKASSSTSYFKGLAFDRFVLGSKEGTPKDANSIYSQLHLTAMAHIVPYDEGPTITHKGIANDVPLAT
>Genemark.6578_g
MVKLLASALLGGCLSLVANGMALPKSELRPNELHARSSWNFEYWNFPAGENVKVTPGADLCLIHYLPTNLEMFLVVDQQP
>Genemark.4237_g
MVRRYPGPTFKVLFAPLVLSFAQSEAQTRDVITSSVATIRSHPDWSRARAIGSTTAVPRIVNGGIKAGRLSAGKLQQRNLANSETAFRPPLSPQPSTSPFRR
>estExt_fgenesh1_kg.C_880044
MSVLFAFPLLCFPPCLSSSQGAFASMPAKFSRQPAWACPVQAFVSCSRFLCSGPSKPFKVTRRK
>fgenesh1_kg.5_#_63_#_4432333:1
MSVPATICASGTLIGTICAGVACTVINTAPKVLSAWESVGRWFRHIFDLGEPTQNP
>fgenesh1_pg.83_#_264
MGLFWASSIGFCPVTQTAAGGRRFDAAFSISPWSVPCNSSVSMRLRTVRAFDKVLAAVAMVEPLRRWREREGQTQPSSAQLRTVRLVACTSTRTWRQGDGLAPKWLPWSSQESVAWASGTGFFTGAGRRHLVGASTASNGIAWKGPLAFAVSSDRPALANHPRPHGFAHSLAGPPESTTPVPGSSGGLTG
>Trive1.fgenesh1_pg.C_scaffold_10000272
MLLLLLLTFGWWHIEDYVTVQFTAEIQVLHTLPLGMHSASTFRFLKVYTNDVNGGCDSGRREEMDARNTRETPPFLAATTAYTEVYAVYTAKLKMERANLFGMWERVLVLALRQHWSITAD
>fgenesh1_pg.4_#_372
MNPMALSFSLALLPFCCVQMGCIFGYRYTCLAPTRPTVSRLLRTCTPEALVSLPTRMLPLVAESGASLWANGKFHVSSPRKCTPASAREADEPFGARHHPPKPTWEVPSPVEPCS
>Genemark.1105_g
MSCSNSVLLKLLVLSASTYETSDMDQAMRIGINASVPDLSLDMGQVTVACPARRPRRS
>Trive1.fgenesh1_pg.C_scaffold_1000638
MSLSLSLSLGLSLLFLLLLGIRGVVRRWRLDYGVQRGTGHSFVLSKYSLRSQLTRSTDGAGAYPKGRPTRRTAISTAYVRFYRGAWYRPPSNVKRTGPTGDEEALNPMKEVSPYLSSYTPLAFTGNLCNRLSIKFNN
>Trive1.fgenesh1_pg.C_scaffold_1000594
MASGNLVLSFAFPSIPSIPMTNASKHIHHARAQLEPYTSHIYGQMSPKPNAEAMHEWRKWIPIADSEAVIGPEGEPVTGCDAGCDGAARGSWYGDTGMLSPGYTGTSDFDAHVQEVQYRHPLGKDKSKRK
>estExt_fgenesh1_pm.C_40352
MVSFFISQTILILAMTMARGTLGYDTAASALLLEVCTSPSSSPPSISRIFVLSHPSSPSSQLISSSGRNTTCPLFVLSSEHQ
>estExt_fgenesh1_kg.C_40135
MAGLVVARPITTLLLCTPARCARPTRAIERQACLSQSTRLRRGRDRLHHTFFSSAATQPQCNAFWDPLGPLC
>Trive1.fgenesh1_pg.C_scaffold_4000563
MLPLASAGLLPIRLKLARYLILLTLTRSFDNASSISRPSMTMSKLIATSFDKAGRRIKRDADVCAGGLVSASFTSSKLPSRLLNGRDGRPWSKQSDTNQHQQASAPSFSCHPALRAVRKKHVGDYCLCLESNIATCACPGAADATCRQTTNGLGVERREHGLLIRLFSPQGLELVFRLWLGGWVGEREDGNIRTVGCQKYENDLNNSTLAASISPIDGLNPATPG
>fgenesh1_pg.1_#_570
MLLSLLRCCVLVLGTCTWVLCTLLILEGKGCSSRDPSSAECRYAREMGKVPRRASKGQQRCISSSRAPQSNSSQASQARHPTAPPSTGSAATMWKERGSREPRYFAFAYQTAAVRGLAQNLGMEGALTSRYMHYYKYVPCMYATDRTCSRSSIVAPTDNVPCTVYRRGWYKYEYICKTRNMKGTGYGVYVGTIFASTMAALGQGSRRYSIRCFKRDPVRIQVQPNIGYFVLAQAHALDGQWWKPREALPRDEAPLPSHLKMVQVQRPETRHAACWSGLPGLRMRSRIQ
>fgenesh1_kg.1_#_162_#_4432027:2
MVVTLPLPGLTLLLSLAVPMDKRLSASSSVHAVTSASSLCISSYFLSMSTRNISSSTPV
>Trive1.fgenesh1_pg.C_scaffold_1000310
MLPIRALRGLLPAALALLIRNLDGASRLTVPGICLLASAFARVESVRRVGIGNSLRINEGGRLVLHSSPSPARDFKESLTPLSSADAKSCNTLQRTVLGPEKNKLPDTMCLAFAGLFVTILARSASTGKFELNSLNSWARSLHFFAHHSPLLVSLTCMQISTSFSHLAGPFPAVFYKPLYTAGEHVKRHSYGLPEHNAEIDDAPGGRRYMDAEATRCRDPGSDKAPLNTGRRRIGKEQKNR
>Trive1.fgenesh1_pg.C_scaffold_1000257
MLLLPKIVTILSMVSLSFGAPATTELDDRSISKRWSVSKAYKVNKTKWGVDVVVGVIITEQLIQSFENAGIKLAQAVTANLVDQWNKAYGSGILSSLGYYNAQGLEHLYCTSIQSSIFFASQYNAQIFVTLMQSYLKSKGTNDKRDEIDVDEHYRNVTLSRRAGIEEIEERLGPRNAGVCCNCAQLNFVSLATTICHDATYSFVTTC
>Trive1.fgenesh1_pg.C_scaffold_4000642
MPVATDRIPGMDATSLLVCAFVFLSTRDEALAQVYLDVLYMYYWACKVLPYYSLPPVGHPSPPQWAAVGVAAPPVTTVFHECLLVQGTKRNTPCWGRLSFPPREGERELALMPGADETNSEYSGSRHYNNNVITFHAPNTAFLGTGTRGKGRAKSMCLLKQQRSGLLTHQRHSLGQSAICSAQKIRAVIFSLCHAGPIRSRWCRCVFPSLYDAVRATRRPS
>Trive1.fgenesh1_pg.C_scaffold_6000506
MVMMMGGRGVGLHWLVGRQLVGLCSACVEGGHQDRQYAVGENKTGWLGSGTAQMDEVGGGRWAKVPAQGSSHTRQQVEFSPLVVCSGRVAGAAGGDPYWTEASRKWPVQLDKEILNGEHLCLTSQGSGFKSPTRCYVCTCATARRFVLLQTGPGSRSHPARALARIGTACDTDSTVQNDTSPATQHPGRNRVYLAGCWQIDGGSAPAFGDKSMGRAYNAQSHPLPDAIGSLAVARTHIYYVEISQSK
