# Supplementary material for: Kingdom-Wide Analysis of Fungal Small Secreted Proteins (SSPs) Reveals their Potential Role in Host Association
Source: Front Plant Sci. 2016 Feb 19;7:186. doi: 10.3389/fpls.2016.00186 (PMC4759460; doi:10.3389/fpls.2016.00186)
Supplement: Supplementary file 11 [file DataSheet1.ZIP › B.bassiana.SSSPs.fasta]

>BBA_00070m.01
MKFTSILIAALSGVAIAVIPTLLHQLQRASHSLLGHVRTNVFAGTLDSRQYE*
>BBA_00200m.01
MNFPLTIALLVQTISVLASPLPVDVDTNLVDGVDILACSNCWGPPPPYHAAKENIFGKL*
>BBA_00736m.01
MKFAIIAALVGFALAAPAGDVASKRDSIGGDPIGGDPTGGDVVNGVLGSGGSVTPGAINSGGFPGGLGNAGDHVDTTGGNSGDSVKESGNVGSLLDNVIKGSLDD*
>BBA_01136m.01
MKLSLILAVVCASLVSAKKKPKKPKTTTTRILFTPTFLREHFTKGWRDLDKPITCEQCKNICAVAPVPKWLDTYYACIKAKCHDPVKGRKHLCVATDWGVFPKTTANATSTSTSAASTKATSTTPSFITVTSTTAPGPTSSLATVSSTSTSSVTAEASTATSSSSHSLPPLRPSFITSMASMSMEIDDE*
>BBA_01448m.01
MFPFLRVCFFCSLGPVAAAVRFFTLVRLGAVMALPTPAACADDQAHTHPSIGLSDASIRAPPHTDSFVVPSIICLRHQRNIIAAPTGSAPDQECSGR*
>BBA_02063m.01
MRVSILLASASAALIAPTIADYQECPDHLAPVTQFYLFGNLDCANNGSGKRLGNVEVCMTDLAEHNYGEPQGCHRLEQGGVLSISQWTNIQGCNLYMYTDAECLTGIKKLANMGGCNSPSGDWSGKPWLAY*
>BBA_03416m.01
MKFSALPLVAAAVIFTTASAAPAVAEEATANKLVPPPEPVTHNARQPDEGRTQDAGSITKNKSGRAEAQGLPDRCVWKNGNRHCPFIGHGHR*
>BBA_03548m.01
MLRATILVTALAHFASITFAAAAEASAGDRATPCSSIEDCDFDQQCVQGTCHIGTVSMDISARVANKESALICDKDACRLATNYIYNSDLALMATTYSPAFGPGLAGSWVDQWLIEGVAGVVIYPLLGSGGYGWRTNEVAIRAYWADGGFSYTMDDLPVGQTVTLTWMMRDSQGTYVCTAPSTYVLYVEVDNYPRQTFRVTPHAGKKRGSLEFRATDATMKIRFSTEKNAYDGCGPFFTHVQATV*
>BBA_04337m.01
MRPLSNSNGFNRREKNDKYPFLTFFATLFRQLGAILPPRPAGPDLVQRGASLSISLSRCMRRHVATVFALDAGAHRAAEHRREAARAEDNPGGPISTRNGGNDVSMFWSRVPRPRDGPNQLREHGEGAGTRKRKWYEEIELVRGKRIANRAGTEKALKESQGMAMSTARVSAYALSQDVSLPSIKVVCNCR*
>BBA_04440m.01
MKFSITLALFFTGLATASPLLVREPQQSNDDDLQINDFSLPDAPSKPVDPGFTLPDPVFNGPTNSKGITKDGCDAIRKNHGPELAAKSGCNEFN*
>BBA_04512m.01
MYIMHQNIVRLVGVAAAILAAANATASPVLCGAIDAVWQEQAAVVGNYPECASYYDSSNLDQTVDLDSEHPHMARFNACKRYSATTWACPTIDEQEGAESEQTEQGNHDSLTARRFRKRAVWTISDIERRAVINNSESEQADETNRDSTKAGRLCRRTFTNAHWGCPGAGKREEVQGTKVQNGNWPPHKREVLAASNVDAKVGSGLAVAAKPPGNWPPHIPEGLGLDMASKPPGNWPPHKREAPAASNTDVKVDTGINVAASKSPGNWPPHTREGLGLDVASKPPGNWPPHKRRDAADEE*
>BBA_04699m.01
MKYLVIAAAACASLMVTANAAPTASVVAACRSTIDDVFYEHDAEDDSAIKEKPLLRRSLPAWSIKGLHKDCDADNTLKLACQEIVSTITAVTDCKNAINDFFFDNDSDVKSDVDGKRNFCADIIGGITFDVSVKNAQLVPWSVEGLYEKCDTGDTVKSACQDIASAAAVACK*
>BBA_05038m.01
MPMPSKVTLTVGSLIAVSVIVAVASRLSCMADLFSAYASPDETDDNDEKRTHVKGSPAWSFGTLESEREAGTCTAWRSAADASSSERTESAPHMAGVEKSGNGDQEEALVKSWDNMEASPGSLPSDRPYDADDDADDDEDDDDDVWGMLQGLEQELKDAQKNSSALRLQLDEARADVCALQIRVAQHETRARLVSEDLDVAIEDNHALHAQNRRLQIQLQEASNENATLREGLAAAAAVGHALKGRETELRGTRKALQGLREAHIELIEAASQRRS*
>BBA_05157m.01
MRSYLALTVVLFTLGVWSQDCGSARVVQTPTAKPFAAAAAAGASRATSETAYAGACIPMDQCPSGGVSDDEQLEPREWRGVNVPGSCWRNSCAEKK*
>BBA_06063m.01
METCPLAPAISLLLAARRVPIYLVDVAAPKRYGIQDGALCETICSLIVVSRNISPVARSAFALV*
>BBA_06201m.01
MQFATLLMFVSAAAAAAVPVDDNAKVDGHVAPAHVERSPCWWDGKLWHDCAK*
>BBA_06382m.01
MRFSALLQASFLAASTHASLVDIKVPKAVRKGESFAAFVHVQSAMSSGEVAYIWGELPNNLDSPDNEMGQVLTVTDAKTLRLGENHVRLPGLFWFKDGAVTLKVRVITYAGVAGTLDHFICQTNIKQGDRTSSDFVTLDCKR*
>BBA_06559m.01
MQLSSVPCIIAAALALASIGNTSPVNGPKKGKGLESVDVDHLNDDLGLPPVTVPEVNQARAERKGDEVEVYQARAERKDDEVEVYQARAERKDDDEPERKDDDEPEVNQARAERKDDDESEGNWFNGKWSENLWTTG*
>BBA_06574m.01
MKTTAAVFAVAASASAPTLTGPFSFVDPPMSTDALSIPNTATPSSTQTPNIDPTSDLTPVPFLPWDDEGPFRFITIVRKDASASDLGPPAAPAAAATTNQMTTIASAWDVSVAPTVEARGEPDMTEEATTTTMTQSKPTQMTPNPAGTMRADEILDALREHTKSQEQQQAEMTTTQSIDLVVPMTTQGNLATDAVATTTGDAESRPTIEHVEEFTRECGF*
>BBA_06583m.01
MKLTAVAAAVFALAGTGFAAPADAGKCEGMTENGQWLACPMFYIPPGSPCTTIAEDKSKVWPDCCPQPSCPSVESLKKRA*
>BBA_06989m.01
MKFLYVAYALAVPSLATVVRDEKDSTEAPFPAVLGMPQVSVNSIAFFAPRFNGSCAQLLSAGNSHDS*
>BBA_07293m.01
MKFAGTLAICLAGAPLLVAGAPITERATNGIGNIGNIADSAVKLATSIFSLNPADIAKNAVNLGGSITQAAVALGEGVVNNAGSSSSGGKGNVTETSEKKDKSGSAGVDAGDLVETLTKALKAITPTEASGSKDGKSDSKKEDTSDSKGSGASDLVGTIDKAVQAVVPSGEGGKETKGDTTSDAAGAIEKAVGAFIPGASGEGKGEEAASPAASLVKPFLGGGGEAGGDGQGLLSEFPTDIVKGLSDGGIGEGLTEGLSEGLGSVTGGLGGLGF*
>BBA_07373m.01
MKFTAVITIILSVALALPNPEEAAFDLQARIERSKDESTAPRPFGGLINIF*
>BBA_07427m.01
MKFSATVIAVFVGLVAASPLPTLDTRTSPIPAASQNKPQSITGTSNGHADANTGNFIAPTPRDSKGSVRVMVDSKPN*
>BBA_08097m.01
MGGALERALPLALAVFCGVAGGFYTFQPMLTPKEPQKTVHVTAQTTDSNGADAKADETKARAAKPS*
>BBA_08646m.01
MPLYKFCVVFGALATAVARATGEHAQVVLSTNESPVQQQHPLIPLDRKALEEVCEWFDDFIRTMPVKPSAADVILVQELEQGAASPEDENDSDPALDSVVVDLVGQDKHKKYYNRLKAQYDAIMRLKEEEEHAKDDPCD*
>BBA_08776m.01
MKFTIAIIATFAGLALAAPQNQDKIDLQNCDDAADAVLEACNSAGGANCLEESTKEKLNCQAKQVQSDGDALVAEKQAAERAKNKEKAVAAKKEKDAADAKLQAEEAAKAKNAERFKKQQEAAKQKAAKQKAAQQNAAQQNAAQQNAA*
>BBA_09122m.01
MAVVIKFVLCALLASGALGLPGEYLGDRPRSRHKLDLELLGRDRPKNKLDPEHLRKASLKYKLGLGYLESEPSALAVFALTKTEAA*
>BBA_09155m.01
MKFSAIVAILFVDLVTAGPVARRARGGGNDVPDINSGFIQPPNDDGDLPNINTGFIQPSNDDDDFPNINTGFIQPPPLNENAPRPLPLSGARDDNAIFSSKD*
>BBA_09210m.01
MNLPLLAGSIVALAKAQHTVLWVPECGDEVLMLGTHAASEFKSANTLSVTDIDSILAFSTYTVISEKLAPSGFQYVGEYLVKTPPSRHTVTTCTTSLAGTQAAKSAYFPSENLMPTNTQPQTSAQSQTSVTPTPVTSCYTSGQPLTESVSVMNIIFSFCGLHPNIDAPTSISSTMTHSDVPMLLEVSPTGCSSESTASGTMPVRFGKPDDSNSTDSIKTYNKALYPCVKLYEIWEYCPIYPRLDGRDLPTSKTLNGVTPCANS*
>BBA_09214m.01
MLEVTSSCFAPLISSTLLSFGGNLYTPGCFAIQKKTSLLCTPYRCPATQSTPIASMLSAIPELACRMRSLAQSHGHDVRPEVLTRRQVFITFSDAKSNAPPRVTDKAAAWKRVQRGFACLTRFYRPLCPRRMSFLSSDRSLQRDPETAQPPLNVARRWGLQFRFACSSQTICRVAAIEKRPSSASAREWTPKLCIWFRCITAIRPRKVPRIHYELVSAALPWSVSTDSEELSKKTSHRTSHVAMSMSFRLTSSMQRPSSQAYEVL*
>BBA_09230m.01
MVRITAAAALAFVAISSATIWDAADSGSLAARADTPASSPDDLQQLDTLIDAVATLSDMLKKLKQGTGGEKKEGGA*
>BBA_09404m.01
MKTFSVLLLAMLSSFGAAVPVVTPGGSDKNDASRKNANVGNSYLSTLMEDENQNWGYDDSQEPEDNKPNPRPVNFDTFSPPNGKSRPSNEAFVGEA*
>BBA_09499m.01
MQILAVLLFTSLAMAAPAATSGGIKPSDAPCKPDKPINQEADVDGNPNEALVVGNEVDPDEEEYEPLDFEPHTPTRPLGFTPPPVQHSPEEAPVGTYGQDDEDEEEIEPAPLDFTAHVPTRPFAFPLPPVDRTAELAGSA*
>BBA_09553m.01
MIIVLIAILHIARPSNAGDARQVAIKSAISQLRWRRSSDATLLSMATSRECHSQKRLGCPQHDDQYRKRQKATGSHLELDQGSCERNDLALTAYSFTKAAALTRDFASCSTTMTLLD*
>BBA_09872m.01
MKLSAIFVAAMLSGMAAAAFDDKGCAEDVKDNCGSCTTCRNETGESLKACHRQYNDCVRSLADYYGASLSQCTLGGNLCHPE*
>BBA_10159m.01
MAGYFLAAQFISLILSSPCGCNNCVWELWYASSFHIPAGAAWGKERHACCFQFQYQLPAQHSAYTEGYVYNAPSQAVDADRPILDDDGGMQMADAVDAEAGSEDLDAQMVDDSIRKMHWFQSTLLVTLATAHFHSGWPVAQQASRHQLRDLLRSFHPSLDISQNIRIQPIGRVAAAGIAYTEEKSV*
