# Supplementary material for: Kingdom-Wide Analysis of Fungal Small Secreted Proteins (SSPs) Reveals their Potential Role in Host Association
Source: Front Plant Sci. 2016 Feb 19;7:186. doi: 10.3389/fpls.2016.00186 (PMC4759460; doi:10.3389/fpls.2016.00186)
Supplement: Supplementary file 11 [file DataSheet1.ZIP › F.solani.SSSPs.fasta]

>fgenesh1_pg.sca_1_chr1_3_0001094
MLIINSILLALYATIGASAPTLNGARLEVEPQPDKPTFRDLPSHNPMITNPKHLNVRIILESIQGPKKAKKADKTDKTGKTGKAMKGKAARKTTATKTTKGTARLHVRRNNNAQEGSGKISLLESIAQAIGIDPKSISEYINNLRNDFPVQVGALPTCLNQATRESLTAIEASLSSIPKCLSATGDEIEIDTDGVEIDADGLPVCLDEAGQNALESIQNALIDLGDCATATPLSRT
>fgenesh1_pg.sca_1_chr1_3_0001158
MFRLNTIFALFAVALFSAINLAEASSHAIVLPPLGADPCTWGPPSPTHIKALTPIKVPSIMDGPSQLGHTFTLLPRIQDSHLAVKGDKTSRSVQVASVFEDCNQTMKPRRHSLDCNREAMPSRQYASSVVGSSHLRPPSVLQINVTGSNNGQLSWTKIITLLRYMRLTPLTSLDRHCDPCLC
>fgenesh1_pg.sca_1_chr1_3_0001298
MGLLLLLRCAALLLLLLLYRGLCTEYVLDEGLGDLSGGTRGEEPSVEAGSPETPCLALSRLLSTPASRLGEGGWVPAGLFQRSVEWGAAFSVDSAGSAVGDWRLASSSGRQRDVVPEKPCPYHEKPSTSLKRLDVWRRDMESGETGRARGQSLRSPWL
>fgenesh1_pg.sca_18_chr2_1_0000205
MQFFDMIIAGLAVASVQAIAVPGLPVAGLFARQDHPPESPCLHPGGKKKCQIDCASKNADFWSCAPTCVCHFISTTALPPTATPTVPPAQTSDQPTAVPTPSG
>fgenesh1_pg.sca_26_chr2_2_0000028
MLWPLLFSLLPVVHGVVHNATYDEYPDCAVTCLSYNGTEYPNNFANNCDYTSGECCMSSYKAIIAATWECVWSHCGQEESLDAFGIFVDFCEDMGHPLRREDIPTGYESVVEGTDDEEGEDKDKHNDDDNFLGTGLSKAQLIGIVVGAGVTATVTAIGLVLKSLSFTIQLFSSHFITNLESSTAQAADAGLLFSPGITPHCRKAPPPFGN
>fgenesh1_pg.sca_2_chr3_3_0000747
MGFARVLLSILVLLAWLLTGCTIRRHVWQSNFRIFAAGGHFQGPGRCLQSWPTLFPQDAVTYIFFWNHPCHSPAIKQTSFGNNTAPVSTVGSVPDSAPTNAGLELENNLAKEHLTPLKATPSSRPIRGMANSPEAHACGLHHPIPSLYGEIQVCPNIEENLPSAMAHPRETVSCNSKKHSYECIMVLKPNTTKHHNRIILTFMATAIEESDRKVHLMYKMPSWPDFQGLDYTFNFNCPIDTTSATRQGFNAYRVGQPRQAR
>fgenesh1_pg.sca_60_chr3_6_0000013
MASPLIFRLLSVLIISGLLGWHSQAHPLLPGRMALSPSSVQPPSTVDNTFADHRSAILAGSVTMAKELGAFELHAPPSRVMNAPIKLDKRRMGLAPPGHDRMFLQYYLHKNVSRVYETYIEDAIKTAEDTPGGSEGLDDYSKTKKPWRHPGFGWIDIFNTAKGKIVIYDNKTRVNKEAIFKRIEEVAKFEKSNDTGVSAKGGSGKDNKRWFEESFSRAKVVLTPAGALFIPANTTDARKDLIRNSVVRILRSRDEMPLFFGGHHGDHYGGLISKNTKSGRETWRG
>fgenesh1_pg.sca_11_chr8_3_0000142
MSLVTVLVVAAWHTLASGAPLLVGTPQRSLTRDDDDVPVNLWRPSCLQSRLELGGSRGFQPNLPLFGDLAVGERALRSSTDLRVDGWSPKALAWARKFPVVPSCVLSSGPHRRQCDVHGTGSRATFSSREGQEGLARTEGRRETKDPKEPPQGKATLHRVYRSYPGCRWRDIELCRENSGQ
>fgenesh1_pg.sca_27_chr9_1_0000108
MHFFRAVVSFTLIIGCMALAFPSFDIKAGLLHSRTEHNAAAKLAPRAEVAPLTDLALPPRSDIVPRGSRPPPPPPPPPPPPLLITLKDGGKATIKFKNRTITVEGPAVIRLTPSSLEISNAGKVILNETLALGAP
>fgenesh1_pg.sca_43_chr10_1_0000074
MAGPAESCRARRWLALFLALFILTLIRSSLVVLTPKLGLGETHSEIEQDEFLHSALGSCVNGTTCKPSESKHGISASRKKVWLKSYHDASSQPAGNTARPERHGNLASSVKNSHAGYKAAVGAPDRLQAPIVCCPLFLETPSMDDKISSLSFPVNIETLQFSTTLFLSPECPSTPLLLLLTSASPVEYEKSPSPAASTCSRPTKEPLPDDGTMP
>fgenesh1_pg.sca_30_chr11_1_0000174
MPLMKIVVALLARLQPSLSLLPPDALRIVNPLSKLTVAVGLGSRAAAIGTRFINLIRAFPTTLTSLSTAKAGVKQLADRFPVLKSWQFWATIFTAASLFFAGLAFWTSFEAGQYAKWTAHKDFTLLCMEEKNIIIVQIEGRSKCRLLQYIGAQGPVFHKYTLGSLSRIPLTAEGPGT
>fgenesh1_pg.sca_40_chr12_1_0000105
MVSSAFSLLLGSLAIGAVTAKPVSTTATTVSSCVPVATTVAPGDPTVTFITQPEERDDDKKPSTSLHIDFEDNNLDHWTISSDKSFSYNIEHLQTPYGDSHVFKIIEPTADGYAFIDYKEIFKLEESARGYRVAFTARCSWIDKDGVTDWSPIEVILKHSGSRLFETRPSNGKDLGNGWARFEEELQNDGVTGDTKLRIRVKSTGWSLQWYFDDIVVEKIE
>fgenesh1_pg.sca_29_chr12_4_0000024
MKSSVVFSIFSLLLAPGAAVPAPTSTGVESVADTLDSFFPLFSETIGIIENIDFDNAQQTAEASSHGPSPNGAIRDKLNEILDVCVLLVERFYETKGKDNIKKLNHGEQKEVCDKFDQIFFGIDFIRHRPLRTLVPLCKDKAEGNAKEILEDLKILIRAYGGTTECSRLGGPVVNGRKTCAGSGHSTWELPGGIQF
>fgenesh1_pg.sca_15_chr12_5_0000177
MQLSSLLLAVFAATAKSSSFVLGDFIMLNPITLNIEAQPRVWFNFGEGVTPNSNILELGKITGNRGSGLLCVEQDCPLGFSVGGCTGWLKSADGESALIHAIGPGFDVENMVCFKDHGYSVGGMVKSGRIKSLYRCSLGSEVQCT
>fgenesh1_pg.sca_47_chr13_1_0000040
MTGTVACLVTLVAISPGLCVILTRRPLRLPGDNSVPSQGIFIAILTSSQVFPVSFNQALTTCSRTSPPILVPVCGAIKVALPEFTQDQSDNPGEGDHRLPQLSVHAGILGQIAVKVQRDVAYALTSTASLSNEELDELDSALDDATLLISDQLYQLDCQLNQLLITSSRDPGWWSEILRFFYIEETNVNRVLRRIDDVKRICDKAHKNRLKISDQLATGVVSIDDLHKTLCSWEDQLNRYSTSEETNLKDLQGRLKDHHSPSWFWGYLSCG
>fgenesh1_pg.sca_85_chr13_3_0000012
MKMLVLALAWVGGINAATPNSQNEDAKLTQESHRVQCFTYLSTYLAPVRSRAQASLPTLEENDGENTQTTFYTRRIHVDELDGSPSSNGQVGHGVASGTFEPLYTNTPLVSSSSETNIPNLGNKKGAEMATGTGRDFFTDTSHTGRMPPNSDSHDGLDIDSGTYGTLLTDTLAPSTMATGGYNSGDLEEPDVASGTYGPFYTDTPALPTLAATRHFTSTGQQRLDVASGTYSPFYRDTPTLWRTKSTTGDGTSATIAMVESGNPVATDSPFTSNN
>fgenesh1_pg.sca_28_chr13_5_0000012
MRFNLAYVLACLAGSSTLAAAVPVEATEIKVDNLQRRGQIPANMDTTACKQYSTFIGEWTYEARVRTMDNIEDACNKLKNEAGITIGCSWRHSEECGGDINDPRVAQWKFKAGTNCGLGAVNGIIRRATGQKGNDAQCLISFDGKWPGYE
>fgenesh1_pg.sca_75_chr17_2_0000019
MPPLFFFGALAGILGTICPLQLEIYNISQRHLTLYQFLGIKPNATEEELLMTYQAYAQKLDAEIGTCLDKLVDDDGQRKGDQVPKACISDAYAKAEKKSQLVADTTIFLLDENNKSQYNIYFMPLVYQIHIAEDSIDEKSDLGKWMKAAANVGKLQGSVDDVFKKVCKGFMDE
>fgenesh1_pg.sca_21_unmapped000023
MSLLCFLLIGVLATRVVADFEDDISAYVAVFFYFGYLHEWGTRDGMSTIGGPDCYGSTRCNFNLFLDATNNSKGGYDGSVALDVTGRPSAKILAGRLRSAGLTKKIDWNPSRLINGAPRDKQVLEDYVTYVLNAGS
>estExt_fgenesh1_pg.C_sca_2_chr3_3_00164
MKFLSLTSILALATGVAATEYICETTDGSPYLHHVNQLIDGLKEKKFEGACLDYSLGSSDCGPTIRDYSGEDGGAAWQLCKGDHPDDYQPLRCYFDPGGVPCVACGPSITMGAVAGHFENLRDQCQGPDSNGDVRVGGIVKLSNGDDSTGGGEIRLYSMPG
>estExt_fgenesh1_pg.C_sca_20_chr6_4_00443
MSILICVGCVLLMAGLLIWLVPNHAQSRLKGSWSHLRNQRRRTKTHGSSNIEDMNPARVSEDDDSPAEQEPVRDGDGADTSSSSSDNEDKAPPEGQSQGKGSSSDKEQGHEASNTEDQEQEPSNERNMDAEQGSLPVVNMTEGIPPTEEIQPIPEIQPVQEIQPVKEVNTISTVDQPKKALADDETPEDEGSFSWKLWRCWEGALDCCCATCLVDPECVAGSDLSIGFVVNSK
>estExt_fgenesh1_pm.C_sca_1_chr1_3_00021
MTLLAAPAATLILPPCCRFACIAELCCPPPALHPQPNNSPPPSSSRPRPRPRPRRTQLDKIERCSLRPSSSHSACDPTTDVAFLTLKQPAPLRASLPPPRVRL
>fgeneshN1_pm.sca_2_chr3_3_0000001
MRPLPLLVALLPSLGGAVKFELIKGTCDTGFHPEVPGSWSYGLIKRVGDDGCKGCNLSMERKDGVWYGRSPCNPCNGGIIYEFVPNGSGRNIYRAGNRNKIIGHCEGRNGPNSVCNGWSYSCSGAIHYLCSVDEC
>fgeneshN1_kg.sca_12_chr5_2_0000012
MKVPFAALGLLLISAAQALPLPKTDKTAPISKTVHKRAVYGLWNGFPHIGKSDDVLLGLMFDLGRKVQPHPKMQAHRCTAVSHWHDKENDRFESNSWALSPHELRIFDEIVKQDNQPATVGKPVHIV
>fgeneshN1_kg.sca_5_chr5_3_0000035
MKFTTILAAAALTLTVSAKSPLPPPRPLLEGTVNSDRDCKKSITKWTIDENAHDRCVVFDEELEGVEDYAVKSLRVDALNNDKCGLWVYSDHGCHMAARRVEPKTCVVADRWGWRSYAIFCL
>estExt_fgeneshN1_pm.C_sca_19_chr4_3_00009
MSVCLASFLQLTFFASFAGLCSTHPQEDPFFFQEGKTLGSEDAATPSRGTDRGTGDGASAAGATRAVSDAIRFVLSGVVELGVVALFCWARRFGDDTNRVGTRRSLKLSGSSAPDLGYDGSVG
