# Supplementary material for: Kingdom-Wide Analysis of Fungal Small Secreted Proteins (SSPs) Reveals their Potential Role in Host Association
Source: Front Plant Sci. 2016 Feb 19;7:186. doi: 10.3389/fpls.2016.00186 (PMC4759460; doi:10.3389/fpls.2016.00186)
Supplement: Supplementary file 11 [file DataSheet1.ZIP › W.cocos.SSSPs.fasta]

>estExt_Genemark1.C_1_t10022
MRFITSILVAFCALIIPALATPSIDDYLEFMRRNDFENFVARSAISAAAHSPMALKDALPIFHMPVQARSMPLVFPDGRQVEDTVPVNLQVVQYTRSYPSVASQLLARQQTTGQASQPAHISFAPGPRVLSVPHWGVGPLTPGMVVEARYLRAPAQSEF
>gm1.539_g
MFFSLTCAKLLLLAVLLVARASALFIPPWAAGAPALTKSSVGPSSLATGASQDADGNSLGQVEVAFAHTPGGGVGRALPGIPRIDNDNDAVPETLSVSSSLIETVTITVTAASQGSVTGLPSASAITTASPLSSSALTSSDSTRFPGSTTITPSSLPTAQTSVSGFPSLTVLPFESTTTSAAASTTAPV
>estExt_fgenesh1_kg.C_1_t10477
MRSTFLLLAVFHARAMGASDTRPIEAPMDFKDSLLSATSGSINLVHGNLNEVRPHEPRTLRFANREAPRDFTLGC
>fgenesh1_kg.1_#_582_#_isotig11971
MLRCSASAGRMAVLAAVGITVEATSEHRNGRISKAICVKCFGRSPADDRTRCR
>fgenesh1_kg.1_#_711_#_isotig09639
MSSSTVFAFACLYPCRALAFAHAHSSDRKVFERLGNAAKRRLSDAGDDGASVGDEGIWSQRFVTRLVGVVSTLRAFRRRGVSGGRVGEITNTAAEGLRACGRSRADTMQSSEMIDSLRTTCRLPTAGYALPA
>estExt_fgenesh1_kg.C_1_t30051
MVLGLASTVIGAVAYACSSGFQRRKPFYWGLGGHLEPVRWYVLHTLNSSTGMLRCSD
>fgenesh1_kg.2_#_116_#_contig00849
PLLQLWLWVGVHLPPTTAVAQPVPKPQEVIDLSNDLASDSDKTAAGAASQLEEFTRADSPDLAELFSDDPWSTRKIDFGYKK
>fgenesh1_pg.4_#_11
MRAFSTTLAAVIASVALAPVQAAPVKAVPVEPYFLGWPESNTVAGWHARREAVAPIFTVPKLPFLDGYNPDRPFINLRRREPLELPVTIQSVPEFEGTIKARAPFHLTDLGPGPAEAVRYFNEFGEPIHKTRDVAPDTLASWHPIGHCLVLCT
>estExt_fgenesh1_kg.C_60048
MDRLESRRAGWLLAASLRTACQIDHCCSVEGREVPGLRGPKRLAHIPAWTHLIPQNCGRKVVYGSMKPMICLKLSFVRSFSAGEDEDLRAPLRHTDRP
>estExt_Genemark1.C_6_t10418
MRLRLCACSLNLGLTAAHPVTTNASLPQSAGSERRRSTPWLQRAPPHPRDLQRALGLVMVSSAKTSRHCSRVGPSQSTAAPPACRGAIK
>fgenesh1_kg.7_#_357_#_isotig12143
MMLPDCSKSFSNISSNNTGLLLFLILSEATPSALASCAVQCNWYRAAHDCAAHRTRSLSDDERSYNPMSQ
>estExt_fgenesh1_pg.C_80127
MSSASSNETSIIIQSLNEFGRKILLAIAALLTGLVPAAANINYAATHRLCRRVLPQREIIGHLIDAVVIYTTWRDTLFLTRRTMRSQTHTGPLALFIKEGTGYYVYVLDTTIRQMHACDAIEQSTPINQYLATSIKPSFRIGFTTRGSGTESEHLSTGAGESIRFASRLAGNIGYPRIIRSAEVTSESSDNVVEIVGLSHLVEEIEILAANVRHMANIALISDERPA
>fgenesh1_pg.8_#_175
MKIIAAVVLGFILPGGISLATPVGRAPRSLLNGKAGIENIDIIHIEVFTSTYSFIVWGQGECRGSAKFVQSSQAPGPIQSNGAQNQDKEEEGIPGYGATLTSEAPVHFGRDDTAPPSGAIWSNSAHYKIFGREEGIHETVADGALLSGGAHQEKYEEREATF
>fgenesh1_kg.9_#_57_#_isotig03642
MSTTSAAAAASAWALTHLVLSMRPCLESKPHATVLLSGRLQVRYHHHHLCLLPGVRTPLEAEDESFHVCLEKPWESRLAFFHHFCPASSRIRHKDAHHGPLF
>estExt_fgenesh1_kg.C_90140
MKFSFSVALFALAGIATATSLNAEAEAGVAIGSDLKLKSRGVECPASYTGYDCYGQTVIHCTDGEVDSAASPTTCGAGYTCWAAANDYGCTAPASPSA
>fgenesh1_pg.9_#_154
MLYPRALTLFFVIALISVVSANPKPEDVRSHTSPTEDPKVDRNSAMLLRFECKQKSHYMSPREDHANAYLDHPHSHQKSGQLELEDTRYNSAAEIYLFIGRFQVAKDARGQIYDKDPERGICEKEKGEHVHRHLPAAVRGPLRSVCALPGVYWEGVRKESEEWQAAGCGDRRSGAHLAWARTLKPRSARERSALSRSLGVCPPNADTQDPLIIVQCSSRSSCFSLAKLSAEIAATCRHGR
>gm1.7871_g
MSWRLIIKLGILVGIVYRLPPSSKMDQFNGSNMDSFFNVTASESEYTYMAANAYSNTGRAQTNPVHEQCQNTNSTSGGSLTAYHQPAHGAAAMQSHTSNIAYT
>fgenesh1_pg.10_#_1
MPGSSLDFTLLTASLFGGVTCAILEAESHMIQLIRRVLRTSPVLLLALHGRSNLAEMYALSFSLVDNVQVAVLWILDTATSCLDTIILWDFIVPKQYVGASSLHSLSFSVLLLWYCLSNATICTRFGEAILITGSYGEIQ
>estExt_fgenesh1_pg.C_100128
MRTYSTLIALVACTLCVSAAPRAPAKRAPQLGDPSAPDNRVSFPAGVGCPDPTTIPTCFASAPPRKLQSDVGDIIDCVTSTVGDAVDGVSDGVSDITGGASEAVTGTLDDPADEVSTAGDEVGDALRKRQDVGSVVEGATSTVEDVVNSAADEVSEVTNGTNEVVTVTLDDAADEVSSVGEDL
>estExt_fgenesh1_kg.C_100165
MALPFAAFAQLVCGSTCENCTSIGKCDVGRLQSPIWLQTPPRREGHHTYSTRLQGDHAKHRTASVTWPTSGIRGIRTPSWICHTSMLQSLCIGRHQGTHCWLIS
>estExt_fgenesh1_pg.C_100210
MLLVLPVMVQLLLPPCLLEPYMVDEAEAAQDFAERYYATHFAVNSNDMCSTTTLNSRDVNHPPSVRLQP
>fgenesh1_kg.11_#_5_#_isotig11701
MVLNRSRPRLFAFIRVASTCTSAMTEVMTISEAEALGYKFPFDILNLQRRNKEGHLSDYQLVPCSHGKEKAYFCQQWCGY
>estExt_fgenesh1_kg.C_110066
STHILVLISAVGYISARDFPSYSSIQVPQTLVLLLQINHELSRPKQASRNPDCRWLRRNSWLHVCGRRADKRSCGRHVDLQGRPLTHRPTSERE
>fgenesh1_kg.11_#_93_#_isotig03402
MTAMLLGVLLMTLTFCNVALAAPVGTRGIASSHHSRATSPVGLEHYNFGFGTSADFPGVGDGPWAKRDHLDRNRVADDHGSGWARGWRYDISADFPMVERPLRKRSPIDWEAFFTHAGFGTLGSWDKEATALNTQLDRRSDLSTFLRLRFGTAATGGKQTESFNTAKIVNARSVPARRHEYDSLRDLGRGTTGFRWQLGSRTSPEKRWDYGPLSRINWGIAGADWGIGRVVSAPLESL
>estExt_Genemark1.C_11_t10368
MADITMMIMALAYFRYVFATEPSTSKKEEAAANAPSQLEDVAFTHGHGVPPFKPNNSCFPLDFKGGGKLKGIIRVFRWPRKDGYEQLGDVPDDNDDIASARMRVRSAPEKYGFKRGTSKPRSLQTIC
>estExt_fgenesh1_pg.C_120020
MIASGMFALTALACTLAANAAVVPLSSAYTTVVDVPTSIVSAPASSFTTIGTSGGFSSLPIPRSHESSGIYSSVVYPSSSAVGSIASSIAFPASSAVGSSFTTVVVPSSTFISDSVFTTVVPSAVPTDRSSFIESSVASS
>gm1.9161_g
MFSKSSAASLVAVVIVACLVGVQGAAVNFSVHDPWSTIPRISPFSTHSPFSTLAPFTTTAANATATGTGNGTDPTPIKRAFSTHSPFSVNDPWSTIPRISPFSARAPFTTQSANATATPTTNGTVPTTAD
>estExt_fgenesh1_pg.C_120077
MRFSLPAIVLALFSVSANIVTATPSPQIEDCSSSGELCSTLVGGITGLLDCCSGLTCEGLEVIGEHYVASQIEGRSGQIVTRKDVIRGEVNSAGGGDLPIAISKYESASMRYTAYTDRTTTWKTDGLTAVPLLHYALVDPFDQSSMINLCQNQVAWFSNRMYFWGCKLIRHKHADNNAIRRKNETYGYSLDSASGKQNDMDALVSESALVDDHTDGKIPLFDA
>estExt_fgenesh1_kg.C_120100
RTSSALSALCGAPFSFGASCLASPLVADTFSRAPCTAPPASGSARQFVQSTYISIWNAILASRWISQADS
>gm1.10301_g
MFQHKTFALLLVAVLLAGASALPLSSGEDIDSGALNAIYSDAYNEDIDSGALNAIYSDAYKA
>gm1.10662_g
MPLNPPPVGLLLVGPAGTSFAREFRAEWMICWCDEASRELGWRDLIRKEFYHIRLIEQNERKFLCLIRTFLDALAARHNAATATEEVLLTFARVIPPELSLATDVEITTEGKVIEALDKWYVEFSELPCVDNR
>gm1.10840_g
MRSFANVLLWLSVALLATALPADVVHIREHATSDIAGCVEANTAKCNSGENPLTYGVRDEVGGKAYA
>fgenesh1_pg.18_#_30
MLLLVMFDVVWSLLTVGVRAVSATPVQAPVRMEVGFLIDMVKTLHQHLMWVQQGRNIQEAPKAWREMSTSSCFPRGPAFHEYNFGNEASCNTLWWHVLDTVSEHLEHLWPLMSAAHELPEYLKPQTDESDSSSIANGFVESTLVDHFLHKGCTESILSTLATLITDRLNMTMHNASVDLSIFYDPLSIFTGYIKRGIPRSA
>estExt_Genewise1.C_180215
APGPAAKFTSFGAALLLDFATARSFTASTPRRPAIRSIATPPGCRSLFVVASLHFVYNHCRVFRARSPSYHHGQSYYVHPSCTRGRRQAHPGRDPPRLGLYFDVRRVFCRENLVQV
>estExt_fgenesh1_kg.C_220012
MFPSLSLVTLMILTAMRCIALAAPVRNEGTIEPVYRDLPLQFGATEESTRAHRRGDALSIEPSLRVTGIAGRNILPYVGEVDTRATWPEAPLEDLIGPSLTRRESRDGHAKLKRSVGWGTLATGFGSAITDHTLSHYTNGI
>gm1.11640_g
MSCGHVLLFLDIILAITCIIQSPSVRWHSLTADASGHLPMPRQPDSSDAHLLRTFQPHCVLPPARFLPPTIHVPPPASCPRAASSLPSARRCPPSVRPPPPTYRLHTAARLLSMRHRPPPIHAPLPACRLRTVLTSCPRAATLLSSAHRHPPPIHASLPTSCPRATTLLLSARRRPPAVCALSPPPVHAPLPSCRLHAAARLLSTHRRPPVICTPPPAFRLHAAARLPSAHHHPPPVHMPPLTCCPRAAHLRSMCRRSPVACVPTLPMEQFSVCRARRLYAQRA
>gm1.11700_g
MSQKSRSSAIPAWLAAWHLTHGHASGGRLPGDCRHPRGAWQVAARDRQTSSAVGREPLRRD
>gm1.12096_g
MPALLVSSALVWDLRRSPSLRTPQQGWSHRHNNRDDRDLRRDELEIPPLSPPPRPSLVATPALRLIKQRCPDPTTSRIGRHPQPSDLDTATLCVSPPSLLHHLFAYIAKTVGPTMPPGSSLGRRPFLTDKLGLTAHHVTYNDEPP
>fgenesh1_kg.246_#_1_#_isotig07093
MCVVCARARLCVAATLARGRRVVNVAHSSVNDACGAHVTVLVAAAALAFCTLRPNTQARTSQARTSPIANLLHTSRGGGGITRTAASRARRHHAHGGITRTSRASSS
