# Supplementary material for: Kingdom-Wide Analysis of Fungal Small Secreted Proteins (SSPs) Reveals their Potential Role in Host Association
Source: Front Plant Sci. 2016 Feb 19;7:186. doi: 10.3389/fpls.2016.00186 (PMC4759460; doi:10.3389/fpls.2016.00186)
Supplement: Supplementary file 11 [file DataSheet1.ZIP › D.squalens.SSSPs.fasta]

>fgenesh1_kg.1_#_726_#_isotig14177
MRAAKCRRGALAQALWSARALQPLPDSQQDVTPQNTCACDALPRRAVVLSPAAKEGRPPLRGCC
>fgenesh1_kg.1_#_920_#_isotig11384
MLGRLRGLCVACSPLMWACSSLPCCDHVVTEHRGRRTTPIHDHSQAERSSALYNVLTPSRGARTSAHLGSKAPHAAHRTPIMTDLKQRGPLPVQRPPDIASSRDEQSQVLIRAAKADLPRPSPSAIGIKHAYSGQRRATSVPRSTTQSLRARV
>fgenesh1_pg.4_#_33
MQFTALASIVLAAAQVSLVSAATLEQRQILGSCSSTTLPLPLCGSIFGACSGSGCACTNVLESIPIVGGTLGSILGGLGGGLLSGLLPGLCTTGGSLPLGLTQCLELGCETDADCTCAGATCTPVQDAQNSTAISFCIPADFNNMAL
>fgenesh1_kg.5_#_169_#_isotig14654
MRRVGLTYRGYSSAVSELIISLVLQFVCASSAGQSGFAEPACRATVILVSCAQQRTASLRLTLWSRIHLGLPLRCTQDGSGSDSCVSATTLCGSFVTHFLMQR
>fgenesh1_kg.5_#_196_#_isotig13491
MSDGLLSLLPAWLLLYLLPMAQAYVPTYRHATVGIVRACALSRRCDRSGRGLPHPTASDPFSPGLGQLTAVPAYHGSIPLAKAIDPAGPDASTRQANQ
>fgenesh1_kg.5_#_269_#_isotig12541
MPMIVCSVPMARCALSPSAAVPSATPYPHQNAEPYLRLFHCDVPHAQCSGCYVCASTIRRARMVLLEGVRVQKGNSKPTQHRA
>gm1.5397_g
MAPLTTNLVAFFLCLALTPASMAGPIPSRTMPTPSNLVLVTSSASASDVPPDPVFTFGPGGLPPVSAPTTTNAQSTASVTAPVLEMDWLS
>fgenesh1_kg.11_#_152_#_isotig15016
MRFTALASIVLAAASAGLVNAATLEQRQLGSCSSSSLGLPLPLSQIIGTIPGLSNVLDILDATGLSAFWTDLHHRGQRPLSKSINRDRRVKRCDRRVL
>fgenesh1_pm.11_#_109
MARISAILLASFVSAALAPVMAAPAPMLATTAPAQGDNATSTVTTTTSASATLPVTTPLEVEWLS
>fgenesh1_kg.11_#_196_#_isotig14160
MVVVTSMVVVLLSAAATAWPATAQETERSSPLALAVAIGKQSIEAVMAIVVPSTTLVRLAPTSWIPDGPAIRIPSMGAVLVKDPLAVPGASDHEITSSAPVPSTPRKLAETAWSGDAPGMTRETTAGAATT
>fgenesh1_kg.13_#_112_#_isotig08644
MAGTPHDTLVVVCLLELSLHLAAFLANSTAALCFRYLIDSSPLREAQDELLIARGCCLVQSRISAQPASLRARISSTAGHHLNLQCYGSDTEHSVSGHHGG
>fgenesh1_kg.14_#_72_#_isotig07998
MMHLNFILAALVAGASAVPIDTTSLASLTTSIHANPAELRSVNSPSSVLNTVTAPQVITSVPAAAATSAKSVPSSIWQQHERRVLDFDSVRLPKTSVGAVPLPPFGNGDKTIAVRAATDPVGSIPTVIVPLPTATPPNAHLPRADAAAGVSVSAADVETGCEGEVNAELHARTVGLSRTAAVVPRPHTTVTLNSIKVRHVTIPTGAANVVDVAPKVTGTAAAAVHASAYLSAA
>gm1.5966_g
MHFTVIVGAALAASAIIPTSLTTFPETIETGPVVSHRGRRRHCARCGGLFDHYHPHGPTFDGATTTATLTVVTDAPSQETVAGQPTTVTAH
>gm1.5967_g
MKFGFNVFIVAAALVAHAAATPVKGLIPNYATTVTETFGGTTITLTETIDPPGSFPTGR
>fgenesh1_kg.20_#_6_#_isotig07148
MNRSVLPRVWSALLVLIPACLLKCSVQPQHGLERARSVGDHVREEERSLPSFFAYEYTGYISVLKGVAPQTQCVCGGKGVVRGVSRIRIPPGF
>fgenesh1_pm.21_#_48
MPLSPPACVCVCASAAVCASASTVSPPSSSAAKACSELISPASRASDVVGRAGVDRPA
>fgenesh1_pg.21_#_56
MAIQSLCFLIPVAIVLFRACMVPQSQSLSLELCRKEYGPPLLAHMGLSDDPELSNGMYHMGTEILASSDHNDSIRPAEMNVPKARIAVCILAMRIIYMIKTSAAVGMQSLEMSWKCGGDAATLVFGDTSLNFETWTT
>fgenesh1_kg.22_#_148_#_isotig08893
MRVHALRRSLLLGSATFILSIAPTVVGFVVFGYGLTGRNVFPVGCTSLDNEPTDLVKKSCLWQTALPSVQRGTH
>gm1.7357_g
MRFSLFALAAAVFAGAANAQLISPSPSSGIGLNPLVQYTRPGRSSFDTSFINVTLHNATFSAPLTPTPQFSSNDTETAEGRVNVSINVFKEGNYNFTVVETDPRTKSILSTTSYLVTLDYDI
>fgenesh1_pm.24_#_13
MLFVLGSIFGAGLAALNTFKNKLFYPDASNAPSLHINVNLNLGNMENVTVVSPQVNQTVGPQFDFKFIDTSYDLASSSPDASAISLLLQNKTYSADIYPSKIDFIADSDPPTAEAQLNVPLLPGLAEGSYNLTIMEWQWGGPLNSPKSLSRFEVPVIFVFDPKAHEAPPTKDEL
>fgenesh1_pg.24_#_16
MRSFLFFPTVVTLGVIGSIGVQAAEPTVPTLLTPTPGEVLGAAFPFKYVNPNRTAESNPRAASSLIGVLFNTTYQNGFFPSFSNSDPTTAETTLTIDSSVIAEGAYKVNVQSGSQFSTNFAVTVSYQ
>estExt_Genemark1.C_250040
MSTAIPPGLCASLCFTGAAGHVVWSRSVASIFSLERCDHWQRACPVAASASGMATSTEPDMLLACSSQMPTKKLCSCREGNNGHW
>gm1.7494_g
MPLSFAPPTFALLLYPLNDLTMAYRAGLVDSYGIAGNLAQSLGWPRSNEYHPPSVPRFWPSSHQPMALPGSSPFVVYRKHEESWFEMAPASTYTARTATWKPHTPGTFRRLQSRPLLPSTCRTASSSSINYASDAYTVPAYGSNAPYVPAGQGSASTSSASSVHWTCSNAAAPVFILSAIQQTGQYPSSIPNAAHAHAPGDIFLKAAVLLFACTRAFSAKRALPMFSRHDV
>fgenesh1_kg.27_#_3_#_isotig15901
MVRLLSCLASLSRTVAGAFGSKNAEVNLSDRLEPTSSKSSQDLVLAEPRAKRSSPASLGKDDDRRPLFL
>gm1.7759_g
MRIVHAALLAIATVLVVPASVLAVPAASPEPTGTDGKILNHSVHVKVNQNN
>estExt_Genemark1.C_290063
MRFSALSFAAAAIATASLATATRTSIRSIATRADQTIVSPLSDDPIGPSIEFQFADESHTAGSTSFVRTTLRNSTFSTLIGDNIPFESARPDFISTSLPVPAEFVKGFYDLVVEEVDGDGSVIFTGESTDLAYLIF
>estExt_Genemark1.C_290064
MRVSVLSLAATVFAGAGLATATPLQARGDQTIILPLSGDPIGTSFEFQFADESRTASSTSFVRATLKNSTFSAVIADDVPFEDAHPDRISTSLSVPPEFSKGFYDLVVEEIEGDGSVVFTGESTDLAYLVF
>gm1.8454_g
MLSTAYVIAVLTVVNSRRSLTDSAMHESDFGTFGLGPSQQNSMRIPARLEHFRAPRSEGEVIGISSWKAPADAKVKHATQNQDGDDVIGREDG
>fgenesh1_kg.48_#_3_#_isotig14436
MSSLCLICRGAPSRAEQHNCLRENIDPRRERYITATSHPVNSTRKSRHLVTYAMRSSSSVRVLTTVESTSSLESVCYHATMVHFAELRPDIQS
>fgenesh1_kg.48_#_20_#_isotig15356
MWSSGAAAGCVSSGLCRTCAAGTYASATNISERIGHAWRRVTRVYADRASARPALFWRRYGTAVSRF
>fgenesh1_kg.60_#_5_#_isotig12458
MMPAFNRLLVLAVLGLLLCVYSMPIPSNAGRDLGTTSVARRTLHGALLTEPHKADEGIQARHHERSNDTEFIGEDREASALERRKAVKATKVSTPKVKAAPKVKTPPPVQAPPPVKAPPPVKTPAKTTASPPKTTKVTQTTSKITSSKTTSAATSTAGAACPIAAKPQSNPSSTCPSFGVRPT
>gm1.9972_g
MNVLSTLSSLTGFLNWLISEVDMPLTALLFSRAYLERADTGEEDDEDHPIAPPSSTVETLNFTITPLAPETVNTNEAREVESLEWEIYGNMDRNGNMDRDGETISQLSYPEQESSTIFWGDTPVSQ
>gm1.10296_g
MKIFAFAAAFALGDVLSAVADSVDPNVPVHIFDDFADGLVVGAGYAPAPGSSLVMTYPEDGFSTFVLTAGTDEIGQIQLFGSLPRDAPLCMTATNATGTASSHPVTLEECDEDDELQHWFVGSASNGTLIRPFDNVIDCLAIPTTSPAVGDQVGLQPEPCQDQLIPRQLWHAIAA
>fgenesh1_kg.80_#_23_#_isotig12937
MAPERVWSFAILHPLMCIVYAQSVELPPADTAHDGVQQKPMCFVYVLLRIIPAHYAPIPTGDALEASGFSRACWSTSGQ
>fgenesh1_kg.82_#_4_#_isotig08714
MRMSLRLCVAITVTRVQWTLLRYDDSGPVMMERTHTRAQWRSQVQRHRHAAWREHEMPDSYWT
>fgenesh1_kg.84_#_5_#_isotig14599
MWKGLCISDGVALFASCALLDDYVCPYHVPGYDRAPYGLAHFGGADERAALWRIL
>fgenesh1_pm.90_#_7
MHSPPAFRAALLCLLLAFVGARGFMVIGAGGLIGWSPETLERGDGDPGRVSETPAKEHTAVSSAADWIAASSFNNQKILNIAAPCSESTSHCTRDLRPLIVHDKDSDQRASYPADLGVQVGFTSADTKVSVLAVGLFGACMAYSKVELVGKRARSRMFWHAATCL
>gm1.11025_g
MQTFNALLAVLLAALQVSAGPITVAKRDGVTSTTSLNPWSEPSGAHIITPSGLPNAWPTGVSSTSFIPSSSVTSLNPWSEPSGAHISTSSGLPNAWPTGPDSSASSSSATASPTPFCWPFPPFSILPFPSTAFPSGVSIHWPPYTVEWSSGAWSWPTSLPSGVASSAGSAPSLSFQPGGPIIPACPVVICYASGSEVFEPTSTWGTASSAPTTSSWVSATAAPASETSS
>gm1.11032_g
MMHNINKLLSAIVVLACIAARTSVVAVPVDINLTPEVHQLLPQVTPLPIVEKRQGTEVTVTVTVTRHVDFDRLRFHVNHHSWREQLVHFEYLERDVDDDYHRLELVVLIALEDYVLHHVLHHQEEQDAHLHYFTVHLVNAFVEPTETGPNGYIPFNTFPTGGNYPAFTPYQGE
>fgenesh1_kg.98_#_14_#_isotig00228
MRLLCYVLAGVLVVGGNAAAIDKKAEAPTFSVSNVETPTLSISVSETPTLSVSIVEVPTVSISTVEVSTVDASSSASSFEPSSIRLSTVTTSEFPTSIVSASSHPSSTSIGISSTFTIPTSIGISSSFSFPTSIATRSSFSVPTSIESATFSCAYPTVTVTVYHPSSHFTTVTGTHISSRFTTVTGTFVSSAFGSSAPVVTGSATLSAVSSAATSAVGSSAPSAVGSSGATYPSGTEVISILFPSGTGETSTLIPSGTEVTSVLFPTETVVTSTLFPSGTVVTASTPPIASSVSF
>fgenesh1_pm.105_#_10
MPTFDAILAVLLAAHQVSAGPITVAKRGGTTSTTSLNPYSKPSGAHIITFSGLTKAWPTDSESSAGSTHWPPYTVEWSWPTSLPSGVASPAGTAPLFSLHPGGPIIPACPVVICYFSGSEVFEPTSAWGTLASSAPTASSSVSGATSPASETSS
>fgenesh1_kg.117_#_1_#_isotig05159
MCTLSGCSALWPIAALSAQLEDCVHRNSHHSSQELVFLFACRKPRFYFCTNAAACTSHVKGLADPSY
>gm1.11864_g
MSYNALALSRILFVVRVVPVVTEYPMLEFVKDSKLEARLVRCPRADAQAIFVPNWAMKDGSCLSLRRWCYWSIEK
>gm1.11942_g
MTRIIFVLTILDLHCTCGLPASPSLGPVRFVSAIILYPLRVSIEEEDSVIHIAFPLCCLSIWGQQPSGQAL
