# Supplementary material for: Kingdom-Wide Analysis of Fungal Small Secreted Proteins (SSPs) Reveals their Potential Role in Host Association
Source: Front Plant Sci. 2016 Feb 19;7:186. doi: 10.3389/fpls.2016.00186 (PMC4759460; doi:10.3389/fpls.2016.00186)
Supplement: Supplementary file 11 [file DataSheet1.ZIP › G.trabeum.SSSPs.fasta]

>gm1.81_g
MLGLRSTILAVSLATLVPIVAAVIDPSDGKVFCDQGDRGIPKAFAQDIINNIDTSKFDFGVPGSNLLFTFGTDCLSRSQTGQQFCCQVAFVNANGNQGTVTMTANSRSTGADSLGGQTDGATLKKLAMNILNNCWTSGGDHSGRWAGDGFQVGLSGGTC
>gm1.82_g
MLSVHTIIIAISLATLSPLIAAGPSIDPSDGLVFCDQGDRGISKAFAQHIVNNIDTSKTDFGVPGNDKDFNFGTNCLSTSHTGSQSCCQVAFVNDDGNQGTVTMTSNKKSTGFDALGGKTDGATLKRLATEVLNNCWTVAGDHSGRWAGDGFQVGLSGGTC
>gm1.85_g
MLSIQSTILAISLAALTPLVAAISPSDGRVFCDQGDKGVPRAFAQDIINNINTSQQDFGVPGRDADFGFGSSCLSHSQGGGSSCCQVAFLNTNGNVGTVTMTANTRSTGVDALGGRTDGATLRSIAEDILNTCWSGNGDHSGRWAGDGFQVGLSGGTC
>gm1.1741_g
MPLDNFCDAVALGLLLICVDAARQAKKHSNAREASENGAYNSARAWGMITYRKRWAEQVLERL
>estExt_fgenesh1_kg.C_00002_t10380
AAYKRCALLTRFLTLSSATVISSGLWTLVSSSQVVSGLVYSLQQVVKGAAISTTAWLRVGRSRRASRTPPCPASSTLSSTSCQGSSPGAEIRHRASHYLEESSLPRPSSQWHLLL
>estExt_fgenesh1_kg.C_00002_t10498
MIGTAVAATSLILSPASTESPKMRNKGTGLSKVQVKLILTTSTVSVPLPALIEMLAN
>estExt_fgenesh1_pg.C_00003_t10141
MLVLFVSAGLCTSCRTQVLEQRRQSRHQHVALDVPIFVASLRHAAVPASSIHWRSLSKARCHGVSNSNSRRQTRLREQGARDKSDRDRYWTSGSAPHVVDIAFNRLPVPATLMDDCLSTLVAPCSSEDAAALSDFGPWTKANTR
>gm1.3354_g
MKHCFSLVIIFLIVAFQVMAAPLKARITPPDPEWWGRAVDILSSSVDVSESTTSTVQASLDATISGSHSSHAGHAHSHSQGPSHTGTHSHTASPSYTQTRTDNQHEASNIPTPSGGTRPFEILAPY
>gm1.3355_g
MQAFATLAALVSLTFVIAAPAQSSATAIITPPDTEWWGKRQVDPTSKTSTTSITAEAPWWGKAQATSSVATHISGPDTEWWGKRADTPTTTTTSSVAEMTTVSATWSTLSFDTDWWGKRDVAPTTTSTTTSAAETTIVSNTTSSSPFDTAWWGKRSEGAATATSY
>gm1.3493_g
MVKEIACLTQVIHIISQCLASDINIPGTARKNLSWASTAASLEDELYREIEPTTLTVSSKQMAVNR
>fgenesh1_pg.00004_#_224
MEAAAIVGTVGTVLALAQTRPVWTKVTADSILQKVDKYRREGAQEVYDNKEIIDQVTLLDLIERHRYLAWQHDLLKSRNTQIWHVKEMYRCIKLLRITKGFRNDALRSSEYAKNNALGQYCALRTRAEESSAVPLAEALEVLDNQATTSRRRVEDLSSVLSTRSGSSTFVNSSDPARGTGSDTAGTLTQSDVQELDRALDQFENSVVQYGALLDQASAMLPTSSGEDLQSGQASLQYQDQCLQYRSSVNSFLSTGSGGYYQALQHDAEGRDGA
>gm1.4278_g
MRATTLCAVLLALVMSVAAAPSPAQLQGRLHQLIFPRAVDDHPVFNQRAARASSSKTTSTRSPGRRPTEFTLVEPPRTSCTVPPSLPPV
>fgenesh1_pg.00005_#_405
MLFRNALVPFVIALAGSALAAPMPKNAEATASESAVAATATAAAGGSNSTDTSGAAATLSSSALGSSETGLSGDGATATESAAGASITSASGSGSNSTDTSASCVAQTVTVTQMADGSIQTGSANSGKKGKANHKGGKKNQNGNAQNTGMSANSTETGTGAQSSSKSGKGSDKNKNGSGNASNNSTATATESAAAGSATESSAAAAESSAAEGAAATESAAEGAAASASASAESAAATESSSSQQAASSEQKGANGAAAAQGLQSEAAKLKKLLGLQRRTSRVSRLNLDLD
>estExt_fgenesh1_kg.C_000060061
MQAPAAARTTLILFAAVLLATSAVARPTAGTEAACDPEGPDYGMSPDCIAM
>fgenesh1_pg.00008_#_135
MTLVGSVLGVWLSLWACICSCLGLAEEVNDHPSELANVSSAGPNPSKYTTTNLRVTQGSFPWRSAVTADHSYAAEESTISSVWNARRPSYGHCRGDTRRSTSDSASRWLPELSVSSHGSTAPSIPFSLAIRDSSPPSTAHRSGAEDGLDYSQLGALAQRRGFKGSPIIIEPKDWKSSTASNDSYSEPGSLLTSKSLKAKFGNLLRPLPSPLPTTPLSSLFLPISDSIQNSHWDSDPFSMHGESYFAPNTSIDSPNESRLAISSGQANSAGQTSCTVEAA
>fgenesh1_kg.00008_#_99_#_Contig1714
MRGSSGGGGAPDAALCLACFLLPFFAFPGPRLRGKASYVHCGSDPSGSGLRFRQLRQGLFPSHRSFLCLQNQHATSVFVFLAFGSGPTSGSSGPGSR
>gm1.6304_g
MFVAVSNPAAIPARERALLCQLFATSCAVGAPRPVVAVHVGNCGPPERGSQWGARADDVLGLITHRATSALSTTACCDSHDRRDLPFVGSPSTAPCALQAAALIRRSPHVPYNVIAVGSPVYED
>gm1.6487_g
MPITALALAEIAAAMPLRRESDSQNQRALEISPKESVVGWIVSGAVVFGVILIGFAIIYCLGLPICCPTEAPEDTNSMTGINEGQTRTDVLQLCAIANSEDAPAPPYDPNSPPEYELSMITEMDITEAGDGSSHQGNGNQGRRSRSPSIALPGLQGRDAPEYGIQRWDSIGRYTCNKPIAAFTPQNPADYFKVWEFMV
>fgenesh1_pg.00009_#_124
MQLKCILFLASALTLAAASSKNDNGTHWDANHIPGQKHAPGYSHRHSHTRSQTTLAGSATLAPGARVSSSVVVYSAERVYNTVSDTVLTAQTSTVTWTETLVTTVVPTSSAASAAGSASSVTLCNAYLMVSA
>fgenesh1_pg.00009_#_220
MYLEPFAVITVSIAIVAAAPPGPSSSDGGNYTRNVSNASPVRVATTLSTYTDTEYFETLLSTSPYLTVLPTTIVWTESPALPVSSGDATGSICSCPFTPASSATPSSSGAGGNNTVSSSTYTLTLSYQTTMASSPYKTVLPTTMIWTQMVALPTAVSSTSSSGVCSCSTTPSSSAPNTNVLNSSGVNNSSVFSTGTAYVTTSTDV
>gm1.7188_g
MLRVSLFSLGFLLLSVVVVHAHPYSDVHRHSERALAKSSAEWPTYKCQNGDPGTPYKNFTVGSTGKAAYSWTCQGDIPQIPTKNNGTVLQKGKINPAPPAPRHKKRDYDLLGEACTVWCNSG
>gm1.7325_g
MRFSALIALALLASPALGAPIGSSKKPRPVPAKPAPKPAAPAPGPAKPAATKPKPTPESEPDAEGSGNGGISGILPGFATAGTDIIPVIVGGYQDRQALSASISAQAALQSASLSAQAAEATATLTPAAAPSAPTRRMVRRTAKSRLSGKESSGSKPAGKKPSISINPAIGNPVLDGTGKVLASVIAGTNERSLIIEGASAQLSLLSASVATTAQASASAPASVTTALTSA
>fgenesh1_pg.00010_#_199
MVLSTDNIYNKPIAAMICTTIVLAVSPVLGVPVPDTARRAVFPGPEPGSRTCTSSWKLRIHSNDDHSYSYDFPGSVISEKLELLRLLWCPTAPARTAVIGTAFEDGLQDGLKFIASELFGGPNSGSTKREMPDIARPDSGPRVVLPPSAIPQATTTAASSASAIASHSSAFRFAPSIPSVGSIPSPTIPPFLIDGQANG
>estExt_Genemark1.C_000110099
MLFKSYIAATLFATMFAFSSAAPIENPSSGVSIEARPSSPLPLLSGRWVPFPPHLRERTPARRGRASGSVPLRIRREAALDALE
>gm1.8209_g
MKQKCFALFGQQGLARLFTTALAAVALRSFDFNINTNQKDFGIPGRDGDFGFGSSCLSHSHWQGGGSYCCQVAYLNTNGNVGTVTMTANTKSTGADALGGKTDGATLKSLATDILNTCWSGNGDHSGRWAGAGFQRLFTTALAAVALRSFDFNINTNQKDFGIPGRDGDFGFGSSCLSHSHWQGGGSYCCQVAYLNTNGNVGTVTMTANTKSTGADALGGKTDGATLKSLATDILNTCWSGNGDHSGRWAGAGFQVGLSGGTC
>gm1.8213_g
MRSTIIALTVSALASLVAAAPAPGDGRVFCDQGDKGIPQAFAQDIINQLNTNLQDFGVPGRDTDFGFGSSCLSHSQGGGSACCQVAFLNEDGTQGTVTMTANTRSTGVDALGGQTDGATLKSIAEDILSTCWSGNGDHSGRWAGDGFQVGLSGGTC
>fgenesh1_pg.00012_#_308
MLKLTILASLPLCLAQPFAVSPWSGSGCDGTTILASSGGAAGSGCVFGALNMTALESVQISLDNCTILLYASHTCEGSPAMTTVSIASDNTERSTFRRSVPG
>estExt_fgenesh1_pg.C_000120324
MGAVFSAVGMFLGSLAQGIVTVITTIVNTLYTLILAIIEGIVSLLTCRFGKNSKPALATSGAVPNGSGQAGKAAAGAQTGMAAAQGGGLAATGGGMGNVGGAPVAAGYGGQPQMAMNPAMQTRGGMMPMGGVAPQAQGQMMGAGGVYPQGQMMNTGGVMPPANMAQGAGMGQVGGMQQYGGMQPMPATGMVQPGMRTAAY
>estExt_fgenesh1_pm.C_000130107
MGPRKLDMSLVCTVCAYAASPAPVCSSLRNTSSHPTSNSARKDANSPHYTLYTRWYSAAGSNGAPGFPERPGGAHIQTHPLYAAGLPRIRCPDTSVACVFM
>estExt_Genemark1.C_000130271
MSTAPNRTLMVGAAAAAAGLGVYLVRSSAGSMTSTDPRAKQPEDANSTMQQSVGDVRQKTAAATGDRPSNDR
>gm1.8914_g
MLSIILAVVPLLVSLLGHSLAAPHAACSASGCAQTVTVRDVTYNLAGSHVNGTYVDCEYIATPHEVVIEFACLYDNGYIVFNPDVCPKELAAQQCN
>gm1.9229_g
MSHMILPCFHVLALGPRGSLDASGRLLTDTFRPAVDLCPLTQSLDGNEGA
>gm1.9384_g
MRVFTLAIAFASIVALAMAKPLDNANGLLARDANPEADPSESDIAVMKAK
>gm1.9560_g
MQFFTLAKLAVVVTYVGATVASPAAHEARQLSCLAQACTPAIGCCAGAACTSVSALGISILGVSIVYAPQPPATSSAPAARTAALMSPELPSLASLFLAKTLGLAFLRSSEGA
>fgenesh1_kg.00017_#_38_#_Contig2754
MIAARRLPSTSSSIPFCRIVLLALLCCAALVVGTLASIYWCNIFDLSVLVCIP
>estExt_Genemark1.C_000170092
MYLYDRRELRRLAGWLAGWLCLTKPARLLAWGCYLELSAGKVLVCNNMKEPVDSTINGRELALGPAPAQYKK
>fgenesh1_kg.00018_#_8_#_Contig7358
MHAVCLFWTLLLDLGFSGLHVSESPPYPLVKKSGATTPRPYSGERIEHLPTPLHY
>gm1.10182_g
MSERIKYELTYMISDSVYSSAVLALCAAAPLANQAQVLQDLCVIPIRKWRGNLPTSLGQLSREAQELYASAIGPGQVWPAQWIGYIQGPAGRPSKEVSVVEK
>gm1.10237_g
MSHHAALSRQCCISFFVALLPTCPLPSSRRLRTAPNRPTSDVPRHGYPVGNASSSRSLSRPPPLPRSSLSPSPSPYFVPTSKLNPPPQQRVFRDRTSGNNATLYEVLPSERAFSRVLTGPYSYRPHSPSLPTVRSRDHCWRRERSVTAADDVHHADAETAHTA
>fgenesh1_pg.00040_#_1
MTTSRALSGLGLLCLEALDSFRSRHLLLTKQLWVTIHVPSNFQEFSTLAKHTLVSHIAGERLPKIARGLGFFLCSKGINTLTSGLQWCEPRCGRLTMHRLPEIGVIEKVSPRSGDAALLVITRVDDATYRKTVPVIPISLSPAILHSETVSTVGPYWEKAALHGTSLTVLFQYNGTHNSSRVCSDSGYGVSYTPPRSLNRDDHLWLARVAGSFQHLRGDVY
