# Supplementary material for: Kingdom-Wide Analysis of Fungal Small Secreted Proteins (SSPs) Reveals their Potential Role in Host Association
Source: Front Plant Sci. 2016 Feb 19;7:186. doi: 10.3389/fpls.2016.00186 (PMC4759460; doi:10.3389/fpls.2016.00186)
Supplement: Supplementary file 11 [file DataSheet1.ZIP › H.pulicare.SSSPs.fasta]

>NODE_11883_length_486401_cov_2.g11687.t1
MHTYILLLTTILTPSVLAYPDSHDYRLKRIMPTWIAPNGSLACNATTTYFMNAEQGPPYSGAVQSACNAMVPAPAAPSGRPIAASMVLGKKMMNKTLSSAQDMGISDVNGNKVELEGLEVMC
>NODE_11883_length_486401_cov_2.g11694.t1
MKLQPLFLVLLAAVPGFSKPLSAPMSTLNQTTDVPLGPRYPRCISCLSICRMGWDICEGLGCFSDDRSTIRDEVCDDAVNIKKAIHKVAIGRSVATHAVPRKEMCVNCHIWCRMGFNLCDLVGCFTDDYKKKDKICGDDG
>NODE_12980_length_575719_cov_2.g12278.t1
MYRRAILFVAAFALSTLAAPIPIASSTSLSTSSVINRHYARTATHAGLTARNIEDINSEDGDTLDTTEISSKKRNEEEFARGIVDINSEDGDTLDTPVISSEKRS
>NODE_1381_length_309888_cov_26.g9200.t1
MFSFGALVPSLLTTWLAYQTLAMLCNPRVSAAVKRKQGSTSLRRFTQSCLWNSAGGEVQIVARGFAREERWPRLRVDEPPIAAEEPWRAPHQSQEMEQYRVLWR
>NODE_142_length_210243_cov_26..g2016.t1
MTSAQSSALSSLASVASSIAGITSTLHPTTTPVTLATTSKASTSTGPTTIVVRTSTSSSVPSSVSRASNSTSTRATTTASSTVRVNGTTASATTSKPAQFTGGAASMSVKQVGTFAVVVGLALFGLGL
>NODE_147_length_186485_cov_25..g2199.t1
MKLSNLAYLLISAAGVNSLPLYIPPFSSLTDNTCEQCHSTALPFNVNTGKVTSKHNYESSGYEINEHGNGRPNCEQCKFACAFGDHPICNDFCMNAAKTLTDVCGPKDLEDWGGR
>NODE_150_length_92371_cov_26.6.g2237.t1
MKSIFTFVTLAMATFIAAGADFESRNANGLSARDDGSVSCQSQGSFCFASDECCPCCECARGFDGTGVCARKKAEDEEKREPEPIVPVVVAPIVEKREAQPISRARNGGSIIEKRCQSQGSFCFASDECCPCCECARGFDGTGVCARKKAEGEE
>NODE_179_length_116190_cov_26..g2686.t1
MMASFNTIALLFVPIGITALSIPPQCDLGPPLGLNVCERPTSPIKCDGNVDDALDSAVEKVDMSGLSQFYALYADSNLPVTMTGTLPEIGAFRKHTKRAVDAELFSNSYYWYMAVYQTKHPKSSCANEEPV
>NODE_181_length_53931_cov_26.8.g2700.t1
MLYRFRIVSVLGVIALATSVHADWYYDDASCAKYVNLLNSAATGALDLIQAAVDAIGGPPANPAANILWEFPDSETRDLTGRIFGTLLGDSDADRYHQVRSKSN
>NODE_2152_length_126918_cov_25.g9929.t1
MHASFFFSGLLGALASITTAIPLSPRQGATMILGLCNNPGYSGCFTHNINTGTGCVDVTGNQDNVARSLTMPGQGSGWQCRVFELSFLLYGTGNVDMKLIKRSGHSCTGAKYTFTQSVADMGPVGFDLDISSFDCAYEV
>NODE_224_length_282649_cov_26..g3264.t1
MQYLSIHISALLTTLTLALPMPPPEADSTFKSSLKFPINVTDYLHITPGDPMDHNLREGMHLDSKQPLTEIEFKELKDRFIHDITPSYDSYALTTRRKGGAKGGAKGGAKGGGKGGAKGGGKGTKGGGKGADKKGADGKALANKGLVYLEDYVDKANFPVLQGVLMKEMGLKPEEPMTWEEVKEVEKRFICDTVVSGVTMMARRTWGRHGRGTSQMQP
>NODE_233_length_406774_cov_26..g3417.t1
MRISTIMPVFLGNIARLVSGDAFIVNQKSSPNGPTFQGCFVDGHDWWFCSRWIQSDWTAYNEYVQVGCGYGFQIHENWFVNVSATNGCFKSHGHLEWNDERDNRADYEAQLTIDHPNC
>NODE_2666_length_180015_cov_27.g10029.t1
MHLFTFIGYSAVLISSVSALLTDSMPPSTEIRIVAEAVRGRLCNDTQGAFPFILETGNQSSITYDKFICYKFDAISNNYLTVNVSLSETQSLGKETNMTFDTCWGGMTNALSAWKDASSGTAWTDDLWTYTYANVNSSI
>NODE_280_length_376701_cov_26..g3980.t1
MYIPQLNTKMKALESNSKQAATALPVCVAVVTLVPAAVKLGLTKLVTTTTSTPTALGPLCTTHTPTAGIPKTTTPALHARTTRLVEVIPELVRSTTPFTVCAALGIRVPTTAIRTHFRGHGAAFIVDARRVLRTAVDAAADGEAVVAAGSVVAVYGRAGGTLKLAMVEVDGVSRVVVCFWGVGEEDGVAPMQEGSLV
>NODE_282_length_249781_cov_26..g4067.t1
MRILLILFGLFLAIQLVRSDADCDEPINPANDQGDDNLSTPDPWPTTSGNGAGNPVATSPPKLVTVTTSMITTSSTTKDGSGIATSTTGGYGSHTK
>NODE_316_length_235959_cov_26..g4402.t1
MHIKVSLALAVLLGLAMAAPVAPAAEETAMEKREEGIYGYYCTPSTCTAKVVREEGIYNYYCTPSTCKTKEKRKPEEGIYDYYCFGSSCKRSAEPEDGIYNYYCTGSGCGKKLKREEGIYDYYCYGSGCGKMTKRDPQDFEDEVVRSA
>NODE_347_length_32998_cov_21.8.g4672.t1
MMQVICTVVLILLIQLTFSRYTKYLLEFMDSQNPTKPTICIPHLKPTYYDSKTTKAKKDLPPFPSVVETSYIPIQLPAINPLWNESFAIRVERERYEKAHAQWTLKWEYFEGQACIENNKFLVALKHMHASEMEKHNFPGMISMVACL
>NODE_352_length_279204_cov_25..g4757.t1
MRFIFALFPSIVLLASGILARPVQERGLDTIVPDYNDIETVDGSTTGPPEKRGLDTIVPNYNDVETADDS
>NODE_409_length_328670_cov_26..g5194.t1
MSLGILLGLCFLSIVNTIRNRIVGDPVERAKKYKDDRDNQVSLLTRGLNDKDQAIAQRDQLIDRQKGTIDAQRQEVTHLDAEAREKADRIQELELVIRSLREEVRVANEEVERMRPMADEARGLRQRIGEMRDEQRRLARDLQERKDEVDRLAARNRQLAQRMAFLQQRIVELNNGQSTPDELSEE
>NODE_42_length_116343_cov_26.4.g484.t1
MHLRTILALHLLTPLISTSPCSTYYDSPSDISNNPLPPNHPALPAPPSSDRDRHPSQPPDTEDWNQDGPGPPPDFHAPGVHITPDASGKDVYIDVDIENNNTGNGVGNGNGNGNHDDEGEYSSYIPQPTRRPGPGPGPGPGPVLLSPGPGPTRRPLQPFPPMVEREAVGPDDGHGDEDEKGPENGGVDDDGQHGDGKDEHEHEEGGIGLSVMIDNENSGNGVGNGNGNGNHDEDGKDEHKDKGKDEKGDGDGPWRGE
>NODE_44_length_893767_cov_26.1.g547.t1
MRYAQALLLLGHLLAFANAGQNDFGGMFPPKDLIADIEAKAFATILPRADIEIDCTMGFSLDPTYVPLPDMVASVSVVITNLPESDKHVDEFQKAVEDACTEDNLRKYDAPVDFQGSDKLVVSMKIRAVGPPFSCWDAAIRTFTGLTGYIGCDNPGI
>NODE_44_length_893767_cov_26.1.g563.t1
MAATVTLLVFAHSLAVFAAPSNVLSSNIDKRLSPPPQFPGNITCGGNQALDPSKRIMCNFQYDQGTQKFCESLFTNNTVLPDPSNNNMFSLDVNVPANAPNCGLEAHTMKFEVKWGGDTWNQNPGTTCQDYHFNDTVRMARSCGQTFRDMYRNCNFTDYEIGINIKNSGGQLNQDCLQWTAWREP
>NODE_44_length_893767_cov_26.1.g602.t1
MHWSSIVILAFLTASIQAWWWNAREPSQPFQTLTLRSPRDGVFFRRDGDAGTTGVDVATTGETVGVTGVGPTEVGPTGTAPTTMITTTQTGV
>NODE_508_length_72006_cov_26.5.g6226.t1
MLFKQVIFLSAVIGSVNVIAAPLPSDASEFASASYAHLYKEAEDEGLVKREAKPAAPVEFAGASYSHLYKEAEDEGLVKRDAKPAAPVEFAGAAYSHLYKEAADAGLAEKRAPPEFASASYAHLYKEAEDEGLVKREAKPAAPVEFAGAAYSHLYKEASDAGLADRESN
>NODE_508_length_72006_cov_26.5.g6229.t1
MKVSALLSVAAFAVGTFSLPLSQDEVRFVSATPVPRAPSQTKEVHPPLTAKLTDNPGQLYFDPPREKPTGGRNIGARDPFFSLIPVPHTQYSSHMSQATAKPVPRSAQMVPGFPDPFAPTLSPPPSPSDMKKLLDLIPPYRRPRPDVEPIITYVHGNDTTRSTEDPHLLPPNLLPPPFPTKIITKPTPNPTIEPRDGQRHGPVAVTVLYTLKSTPPTATKPIQMDILARI
>NODE_50_length_318014_cov_25.9.g951.t1
MLKPDTAWLLLAGVACTNGVGGQRCVGEVKGNPQAERNTGREAGKVGGECDSSSVGQLMGDARPWISYGGVAGVARSGMLDEHDEYADT
>NODE_5425_length_488845_cov_26.g10683.t1
MKAFTIAALSTLLSLTAALPQGIPTTFVTSTIAPTPVAPRIGLAQATATINLVADLPSEETTQISVVVGTQIDTDVLIEAAQIAIVEDANGQAVQTPVICTATENFSSNVAGTFNENVLTIFDNGKKVEITSISCEFQ
>NODE_680_length_239718_cov_25..g7095.t1
MPAKTSRATTTTGITTAIAVFPPGVSPPLSLAFPVDDCNDAGTLDDEDFPVFVVVGADDCCACEGVMTEVTTTTDGVGVSPGDVIDGVMTDVMYCVEGGAAEAVMTCVNCDEESGGGLDEGAGAEDDGSASADDDTTTGAELAGTDDGGTEEATWIRDDTSEELGTEEASVGVAADEAEDKDILEVPLLGCEAIAKADERCLTMKRDVV
>NODE_680_length_239718_cov_25..g7168.t1
MRFAATILSLSLALGVAIASPVAAPAPQSTDWPAAPAGGDGSPCPCGVAPNFVYSECLANPDGTRDVWNCYPGSPNCTWQNLNARCG
>NODE_6885_length_311030_cov_25.g10846.t1
MYALNTAILLTLATTTFGAAIQAVKERNVNPPDGFIALYNQANCPASGLENGMFSIGFEDNSCIQLGQPGILSYEQGDVQVHCTVFGDQQCTVPCAGGQTQAQGDCANTSCIGASIKCAFG
>NODE_7774_length_234707_cov_26.g11137.t1
MFTILCWHLMLATPMIRIPVGEARQCDRQSGLESAVYHRGIASQEAGGVLVAERAISLSGCDQARVSSRSYTPSISIAARKPGRCDAFTSLGCGDRSRRVVSEDSGGAARSAIAMVALKHLVDSSTVSDGGKVHRIVS
>NODE_80_length_177592_cov_26.2.g1389.t1
MKSTLVILGAVCGLTFAAPVLPTSDNVQGGIPILDQALARKHPSNLESEPKFPMMEEATDYAGIVKPREDQPKQCHHFSPTAGNTLEPCPDPNHKPQELMVNTQPENCGTHMCPGPRRNNEE
>NODE_860_length_112264_cov_27..g8112.t1
MSMIYHMDNVRIPSMIRFFWIGWIFPLRSQSLGHPLGSNVSCDVIYLILGNLAALRWLSQSHAVSVNKFLVTTKFLTIRSSNTPNVSATTTTPLSNHLNSTKQGSCSISWNRGLDKWLWHFQEQVIYEEPNLAIAIDFEDPGAAHDRLNASVVEPTDAHCAIPPFSFTTLQQGASSASPSHTLTKLHIQRMSIEKRYNRDIQAAA
>NODE_8835_length_486048_cov_25.g11461.t1
MTFLDLLAILNFMRMLLPFASAQTNGTNSTGANGTSPFNFYLMRCSDNLPAGKPTYNFTAVAFYDVQQPPTYGLQRLQSGWPVMEGLDNMPAKRWEGRISKVLLYSKTIRGWATVNITEKARTGKTGTYAGTLEFGNETYV*VIVLESIANRKLYALRGIGVIRGECLLMMWINMKRARSVLFIVDISE
>NODE_897_length_250306_cov_26..g8243.t1
MRKALCYFPFIASLCLATSTLSCYNGGKAIFDWSRIPVAIVETCRQVFTKNADSGLDYRLSPLVTTCYQAFDGSYTLQVDMFNKNPTSGSDTILQMADCVRNMIGLLICPFGGNLKEGSFGYKYSDPIL
>NODE_916_length_195294_cov_26..g8328.t1
MLFTNVALAIAAFSSAVFAAVPPAPERTKCTTYITTLTTTRTREDLDTSTSTVYFLVPTTTYITSTSLSTYQVTNDRTRTRTETATVSQCIDW
