# Supplementary material for: Kingdom-Wide Analysis of Fungal Small Secreted Proteins (SSPs) Reveals their Potential Role in Host Association
Source: Front Plant Sci. 2016 Feb 19;7:186. doi: 10.3389/fpls.2016.00186 (PMC4759460; doi:10.3389/fpls.2016.00186)
Supplement: Supplementary file 11 [file DataSheet1.ZIP › P.placenta.SSSPs.fasta]

>fgenesh3_pg.16__128
MPLTLAFVLHACLVALVDMLVQRGAPPTNLATLDWTWRLSSTDTATTNYNRLPGYRLMIKCRRKDWPPKFCPGRSRKPGYPSQTCVGDSGSAAVHWTSWPSRQQRGPGAVARHNFAGCNMKPKLSNYAGVGGAANVME
>fgenesh3_pg.44__21
MFWLLMWFLLLLILSREGSARWDPDFFNMVLTSGQKMRFNTVTHSGDSNVSGLDRRRYDIVGMRAGEYRSAKGTLDPNTPHTPHCSQETSVARHQRLAKLLRRRPGMIHYNCRGIINPLLPHLGATIVPSAECNGAYVFAARERRRQGCQRDEFQHDDHAWEQEERGGDKRGKGYANSQRPATTGRIFSTADVSDGVSQATSNSSPRTVDGGQLEPFTIRRHAQPDEQQNIRFAGQRPK
>fgenesh3_pg.19__11
MRTIQSILLFLAFFATTILADYHDRDDSDIGLAARDVWDNDGLFAREDDLYARDWEEHKNHPLVRELVNLLAARGRTCYNNGEKLTEAVKKCKPANSVGILAAHQCRDRGGKYYYCHDSTGEGCMKVGKAVGLEHGECFV
>fgenesh3_pg.62__27
MFAVRLATGATFALLCTCIAEVLSLTASTDDHPMDFNNNRDGVHHRAYHHGPYETTTITETGWNYPLTTTTEVMTYTYSGPIWSGSPTYSTVTVDYTSTYTEVEIYSKWYGTWPSACKYP
>fgenesh3_pg.62__29
MFAVRLATGATFALLCTCIAEVLSLTASTDDHPMDFNNNRDGVHHRAYHHGPYETTTITETGWNYPLTTTTEVMTYTYSGPIWSGSPTYSTVTVDYTSTYTEVEIYSKWYGTWPSACKYP
>fgenesh3_pg.62__30
MVIRMYSAALVAGFATGCVADAPEDAPEIFFYQLDGLRRAESVPVRMEERDIDPDLGRDKSIREEFRARTCARGTNELICSLFCSNSMGRMFLNMVSPEIRVQETP
>fgenesh3_pg.43__54
MPHTFRSIALAAFFLAGLTHAVVTVTVTRTLIEQTYTTTTSTVERTALTPTTTVATLTDATTTTATEFDATTTVTIPTYAVVTAAQSRRRAYGEGQGEGQGIGAGVDFGAGQGEGQGLGQVGEGEGEEGYDSTHTPDVTGADGTPDTAQPYPGYAGYPKFKRE
>fgenesh3_pg.6__18
MWSLLLLRQLNLVLLLLLLDQQQGLHECFAKAHRILGKKPLSRKEEVIYNWAVGATEKQMASMCQNDGAMVTKVVYGSDNDRACIGSHMVFMGLDIITYSDTVLKGQRQQYKKDQGCCVD
>fgenesh3_pg.96__4
MGMHVCSVFFVTVIVNVDATPDSVLTRTLSGCVGYSLQTRDKGSTADQYLGPWSPLQVSLSKDREGADDAPAKVSPSNDRDGVKGPPQKIKLASAKVSPSNDRDGVKGPPQECRPPMIGMGRRLNRALQICSFQADGTKAPRHGAGLCVALGISTRFNARDGETNVRQHPRIEQRSNKRPTSFGHHNNEDVPSLLHRDAPFQASNKQKASRRKKREGDDGMALRSSCSASVVFCTRLDQRARDPERASPVGSGQRAVVASRRG
>fgenesh3_pg.30__82
MALPLRFVIFAMAASALCALLLAASACTGPSTASRGVPPDMVRAAKRFVPATTRGLSLAGYVATAGLGAGVGAARTSSGALPSVGAETFLAAGGLSLGANDRASGKASTEVEVETDS
>fgenesh3_pg.30__84
MALPLRFVIFAMAASALCALLLAASLAQGPSAASRSVPPDTACAAERLVSTTTRGLFLAGYVAAAGLGAGVGAADEGGNSEGRKSEDRKDNGGKGNGGKGNGGKGGDGNDDGGDSENGEDAYGAAQKDAEEDASSTEGHRIVDTKERRAALRVMHIPSDAPSRFRNTCANLLTVKLLPERAEPTPPEIMYCEAAKRKPATALPITACHAAASEPAYSFIVLEHRKPNGDAGVVTLLRAAGCASTYDALGSIFGTVR
>fgenesh3_pg.73__65
MYSSVVALLLAALTAFNGIAANPVPQTVTTSEIGGTSTTSEIGGTSTTSEMFHRVQGRTLLIRPNTHRFRATGTSLRPGALALPRYLVNRFVYRLATCTFGIDASKRNP
>estExt_Genewise1Plus.C_1440033
CSLFYLLLFIQTLSAGPIPICTHSNFQCPSSHRCPVPSRQFVRLLPTLTSPATRSFKVHDYHDHAPPFCAYPVASRHRPPSTTRPASAHTPLSPAPSIPPARAALRRARTSRARTHIHARARKRTRRTRACRTFLDGRRQLPDIICVRVERRPALACELGECALERRVRALTSTVPLARGVFARAVALTRVVHRWRGRRVGGR
>fgenesh3_pg.9__93
MRTFQVLLLFLSTLAATVMADSYAREERMVARDVWDDDALFARDEDALYARDDELYARDLEEYKDHPLVREIVNVVARARGNRVTSCYNRGVHLTVEFGKYYYCVNQSGHGFCERTRNLQVENGECFN
>fgenesh3_pg.9__160
MTRGSLAWLALLLAPALAQCLRVSWPLIRPELFPVLEARGWTADAVPMPFAAQRARGACVAFSAHGRIQYYGGGALSLTPLLDAADGEDVGRFEFSSPDSRVCELVSPLCGCITLVDHLTKLASGHPYWEITELREGVSRELES
>fgenesh3_pg.94__11
MPEWISRIRHFMSLLSATLDAIDTALAGQDGPCAEAEVGVDDSGLEDEHYGYHGEDEADNVWDGGEDTDGYYPDGEAAFEQQLSGQGSAYDALLAALDNAIAMHDDAGTDMQHGVDDGGYEDGAQACYEDEAYRSWNGSYYDNDATYGFWCDVMVQRLILRMNIWRENMTGFWVS
>fgenesh3_pg.129__13
MRTFQVLLLFLSTLAATVLADSYAREERMVARDVWDNDALFARDEDALYAHDDELYARDLEEYKDHPLVREIVNVLWPERGATGSRRATTVVYISPWNSEKRAWILREDEEPPG
>fgenesh3_pg.131__14
MGNVVSVLWQLVDGCVAGIGKCSRINEEAQPISGLFMQRNIAPAESWIQSTFTTSPQNHAPQGPMLVVELYRRLDNGSSSKLAHILGGCTIGPRCESRRSSMVGSRRQSQHMDRAADSLRLFLSHSGAQYESYLKCEAEQESAAMPSFSLFSEEAVGYRAMTWSCRDAGVFLDDRAVVQCLYATVPPDPPSIDQSPNGV
>fgenesh3_pg.81__27
MRIALAVVLTVFLGLFCGILREADDLEINTVLAERQDYPRQAQGLFPPSNVSTTGTKRTARALVPNSSTKLGQSVAIFSPASSGIGIGPFAEPAEDEENQMSLMLVAGLMSLLPRASRLPQPLFSFLSFESNIIVSLGTMLKDGLKPFTTIEVANDLNDAGPD
>fgenesh3_pg.33__10
MKIMIDCRQRCMHLRSMVAITVALILLMRMSTQHVDGIPTTGMLHKLRSVDSGRARSLGIALSGRCVRHPMARSRLKVAWVNLTGKRPGIHSTAVALVLRARPQEATRRTPNGTFQAEGSLGRIRRQRGETAVALVLQACSQETMLWTPYTERSGCAPYGPSCRRVYDLLYDTIRTSPVYSDSQGLQGRGRRRCVADGMGQRRECGRRHAPEAGRMRTSI
>fgenesh3_pg.183__25
MPAWNVVELPLELLFIILLLLNARDLCICKRDQYELQLAGVMDEPSCLSVARTSQSGCELCNACVVFKMEWDAWTACTLGSVASWRSFEGLCWAICASAKQGPAGLGFKDRLWTSLRAPVLRIPSLSGNRDGNSRPLAASSETLLPDDYGVRSSIQSDLIAYNGSPVEDRNEIRVWSWRYSGSRVHGIGVVIC
>fgenesh3_pg.25__69
MTLMLSLISHALQGPMLMCQNIVPVISQEDEKTSRWVRGIDENESTSVAEWGLYVHERVSRAYRTIPEGKPVQLQHKEVVELYRRLDNGSSSKPAHILGGCIIGPRCESRRSSMVASGRQSQHMDRAADSLGLLLSHSGAQYESYLKCEAEQESAAMPSFSLCSEEAVGYKAITWSCRVAWIFLDNRGVVRCLYAAVPPGPSSIDQSPNGV
>fgenesh3_pg.217__20
MQFLRLSYLAFFGFIVLGVTAMPKPTPAPVAVDLAFGDQMDAVSDTKTLCVLIRLEIDKAGGRLCQLKIGNGVQINVRYNTTVRLSLLMSPVAWAKPVQLATGSTPIEYTFPFIFGDRALSLNAGPGTYRKGNGKILAVRVTWLPSRPQRVDNARAVADGRPGSLEAGRRDPPPITEQASDQ
>fgenesh3_pg.151__11
MIFIPLLFSYLVFMTNVFIAYDHAARTFGYPSLGGPLKYLQLSGIAIRPTPWLPAVRVDIKTHSAMQWEVYEEYFNSSISYVLPSTVSLDELTCPLREPFADDNNGNDGYSDGDEWCYALPESSFFDQFIFFHDQSAPAMCAVTDAPVEEPSTTPPTDPY
>fgenesh3_pg.2__115
MRVTLTLALALAMFGLAKREARGLGDSFLQERSGFADNAGAVVEEANSWMLQALQKKEHHSNDLIVSETDNAAELPTLRNVSGPASKHQESAPHQGARTVGAPDRCSPEARAANWPEKDVTLHEVFRREWHTME
>estExt_fgenesh3_pg.C_100014
MRSSVIAAIVLAAASPALALPMDHFDILARALQSGNKLLRPSPVWEDAPLETSHLKRTTARSLPWFDKHQTIGLVKTVPKPVRRSVKFSLLRRSGLDDIVFPARSTLDQLD
>fgenesh3_pg.29__85
MSLAITLLPLCPAHIPLCFHLLSHAEQCLHPHFWLPSSLQSGAAPIVQVYESGDGDKMYRKVVSEMVEAGRRRIGLWRGDGGLAVTLECTQLSLVRVMLQKWTTGNWTAFADLKADDSDEDAPRVLTVWVSDMRAPMRPLVEGLYSAERTGAGRNRTSLISLVAELHDAGLGVTGHERGNWRRERRVAQLGFQLGQTRAATAQVAAKNRVWRDLQKCGHQRARSGVARWRAASWPGRTTSLTGNSACASDLARGVLTGLYRRSARTQDGDSWWRDADDGGRGE
>fgenesh3_pg.202__5
MYLFYLNRFALIFLAATNLANQWLFTSTEDCKISTFIQTIAEILQYVVLADAVLSWFVGVNHVLKLTGIQTIVILITGRLCVITNTASGTSYIVLVETYYRVNFGLAIPARRRTIYSKETRPIALWGF
>fgenesh3_pg.193__1
MRVTLTLALALAMFGLAKREARGLGDSFVQERSGFADNAGAMVEEANSWMLQALQKEEHHSNDLIVSETDNAAELPSLRNVSGPASKHQESAPHQGARTVGAPDRCSPEARAANWPEKDVTLHEAFRREWHTME
>fgenesh3_pg.237__4
MFAKSLLALGALAALVSPEPALACPLAGRYEVPTPAPIPRDDTSTCKVVTVTVDDSAATSTVRLLFSVSSIWPETVQDNMPQSTITGERNKAQNRACFEADVLKLRGNCW
>fgenesh3_pg.181__34
MRACIAVPVALAIASAAPALAAPFPPALDAGHTVHSRSGVQCVAGYHGDPSSMSYRLWKISSTMSGCSPPDIIHKSVKRDDEELFARAVADELVAREPGLDRLLAARISEDDGLYARGIHWDKILLQGPGLHVNTHYARAAAQAHTAGSEALSFEPIPKYAGLDEMHWSSHSHYPRVPARLTGGYAGDPSSMSYRIWEHTNTMENGVQSLKPAVPKHVRREDLEHLRLGIEAANRKRAHRLAPVIGKAMKGIEQIGSSLKREDQELLTRAVEVLSARELDEELYA
>estExt_fgenesh3_pg.C_260020
MRATTALIAAVATATFFISVSAEPEPFVIFETVPVREQGFLNSYYHAARDGMLEAREPVPDPWMPSDFRVAMDKREPEPVVPAWVRIRPMIGTTVVHAAREPKPEPAPFRVIPTAMHRMLMNRIRPKREDLLDDLE
>fgenesh3_pg.191__24
MTRATLCFCFCVCFCFPSGALCGPSRHVKLSDQRRGLITAAANAPTAALGLISPASSLVTSPTANPPYSLLLRVSFLTLLICYGRRQRQHPVGHFLPAFRLPRTRLYVRRPSQQSSGRGGVGNIRRTSIDPNSPKTPNFNPEDDVTMNRGREPAQSGDKDRVSVFALQWSFFSFDFVPPSRTSSFEFIARDRVFADIPFFVILMRVRIPDRLPTTGSCV
>fgenesh3_pg.682__1
MRSTIVLIAAVALAAPLVAAYPTPPASNGEASAPSMQPHEGQHRGNRHGGPKHEVAGAERERQTNRQRDLGALENIFARALREGVRMVSRGGALVLGRARSLMSWIEEVLVYAVAGPSPQVSGKGQTVRKPFVEVLVSPLYRTAITMRWCPAVLSESYMTGKSGLGLVNAAGHCSRRSPHEADLHQLQPQEPVQSV
>fgenesh3_pg.784__1
MLWLQIATQLGIALLTFITHTQTYGNLYIPLTIGDFIDAAVPHILFIADHAAHSLLASSVPSLPAPPIRHGISAPPKTVLSKDLILWTPVGLPVSAGLHLPTLTAAPIPCLLTITEMRTHGLGPQLEYPTKDLVVWEGHTGELVDASGSTYFVTSGILAIAIICGACMIVNAFRSQYITILRASFKAYLWSILFTGIPNADAGAAPPSNVELAWDGEDASVDVSDRELATGVINGSNAHVRHNNAINGISGTLSKVSDISLAQTAEAPTMSLYPDTVAAHLDDGQAVDTQDIRCTE
