# Supplementary material for: Kingdom-Wide Analysis of Fungal Small Secreted Proteins (SSPs) Reveals their Potential Role in Host Association
Source: Front Plant Sci. 2016 Feb 19;7:186. doi: 10.3389/fpls.2016.00186 (PMC4759460; doi:10.3389/fpls.2016.00186)
Supplement: Supplementary file 11 [file DataSheet1.ZIP › T.versicolor.SSSPs.fasta]

>estExt_Genemark1.C_1_t20366
MLRRLRARLCVGFALPPRPGLSYCRARRWLHARRRTANDAPDPSSSSGQRGDWRMHRTVWLRLKRTGNDAMNLSRRDGLAQTRLTS
>fgenesh1_pg.1_#_1095
MRTFFATFIIAAFAVLALATPIPIVSTAVSFTGVVESRAGPRYDGRGYALIIGDAEPLRLRQTDGLGHEHPAGGATEFPQSRGDGNGHNEHRRNDGNGHNERRQNDGNGHDERRRNNGNGHNERDEPAQD
>fgenesh1_kg.3_#_53_#_isotig04659
MSQLVLSSLLLPRLRCPHSVVPRALSLRAVCVRAVRDDLNQTGQRSSSSSSPAL
>gm1.3246_g
MKFELALLFSVLLAWSATAIPVNSNRIVTPRQCSDVELDIPVNAEEGVDGAVPGAGVPMRRCTGANF
>estExt_Genemark1.C_3_t30215
MSVSVYLMVVAAHASFFTGSPRALSSPLGSVALPHSLIQGGAISGNAAYRRRPAHACSLARAMLDALAKRGQLPVIVHAPAVGGEGRCAACWLQFPSWGRDVDEARAVAPDIPFWRPANTLMANTWAAHN
>fgenesh1_kg.4_#_312_#_isotig06488
MAHFAGDFTALLLAAVVTPSPDVSAERTILARSCLVARSNASAPHGNARSERRLLQGLLPAIREHLR
>gm1.4958_g
MHAKIFATLLLSVLAVNALPAKRDDNASLYQSQAKELLDVVNSEISAAGPTASAYTAFITTIGGRPVVEMSESVSGKVWVAMTSSTAAASATARPANDAAADPASSAGSSTASDSQASSSAASTSSQAASATGTK
>gm1.5206_g
MAVFHWLWVTAVVNARFRVSISAYAIDEHTVLDLSECPAPAYSHGPSRQIEGARVQQVANDCGGQSDTSVASHAHISRKTVRVIDDTNADSEADWNASADSSYRKRKSVPFVDLRAVTEKRKASTKKRSRRMKVALCASGKPSNQVVSPRTHENLQMPTGVLVSVPGPRPSQALSVAAALESLSYVSVQRTTQFIPGAIYEGKEFRCFYVR
>estExt_fgenesh1_pm.C_5_t10030
MNVAHTSFIFLLLTTLTCVLLSAAAAATACDGIKHSSTRSISPTNCTVCSDNPSPGQLRIEPRCYVHHSDTLLIYQRSLFDSVNDDPSLPPLLYPMDTQVCHAPPAMLPLVVPHRNRPPHPASSAVISVPPDGNESSSQLAALLRACSLWELVSLASAVAWLFVCIAT
>gm1.5744_g
MSALLSSTFWLLLNTPMVPPEPKTRTKSVPMVDLNRTKSKRSRRSPSTSSVDSDVSSVDVAVSDTDAPAS
>gm1.6893_g
QSTAAAAASSAPAASSSTKAAKATKAATSSVASSSAAASSVASAAAASSSVAASSSAAASASTSVAASASSSAADSSQTQTASQIDEELLKEFEALKKLIEEKIRGSRSKRTVSWAKDA
>fgenesh1_pm.6_#_541
MLVLPAFSLCAGTAATATGARKRCSSAQAAKIREESPPADFGISRDAGNSLGTFRKRIWLPRSVLRVL
>fgenesh1_kg.7_#_54_#_isotig07942
MAGLHLSCCRPILLCLSTAAATDSRTSTGAYSFAEEGLAATAHTERHAPPNSAQGRAVDACVSVPSVSGATSPSYPRWPSHTARHGKKRVLELSTSRESPALT
>fgenesh1_pm.7_#_68
MLASPALACLVLARPVLALSLPLQRRLATWLTTENARSDSAVRASTLRTSPADMLRASSSFLPPLRRHIAVYGHAKCTTR
>gm1.7568_g
MQFTLNFFLVLSVFSLAVAAAPAAEAINARNVDACVDIAGRSVPSPDACF
>fgenesh1_kg.8_#_5_#_isotig01090
MRRVAVCAAVASTGGVFVAPARIPLCLLGNGSNSDDSFSSITLLLIMRARNGPRGGGEMATVDTCRRHLASAASRAWAP
>gm1.8494_g
MNMVDLVLVILSIALTPGDASSYILNFIDPISSILNSHFLLALHETEAQLVGAADTSISSLSLNTGSSGKLQAGLPELPEYLGVIGGSIRSFHDDEDDLQSLEFAPPQEEECQPVLEGEIQEIRIDRESMA
>gm1.8640_g
MLARLSMLFLSALAVCTLFASSATAAVQRRDIGSAIDSLTSEAGSLASAGTAEVPTPTTSDVAHLEHHALPARTIPEPVLLRQHQSYIRGSTRDAGSGVHIAWLPITAECGRVGRTGSGVATTQRMQQRAFSVFNPNSCETPGETRIALEPQ
>gm1.8774_g
MPSPYDILGTVFGVLSLLGCVRCAYGFLKARQPFAQVLRLEELLWATYQRIDELERYGYLEGNPALAAVYRSALKRIDKESTTVRRNAVTNKPKTIAAVLLYTVQHGINSKRSRKIRSWTRKVSLIRHQIDYPYEWPSSPSRISELGTGVGPSQQSRIEGASETIVATSSGMELLAVPEATLAQRRYGLY
>fgenesh1_pg.9_#_95
MRLAVFTAVALAGATYARPGAFFDDASIVQKDPNTVEPIPGTFVGFTWDGFGFTSCPGDACHSFPANFTQQYTPPRLAMAEGLVVGLLIHQVDLATSPKGTFTLADESGSLDLGAFDVFDIIDLPRTIWSLVYSMRPDSVKLGAKEDMRVHLDCTLAGGAGDHVTLAISFNRNRDRAGYSVTADKLGSQFVALSACTILTTQVFFPLGQELEIPTESMGLDNLNVCVR
>gm1.9847_g
MQLTVAFTAFASVLATAVIQVIATPAMASPESALAGVSANADYLMNHAARNSPKSSICAT
>gm1.10064_g
MYFPTTTVLFTLVAALCGSSASAHPAAASAAVALRASAAVATAAVATAAVATAAVKPAAAAVATAAVVDADVNAVWGDWIFLWEM
>gm1.10423_g
MSVAKVEFRWGTISIHIHNSTTPQPHNLNNMFSYKLATVFAAVLAVCAGAQANEVEARAALSCKATTTTLTVVHPAFSIATVTATITHPAANANGKRAAQKTITATSTSTKVVTTTATRTSTVLSTATVTSTATFMTTSTTTSTALATTTVRATTNPVVTSTVTSTKYGTITDTETATKTSLATTTTTTTDTVPTVTVKQ
>gm1.10424_g
MFATKSAIILAVLVTLGAEVVGQFADYPGYQAAAVAPCPAASITTTTVRPTSTFTKTKTTTVTAMPERKRAEHHPHAPAGLTARADVTPTTTITVTRTSTATDTATRTVTSTSTSTSTTSTTLTATTTARVTRTCTGTTTITSPVTRTTTMTVTGTRTATVTAFTTDAETSTATVTTTVGETTLDPSYDVVIPCVS
>gm1.10491_g
MPSMKLAIVGALAALFVGVQAQGYPGYAGYPPYPGYPNNGQGTTSIPTTSLSSSSTSSSSSSSTSTSHSRSRHSTSSCPTASTVTRTISPTFTYTITERATVTVAPARKREPRHPHGVLLPRLEITITVLETTTSPATATATRTLTSTETDTATSTRTRTSTSRTTETDTSTSTITRTSTSVTTTTVPVTRSRTVTSFETETATRTITRTSTVGETTVNRAGGRMRAVETGA
>fgenesh1_pg.11_#_44
MLAAKIIAVLSAALLASAGAVNDLDARAAASSKCQASTTTITSTRPVTTTKTVFATTTVPANAKRAADAAAPKTVTSTSTSTKVVTTTATRTSTVPATATVTSTATFSTTTTTTSTVLATTTVRTTTNPVVTSTVTSTKFASTTETVPVTKTSSATTTTTVTDNVPTVTVSPK
>gm1.10499_g
MLSTTLITAFTLFATVAQVQGATIPAPAASSTATPCTSVVFVTKTAMPTSVLTVTKHTTSTAVPKGKLVSSPQGTYVPRRRADVTPTTTVTVVKTSTATDTTTKTVTSTSTTTSTLKTTLTATSTAKVTSTQTQTSTVTSPVTKVVTATATGTRTATVTAFTTDAETSTATVTTTVGEKTVTEGDVARRALPTAA
>estExt_Genemark1.C_11_t10069
MFATKSFALLSVIAALSAQVAGYSGYPSYSPGGSYQGAVAPCPAASVKFTTVRPTSTVTTTATTTVTAAAERKRGEYNPHGDAYATLAARDPVVTPTTTVTVVKTSTSTGTTIKTVTSTSTTTSTLKTTLTATTTARVTSTSTATSTITSPVTKFVTATETGTRTATVTSFTTDAETSTATETTTVGETTVTEGVARRAMYTAA
>gm1.10502_g
MFSYKIVAVLATIAAVCVGVQAEALEARASSKCQASTITITSTRPVTTTKTVAATMTVPANAKRADATPKTVTSTSTSTKVVTTTATRTSTVKATATVTSTATFTTTSTTTSTALATTTVRTTTNPVVTSTVTSTKFASTTDTVPVTKTSSTTTTTTVTDNVPTVTVAQ
>fgenesh1_pg.11_#_55
MLAAKILALLSAALLASAGAVNDLDARAAASSKCQASTTTITSTRPVTTTKTVFATTTVPANAKRAADAAAPKTVTSTSTSTKVVTTTATRTSTVPATATVTSTATFSTTTTTTSTVLATTTVRTTTNPVVTSTVTSTKFASTTDTVPVTKTSSATTTTTVTDNVPTVTVSPK
>fgenesh1_pg.11_#_278
MPSTKLAIVAAFVALCVGVQAQEYPGSEYPGYDGYPSNPDYASSAVYTTSTTVAASSCPTASTVTETIAPTFTYTVTDYATTTVAPARRREARHPHAPGALYGRALTTVTTTTTTATTSPATATRTFTSTETDTATATNTRTSTARATETDTTTSTITRTSTTVTTTTVPATRSLTVTSFETETGTKTVTRTSTEGVTTVNRNNKRAVETAA
>estExt_Genemark1.C_12_t10255
MRCSHNVVLLCFIGAVRAAWIRDRTASEDTALDSERVWRDVAVVTHDPASVALQHALPCTGPQQYPQALYFDGGAPAENGQHRLPTFARSSELPAMTRASDSLAVAAPKFPSLPVIHTPLRRQLTQSTPDTSVSPTTDTGAVSQSLSTGPATTTEPTATPTSGDASISLTPSSSGDSHQPSAIASQTTPTDRLAPYKHSLIITVVILSVALFALVVVIAVLMFRKRKAKAKYIEVSALSAPVVVGATEDHRRYSYTSESIAESNPFIQKEERGRGLQSRRSSVSSVSRYSQ
>fgenesh1_kg.13_#_75_#_isotig11912
MLFRFNAKLILAVVAVLALSTPFAAAAPTPTPCEADAAAPVAGEKRASHIENCWL
>fgenesh1_pg.13_#_146
MSRLAFASLAFVLTLALSACAGPIPQDIVSSTLIAPATASTAAVDDALPPPAFTFGELMSPASCRSSAMTKRIPTLAAPRPASDPLPSQTPGTPAKLEMDWLS
>gm1.12154_g
MTARVILNALAVLHGLDSATGDPWTSPQSCQADIFLRIDAVAARAHEMSPWLVLIVSDAQTTNNTLTLLIPTRTPFQLPLATYDEWIALIQSLDMSDCRIADYQQETLLKIALAYRVFASGAHPAVYLDDFDILARRLVSAAKVLGRFDRADATLREAVDYLELHLPEDIFTDMNIPSIDFDALDVVQPVHAGVEEVMSPAGDVRSAEDRSDDEMSDIASSCPSLKTYHSGSDCD
>gm1.12373_g
MQFTPLALLLTLALAHIGAVGASPATRVQARAQCVFECVNDAECVDCPGVKCVTLGKPGALGMCILPSA
>gm1.12375_g
MQFTTLTSLVLALALALAHIGAVVASPAGLQHRAECSIVCVNDAECVDCLGVTAALDWTCLVLGVPGAQGLCLPLV
>gm1.12426_g
MFSFVGTGALFLEPFLAILMSYCLISLREAAAARPVDTLSLSWQAPSPTKDASESGSVSLLQFMRADVNEWMQAESVPSSLSDRLPSQGDSCVVSRWDEECIVALQTVQERIKSSNYQCDVTM
>gm1.12971_g
MLPQVLIVVAEVVQAVSSAYPSSVFPHFPDKNLLPIGYQDEVSIHAIDTTRGPGGSVIPLCLLRPPQGGFYIEGIPSQPASLPPDEDSVFHSDPHAVLLVLDLSRPFRYRGQTDYIFCMGDRAAEGSAPVRDLQAGRCV
>fgenesh1_pg.15_#_126
MSCGRRAAVGLLILVTASAQALNTHTEEYEGRCITKLSRLVLYRKSEGGTSSTAVINTGEESFFDLQRRIARLADQAARKEYEDRARMNDLEQQVTVARERAVGAEQRAHAAEQKAAGSDAAKAELEAKLLEDIAQHNQQVADYEVQLKRSKTECLEQSLLTQEAWAEAVHMRQNYAVLNRRLVQAVEQSGRVSTLAHVRIAELSAEVVDGLNIVHQMGQRAQDFMQGIMAGRHLLRAKHRRPVPHVVCYAPRRRASPR
>gm1.13434_g
MPPQHLVVALVSAPLHIHSSQFGMMADLQDKQTIYQYPEFQQFVDAILANQPWRKDDNEDELMQWLLGMKMTIYSGTHVCDADCVCDTQFNMFFQHMEDISMLDGIAGKFILEYTMVTRQRKIVAFKNAVAHCKVALKVETDRTIASFNIGMGCGCSWYQARES
>gm1.13773_g
MAAFFKPPNNAPVGMALAVLTVTQTSALVHSLCDSLDKEIFDLGDTLGLPPDSATWLAVLSARQACRERIFEHRVLPELVIHREALRTIYPLEEGETADLLEGLSSAFANVRQHFEELENVWHTLMSLADGYMLQMDAADCDKLQAAHPSLQRTFDQIYQDIAALTQDMCQWDDCFRTVMTETGFAACADRLDARPFRDPAVFARKLAPLFELLENYLAARLGVREDCDQLCGVLVEKWLSCA
