# Supplementary material for: Kingdom-Wide Analysis of Fungal Small Secreted Proteins (SSPs) Reveals their Potential Role in Host Association
Source: Front Plant Sci. 2016 Feb 19;7:186. doi: 10.3389/fpls.2016.00186 (PMC4759460; doi:10.3389/fpls.2016.00186)
Supplement: Supplementary file 11 [file DataSheet1.ZIP › T.mesenterica.SSSPs.fasta]

>fgeneshTM_pg.3_#_640
MSNSIFILVFITIFLIFSSSLAQTTAPQDCPLCIKTTNPPPCSTCIKTTLPCPQCTTTIPPPKRTPGGRREDKLVLLPAPVGRSGETSYTNVKLFSGPPVDDVCLGVKSPPVLGNRVEVVSCEIEGYSVVWNVGEGITMDFQGQSWGLQAGGILDGDYVHIYPQESTSLQNWGFISEGRISLQGTNLCLFRDNYPVLGDCDSSDGIETWIPTAV
>fgeneshTM_pg.3_#_639
MLSLALLSLLSLPFSFGEPIPRSICVLDCQTTQVYPPRSIPTGLSPFRRTTYTDVLLVHGRPTHQVCLAAPLPPIAGTAVITTSCEETSGNDWLTWNLTSGASTISFEYEGVTWALQAASFDPNCLIEISPLSSSASQSWILTSDNRIQLEGQNLCILGDTTPILQDCTATDGVETWIPTTP
>fgeneshTM_pg.3_#_637
MLTTISLFALLLPLALGSKDQSPSNQRRATYTDVLLKSGDQSEPSCLGAPLPLQSGGQVVAVDCNETDGTHILLWNLSDGQGEVTVSLGDEPFAIQAGGSTNDESVFFLHEYVLQILDLQAYNCDLYVGRIGKYLSDHLLFVKVSATNQFRRHPEGDVYPIIGIPVAAPGSAPASSPVLICLGDS
>fgeneshTM_pg.3_#_636
MYLLVLVINIIAVFARPTSRKFHGVRLSSVLDGKCLAAPLPLTPGGGVSTVECNVTSSKWQLKWDFAGEEQQMNVFVNGHSTWVLTAGNLYQYGGDQIYVHPPNTTLSRQQNWWVSPGGQMALYNTGLCMYEEAEGIPLGPVTGVCNPGQVREKSDIYGTDNGGDIPHER
>fgeneshTM_pg.1_#_600
MRLVSTLNALSTSIATVVNSSDVGPSSRTELARVSREQLTSMNDFCRTLYETPFVLNPVEFELPPTLDWLKTSKPSRLSSQDAAFLNVLVLPLECLRTLRQLWKSPSLTAARDPSLHAAHIGALNAAWKEAWAIRRVGQANRGNNSGDRQEVGGQEESGQGSTQ
>fgeneshTM_kg.1_#_202_#_276_0_CCOI6062.g1_CCOI_CCON
MFLPILVLLPLLLSTTGAPAPAAEAYNPFYPPTIDQPQLDSRAALEAAGRAAIPAHRGRSLLFGPKHGLTKIMRSPLLRKAQVKGKQGIKRQVRRRKFCVVGPTSTGSANATLISSSLDMSSSTGMTTSVGMT
>estExt_fgeneshTM_pm.C_10459
MKLSVVLAVFATAALAAPVPAPLPSGPTLDGFRGGPPGWKREAQPAPSGPTLDGFRGTGSGWKREAAPIAAPAPSAPTVDGFRGTGNGW
>fgeneshTM_pg.1_#_997
MYFLFTTSLLLLTFNSLTMAVPIAQDRDLSEELQLLERTPLPQADRGAGAFLRRSVVFEERAPNIEEGEEWDQDPVDMDASQKRKQKGGQARPDGFRGGANGWKRHPFIPPTLTLPTPSPSLSLEYRPESSTTPVSTSPATSVTSSVVTQTPQTSTMSPQKGANPNGFRGGGNGW
>fgeneshTM_pg.1_#_1549
MRSPVTKAASMAALLTSASDGFQLNSNSSSQLISNNSVAAALASALPNSASSSIDRQPTQLTTADPTPSNVAPSSVDPPSVAPPSTATATATETKSGPSPTVNLD
>fgeneshTM_pg.5_#_359
MRFISPSCLVAGFLGTLIRSVLAVPGVVQGINVPPHTIVGQDFVAHVLFQHGPANSQTSEIIWAISNGGTTSGIQLGDIVGRTYFQDGGSFQHSREVLLKVPYGVPTGASQLVAAVFYTDGYDYPPVVHFGQVYDNTTLTTRA
>fgeneshTM_pg.5_#_466
MKLLLALLSITSTALALHFGPGPVVSNDNLTACCPSGCGDFVGEVYNTVNITGRTQDPNCDLWAMHQGDNWFFIHTETEFKRCNFSVNALEGAQTKVIIEDINTWTTEGETSGLPVAELPDEMIEPGGGRLFLMRPLLLHENSWPKMLPTILTQLSTLPTLLTALLATSQASATDLSGCCDAGCGRNYVVVHPGVSVVGGVNGSDSCTMFNLDLGSNTFTFTNGSVYEQCNVTVTSSPSEFQIFGIDELVTEGGLTAHCAHVSS
>fgeneshTM_pg.5_#_467
MKFLALISFAVTVLAQGGIIVSNDDLSPCCYDGCATTVCEVFDNVNVEGRTYDEHCALFDMHQGYNFFFINDDEGNHAECNFTIPDGSVTTKVTIFDVSTWETDGPVYGGCV
>fgeneshTM_kg.6_#_59_#_436_1_CCOI_CCON
MLPSIILLSLTALSAFAIPAPDPEPAQVPGHQLRQATRDSVISALKREALGLKRRQTTAAPYPTCPNEQGQDSAHPFPAAVYLNTLGTYNEEFSVVGTAMSATLDECLETCRSTTGCVSINYNPNNNPTCSLLNTMETNLQAYMGVTYGVVGTDCASNAVNSNNQACCNVYSDTA
>fgeneshTM_pg.6_#_362
MSLSSLQTWLSVAVTRQPTALASIGSNTEMTSLPGSSIQPESQAHHTGVISRFWSLMDSFQTKVAEGMNQIGTSLASRSAIQSGQRLPAVSGIELERATRFSVFSSVGKTVIAVAVGVRDHFSIRDRERGIDFPTTTRRRSMSTGSMSQSMNRRARTAILGPDPRPTTTERGRRREILCGISIATALVLGGLAYLTVKNILDPTHTLLEGPGNLADPQKSQPDLQ
>fgeneshTM_pg.3_#_183
MFHFIEAILLTLPALIQMGVRGSDGLSYVQIENGRSRRTIGPPYGAEPRQPITTPALSSLNTQGEVAAIPDTTSTRGVYRLGPPVRKTFQVGSICHIAFATLLSGSPDVTNYVVTPRLFHQQ
>fgeneshTM_kg.3_#_122_#_90_0_CCOI1332.b1_CCOI_CCON
MQSFIAFLVIATLAGVQINAAPTPLVVAAGHINTLHRREHRDKTHHIRKIRRDDACESESTNTTLFVWDNSTDSNSTWFNGTLFNSTWDNITSFNSSWDDATWENITDLTNSTGH
>fgeneshTM_pg.13_#_59
MLPYFLFLLPLVLASSAAEVVAPKRTETPADPVVRDTSPRAVPTAFFAVGDYTYVEHEGKELGNFPGDLNMFEFPGPSVSEVVTIRGYDSAVLGTCTVTGVPTVIAEFTSYGGTCYARGMSDGTQSDHGVDLICDPKPSGRLCK
>fgeneshTM_pg.9_#_199
MRISLLSLFILPLALSAPSPQPANSPGKTLHQATRKSVIDAMRREALGLRRRQTTNAPYPVCPGEQGPDATYTFAWAVYPNTLGTYEPFTDQISSTETTSLDNCISACEGYSNCIDISWRPAANPNCYLLSAIQTNLQEFDGLTAVFRDTDCAGMAASANGRACCNIYTTTE
>fgeneshTM_pg.9_#_208
MTTTGRLVPVLVAAGLISGVVSGVYIWNAPLRELSGKTPAPGPVEDGRSQSVKDGKDTDGSPSSNPHPSLKSGGASPVNQGSPTVAGTSAEGRKSMSARCITRILALKNWAKPPQTLIKVPELSLPLADHNVSIRSNPKEQDGSAGGGQGLAEMRERKMRGQGGPSPQGGDTKSQPVAAVANEGAGGGVKKQGRWWLGGW
>fgeneshTM_pg.8_#_154
MLFKILFLPLLQVFAIFSLLNRQAEPSSLLGVTGNNDTSNSDPSAALSPSSIIGDGSSLPETSQALTPSGTGDEPSDINPSQGAGGGMGNDTTTEPTASHAFGPPGKESHPSLLPPNHHHMFRRTEPSGCKCMVSVNATTCPPGPSSTCKDGGLTSVVSSTSKPSSTSIIRVVIL
>fgeneshTM_pg.8_#_160
MFKLATFFYSLMLAGAASAISLPVKGRGEGMTNADRLKRGLPLRSLTSPYNASRVNAAPAKRSDANQIAYLQAVPPEARKRSPYTQTSYLFYDRDAGIFRLTTDQTQASPFIVPEYGVEEYLYYQRDDTVYPLCSSTWSGGEANNMETDNPGGSTAIVFTLCGSTRPVDQSYGTNTQTPIWTIPPRDFWPAPAGQAEMCLGHGQTIWYLQKFTAPWASLGSHRHRLTACQDVKARETKHPTWIGLNYSWNNSKHSLDRS
>fgeneshTM_pg.8_#_169
MSFRMILNLVLSLFFLSSILVTARPTLSNAALLKRGLPPKPPLRRYNATATRHYLPKRSTDNNVYLRASPIVNTKRDLSEKEMKERAGTPFDTVSYLYFDTSTLHMGLLIFTQTINPSDATPLYITGTGEEQDVSFVRQGITTFYIDTSYQGGKDFIGNMEPGIGFETATPIQYGTDNQVFIWTIPSTLPGSAGLTYHNIDRTKTTNAKFFVVTSSNPDTGSYSNVLGAALQQSDFSDYYTATAQQVDLTWVTSVYD
>fgeneshTM_pg.8_#_177
MYLTIITLLFTTFFTPLILAHDPDDYRSIFLYWTNFTHVTPLSKTLEWTGGYGENYASLFFQDNGFQEETFEMVMWAGEGRWDPPLNAAPTGTVTCTIQATAIPPNLEAYQVSNTPPYTESVWDTPNPVAKISCGAPH
>fgeneshTM_pg.8_#_276
MTSSIPFLLLLLLLLLLLLLRVLDRITGSGVGGPAEDSGEEPTESILGMYNVIDLRLRATMLVYVDVYGTMYDEEQTMMMIGCGQWTMYGTIYDREWIMTIDNREYWTMCAIAIYDFDNRYLTMCVFDNIHGNVHDLRLDDRSNNVTMYNLTAGHDVVYNFDNRYFTMYDSDN
>fgeneshTM_pg.7_#_1
MSCLIVLHLSVLAYCLILIVLLVPVSFRDLKITALGFLWSQADEAQSTEQVAPATEPVLPRTNALGLHIDNDGPTINPSDLVTTEVHEESDDGNEDVQSESEYVPSVTEHAPSAPMYFPMSPTHLPGGHFPTPSPPPPTPAPENDHVLPSELSSIVSFIHPSMYNTQMNTINNGCTAQSSSEHQPLSTNGQHLMDLLTQAVFKAEADRMVKEKEQANDCVYADLVRSVPVVFIMGSPAPLVPPTRPVIGVRGLGGYIGIRGGVFKTFR
>fgeneshTM_kg.7_#_39_#_1227_0_CCOI1600.b1_CCOI_CCON
MRRRRAAWIPLVLSFVITVQAILAVPHPGRAAHSRLAHRNDGKQALRTTEEQRDLLDLFVNGPVNLTIGSTTSSISSSSTSSTSSITSETPSKVSSSSTSSAPDLGAPTFALSSSTLTSSSTLSSKTVTPSSSISSSSAANAVA
>fgeneshTM_kg.17_#_34_#_1610_2_CCOI_CCON
MGALCSCLRPVGASPPKTTLEQLLSFPEIPISSNPSKDRWRRTWDYVETSSSLLTTFPSFPRQFIHSNNLVDVILADILRKLGKEVDTDQERGSSFEWALELAVSAAESTKGASDLSHFSRTPYYHSNVYYTGACSPWIWDTADSLDRTASTSDAAAAFPTTSTSGTVDTPTTSANLRAADYPPEPCWKEKVDSFGTAAFHRGLFGLGITETGPELVLAILEEEADCWTPSAVFKAVVKAVRTANVII
>fgeneshTM_pg.2_#_60
MNILLLLVRLQTRPSVHGLLLGWLPDWPMTRTTRLNDSPTPTLIGTDEFTALGPEVQSLLAKCVPKLDIALTDIHRACWNRLTRRVPAATNSVEEARLSHLLITSWAKAVNPLVDGLIELLGSDPDPELVRRLLGIDVEEDSDSDDRLPHHLSSDHNEGRSPYLTHYQLQGKPWMDTVHDEMSAEAVMTLTTPESYSCRAEERFESDAPRCNVE
>fgeneshTM_pg.2_#_468
MPIIIASLVFAVTLSLLPYVEAEEHLPPPPPPANPRSKQDKKCNPITFPSSGNIECGHLRDRSDSVSSDTSTSSEGSQTTELDIGERKLRPGMKRTETDYRISNPSSLLLRKRCTSLPSSPSASNPNSTRSFPSLSPEAEVDIIFPRDSKA
>fgeneshTM_pg.19_#_139
MKLLFLVLTVMSAMAIPTPFNGQDENVALQQRGATGPRVDNTDKRFGDFNAEQRDTTEPPILDGSGGSGPTWRRDSGSGADQGSGASGGDQGSASDGDGEGNAAGTSSGGGQTGSGSSSSGKP
>fgeneshTM_pg.19_#_140
MKFLLLLLTVVGVMAIPTPFNEQDQLNVLEQRAEDIPIMAREPTETATPDWGYGATWRRRNDKRYVCTPAEIKNGDPCGPYRGPRLYVREHDSSADEVARKRSDDIDLEHRDSSETATPDSFGSPWWRRTHDKRLCFKADKYCDTCTRPPCPKIWVREHDTTSQENVARDIGE
>fgeneshTM_kg.16_#_17_#_2478_1_CCOI_CCON
MLRLFAFAFALPLPFPFPFPYLPSLPSTSFALYVVSISAESNVFLMIPLPRSLGLTHPSPTYPA
>fgeneshTM_pg.25_#_34
MLSRVVFVLVLSVESFTLLKEMKPLTIIATTIELRRVTTEQFDVLRQISRGLLTVDRVHNIVPGLIFCILYGPSALDPASLRKENNTEVLSESPEISAATTCQGLEETYQQKVYDLIADFFGTETNESIGTRVWSQAGPSSMAIRAAGPSIIDYFARLQRPGSNDWEMSSPETEGHNVKEVADKLIPSLKTFLSEKGYDPSIAIGQVPSGSDYALSDSGLTIEEE
>fgeneshTM_pg.23_#_27
MFVLLAMMHLQRISFSQPMGYVEQAISDLTSKRKGRSKIGWHNRAGQDLDLPLAIQQHLRDFLSPDSLQHAWDDPGMLRQCVDVLDVLRESLDHATEVRPENSHLRILDREERLVRWGLKPLAGWMGPGGSLEILSRK
>fgeneshTM_pg.23_#_38
MSCPCLFSLSLSLSLAFFLLFLALSTLQEDEYNVVLPSAPRIMRRDRGHDADGDNGEGGGGGTDDAGGGGGGGGNDDAGCGGEGGRGGSHNSSPSDRTSRSRSEAPDPINLMMFGLLSATGENPYYDPDQ
>fgeneshTM_kg.20_#_1_#_2110_1_CCOI_CCON
MSFTTSHLTTGGLLVMAFLHHQIRGSQRPSWNAHGLNEIYEVCGHLGSESSTHLCPEHLTRSVLFLVWKMIPRWGVCSSSGVRVGLRKLENSVKSTNCHHAHVHMLNRDQGLGVEGGDKGKTESISLGLFTKVCG
