# Supplementary material for: Kingdom-Wide Analysis of Fungal Small Secreted Proteins (SSPs) Reveals their Potential Role in Host Association
Source: Front Plant Sci. 2016 Feb 19;7:186. doi: 10.3389/fpls.2016.00186 (PMC4759460; doi:10.3389/fpls.2016.00186)
Supplement: Supplementary file 11 [file DataSheet1.ZIP › R.rufulum.SSSPs.fasta]

>NODE_1027_length_44344_cov_48..g4998.t1
MLDNARKVVTIFCALFSYAQAIGGPVFGHLDKDDPNDTNDVFRNNVRATPEPVKPPLVDPTATIDPDGRFTDNQEREIAYLVHSNVNERNYYQVDVPAYLDR
>NODE_1042_length_22391_cov_42..g5063.t1
MYSAAVITLFSALMGTAAAAPHQVLPNVDVSAGVGLLTSVGASVAVGYSTPIVEAVVDLQLPTPKNGDGPVPTPQLSTPNVQIKTPEGPIPSVSLPTPALSTPSVSLPAISTPDVRIPEATGLAPPQLVTSEWTSVLSQWTTIATLPAVPINTPI
>NODE_1184_length_87404_cov_41..g5539.t1
MQFITTIAALSAVLGTSLANPVADKTNDLRARGTSVPSVPAECNFANDAYDDAGSNWCVRGYYADGNINCEDRTTSSWSAPYYTQADHDYCTCHALDTDTRGKYPVSVGIWFKGKNNPQEIDVFTSNVTSPDGRCYSYRLEDGTTQSNGCTPEYSVGGFQFFCLWLNHTNTPQEARGFSSKKYVGNPQCPY
>NODE_1322_length_13424_cov_37..g6034.t1
MHFPTTILPFLATSSFAANLGYWRVTRFSDIYFMTSSNNYKLLTVEYVGPNSTSTEINCEYYYTSQQVTKDECSDPSFRYEVGVRRDSGLEGKAYDTWWYPFTLHQTVTVDGVRRNISGSNDVGLIQCGQGAGFSCAGPVTEDLEAAFTPVYPEGE
>NODE_13_length_31289_cov_42.95.g64.t1
MKFSYLLIFTFVGYAVSYPTSTSQHERDETKSTIGLKRTPSDYQLDPKRTKLPGDFEPDYKRGIGHGQTS
>NODE_1454_length_27469_cov_44..g6407.t1
MKLSIIGITLLIAAVRGGPVNLGSLDVSLLAGGNDELHSDVDDGFQSSALNPRLVKCKDAFHCDSSTSGTSSQTDDIIDVLFGSKSEESDSHDDD
>NODE_14646_length_100096_cov_4.g11590.t1
MALDVSGQKREHVTGALVGAILASKVRSFIPPNQTSPPSSVLEHASDRSSAVSVHPIAPSHAATVECIRHGHIRRSSLPSPTADVQPSGATCGCGSCSCPADDSRQQQTDGSPAAASFG
>NODE_1555_length_3999_cov_43.5.g6608.t1
MKLSLTLLGLVAVAYAAPYGRLTNNTSGSNGVRPRQDVEVVEHKCVKGKCVKWCGGMGYCWMVKDCNNSEACPDE
>NODE_1631_length_37773_cov_43..g6755.t1
MMKALSSLVLLSILSFTTSAPVDVEPADLVPRNASTQLTSTETGCAKCQPLIQECQDIFGLEIITYDSGLGKCFIHLCGTHAECWDCGHLQGDFCASLEKICPKGRLPAYPDSGSLASRYVARKLYHSPATDDSDGSDSSSASSALSDVASDTDDD
>NODE_18428_length_6506_cov_37..g11750.t1
MKINQLLAAIAIALTTTATAAPVEQCPKSQCRDIILPAMEARNPGTPEWKRLGGGGGSGGETTPEWKHLGGGGGSGGSGTPEWKRMGGGGGSGGTTTPEWKRLGGGGDSGGSGTPEWKRESDEDN
>NODE_1862_length_11622_cov_44..g7189.t1
MAELGAIANVIALASAAINIIQKLQETHNSIKNTPNSLKHNQQVLDELVVTLEFIKGTEALQQDFIADQIQSVYSAAGDVSAHLNLTSERLARGRVVGVALTGNLHTRLLYLEEASFGLRTGPRSEDVV
>NODE_2027_length_39854_cov_38..g7468.t1
MDGRRPASLHPPRAVIFFSIASASASSSSSQSSSSFGPPAANERARCIAVGSGSGHTTFDPAAALRPPNIAVQMHTYAIAGSSQSNSPLGLTLPDLDGCQSAFDTPHCPPSPRYFDLPPPPLHQPAGPLET
>NODE_20308_length_74085_cov_38.g11840.t1
MQLLWITLLVTAVPATILGDNDTQPALFKRPFLGWRDLTKPTTTVGLEPYTTSTPSTFATETSKRILDRNPTTVTTSLLRAFQRRAFGNSSSFFDTPDSTLGFPATPDVVNLTPSSPDTPHIVTSTPSPIPVNHDPVTQEGESSADIVTLMIIPPDSPDALSALTLTIAIRITSPLFPATPTPASTPPTPTIPMTVVTEVWDDKPYTATIPILTVHPAAPGPSITLPHLGAAVVVPKGKKLGREKLETKTIEFKTDGKVMIYR
>NODE_2121_length_46382_cov_42..g7701.t1
RASFGVVSTPFVLLCLLMASRRWV*SEPPTSLLMIRLPWTPILVPMPTTLKAKAFSSVLSKVKALPAGRSAKELCSHQPRYPSRLSKISPKPLSARASKQAILLMAIKQKLQRNSVLRSKVCEWIRKQNTAPLLVVLETFTSDYRSAKPMKRRFGTTQLVLSLSKRPEERSQMLPARSSISVLAGHSKITKVS*RRQRMSMIRSSKWSKKC*EANS
>NODE_21_length_44057_cov_44.47.g188.t1
MQFTQLLALIMSLPFMGVLSSAVLPLNDRSEPSQKFPGPPAGIVFNGPQLSGDKLVLVATDDCIRFEAPFDLAISSLIMPPTQQCAFFAMYDCSNLQVDINIIYSFLVYGPNKINELPYPMDRAFRSYLCGDSAPVSSDFNATSFSDGQIVTKGTK
>NODE_220_length_25935_cov_47.4.g1496.t1
MKFVLAIPLLVATVLASPKPWIPEKLAGRDGVPQGQPGCPDRDAYQLCIAVCQPGCGYGAHVGCAQNCIRQCQFAHGIQC
>NODE_25_length_124135_cov_60.2.g215.t1
MRPTIPIVAFFYAMNTSAFWFKTNSSYDSSLSPTPSLEPSVSKSKKSQDMVTVYSQVNYQNCKNLNISSNLPQSDPHITVTQPVRQKTPNPYVPLPNPPNYSPQLHSL
>NODE_2774_length_19522_cov_36..g8426.t1
MYHLTTLPLSLLLLLQNTLTSAAPIEVSLPLSNTQYPQSLPQSLPQPPNHLTLTLTNDRTGTHSSVSIPPNSSLWFLDVLFAGSDVDIEGDVVATAVSISLNQPPRANGEDENRDEEDGERGNVGKEVKGICSIGTMMGSGRKVKEIVRVQEDMGLVELDPDVEDGRGVPMFLGAMAVEFAMDGLRVRVGGMLFWGGVLCYPFLDGGIDGRYRFMDTLDITQGTTWPTGVS
>NODE_291_length_48342_cov_42.9.g1847.t1
MAVLLAACLLAVFRAVVVFVLGEGKACHWLLLYDDADYDADADLPLLLPLLLLVTNPRPEGGTLQKLPVWAARKPRAAVAYLRCGVLEQRGGREPWSGGRATLQSELLNAASPCLASQRSNAAARPNRGAHRKRGTGWRRCGAALQPLPSRDGSLSARSRALVVMDTGPWPGRLVFPSQPSAMPSSAVRWLTSSTTCSKQQ
>NODE_306_length_24936_cov_40.9.g1910.t1
MLLALAVFLKSAPIAVAVAVAVSGGLGGGSRGGDLAFGDSSLCLSFPSWLRSVGSGVYREFRTASLLCAFEKVGYGRLARDTFEELREDRRSISGTTAILRADFEECEEGVLARGGSPRSRSRSRSRSLEVVDEDFREDLDDLEEVWEAGELGGAGPIRETKRPLRAGQQLGDGFDVDRSKGVGQRWKGEEDGSCSSNAGRLTCIPGLGLQQIASQAAQARVGRVGQPRRMAARPAAQAGRAGQPGQASGNPYKG
>NODE_3123_length_150422_cov_39.g8757.t1
MHLLRAFAAAALLSIVTGVPLPSNPRSQSLEKKGLDADAAYGVYERGQDADAAYGVYERGQDADAAYGVYEREASGEHV
>NODE_3270_length_26978_cov_22..g8972.t1
MKFGTLCSFVLFFSATNVVSAFSGIHGDRHPRALENDLENDHPPHHLDGPKGPPQSRALGKAPASPISVFSATGETSEPALNGIIPKKRSRPYPLESAVQRGDTAVWVTYTVSETASQITDIAGNLSPWCPGTRLEFSAALRT
>NODE_3792_length_94839_cov_39..g9416.t1
MRLLPPSLLIISALPLALTNPTPENPSTTITTLTTTTTTSLSQTCQPQPQPNTTHPLPPSFHYDLEDDSDDEDPTTSTQNHPSLEARRKKKKPKKPKNNNTNATSGGMRTVDGDGRFGVLGVLGVGLVVGVGVVLGNL
>NODE_394_length_27465_cov_43.9.g2274.t1
MRYLTCLALVLAATAAALPATPINGRSTDVSNANKRTPITSDFYGKGEDELEKRAPITSDFYGKGEDEKRSPITSDFYGKGEDEKRSPITSDFYGKGDDE
>NODE_3993_length_6625_cov_61.0.g9580.t1
MHLPIFTISTLTTTLLILTSQPALSKPISHIRKTPLAPCVCEAPVCPMELIATNMSKMMVHEEYKSRPDRLILLIQECNCRNTAATRCYNDAMAHGVVCEEPVPEVCGTYTLTTPSGTDLPVSGPTIMA
>NODE_407_length_21865_cov_42.9.g2317.t1
MKPTAILVVLTAAGVASALPTPKDASQSMNIQGSSYMDRRASAGASGPCHSYILDRRSMPVEINDDKNPAFAPLMFVERDGCMLLEGPNGGKFIGECGNTLQARDGKDITRTHFQERGGCYLYQGSDGMYLGNCTDKNAPPMRKAREVKPEIQVNKPAKPLEPRGCDRLVGILSDEEDRLTYELARKGFGQLLEQKRKTYYIKEYEWTSQEQHIKNLYNLYRMWISNGLEDDKYHHLNGLTE
>NODE_4239_length_19568_cov_42..g9673.t1
MALSHSAALASWLASGSNHNPHASYPGQNHPGGAHPTTTTAHPLTPHTGPENGTLINVMPSTEPTTLHPTPKVNASSTTPHHAPKYTGGAGRAGLKHVGILVLLGWRREEGFADGVGWEEE
>NODE_4626_length_2981_cov_22.9.g9814.t1
MRFDNLSLATITALLAAANAAPQFTGAGDVAPPPNVTPGFPEHPAPGRRGD
>NODE_477_length_62748_cov_42.9.g2657.t1
MFIKYISIAALAAQLTEAAVVRMRHMEQNFTVVTVTAYTTVYPSGSEVPVASHTMNHTGDCNMTSTEVPVYTGVDPTASLPVYGTLTAPYQNATTTSSELTSSTGHFMNPSGTEYYDTETATIPKFTLSLPKTHTAPYNLTACPTHPPSSICTPLHPPPAVTITVDPSAPLRPTSHPASPAPPKLTGTGVRSALPPPHTAYPTSGSVIGVHLTPSVSEALHDPMHLAPSMSAALHGHSVKNGGMLHGGDNSTLEAKFFVYKA
>NODE_488_length_23111_cov_83.1.g2721.t1
MRFWLLLTFLLITFKKKDFIFFQTHINLNTTFIDSHSFINSLSINHRYLPNTNRHSIFNHPFYIPNRNHNHYPSSTLDIWTLSLCKTSPRNRGADSLVKDPSPEIHAYNDAPEPVELPTRKTGDSDKSSRSARRLSGWFAGFGGGGAAKDKKGTYKVAPGGEEPQELPA
>NODE_500_length_13700_cov_44.3.g2814.t1
MKLHTLTLFLSLPAIITADWILNLIPETTNPFNHTLHIVDSSSEARSCRTTNTTTPMAMIAFTGLVTSMRIHQRWSHKFTQDLGYGMAELNTDGPVPKYEIDVSFGQMAKMQLFKDKRCSKVVYESFGGLSEVSDLKVGSYRVELVDESVEVSVD
>NODE_57_length_41246_cov_43.23.g545.t1
MKVLQSLLLTTLLLGSSTLALPAPKENYAVAHLDTRGASKPPSLQPIKEEAKRAKRAGHWSTEMETRGASKPPSLPPIKEEAKRATEWGINIDMNEKAKRGPGWGASIDEEEEEADTDTTGKKTRGVSKPPSLPPIKEEAKAKRDAVNGLCEHIYDACDPSY
>NODE_6377_length_51387_cov_39..g10545.t1
MYLANVLLCIATATSLAAALPIEEKREENLYIPTTYGIGKIAVDDESKKAKREENLYIPTTYGIGKIAVDDESKKAKR
>NODE_6844_length_86440_cov_40..g10723.t1
MASAIKLFGYIWLCRLGVGAAAPGESTSLTTMFFCPLTAFTDDDFHQQVFLGSSAHTLTFFSGPGWSESVWHVSTCQAFRPGPAPRGPLDGRTKQARPSRGLFVSTPKPRLALQSVAQYVAAYAAFFHAQAAALENHRSSLSRLADPKRQRSTTPGAPANGAPAFNMAEATAEAKAKAQAAELAAAKGGNVTAPAPAPAPASASPTSAPASPALLATNADRIAAMKPIGFWGFTIIREHSMVKWLGVVGWGYLWVGSQWLPLSYFHPSSPVRDHRLVASRPNEQLPCPQRKAK
>NODE_7233_length_39145_cov_37..g10877.t1
MRPAELSPSLLAQVCFFSRARTHTHTPGQQQQQSGWLTTTPTPNTHHAHGCLPHHGHALALALARDGEAPMQLQGLAAGGVHEQSDNLCRRGGRDSTIYASDGRPPGWVKRPAFLRHLICEASLSDPEGPQVFQRTGSDDNRSSSIARRCLLCRTTASLPAALDITSHLIVVYRRTPQRPTGTT
>NODE_7347_length_19562_cov_39..g10908.t1
MMDRAWTSMMHMGLMISIWVFDVADATFRKSARCDKRPQIDEGRFARQWAFGVCGADSWPLQEEGIQGGGTGGTWGGARRKNMALWGRDTVERSPTQSSAVHQVQDACWGTAAAVNHGRPWLLLFLLLLLFLFPSQSRTHRPPHHRRVREIARKLQDSSSRLRVTI
>NODE_929_length_97559_cov_41.6.g4646.t1
MASSRTLTTLASAILPLFFRFSTIRDPKIQKTLAPACAALPPRPSPAFMKLFTLDVDRDRLLIIYAPRDRLPLPSLL
>NODE_9909_length_871_cov_34.16.g11207.t1
MAPLGLMLTFAVLALGASAKNKQELSVTPFVALNCTGQPSSDKSFDLVGGECKDVQLQSIQFNKPDKADWVGDNSLNCYVMLYDQKGCPGSGRANVTISEDLQGFFGQCSTPFNPQGLRSLKFQCDDAKLADRVYTAVADTTVSTTTETIVTTKPVVSHVTFTIDRWAPMAVPRAVQTAPNPGVTVVAYKNPWTHTTSCFTCKLKHPPKNLDDFICDNGNENACRTDTMYGCYA
