# Supplementary material for: Kingdom-Wide Analysis of Fungal Small Secreted Proteins (SSPs) Reveals their Potential Role in Host Association
Source: Front Plant Sci. 2016 Feb 19;7:186. doi: 10.3389/fpls.2016.00186 (PMC4759460; doi:10.3389/fpls.2016.00186)
Supplement: Supplementary file 11 [file DataSheet1.ZIP › A.sarcoides.SSSPs.fasta]

>29_t
MFKPTSLLVLLSLFLSSIEAAPATNTITLAKKDSGPSINVIFFSDNNCTITVPPTIYTRTVYGDEPCYFDPGENYQSLLIDEIDDQFIGTNFALQVGTTDGDTCDFTNSLKYSIATRDTVGECQFIGIPSGAGKPLRGGNEYRITNLE*
>330_t
MQLTNFLALLAVTAGLALAVPVENHHAPGQLNNDEGADYAVPKPIFYNYRAPVKNGKESFYDYATPKGIFWGHKAPTMNDKATYYDYATPEDRSYWDYEAPAKNDKVIYYDYEEPRTE*
>435_t
MQFSTATAIFLLSSILGASALPTSGNVDISARSESTSQLDSRDQISDYIAKREPTDHIDDALKSAAFNLKKKQDQEAEAKRKEAEEKKKAEEKKKANRQFAEMKLSGNHRPAGKRDPKYMPSKL*
>1090_t
MDGWMNGALYVPLLLLSSLYSNLQPPPPPPPPSPETGLHSHTEPAALQHQSALRIDGRRSTCGSGEEPLEKVEVSWIHKQDPGSRDVFLPRWIFGRVGCVGEEW*
>1158_t
MMFFKSALALSALLMAASAMNVPAHEEMSILIEEDPRASSVRGPVPSFLTSKSACEKEDEDDCKEFCGLSEQSATCTASGNKVTCSCKGGKSGGSNCEERCLLCMPDKSAFEEVKGLFKVEGPRVGEL*
>1347_t
MRIQGLLGGTTALLLAFSGLSNASPVPADSALAPREAEAAPEPFLPPSINERDLETREAEPEPVHFGKFLETVTGKKAQKAADVAGNANNANQPQQQPPPPPSGH*
>1588_t
MRTSIILSLFTFLSLSFAGAVIPPPREVALDERGLPLFHEECHKNYCAVTKYCPSHCSQTCPSSGYCLDAASGADHYAKKPLPAPPAPRPDSPTRGHDHK*
>1734_t
MFSGFAPLFSSYFFCISEIAGKNFPLQRIRFPKAVGARLHPWAYVGHKDVEPKNDNELSKIAKNQYKHMKDIHRKPSTLPSVLSALHVKGHGVFLHATLRGVTKDQTPPAIAHLLDKNHPHYNAGVCGEFGAVAAA*
>2098_t
MPATQSRADAAAALLLCVRQVDLIIPMLNEDASKVCICTIALHFIRLGNVLREMEDHIQDVIDQSEANGQHQAHIDCITNKVIFLAELASDLAERLTDIAQNGPSLDLARKLDDIALELGDLGGDGGEEEQDDGVEREDLVQGLLDAIESQGR*
>2210_t
MYMRYFLTAILSTFFSIVVFAATTVIEITIKNEATVQNPLTQHRRPAPVLDPSPVREHKVYYKDPNGVTCFRPTFPFPLPCEDDQFPANIGNGVDPQWTCCVFTENGDVDEGRVFAQYEGDDGNDGW*
>2289_t
MFSSQRLFKLFIALFLLLELASCVAISPRTTLVAGNPGKRPAVDDGKGDDPNKKLVTKSPFDPTKKITPPEWEANHLHMDQRSNKWGSPVWSSFVKQSAPSTFFKKPNEAASSGPTYTVLELKAFATLSFHWVMRQNDAKKSAFWQFVTEENQKTKGWETKQDSKLWTLKNPMVAITFCPGTGLGSSTVVGEYLKRGSAPILGGALGYENSMHAEDGSWEMLEEKGNPGPGDKLNPTKYKPGTITVVVGYKRDDYMWSRGVGWKLNAGATPSLIPKCSENFGSRTKSCSTVATTLGVTGP*
>2393_t
MKFSTSIPSTIVGALLLTFALPITAGVVPQDSTLSQRDHNIYDRSLTSIDKGVSRNDVRSASIADKLISKRTFVDQVLEKKMARVASTKPSGATDIKSSARHGQLIMTYKASAGSMFVYWITKSNSPLAPKVVIANEYEFVTKGEPSAIKTFEYDEVTEPGSCKAAHNAFEKVKETGTTHTFTAGGPGWTELTTGNKLYDLAIKVVGKAATSATVKELSKDDSLHQHNLVLSF*
>2592_t
MPALSAAFCCNQIHRVTPSPQIRDAYERCLVHFTLCATLGFLAAPPSSIALNNALNNAIYVVKQEQWLPGALAPTTRYFVRDTAEEDCDFWEVSEELIRDTQEGATWLCNNLYLKLRCSEHRYQGHWVLWVIERLHNSDLSNGDMSGPTDLDGNG*
>2653_t
MQLTTFTLLALFSLGVYAAVTSSHSTTNNIEAAAPKDPYNAQLNPRGPPGGKQTYTTADLKGDELKVYNYIIKGKTCDLNEIAAQTGLSRGKVERIVSRLKTMDFKDMYSSIVTRGASPLDQHQENDATNL*
>2718_t
MKCSPFLILLFSCLLCMSSTLSSPTATTAVPVRANAGAERAARLWDLQAEVSRRMDEHRAVVAANLEGVNETISVLVEELGVVLGELGWLREVTSAGLGVKFDLKGVERQVVRLKGRVKGVKGGDRALGGVLRCLRVVAGEMEGMERYLKGVEGRVVELMNGVDVNVGETKVKIETGLRKVVPDIGEGWKLVDKRADGIIAHETEVEVAESTPTPAAPYRGFVGHELPQKSEKRERKEKRSGSGYTDHAAKSASHRDF*
>3137_t
MGPSNSNRRWLQHSNVLKAGTVAFALFATVAKSAPIDEHHKTHISTLLDLTPQPNALPTTDSSPSTTAVVPPSAIKKRWQWPEWMSYIQHDSLRNPATWGDPMSNPNMDFDPLHGDEETAIKKYPWAVLGFGKAKRGSRPARVGLIPHPPHYNSPPANDNVLDVVMGSVDEVEVVEVASPSGAVQVPSDLGKDSEEAETSQVL*
>3216_t
MGVSTLLRLIFLFLLSLAVNAQWSSSAITATPGPPYCTPPNVFTQFNSTCVLSYVFASDLESVKLFVFDDQCTELGFASTVEVGGSWFDFTSLLKWVIVFRVRDVDTPGFFWYAGKGYLAEGSGTRCYNSSGVQACEILFNCETRDRVLERNE*
>3718_t
MQFSTLILAALLPLSIMAWHDSLTCGSPTNAVDTAHCNQMYKCVQDIKKPGHGVIQRKTAAGGAVDRECLAGGAKHCICEASGRNSAVEIGSKAGASKVTARDLEDREASEY*
>4585_t
MQFYTAILVLVSLAALSIAAPTVEVQERDYGFSSQTETGTANTCNSDIGETTQCCSSTQSTPISSLLSGLPGLLDAIFQLHDLSELSTGFPIALHCKFYLLLPMHALFLQQPLCERR*
>4708_t
MVSIRLAQALALFFFSTSILAVPVADPTLVPHLDSNRHDQGTAHSYSAGPLPHIPSHQLAQAAKDTLDQARYQSNKEHLKAPATGAALNLPHHQGAFVASSIKGGHVDHSDATQHVAPNGCQNRNGGKCSEMNAIAHAKAAGYHVAGGTIASYGETIVNDPHTGRPKKVMTTKPPCKGCAADLALHGVTSVTKRGKIVAEEFDA*
>4716_t
MQFSSVISFILVAVSFATAFQCSTPPNNIGTGHCRRMGKNGVEDKSCPKGSPCTKTGKLCTYDGDKVSSCS*
>4996_t
MLTLLFLYPALALGNALHYRSNTQCLNDCGQALRTLLQAPFPKSMLLDGCSSLLGITIIPIKATATSTTTMTVTRFNNNGIYNPTIEPLIKQTGAALTTTARTIPDGFPCLCHCVGATQFVTTLSPVATALVTAQIPTTISTFNLKVVFANGTSTNISEQHIPQISDTSKDRWELRLNSTSNPALFQLMPNKQLQLQSQGVTSWTQAKNNATSKMVYFGDLYNNGTGSFTPQSFHIAVESLGNSWKYTLRSDWAQHALVACNDMLSIVEMAMLPASDDHCALIEVQVVPQY*
>5638_t
MRYFILLTAILATTFVVAHPTPATAYPAPAPATNSIVARDPFFLFNIIKGAVKGAVDGIKSAVHHKKKKGAEKGADAANNQQQNNNNNNNNNNGHHKREAEAGLVELTAREAYPEPEPEAYPEPIDLDPHKLTDREAYPEPEPNKGQPLSANHKLGMEFIRGATKVGQAFAGNGNKRREAEPTHEGHKGQSLSANHKLGMEAIKGATKVGQAFAGNGNKRREAKALNFETNLLAKNVQGEN*
>5824_t
MKAQYILGASSTILFALVGISSALPTPLSTASKVGDVPSFIPKLKERDNLIERDEALQNTNLARVRSPSPIVNPSVVKEREVDQAVEKRGLGSWVKGNGWHGNKGAAASPDASATSAKREEKKEDNTRPEHGRLAMREPRIKTTLRSLTAFKSY*
>6088_t
MLSFKLIAFLLTLLAVVTALPAPTGSHDGWNIVPPRITRSAVNGDKSYYYGGSTEAANPPENKDLIAAAKLAYTQMQHAAKKNEALPATMSTLYVPSKHKIFFRSSIKGSAGGRPATPSRSTTRHTRTPPTAIAQR*
>6180_t
MLFFQISVLGVMLLGTGVVAWHCPQHISDSYKPACCDSAVQDLYALRSKFEGIDCYQASVTEDLRGKRKGKMMVTARGRTDYTCLIDTTFPGCCKIIAADRAECYDVVGYSLGKYLTQSQADHCYRPESLDEEKNGGCKSGGRYPLALVAQRYTAPNIRERETSGIGRRKDDDEAREQEWRAFDVYVSQAFNAVLGDILSKAPAGKYCLKQWGLGCKAWEGGVICGWQGENGSGVQYWTEEPTEE*
>6756_t
MKLTNLFQIFAILATIIVANPIPQVPACGDLSIARRTPAPTDPTISDILTSDPCLPSTYKPVLAQSFQATSIASVKAQGLFSWLHNLWDAIRKALAKIKNIKITIPWSVIEGWLDKLQKEWTIIMDPNNDQGVVLVPPPGSTAQSLKWSAPVPVVVKPPPEKPCGGKTGKMCP*
>6801_t
MRFSSTSIIIGFIATLAVAAPCDVAKEKRSLADLLAASASTPTFSNSSSASSDSSSQNSNSGFSNGFSSNFNLDSFSFSQIAEILQSFNLNSFNSQFGTNFSDNSVQTILLLALSNSFGNSNFGNFGGSNFDLSSFSNSFNSQFNTNWDSLEVEQLLLQLGLIEQSGNSNSGSNVVQVLESGFQKK*
>6926_t
MVAISKTALATVVLAAQLCSGAAIDKRDVTTLVTHAQAFGKDWTPGPYPTAEVNKRDVTTLVTHAQAFGKDWTPGPYPPAEPVAKRDVTELVGRAEAFGEDWTPGPYPN*
>6994_t
MQSNIFTTLLLLLFLPIAILASPTDLRCKHVPYKNLMGHRSARDRKIQKGPNGFYVQGIFGRCYMLDPKSADHEMEYSELLKAYLKGVAVEEERMGRVEIREDGGQEVFDKCDGSTSASRPDWEC*
>7128_t
MQSLIFLFTLSLAALAAGGPCNHFKCYRDLSSVDGTTQRRASNSSNNATTTITPIPPLTNGTSNSTGLSIFAPFLNITHATLPMKPFASISILPPFLNTTKTTSPIGLSTNTTLPLPPLQNATNATDTTLSIHPLPHTAVAPMPILTLSTITVTLSPATSSVPTVASVEPASSSAATSPTASLRKEKRFYS*
>7223_t
MPSSSSMTAANRSLLHSYLTLLVGIVFYASTAAAGPIVARDPMPEPMPMPEPNPSKAGEGAKKFFGGVAKACEVM*
>7308_t
MGLIKAAILLGAGSYAWNKYNKSREGGHGHGCGCKHNRNRDAVDTTQTGDANVNAVQRGPWTPGARMSSREHLPEYKDEKRLSYHEQDRGGMVEEEGWSEVRGGKEGWAKDKKEMGA*
>7710_t
MKFTSVIALTILAYCNLISAHAPTNGAGAIVAREADFLPIAVRAPEPTAPVAGAEPHPHHHHHHSSSALKVRAPEPTAPVA
>8112_t
MSLAWWPSCFVLLLANRENASTAAFSTADEVTEILTVNSSAGTMQVDYVIKRFKMQPSHQLPPSPIAIAITVARVQKSSVRPLLLEVLLRFYPRGVEHEYDSPRRIFSSQSATPPAGPGSLPRSPRDWPTRIRVHHFLRRHAKWGLGSFLLTTGSFENKRRVGVLGLKEIPGGWNSSEDGNNVLLRPRGSALPFLPVDFP*
>8303_t
MYFHATLLGVYALLLSISAIVLALPTITPNTTCTATPRDQFFITNIYVFSHIPGLGWEVPAQLSFVYNTPDLKTSFPCSATNFPTTPWACSDQHPEIGFMYDIKPKILSVFRTCEWAAGLVVSNGTLPQSQNMTLCSIIANGTHGPGTYCNSVGLVLGTYSPA*
>8429_t
MKFAVSSVGVWAVILLAADIVLATPAPAPGSPGKGASPVPWKNGIVFEEHYTYHYKDGKVGKARLCGPNPPDGSGLRCDRAALIGSHCTYPPGRPDGKTLANCPTEDPHFHDEA*
>8648_t
MQFKPAIIALAAFLHLTQAAPSQPTPSNTPPPAHPSLSAKFTWPWSKPAPPPKGKTYYGEDGYAYMPRDSSMDCFAESNPCMEAFDQGGKGCEGHQWTGNYHHYQECNDVVRYPYGRRDFPYNSSPYA*
>8675_t
MQFYLIVVSLFATLAFAAFDGADGLEARGFQRCSKKEPCPSGEYCAHSGFCAAEKKTS*
>8912_t
MRTAIYTAGITICLAVIATAAPGARDYQVRSESSSTGIEAAEPISTGTTPNINILEARAKGDKKHDGKKAPSAKSCKKIECRLDGTDIQCHDAGCGPCQGKALSASAERAYQQEVAEAEARREPRPLRPLSMDGVCSAPGTKPKYTKEDQKGAHDWADSFLQEHGGETAAY*
>9147_t
MALLLSLGFNPRLDEGQQKVFNQMVNPDGQKDGSLDIEGGQQSQATMEPIRTRFPKASNAKYLPSSRHQKTPRRDAWNAVYPVFWASQSGLLGNRGLESNWASLQV*
>9626_t
MSRYIAFLHSFRFILVLTTYFSCGITAHADKQPASMVFHATSTSSKNHTSFLPDIQVPRSSNESLEPASTLLIQAFAYTNTDMLSLAQSPFLTIPTLDSLISTTSTPTTPSSPSSKPITVTGDLHFEFLGCFNEPAENSSSTALGSLGTYISPIFNAANVLTIPSCLNGCAIASDSGNFKYAVVEDSRYDCIPSSLPDYK*
>9628_t
MHSCRFLSLALGTLISPLGSKSMKGRKKRDEDEETRTLNRVCDRWSEDWEGDGDDDDWNDIFKDTEKDIETLEREVSDKGSLIDTTSINEASSSNGVGDSNETGSSDNEGQENDGEVKVRNFTNVMGLDSKRSVGRKILGQVWSLKGNERGGAVVRCGWIRRRIER*
>9995_t
MQLKYIILSSFLAALLLAHPLPDTRSLPAEHEHLDRNVHLNSLSNELEQRTPDEGKEVLRHGNPSLERRTDPPAHRLLPPVPPAKQAARPLPPVPPVKPAARPLPPVPVQKAHEPHQNAEAGPSNFPGSWVAAENEKKARNRKATLTSAPAGFKKPE*
>10086_t
MQIRYILALLTLTSTVLSIPIADSPSEQSLSNLVVRDNEEVDPPAYSSDAAPDASPPAGVESDTTEPTGTKPGSSYILQTQKPSKGQIFFRFWLKKGEGSAVADQNLKPKLEKLKDAKGAKLVLKGTTAAMWSPKTKCYFVVGAVLTKDLPDLKHSLKKFHPVVEEGKFKVSKKLGGSGKEE*
