# Supplementary material for: Kingdom-Wide Analysis of Fungal Small Secreted Proteins (SSPs) Reveals their Potential Role in Host Association
Source: Front Plant Sci. 2016 Feb 19;7:186. doi: 10.3389/fpls.2016.00186 (PMC4759460; doi:10.3389/fpls.2016.00186)
Supplement: Supplementary file 11 [file DataSheet1.ZIP › S.hirsutum.SSSPs.fasta]

>gm1.73_g
MRFTIIFVSTILAALNPVTAFGVSAWTGSACSGVEVGSIEDDTNPAGLTAAESTPNALCVHFDSALPANCDVYLCADAACNDQGETVEGPKDAGTRLENQSFEGMQVGCQ*
>fgenesh1_kg.1_#_73_#_isotig12806
MISSVLAASFPSAFSAQSNVQTSLVPHGARVLVLDAPRETGLECAGEEKGLQVQGRKGGITSQRLIPSWWPLRLCGSLLAFPYLFAVSSTNFLRLDGPWVKNEAG*
>gm1.151_g
MKLYLSLLFAVVAVAFPLIESEVKRCSGDTLDLPKAAMSWDDGDVPGLTSDICDRVDF*
>gm1.174_g
MRTIILSALLLAASVVASPVANAVEARATPIPGLFVENVGVTSDTSDLEKMKARDSPLPGGFVETEGVTSDTSGLEKMKARDTPLPGAFVAGVDATSDTSDFETRDTPLPGAFVEGVGVTSDTSDFKKRNVTSPGKFVEKTGVTSNVKQYTGRNDA*
>gm1.259_g
MTEFALTHRPASVPAPTRLSPLRRCSLCLLHCCLLLLHPLRVFACPLHPPYLVSTRPLRPQSLPRPPSECVNASTRTLSALTRLRPPSLPPQLVSARPLLLQSLLRPPFPPSPRQRQCVPSQHVNVLTHALHASALSAPSPQIRVSALPLRTPPLPLRTPPPQPQSPPHPPSPPPTCLCAPSPRVCPLRAPSLSAYTHFCVSAYRAPSPPALSAYTHPPRIRTPSPRLHPPPPPQFAPDHVVPL*
>gm1.1325_g
MQSRFLLVLISCAAVMQMAHAATIRLPLSFTPTPSGPPAISDRNEAETNGPPTFDFKRLDSESERSDISNIADRDDAKLIGPPIFDFKRLESSGPGGTLDIRNDAELTGPPGSGIDFE*
>fgenesh1_kg.2_#_487_#_isotig13546
MPVVQFCLRLIVPVVHCLFPPLPPRPPRRRKFLERYFPSRCDLASATGDLRRSQISATFGIQVVVRLNQTRARPRHNPIELEEQTHTFDEWINYSTFNNQPRTIGWLVSSSRIDASRSSSHTRHP*
>estExt_Genemark1.C_2_t20360
MLFSLATATLLATIARASVPIPALLNRQDSGLLPLGQNCTANAECQSEKCWPVSWYYGQTVCSPSPAGVACTDGSTCISGVCTSDGVCDKNTGTSFSENGKDGPLCYTSSDCYGDNCIAPFLGGGQNTQCFPTHVGNYCDDLTGCVSGNCVNATCQPGNHAGAACFFSDANACDAPFKCDVVAMSSPTGDCIQSL*
>fgenesh1_pg.3_#_6
MQFNPRLLSLFGLLCAGTSSASYLDIFYSANCQGTVEFYQSLGPDHTGCIPQQGTSLFLSTTGFPCSAQLWSEGGCGGAVTGSVSNNANEASCINFEGIAGSAYIRCGKVGRSLNKPECLALVNEPAIVPTEIEHDYSTHRWPWAGPADIKGKKAHLPDNQANPRHIQYVSVL*
>fgenesh1_kg.3_#_594_#_isotig05549
MQFSTKSVLFALAVFLPLASAAALQERQECRAAADSCSRNSDCCGYLCVIGLCV*
>estExt_fgenesh1_pm.C_3_t20127
MYMRTIIFFLSALLLVMATTVSATPNPIYKQAKIRRHDGGEGGGSSDQWGSGSGSSWGNTGGDGGSSWGNGGGDSGSGWGGSGGYPKPSKHWRARAPAATPRGL*
>gm1.3247_g
MYISSTLVALLVASAVAAAPFSERRDQLFNVNARASKVGKIAKGASSKSASKVSLSGILDSLGNGLNNVEQGINLFNGFSAVLDQLPTPAATAPALSTPAATMDPTNSTAQNTTGNSSGNTPSKRFALPFGSGLCQIFPEGTVFSPEEQTRFEKECVPHSTVVTSTSAPAVTTPSAPAPTSPSLVDGPERRSSKDGTTTNGLDPAALAALHKLVTRVLDELD*
>fgenesh1_kg.4_#_481_#_isotig12040
MLRYASPLSLLLLGFCQLLPSPLQVYDMLPDSSLHLFDFDDFRSSEPVFVVVGW*
>gm1.3981_g
MKLGYFSFIITLVFGTAIVAEVLSIPSIVLREANAAPCAEDDFQIDGPDCGP*
>fgenesh1_pg.5_#_10
MQLRFGTSILFSALTLLKGLSGVATQSTTTTVGSISSNIEGNAFAAVFELVDESGQRQIYYYASTLTPTTPGFTSTSIQLTYNSTSQLTETEYIIEGNVGNGELSLVLTGPGHTEGPIIQATLAQSFDNVELTNVRHGYWNNFPVEFLL*
>fgenesh1_kg.5_#_17_#_isotig14958
MQFSVKTAFIALAVFLPLASAAALTEKRWGTAECKPLLQSCSVDSECCADLCVAGLCA*
>estExt_fgenesh1_pm.C_5_t20006
MSTKDPFVLSWTALLPSILTAGAASVTVICAAPRLILHLCAGANIVEKHTLVLIVQSVIYLHRLCRSFTETPR*
>fgenesh1_kg.5_#_638_#_isotig11590
MKPSLSSWTSLLLAIAQEYTFYLSAWSSCESRGSSWHFCGVQGLSCTLESFFNTLAGLGHCSKR*
>fgenesh1_kg.5_#_728_#_isotig10062
MRRFSAPKLALVLAFTRYAASLPLDTFQSDTSSDSSLSSANTTSSTPTVLSTLSIFPRSVLRHPTIHPRAGNQYGPIIAFAVIGGLIALVVIYSITHALYDQYHRRQQQHTANESNGPTMDIDQLARELHRDPIGATLWDECRTRERNERSPVNRISESNYPPPPPYGAGECVPSYDDSERRHTGRFLGYVPVVEVNANMLTMSGSRGGGSHGPSHDRTTEGYVTHTRVISS*
>gm1.5036_g
MLLFGTITPAYAGPPTYTDYTRPATDILDALQCPFGPHNTAIAPPVSSSSAASSTAKASAGSRTRVAFENVLLLFLGTSLSVFVW*
>gm1.5301_g
MLVASKILAAFVLGATLAVAIPACLLNDNDVACKVDSDCPTAGDNCCLLSDTNYTSGFCVGSYCCLGSVEGQPGTCNIEGVSGMCDNPFICPPGEICL*
>fgenesh1_kg.7_#_66_#_isotig14701
MTAYVCSRSFICLCLFSSVFYFSVSTMDTTYARCLQVAIGRDKRTLVSSPMFIRKGQPHRKTTVCRG*
>estExt_fgenesh1_pm.C_70113
MSVMQTGSNTLLTSSLGPGSAHASMSCRSKWLSVMARPRDLAFVINDKLWSVLPLWCGRESWGKLRDGDA*
>fgenesh1_pg.8_#_53
MRAAAILAFTSVALVSASPLMGVSGMPASADNAVSSGSAAPVTGSGGHGAAGAGYVNAASHNSHNSRDCGAPPPSNNDGGNGNGNNNGGNNGNGNNDGGNNGNNGDDGNSVDPSNLLASFFPSDSGSGSGSSGSGNNGNGDDLADVGSHNGENSGGNADAAAGSFNPSTDPT*
>gm1.6625_g
MKILGTQALPLPAPIVVATGNGLYPRVVHDSQTAPVRQVIARGTIFAIFLAALLFVSVFLAMALVWYRGWHDDIAMVTGTVGGVVLALKTTYTNVIHALQGSLSREPSTSHGAPSDPMHRAVARPSPMFMQRTRAPVARSRVIHFGVSSIAEPCHATASPSSRRAFPRLSRPFELHLRAPTARSRPGPSTRSLQSDTAFVAGLCAVQGPAGEIGQFDHESSVEGGEYVSVDETASLTAGGSEVRALVG*
>fgenesh1_pg.8_#_345
MTLVTLVFLLLASQLLHLMVLASPTQPTPPLPLASQEDPLSPIPSSYSMSSDSHAPRSTPAGLPPPSDFHASFTPARPSSLSSSIMDTASPPTLLASPATFSATLTASSVIVPAFHPTVTASSVSLASPEQSLPDGEESQNLSPVTGVAIGIAVAYSLWTRDLRATAADTANLVINILRILPDARAELHQNFMQCFGSFTPTSSFSHNASVPQSPPLDTLLATTSLPAPYPQREMTLNVVNGQSRSVGDGERGSIQNGHVVGGPSD*
>gm1.6752_g
MLSTISITLVLQVSSGSESSTTNTTNTMLNLASVLFLFHFRPPSILFALCAETPAPPSCPSHSTPRPPPVSSLPTDPPTSSSTPRLPDPRLSHPRRALHVCDAQADSPPTCIHVF*
>gm1.7187_g
MQLQALLTFSILAACMAVTALPSSDTVKYGSGSSFVERAPAAFGNCNIDPGAICGTLATACAGALTDSDASVVWQTITCVCAGLWCGASILLDLLCCVGKLNTASCQSSGGSQTYTGDKDVDATQRIITDISSDGGPTFDYSELFSAIEVYGGVTLEGNTQYEQIVMDIMAGMTGSSSGNADVNALNNYLTQNGQNEGFGV*
>estExt_Genemark1.C_10_t10359
MRATIFALSFIALFTIFSETSAAPLPPHAGLDMLRFPGLPTWNVPKAADKRMCVSDCREVLIPASSSASSVDLSTVSFSAASSEASTVPSATSASAEPAATSASSNSSTTSDDSISDSAMTLAKFFDAILKAFSSSSSSSTSTAAVEATPSSAL*
>fgenesh1_kg.12_#_293_#_isotig04906
MTASRARKFIALWVGQLGLYSFVVVSCAFQSSSGRHDNKADVSPAVRCGHDTYRSILAAWVRFLFMVTGSIEVRVHQAELFWSWAICNPEELGAGGVPSSLLPSVF*
>gm1.8687_g
MNRICCHVVFLSAILISVSAIPIPGELPAMFKNGEYMTGRPLYAPLPIDTKTAAADREWRMMGKADAASS*
>fgenesh1_kg.14_#_40_#_isotig12159
MQPLIFPLLSTAILCACTTSAAFITLESAANCGGNLIADFNLQPNHSECFQQQNGEASLYISTNDFPCTVGLWTSTDETCTGSLTAEFYNAENVGACFNFVEVGQDTYIACGVSA*
>gm1.10047_g
MIHASSILLALLVVSSASAAPLLARAEEILDSAFQSSLAAEIMNSFPTSTSVDPSSAAPSEPTSISAFFPLRSPIPHHSLLPEPIVGRDYELDTLTELSARVDAEGAARRELLEARRHPARDLEARTPKIPIFEGPGPVLSPTSLLPLSLVEPSATVTATASTTDDDTSSALPTSVPLEDPLILAPTPSPSVQAGSSPLSQALASARVLEGRDVLEVLRHYIRDPKNLLGTPFSPQGIPHLGPFPATIDAFPTSSIASPTATSSEKTGFGIRPQATTNSIPPNLPVDDLPINKIPVLDD*
>estExt_fgenesh1_pm.C_160004
MQLKALLTAALLSAMTESIQASSLTRLAKRAPTCDEGVGTACTVADANNCYAGIAVSDLTEDEDGRQQCSGIISDSVNDCSCSCDCGDGSLFDSLQDFEDTFDAIINTCINAAEPGSNTYVGGSSTVTCTVT*
>gm1.10082_g
MQFSYLVSAFASIVILAATAKAQDIPSDPFVACIDLKEGDACMYNLCPPNEQVTCQAIEDGFCKYNDIGILYCDPAIDV*
>estExt_fgenesh1_pm.C_160025
MRGKCSVCPFPISFCGALLLSSQSKSTRAVALHRCQVLWGRKAINIGVRSGIYEASETLVRSLSESVQ
>estExt_fgenesh1_pm.C_160106
MFSTRFLTLSVFVALIGSAFALPTPGTSILAARHGGAQEESELFLREVARIAALQAREPTPAPEPVLKADFSGFEPDYKRSPSPEPVPEPAASGPVDDLFAREISRIREAELQRRDPSSTTTITVGDVTIKQQSKRVEEEEEEEVEERSLDSDGDDSSADLLSAELNRISAIAKAKREAEKAELLRREFERIAIVTSRPKSQGKREVVEFRRTEEGEELLRREIERIAGLQRRSE*
>fgenesh1_kg.17_#_82_#_isotig11269
MKFFIPSLAVLVSLVLAHTVSAAFIPADPTEAEAIGLSPQIAGQLVATEVAR*
>fgenesh1_kg.17_#_255_#_isotig05860
MQLLLSTAVLLASTSLASAAYVEQYAEANCTGHVNQAFDLISNHTECRHQTGASLFMSTGSSFPCTFLLFNGTGCEGFISAENGNSENADHCLNFQKTRGGSVFIDCGVSS*
>fgenesh1_pg.18_#_1
MVPFSHALPLLSSLAVLVTGPPLTNTTKAREYIGKYELIVTPNMATTGLRTFTSSLYDVASTATAKQYPNANITQDFWPIVSLTNGSYVKPLSLSVPGVDAEHACDVM*
>fgenesh1_kg.19_#_49_#_isotig05218
MLSLPTSVFLISLVSPFFAVAQTTTSPASSVASSSASRSGSVTSAANSTIYSSVTVTNNGSTTVVPITITPSDTTTTATSTTTASYPSLSGYSTCC*
>estExt_fgenesh1_pg.C_190234
MLSQTLATLTLGAITSSILPVLGAPTQSAVPLTFSYVSTQGHGNTNLSLVEGDYGYAMQELSVPATISAYVSSNTLTMACPHPGLQAALIPADDGVTWNFQWVDGSKVGSLPQGSRLDAFSVGGRATWADTTDDPTVNTTLATGYYGDWAPAGLVGGDPFTFVVSWVNKTVGQEAGAQAAIIENTQFSISC*
>gm1.11569_g
MLKLSSSIIMTSVVLCLSVLYVSEVGAKAISVESRGVSFIKREGFDSLFPTADTAGLETAPDLKKTGEARDIAARDAFSILDPTANTTDLKPQEDNDA*
>gm1.12300_g
MPGRRLHASSISLAVLSNPALLLCRRSHTDRTQDGVPKAWSLQSSVCDLVPVTDNSVADSSASAVAELTYRIQTRSQARRREAQGSSQAGSITQQSTTPRPPSYGGSFVNLEFRIVVRPARATMFEFDPRDLHGSTQQFNRVTRACAFISSKYIHDAFLEAQKGPGVERGLSGTGADTE*
>fgenesh1_pg.23_#_94
MTLVKLFFVGSLLAFSQDLTRRKGSLVDSNTTSILASRRQMWPPHSSSLEFVIFDVNADANSWFLDLGVSYGVFLGEESDRNEKVGRGSERVGGGVEVVEVATSAVLDEEVADCVGFEAYGLPRSTLNIFRNACGYLVDEWMNGRTGE*
>gm1.12445_g
MLFSITKAVFATLALGVAMTSAAPTPTNAVSRRTNATGVDAVKTHAANVKSGCDHLSGLSPKEAADPTMVTTIVVSINAELEAVKSACQGSSSGDSSDLIDIMVDLVAEITSAVNKCKETSKNDPTIIAILAKIDISLSGLLTAITNLVSTLLNDIDNLLSGLLGGGVTDSLWGCGFKKSYNVLVHIGLSIGINL*
>fgenesh1_pg.29_#_17
MNPSSLNLSFLTVLLSLFSAVVAAPIPTPEVPGKRDVDTSIACNPTRPDCGLIQRALENLTRLERKRVPILIITRSFPFETQSTGISPIHSIVPKSESCTSTGKIIERPQSQRRDTPPVEERKPPYRGNDRRPSDRPQKEPCGIRHS*
>gm1.12898_g
MESQNFVIVILAFSSAHATATSTASTRVAIPTIPPWMSAPLPSPLPSYLSRPSSASSSSSAQTRDYSGQGTVAFTIQVDYKEEALQPRSQSTTTKSTTTTSGSSSSSSSHSTSISSLAVPVPSAGSERERVARSLSPRPLSPALGSPTRREAGLREVEEEEKVERGEDVCMDVDVDVDVDEVVDVDEVIEMSANTNRPLQPQSSRSA*
