# Supplementary material for: Kingdom-Wide Analysis of Fungal Small Secreted Proteins (SSPs) Reveals their Potential Role in Host Association
Source: Front Plant Sci. 2016 Feb 19;7:186. doi: 10.3389/fpls.2016.00186 (PMC4759460; doi:10.3389/fpls.2016.00186)
Supplement: Supplementary file 11 [file DataSheet1.ZIP › F.radiculosa.SSSPs.fasta]

>FIBRA_09147m.01
MRLSLVFAALLPLIALAVPAAHSRSSAYEKDLLADGIDANYGQNAGAYADNFHPAYDRRDKGYTDKTVSKYERRDEGYTDKTVSKYERRDEEYADASDHTHDRRSNV*
>FIBRA_02560m.01
MRVTTTLIAAAAIAAPLLVTATPSPSFTDLYAREEFAPYVSARDVYDAAAIFRRGNSNSKLPSNDPNDPIRQAAREKYNADMKDYRAKKAAHRTWHMYNGGPIGDGLARPDSTRGPPPQIPPKPIDPDGKPNKGFKGFFGLQGKGKREDLHMRALLVRALLEELD*
>FIBRA_02596m.01
MRTTTVLTVAAAAAAPILVSAIPASYDDIYAREPTLDMHLARRVFRTAFMRGAKVGGEEGWSKGMTDAVKSATKAYTGARQGKAHDAHSKARQANNAHLTAIIPKFEKQVKEESSPVKDPTQMLMPLAQRDEPGRHGDHSHHLADGDQDDEDFHHQQERFGHRDNQYLEHHLRALVARALFDGLD*
>FIBRA_02604m.01
MRCSPFILSAVLIASASAIQHIDNSMLQDVSGQYNHPRWVGRTEEINDFPTNVLLKPMNTRDMSYLRNMNKEPVNPSRSYKIGNLMANEARSFYARSPEPFVIPPGERENW*
>FIBRA_08650m.01
MSFFKSILTIFVFVAALAMKSNAACVDSDDTTVDIACP*
>FIBRA_02826m.01
MGLSFVYLYFSALFFVLVHSKHHGLRRRDDSPSPIIGLGSLVAACDRGDPETTYYTAEVGVLFTVVTQNCPGAGLDTVAGSQNINGDYYPISATKRQSDSCTSYAYSFAAGFSHYKYSLHFGSVVHSSNGLIMNHAILRTYRQFSV*
>FIBRA_07646m.01
MKSFLSVFIFASFAVTMVSAADYAAYFYPNYDCSGEATLDCVGDIGQCCNAPSGPNSNSVYIEYVGSGSFGSLNWAISAVPGCSQIVQFDTQYTGSGPFGTGCYNAHDASVGSVAYYAPEP*
>FIBRA_03016m.01
MPPMNIELFTVIVGLLSLATLFSPVYAFIESWSMTSMHKTIYKALEEARQLLSGRAGVESLLEELRRLRDELFILHAQAIRPRSIWSGRYMSALYHMYLLYKNAMSLRDRALIFVADAVIEERTVVLKSSGSSITEQLQLSSLRTIDIMERGVSWQGSINSSSVLELDLSADYLMGRQIQDPPPSLALEYTSPSSSSPSPTSQSASHRSPTLESPRRFPNGTLLRSVNAARRSTLPTQHVREDPIVRSDAIRRSPSGTQSI*
>FIBRA_07807m.01
MTKLSADLALLLLGIHGHEATKLLNFNLPLEISQADDEHVTDFDATLEVTDTNLHPSFEQTIIIKVEKIKREFVHKGTFDFVKPDKNHPINLLQNMQRKGKFYTRGTSVVAPGPTQFTAQQFPQYGGHAGNDGRVVIYTYTKDGITGVFISEDDNYVAGVFKDSDNTFWKPTA*
>FIBRA_08412m.01
MHFFKSLLSILVIAGGLAITASARPDLPPECNGFDEGSLPDSCLSCC*
>FIBRA_07922m.01
MKLFPHALLAAAVLSISLPVSAGPIAYGLCQTGESLAATSSPFLAMLLQASNLEPSSQLSAPPPPLSLATPD*
>FIBRA_07931m.01
MKRWATRLKTASLTVLHSLAFCCVCEYDEDYGGSRSQIRPIETRRFTNLEDELYSLPVLPQHSAKKPTQPPPQPPTQPDLTLQTRLRPRPTSIPPAYCVSAPVRQFYAGL*
>FIBRA_09287m.01
MSLFKFIFTIIVVAAFAMNAEAEPCFVTSDDAEPTDVHDHSVRQFAYNTNAYVSYSMMMTYRLIPD*
>FIBRA_03795m.01
MRFSTALVVIVPLVSVAVLAVPAPQLKPKGWLKEDLAARQLLQPKRMEPEEWLREDLAARQLSQPKRMEPEEWLREDLAA*
>FIBRA_03796m.01
MRFSTALALIVPLVSVAVLAVPAPQLKTEGWLKEDLAARKLQPEGWLKEDLAARKLEPEGWLKEDLAARKLEPEGWLKEYPEVRAEPLDPLAIRAEPLDPLAIREIATEPKEDFTFL*
>FIBRA_09291m.01
MPTYDMGLSLVPLLDLLDSVLGLDILPGLLKICLHDLKEAGIQEFPFSQHHYLLQVYGLLPFLHQWPPDVRHHHLGYQVYFVFPFCNKFLHVSPPGLELLSITIK*
>FIBRA_04214m.01
MRAITVFAIAAAVAAPVFVRQVAAPSPYRVAMVARELATRAEDERGQGLEEEGRFSDHYEHIHHPGEFHDENHRHHHLDRRFRHPRPWTMKDQARMFSVTHPMHRRSSREDGEFREDEEEDHRRGEGRHRHHHEEEGRRYHEGKYRHHYNEEEGHRDYEGKYHHHNEEESRRHHEGERFHHQEHEEMERHQRAFFARSLLDMVD*
>FIBRA_04216m.01
MRGACGMAAFPLPSSFSSWAVIVRILVTIEQPLAARTQSTQPLCGSVGIPSSKAQHTTAVHPSNRVAPTSVVSLTYARPVHDALRRLQHPGVSAEWNWKRQRRSAVNTLDDVVGATGETARRQGPAGEDHGWGYGKENRGHASQGPQRPSGTQNPGVASCRTVHGCVTKPLQGAATTGCFMLLTS*
>FIBRA_08779m.01
MRATTTLIAAAAVATPLLVSATPSPSYTDLYAREEFAPYVSARNAYGADAIFRRGNTFSKPIKPADSDNGMPPPDKSRSRNRNNRNGDFASHQYKPPVDQSRPAPGLRLSQRKREDLHTRALLLRALLEELD*
>FIBRA_00721m.01
MHFKILSAVFVALSLGFASSCAPLRVRTDYNNLYFGATAVDIAVPPGEYRPSSLEHSSSSQKWTINPDEFNDLRFGSGTVIGSIGMSKGEDASSRT*
>FIBRA_00722m.01
MRLTLLCAFEFFVILLLRPMVFCAPLRERSDVHLRSVDVRLGVYGRPDYDLAERSTFDDALQRRAPQWFEGGYGGLRFGEGIGMGWMAEDDLRAP*
>FIBRA_00724m.01
MQLHIHPIIIIASFFCLAVFSAPISNVPSSVPVVSNWSFGQRNPYTELGFGTLIPREGRNIDATRSSRAESNSAQASGRYNLPHLRDLKSAPPHDDVKGIQTQSISFGRGQERPYTRRYESITVDADAFHNLKFGGGGTSGSIAEPSTVLNDSDWRGEAGDTSGSSAGSSTVTTEWEASSGQVASHNQMR*
>FIBRA_04612m.01
MYSLRTLALAIAVVAASQLALAAAVLEARTLTLGHGPVCISGAPTPTSGPFTCL*
>FIBRA_04631m.01
MRFAWFAPMLLASIVVAIKPATVRVPRDVLHDLKTIAHDVGSSVAIARARQARQAFPEDLFDHLALDDSLDIPVPQNSAPGSPFF*
>FIBRA_00785m.01
MRAATVLTVAAAVAAPVFVSAAPSEHYSRDLDGEVLARRMFKAMVQGAADGAGQGLETTVHRFTKLSKSNKPRPRVRLPKYVPPAQKSINSRGLHSMEWFDHGDREDDDFHHDDQEHFEHYDEELEHHHDEEHFEHHVRELVARALFNELD*
>FIBRA_04786m.01
MASLVGAVAILQAQLHGRRQPAFAWEFNATINLAVTYLAKQAP*
>FIBRA_04825m.01
MRISTVLGLGTLVFAPTLVLAGKRPPANAVRYDPSIQHAPAHYYVPAIDEYHRQHPPPQYEHVLPSYHEALNQAAASYRGRRTVPEDDEDQSGQHNAGRFHDDDGGHDRYRARALLVRALLDELE*
>FIBRA_04826m.01
MRVSIVLSLGSLVLAPIVVLAGHSNPNYITTVPNLNVKPGQTISHDDVGRWALREHARLYGSTSVSPHGRPVPRPSVKSSKQPKLSSAPERKPSGQSSKAPQLSSAPGSPPPYSRFDVDKPLPALPAKSQKRMIDEYDNDEAGQFYHGGERSRDAAEHYHWRRTLLLRALLDELD*
>FIBRA_04828m.01
MRVSTVVGLGSLVIAPAFAISAGGSRKPKVPDKPQALKSHLLQQEVYHRLNHYPDQHVYSQADNRPTSFDELPNPFDQPRPKPPSNRNKPLPPLPHARRMFAEDAEVGQYGRGEEGRFSHQGSEPDRDGSSRDTWHRTRALLVRALLDAELD*
>FIBRA_04841m.01
MRASTVLVGLGTLVFAPALVLAIERADYSHPAPPVPAKPAGYYKSLTSKPLPALPPALPPKPLYREPPPSPYEYNMRDPRLNMPRLPNPHYSTKPPPPLPNQRHNRRRAAEDGDGEQSGRDEAEWVYHNGIEQFRDGGGRENWHRTRSLVVRALLDELD*
>FIBRA_04899m.01
MLRTSTASAASLILALSLVVLVVFLLVLVALAALGVAHSLWHCAVSSAAVESAIVCSLPEQTPVPQPRTRDRLSLDLSGQPAVCFCSPSLALRALFCIPLASTPVPLALQINTSGDSSAIP*
>FIBRA_05038m.01
MRTTFVLLMLSVLVAGLPAQRRSEDSVAILKRAPEVERREGGFILSNAVHPVAAAHIAPESRDVAAVPRKWSIKLVSD*
>FIBRA_05067m.01
MFVVGVLAIVPVIAADSEQTAHDLKTHLHKSKPLTTQNALEMAELDKADKAAKGSGENGKRDFRSNWHAHEDRFHGHERYEQYYPQREGRRSYRHEDSQYHYARAVVRAFLDELR*
>FIBRA_00878m.01
MWDVFWILTVLTQILSLLQTQFTSLALISDRYVAVFHARENSCDNSDEVPCPSLHRAPATLGLKRVIAWHATTLHIFQYLRQTLWDLLEAKFLLSAGWGLGKDNEPREEMPLRPADKIAMERFVANVKTSKYSRVRDPRNEE*
>FIBRA_00897m.01
MRYSVVVAVAMVVAAPTFVAAVPGIAKKLAMKGVDKFHKHKFTMHDLKTAADVSQTAAQVSNNVKTINDNLGRREAHLLGRDDVEMELHDQAKR*
>FIBRA_00898m.01
MVHATTVFATAAAVAAPVFVRCHRSTVAPELAARAENERGQDLEEDRIEGHREQFHGHHHSEDFYHGEEHYGCLEHFQHEGDHHHHDHGLTHREDQVLSDHKGFHHHHKEEEGSLCYEGRRTTTPTTTTTTTTTRKATATTKAGTTTRRRRPPPP*
>FIBRA_08864m.01
MRASTIVVLCAATLPVLSVPMNHVYGRDYDVIDRRTLRDCLDMAGFCVKFACQVGAILPGHLMEATKEKVGDMLDPTPEPARIAKQQKETHDAYEQMMIKNIPWNKSMAQQAGKEAAEVARVKSAAQKAGKEAAEVATAKSTAQQNGKEPAAKAKKEQEKARQHFFNHLIHHDKANSAGNSAAPPDPSQIQPPAQRRANILGQLMARQLLEDTYLD*
>FIBRA_01036m.01
MRATVLAVAAAAAAAPVLVSAAPTPYYNDLYARGVDTDLDALARRMFSGALLGAQKGASRGARKVVVEQKKSQQAINSPANQPVRLPKYNPAIHGQQGQSSQGYGGSGYGKQGQSSQGYGGYGGSGYGKQGESNKGRGKREYDFDLFAREEGELALARRMLPGVQLGAPKGAGNDNENSEHDDDGGLQHHHGEDFEHQSEHMDHHLRELIARALFNELD*
>FIBRA_08904m.01
MRATILFFIATTVAASVGVSATPASYHDGLYARGDSAGISPYGDSHLSARGAFLSKAKEKEKKKTKDSYPPATLPFIRPEPKSPARDDSPSPYSHDALLDYLNRPLPPLPHAENGREHDHPDERGPEDDYEDSWDRSPMHDERFMNTWTTTSELCSRVRSSICLTDLAINGYRE*
>FIBRA_09480m.01
MKPLTWIRAVVLWLLEFLDEGGFRYPFPPFLPNVTRHPFLIPGPPDSSNSDAVVLHQFPGPLEVPQESEATTGSYHVAPTQVVKGPND*
>FIBRA_00196m.01
MRASTVLIALAAVAMQVVVPVMSYPSSSYALYRRDGFDALSARDYQLYDLLARADRQYAAQNLYNRQASAGTPRSRRRQIQNHISQQGTEAVATDAALDHAAGSVVKDWWSKHAGSIVDGIKTTIEGTVESAGGVVLANEISSAGAPAATAA*
>FIBRA_00199m.01
MRTSVIAALALSAVAMPALALPTGSTETPQHPMAAQHQVAPAPQPTTYADGHKHHSGEHHDFHSDGRRPGAQDAYRAGMNQEHHHPEGTTLHSPHAYRRLPDTRPAYRLTHNHMPNWHEGRELPPAHADEHHPDPHYAHHDGEHREHKPEGGEHAHVGGRRPGPQDAYHAGMPKEHQPEGTTTMATAANTTTQDASTTTPLTITENTVITLSTALTTGSTVTTMPSTAFTTESTVPTTPAVWRRFSLVLSLPTSWTEKLAWRCSPGMADLR*
>FIBRA_06057m.01
MIATRVLALLGLGLAISALAHPTASGNDIASPGSARAQANALRLDDGGKASAARGLAARDAPNATESISNSVWNVVNATEGIVNAAGSTLESAAEDAVEVAASEAADNMGNTPFPDGICVSSSIVTAVAPVLSFSNVALPPVAARSASVLSPSAHTS*
>FIBRA_09545m.01
MASTTILAALLILVWFLFALLILALTLAFHYFKATYKIEIVLTRQPTTPTIDLTPEWPTGVQVNPPDPLIPTPFTDLFSEFLDEGGFRYPFAPSLPNATHRPFLIPGPPDSSNSDVAVLHQFPGPLEVSQASEATTASYHVAPAQVFPSSLPMNITSSPNPDSPIAATTDSLSMPPLASDDSDNGSLDHVPSLQLLSDVSEYITATEGYSSDTQEFVVYSDDVIQRPSNDVT*
>FIBRA_09035m.01
MPNILISWFMLNLQMASQSAHTMNPSSGFITEELYAQTRSRNFETSLVGDMDGPLAYGLSLPRDVECCMEEDDLPRSTSSISPANEDIELVEIRREGLADEMLHEGGHVDNA*
>FIBRA_09036m.01
MPSSSKVPFLLLAVLLANAMALPQIHSRQGCTDSTDSTESSCVGADCDFVNLCYGI*
>FIBRA_06455m.01
MRLSLAFAALLPLVVLAIPTTHIRSSAYEKDLSAVGSAGEPAMHMHCSSPLPYPVRIPR*
>FIBRA_06457m.01
MRASTIVILGAAAVPALSAPVIDLYGRNYDIFYARDLAARAQPKGPSTLDTVCHTLVCMTEGVVGPIVGHANKWQVETEKKKAADADKENKRILAGIDQPKREIENALYARHWFHHDKETPASAPSSDPSQMQSPVQRRWWFHHNKPSASAPPPASDPSQMQSPVQRRAEMLGQLIARQLLEDAYLD*
>FIBRA_08294m.01
MKWILAVAAIAIVFVPSAVAAPGSEPRRVRPARPAPPPGPTTIRTPDSVGKPAGPGDSKPYPGYPGYPRGR*
>FIBRA_06586m.01
MRATTTIIAAAAIAAPLLVSATPSPSHAGLYAREEFAPYVSARDVHDAAAIFRRGGAASKLQQLVQTPLSQDGRKNGEEDDDD*
>FIBRA_01862m.01
MRATMIVAFGTAFAAPLLASAFSFDTFYARDLGSLQSREPQFHMAREWDDLTRRDVEYLDRRDDAYTYVARQLYDLERREESLRKFARELRLVCHVEGSEDEREEKAFFKKLESDKKKEKKEKEEKKAKAKKEKEEKEEVEKKEKAKPSPKPATKKEAEKQPNTKGSSQHFQG*
