# Supplementary material for: Kingdom-Wide Analysis of Fungal Small Secreted Proteins (SSPs) Reveals their Potential Role in Host Association
Source: Front Plant Sci. 2016 Feb 19;7:186. doi: 10.3389/fpls.2016.00186 (PMC4759460; doi:10.3389/fpls.2016.00186)
Supplement: Supplementary file 11 [file DataSheet1.ZIP › O.olearius.SSSPs.fasta]

>MUStwsD_GLEAN_10001732
MKAGLSSVALFSAIFISEGVFSAVIPTSAGSAMPYEPKYPLHDSSPSNHQYGVSPGSSDFSVSNGFIDPTILDHRDSPRRTSNTPISRPLPPIPYHPDAVVAHPLKPEDEPRGRLPLSSNRLHPSLNISGDNSGEPLSSNPSPPLSSDFLPKINIGSSSSGSQPASSSSHHPSQLTTNPNAGDPDGDMDEAPGGSQSTAAYGYKQAGGRMSSSSRFGPVGSGGEPAQSHSNLGPAANSGSAWN*
>MUStwsD_GLEAN_10001733
MKAGLTSVALVCVLFSSSVVSERYEPRRMSESAYLQTRDPAIYRHADVRVSSSRYDERRSDVEGTYRRFRKRTYNPDDSPTTGYPSPAEPHGQSSSFGGAGEFTLEAGQPRTPPSISSFYHDREQGPGYSSPPVVLNYDGEASDEGSEYGGSYRRGPRSRPPPAPPNFPAPSISTHSGDQSA*
>MUStwsD_GLEAN_10001734
MKPGRSGLSSVALFCILVFSDIASSAVVSQRYDPSERAVTTSAESKTRNPVISHYADVSPSKYDEKRSDVEGASQHSHKRTVPPGSELPNDPSDSGASSFGGGFNHPGTPGTSSSNPDRQPGSTFRMPALNTDGSSYPPQVGSVFKPPLLNIDGSSYLPHDSTSQNDIPPPSNPPMDGQHPESGKSTSYVPNSKPHYSTSSSIYIPSSSFSLSRTLPDQYKGMSEA*
>MUStwsD_GLEAN_10001748
MKAGLSSIALFGVLILSDIASSAVVSQRYTDAERAVTQSPYLETRETQDPVISHQADVRSDSVEGAYQHLHRMNHPPASPEQHLPPGPGTPQFHSPPTPPHYPRLFPNVPAPSTQSDSDLSKYTPQDDNPPLSHPPNTHYSGEYDQSEPASIDEVPASALHRGSADSEAIHILPPWQDPSWSSLDSSSTLSSEHEDGFDWARPPPARS*
>MUStwsD_GLEAN_10001749
MKAGLSSVALFCVLVFSDIATSAVVPEQYTDSERAVTQLETRGSVVSHYAKDYPSAYVDKRSDVEGAYQHVRKRTLPDFGPPSSFKPLPPLPGLGSPSSRELKPLPPLPGPSSSHLLKPVPSHPPYNGEAENHYSDASMHGSNIGSQGFEGDSDASAADSTTSHRAILAPSSRPLHDDSPAASVYDFSDASSPHWTLPHSAASSSTHLLVDDEKFKNHVSKWSHQSNDGDVDYKHSDYGGEADDEASDYGGKRRVL*
>MUStwsD_GLEAN_10001446
MKLGLIVLLSCLCCIFSTVSAIPGKLPTLGPQYPTFLAGVLPDFPLYTTSFDTTTRNQFESTKAILFLSLRALLVSLKKPHPLRKSEDLPKFYWAFCPGEFDEQLPPQARFRSIGPDGLSGDPNAPHRYELTYDPDLDRKSEEFKDIVEAAKKFFKKGPIKDNFFKKGPINDDDLVDLDALDDLCNPTKQHDMPPLGKHQ*
>MUStwsD_GLEAN_10001372
MHFNSISLLALLAFFSNLVPVTHTSPVADPSPFIPSSPVAHTSPVSHTNPVFDEPFSENEASSSTESASNHESPFTHQSRFTLTLKRTRGGEYGLLIAEPVGVANAQQPPRTFLVDLQQERMVSESQVQDQPMKNWLPDWEGRPLFYPPPVPVRQDEREYLQTLSDVITGTSLDSKIEQADPGCDVIEAVLNRLHSSNYIDRQGKTILVSRCYGNAEKFEIGGSGPNGYLKR*
>MUStwsD_GLEAN_10001225
MLFNTISLLAVLAVSIRTISAGRYIYYPPDNESISFLQVKVNDGLYSLLVYSVKDKGLIPDFERGIMMMQVKVVRETLDVPPVTLDKPLVKTVRMRTQDIFLYSNPHELHGGFVRSNLYYGNGQKAKDVVKEQHLYDDLTKLIKSTDVPLGHDCVFFAAVAERMKAKGFLLAKGVEMVRTQCAEHLEGKLAPADRDVSARLDGWGS*
>MUStwsD_GLEAN_10005629
MRSSFVAFVVAATAASSMALPVATPIATQLSIPLESGSPGAPGGALPTPVNPAGNGPAGARPSGHSGKSKKPWDDQHCTMTGAPEASATSLALPQGSQAPGLRRAVEPSGTPTAKSGKSKHPKHWDNKLCKVKGKQHGKGKGKGHGHNSSGGAEPTSGAEPSSGAEPSSGAEPSSDIEPSSASEDPASPSATPSPDDSSSSTTPDDSDSTSADGSGSSDDSGSTTTPDDSNSDSNASTGADASPTASAGGVTSSASPMRRNVAWDLD*
>MUStwsD_GLEAN_10001185
MRFNTISLLALLAGFIGTASATPRRMYSPSIPEHPSADTEPHSFLQVKVPEGATSSVLVIYPADADGVGTEIMVVKVANQGPLRQRHFEIERVTIDEHSNEHSNPLNWWNPAEYHDDLDSGTPAIAVLKHNGPYPNTAAFYTAFEDYVHTKNRLVQERPATEDEVLRRLAQEMHTDGYLDAEGLNVVRYQLTL*
>MUStwsD_GLEAN_10001177
MKSYRVTCSLASMLAVLNYVSASAESLTLWQFAVPGETDATAALTDSVWAEPIGTASDGEETTYILNAVYPIDSPTGTDTAATQLTTSGM*
>MUStwsD_GLEAN_10000950
MFIKSRFTLALAPLATLVLLCLLKVAFAGPVWDNYHTPKASTSNAAGPSHIFPKASSSKKVRFNIPKASTSNAAGPSHIFPKASSSKKVRFNIPKASTSNAVGPSHIAPKASSSKKAKDILGYLHPFVMYEGRPAIDYLRTKNYAALLQSTDAGRAVVLHKNDTPGDPVACRMFLRELGKVDRIKLPANTKQVDEAESFSSLEPILQYIEIIKTKKKLPKPYVIETSVLQENLWTTIKAPFRKLPLLKGISKERKFEVVWLTEKGFFEWYSIREFRELRQAIVIWGSLQ*
>MUStwsD_GLEAN_10007812
MKFTLSSTSVALFCVLVFSDIASSAVVSQRYAHSERALPEQPEEAVEFTRPPHPVHHYANVYPSAYPSAPASAPKPDTSSRDRPSHQEKSDAHFHYIVRPVSQV*
>MUStwsD_GLEAN_10004946
MMSKASALLLALVALNAANVLAAPSNAGRDVQVKGSESGHSLTFSESVVPSGSSTAEGPQKTMGHEHNGHPRLWNDEYCKMPVQDEHKQNGTENKNHHXNGGAHPSGASEPVPHNTPKPTPVPQAPVNKASPVSTHPAVTSPASPPPASETGNMSGSFEGNEFEVPDGSNLNASHHASTATSSSSDEEDTLQIQS*
>MUStwsD_GLEAN_10004947
MMTKASSLLFALVALSASSVMAAPARRSEGNAHAYYARDNTSSTTSQSTTTTSPSTTSSSTTSTSSTPTPWHPTTWDDRFCHMHHPWTSSVTPSSTSTTSSTPTPTATPFLPIGVVIPDGGSLSASHEQSNSAASSNASSEKDSINIESD*
>MUStwsD_GLEAN_10000658
MKFIGVTVFALAVAYPASLAAPVLVTTTSTRLIDDSAIALPGDGVAFVHPRNFGHLASRQAQHPPNENVPPPPPNNDPAPPPKPHENAPGPRSVRELPLSARAGQAPNRQPPANNNPPPPPNNDPAPPPKPHENAPGPRSARELPLPRAAQAPNRQPPANNNPPPPPNNNAAPPPKPHENAPGPRNARELPLPRAAQGPNRQPPANNNNNPPPNNNPPAANNNNAAPNNNNPPAANNNNANPPPNNNAAGPNNAATAGPARNGRPRFVRDGLSS*
>MUStwsD_GLEAN_10000550
MKLVLIVTFFLCCIVSTVSASAVKVRKGPNPAGARVSSWRKGSGPSPPLPPKWLLPWPGITGPTGILSWFKWNADKKRYYLPFGGGSGDGFRGRGYAEPVTLVNKSPPEALWITNLYAPLMNMVLCDEVFFRYAHDEYPGGWKEFPCLPAETPFPVEVEMLLKVFKGRGKCYYIVSKPDAPYLKRADFGFLHDDCETELPTDYDYKEMPPGRHPPESAPQNSTL*
>MUStwsD_GLEAN_10000539
MKFINATFLALALNYAAVIAAPQAVRPTTSLDLPHQQPPNGAPIPHAPGGSGKAPREIPAPPPAKGPLPLKPTGKAPRDIPAPPPVKGPLPPKPTPGKAPRDDAVPPVNHGPVPHPPAESPLPPQTGKAPRDVQMPPPAKGPFPPKPIGKGPRDVPVPPPAKGPFPPKPIGKGPRDVPVPPPTKGPFPPKPIGKAPRDAPVPVNHIPVPHPPVESPKLTGNGPRDVPAPHPGKAPLPPKPIGKAPRDAPAPVNHIPVPHPPVDSPKPIGKAPRDAPLAAPPHGTPIPPKPIGPPRPAQA*
>MUStwsD_GLEAN_10000471
MKVVLASVILFSFSLFGSTAARELFTIGSSSSASAYRDNSNIRGYAHTEFLQAQLHVEQKAFEDAKAAKAAKQASIITNIVNAIRPDSKAAEPANEKKAWVWAVDTDNEKLLNAGWTWKDSPATEVRAGGEGKDQPSYGAVATFKDGKTPSVKDLQVFDTECKVYHLLSELSLS*
>MUStwsD_GLEAN_10000472
MHFHLASGLATLFSVSIAVHGYPTPIIITRRGIPSYGPSLGTTNFSDASSLNLPSTESNAAAAVTCYQGQLIAVDQFALALKYACDKIGVRSLTPASDDRPWVTVSTFTPVQKSNVAMDPFGVVGTVVNAFSRRGDSNDPSGDYPSESDSLYPNDSSLGAAKHTPPSEIISNNPLHNSNDRFRPIGIMTTGSSSPSPNGTSTSTSSPSPSPSSLTLTFAQEDPNAGKLAKIDVFVKNVGNKEGSIPLTPAECKVVASAIAHTCTDKAGNTGGGLLTSEGFQMYADCGIPPAA*
>MUStwsD_GLEAN_10000425
MFIKSRFTFALAPLATLVVFCLLNVAFAGPIGDDYITPEASTSNAADPSQLAPEASSSKIGRFNTPEASTSNLADTSQLAPEASSSNEAHVLGYLVLKNREVFYNLERLVYHTARQNPYPGGPQGRPKKDVLDSLFGLLQIGFEPVFLHPKNDLKSPAICSISVNKEIKQSKEVLLIQTQTEANEPYVIARPLKTWKQTIGLNRKIKEGEVIPLELELSVEGFFRRLSKSGVKIEAHCTSISGEWRPLSTFTYPPPEYYKQMDM*
>MUStwsD_GLEAN_10000355
MRAGLLSSFLLCTLLVSSATVHAATTPYKRGDSIIETELNLKPPKVSYMRNWKRAPPQLENQYTGYPYPDLTTQINNPLSRTLPVPTQIHDHLSCSLTLTTQINNLLSCTLAIPTQIHNLLSSTLHLLQL*
>MUStwsD_GLEAN_10000338
MFSSSVALAAICLSAIYVAGAPTGLNLTATQQIVDSTYAEHRDATAHTRTAQLSGQLSVSRRSALEKHLKFEGCSPTQKAQISAAASSANTYMPRMPLNISFSSTAPGAFENI*
>MUStwsD_GLEAN_10003790
MFILALAPTFLLLSAALPSQAQGVDTTFGLSWNETIPPFGWSFSEFFSFIDTPYGQAMTGSGPAHLSYRLSAYFNGSTLNAVCGPQTNASTHAVLVPVSFSQSGNEEEGYMLTWVNDTVTLPDGTLEDSLALVDGSLVTTLGDGEWGFAENVYTPSDVVLTWEAPGTTGYGVTLGQTSSDGISC*
>MUStwsD_GLEAN_10003480
MKAGLSLGALLCILLTTVHAIATPYHRSNTPRSNTDINNPDRLSPLNDPEHTSTYNSSSARTGQLQTSGMTNGKTMFPSSSRGRGGQLGRLRMTPITSSNERSQPPSSSSATTGISHSQHQTGAQNGNTVGEPSAQNAATITGEQVASNRPSRRTVDDDSPYS*
>MUStwsD_GLEAN_10002863
MAHAISVFMVFSALLASSQVNAFPTPLSRSSHNRYLSLKRDVHLDKISQEAVVHLELPNSLAAHEPAAEALYRREIGETIPSVAFSFIPSSVAASASSSVSPSSVVSASVPAITSSASPSFSTSLIFPTSASATAASAATITFPTLGDPAGVSTVLQNGTDTSVGVSRPTVTVTATTTIIVAVPGVTGTETGVVVSRTRCGTQAVKTQSASVSTTVFETLAGASAGRANRTATDTRHANSTRESSSSRSTQTSSAVSVAVTIM*
>MUStwsD_GLEAN_10002843
MLQLGKILTSASLLLHTLPSHLNMSTSLLTLSNCSRLFSSLILAASSAPRSDAICVCVDKPALPFPDEPTDCEGVLVPEYEGVGALVGG*
>MUStwsD_GLEAN_10002850
MRVNIFTFAIAISFSISAVLGGPVSLSESEQNANDSAGIQARADPSPVEITPPSRLEMEKVMKAKIATFEPLRHALFYSGPPYVPGSSLDASNDVMGAKQSNKITWGNRVRELATESFYMVDDIYEVDSEFEKLKEAVEASSLGEEARKQLLARFWINLTSAMSWAVTGDVYVVLPDPPEDSNDPAYLTVGVTGGKTMQIFQLSYWTKIEWPILQGRKEISVTRLNLHDLEHGGHGIVLKKKGEVLVQFAGYLKKASDVLGVNLWQPFNDFITV*
>MUStwsD_GLEAN_10002571
MKTALSLLYAIFLVSGTVYAVVTPYSKSASTESGNYNDDMNTAPEADASGTKLPPLPMHPPSPAIEVKVTDTDLPPSHSHQGVHQNVEQDGRYLAVKVDHKPDYTFHKRGPKGDRK*
>MUStwsD_GLEAN_10002299
MKAGLSSAALLCGLLVSSTVHAAATPHQNLRDDSSMFTPDSDIDTKAPEVSYSADWKRSQNTAVEPDKAHNRKRSQVLGRRAYGYGYSSQGRTAPPLLNPYDASSQYHPPADSPQYHDPNSSPYSSQYHAPYSSPYSSQYHDPYPSSDHDTTSGYTGSYDKPYNYVSSPYSVQKARPWHSETPNHLIPSEPPRQPGHQTYGPPSNPPPPLVNHAPPLSSIAQPKPQAPVDYSKIFDYADEKDSWGTA*
>MUStwsD_GLEAN_10002066
MKLGLSSVALLCAALVSGTSASATLYQRDVSNFSPESSNDIKVPEVSYRTDWKRSQESTLRHRRRYSKYAKVHYRKRAEDGGSGSSYSLSNDSAGSLLPQSGSVPHGNGGSGSSYPPSFQYDGVHPSTPELPQELDTTSGLKINEHYVLKAPKRPRPPLPSFEEPNDANYKPLTRGKQVRPPLPSFTTEEPNDAQHKPIANEVPILPLAPQQHGPNLN*
>MUStwsD_GLEAN_10001979
MRAQVSLVILQMLCLLSATRALPSSGPSTLAQRQHTHSRSIEPKTQTQGSEMNTRTDQPEAHWQARGEHLNEQNVYGYKPDFPVVPVSAFLILLQHVPGVPPNPSYSLPVTPPAYPVAAPAARAPPDVPVFTVQRLPTAAWKRQIHNADYSSNSGPSESDSSSAKDDRDSTNTDKEASKDSEHSSRAHERAVADADQDIY*
>MUStwsD_GLEAN_10001844
MKAGLASVVLFCLCCLFSAVSADAEDLPKRPTLWAYGTVNEAVTVTYETTHLYESKQDAKQRRKPEMKKLWCFPSSSQPPAGIRFMTLPPAGTTRVKQWDLGLTDASVDFETELADLNKLFKSGDDSKCQEPEPKPVRPSQPGVKFGPRR*
>MUStwsD_GLEAN_10001791
MRCSAFAALLASFTIVAHARPELNRMSRDSDIEARSSCDILACIEALAPTSKPIETCAMVGTKVYDVPMDVECLQEASETGKDLPKTCKGCPEKYGINTSGISVGGISLK*
