# Supplementary material for: Kingdom-Wide Analysis of Fungal Small Secreted Proteins (SSPs) Reveals their Potential Role in Host Association
Source: Front Plant Sci. 2016 Feb 19;7:186. doi: 10.3389/fpls.2016.00186 (PMC4759460; doi:10.3389/fpls.2016.00186)
Supplement: Supplementary file 11 [file DataSheet1.ZIP › P.anserina.SSSPs.fasta]

>Pa_2_520
MSLPWVLWIFPLPVLSSAPFLGHLFICDHRDFPSVHVEQSHCLQLVFSLHSIKPTKIFSQCSSKATPVQSLNVNSTSTAESFTSPSSSSPLPTPQNLWKLKTHSPSQNSHPHEQLSSLHPARSHLHLNQSEP
>Pa_1_4350
MMKDLFGAIFVIRDRAASLCFVPDPTEPTELCRSVCQEQKTPSCNVSSYWELSLLSLPHTLSIRGKPNRNREEKMLAASSCRLLSLQNKRPTYSYTVY
>Pa_mito_orf72
MLLILPLIIISKAIYFCWRTDTWTHIYFIQQFTSSIPSSDAQQPKNPERGGVKLLLLGNLKSLEVAPRIKEL
>Pa_1_460
MRILFSCFAKVICPFLCSLPSISSSLISCHPCLYFNLWQSRVNCFAARTNLLVSQNHFPHSLASSRSQFMSLGTKSTTSHNSLLYVGSQGVLQAALPSSHSSSTALSTSRLSESARGLEVETGLDVKTLRCPRPARLLGRGRGPELLSGPVCVAWVDVDEVGTQEG
>Pa_1_8890
MKLIAALALLVTGTGQTFALISSPKIPKAESALLVLQCPIADLDVSQDCKDLGFYCDDNNEVKTKKSGHEESPCFDWCKCVADM
>Pa_5_4852
MKYSLPGSWLLAAVTSLFGGVTASPDDPLPPSVPRPADDPKVQSFPSWNPVHSGHHINLTRVRHVHKCLQDWCDDRYLIWELGGKAICKTDHPDGENVVGWLCNLGYYQKACSAAMLNQAAKKMIEGMDDYRAPSPAGHIYYMPERSQSFVFGWDTYCNGSPSCGGHRDPTIVCENQINHYRHRPSPKPAQFVSIANAYGSVRHEGYHVEEDVESEQGQNSNCTEEEEFEKFKKDQAMKDISIAEQIIKKKFWPHTQKGIPLEAASEENIYYNPEHHRNGGR
>Pa_7_4485
MFPTMLLHGALLAAALARADNVSLVTVAATTATVIVGNGLTNGTQQLAQLTTVGLSTVTVYSNQQKPPQATVTFTPGNSLGDLEVTLPPIDASQLSELTSSILANITSVVSNLTAPTANSNLTLSATSQDSATSSAATGTGSPEVSTATQSAPTTTNSTNQAADTNGLFGRQWRLAFSWLWRSEFEVLGHC
>Pa_6_9420
MHLPTLIPFLTLLTPTLSHTISEQRMRMLSGGRFGPSQSGNNHFTNGKRYFINPKPENPAGAGVLSGIDPTRVTSNSIMDSQSDKRDLIYPKPQTPAGAGVITGIDDKRIPVNKRDACEFSSCDACYKEELACVNCAKDFTVDNFAPCMLW
>Pa_6_9820
MQLPPLLLLLAGAVSAIPAGTSLPVLTVPGGGPAITASLPVITPPSKTNRLLRKALLLHPHNHHHPKGLRHRLPRAQRPHHVPGLHQDRAKGGPLPRRLLPQDVHPNRHRPLPQVRNRMRDPHHHRVHHYRLRADSHRSVPHGDFDQAKLS
>Pa_6_9965
MKLTTLTLVSTLTTLSIATPVLHWPRQVNDTTLPITNGTALTAPTTEAAVDAEPVDATTDLTMATNTNIMSSLMAIKLLDAVLGVALGEVLVLNLGAYVQRFNAMMNAGMGMVGQAGVVEEEGKGVVEPMKPEAVMGEIVDEVEAAVEDVEVEAAEPVVGNEEGVEAGAEAMMMGA
>Pa_6_9940
MKFAFVSTIALFGTTIAAPASPRAATASHLKSERQVTTQAVDPCIALCLIDPVGCVFSGECEDLNIDPNSSVVTTSVGGVNIKRQEQDDDCELTDFLCLLLGKKARRSAPVRRQVECNAIEDTILRGACIASLTLVEA
>Pa_0_1335
MRALSLLTLITVALAASVPNFREDSEHISGSQRRRSAEPGNIQLHKTVIPDWADDIYLTPSPNEHLDSERLLLHQSNVKDISKERDSPSIRVDPVEVHMYTETYPSPGVERNVVSARGTVFEPEPNSLGGRVPTCTRKAAKLHTQRKWSIGYDHDNKYNGMHCGQSDMRAQWRAGTRRCDH
>Pa_4_5503
MKLTTLVLLATGALALPNPIPAPEAAFEVVNITERDIEPRAAYWTWTPYNGASSCTGTPTAGGVVGYSSSPCRNQYGAISRVKITSDFCTVTAYNSPNCPSREFGTTYGYGTNICAGGVAYQSFKVNCV
>Pa_4_5735
MKVFAIIALFLGVISAGVAAPAEPTTTIDLPPPAGETNIIWNPNVTDENNITASSGDAPKWFFEMFEATGINCNDKKWMTVRLNRYGTFCFRTEIDVRRVRVVNSGGCSTTYFSDENCTNDPQHVEVPLHCVGYSGGNLIKSVVVAC
>Pa_4_1445
MKLSTISTLASLASTATAAAIPIGISTGFPINLPIATSTPVGFPGTPGTVTATRGATSVRGTVTATSAAGTVTATRVTTSVPGTVTATRVATSVPGTVTATSAPGTVTATRIATSVPGTVTATSVVPGTSACAVPGVPGTVTASAPGIPTSVGSTLSVPGGTVAASTLSAPGVTVTWTATSIPGVTTTWIATSVPAVTTRRVVTTKW
>Pa_2_7186
MKFTIRQRSQIAKLFISFSMKCLLAITGFAALAIATPTLPRAPTPTGQVPSPPTVAQLGFYQNPSCSHTGTYWYFTYWRSQYEALLEQTGGCQNVSEPMGGYATAIQVERQVVENCKVTLYSSKDCDLASEAVVAIPGPMVCVPAKQGRSWNSYSIRECSD
>Pa_3_11597
MHYKTFYHSPEVIPVALLVLAQSVHCQQTTDSNGKATKLHWTGQRNFSDAPRYLEHTKGPWAALSVLSGTHDLSGLTKEQSVVPIWPSPWTNISEIWCSNLLFKEELSDAYRVNRSLILKPSSFNCPYQGGAKLPNWTMSIPSVAIGPNYAELFHAQVPIIALNESTLYLEPEITIRFTLGDILALGPSSEPGIRSIVQQLKDAGRLLSSSFGLYMGRPDWKLPSKMVLGGYEKSLINEGFIMFDVMDKPESVGEDYLFRISLKDVRLGCYDWKGHVFDWATTESPNTSAEAYI
>Pa_6_7967
MLKFLLLLIGATAAVGFPDAGRLKAVDITSTAVSFTWESSTISQSTSTDLTSSSISQSNSTDLTSSQAVPTGTTVRLSASANPTASQYVPTHPTSTQTTPGEVDPGRLWVLYRRTFMSGDPGWTYLCYYDIFESHVSVKYFNPCHPYNATLHLGTGSECDPGYQMPIPQFDIGFNPFGVNTNCSYHPDVNQVVCDQGHYPCAVFSHDNWVHCIEDTDSPNYNAYFRIQCDYFPVMT
>Pa_7_8588
MRSSNIATKLVSVNAKFAVSVSLAGASLETASAFAASLLADASAGKRKNICTSSCPRAGFSSLPCHVVVQGQEVIVLARLSTCLAIQMCSVKVLLL
>Pa_4_8055
MKFLSVIAPVLLVLSGPSIASPTPEPEYPTISNTTVVDELLAKRATCSGSLSTWTSSSTTCTGTAGQVITNPNSGQCYTHGSGAAQLFRRALWSGSSATVTFYSSTNCNPGTVVSTTTTGLLCWAGWEFWSFKVTC
>Pa_5_4075
MKYTIAVIAIIGLTNAIAMPKEASNGVNGLAARSARQPGFITVVKKRSDDPGPSRPPPSNGKGREVDDPVLDQLREQEEAYASEDSSSGKSRGDTVTPPTSEGEGTRSPSPEGMQPWRPEENGEGPGSPTIPAFANSENRGAEEDPYGWEAHADRVREERERENPFGEFPRYDVNER
>Pa_1_3695
MMPFLPLRRFVPFLITTLLLTSQMRPLRSSDSSDRDVVDEWLDDEVSITPDDSEMWDESTAVDNSVSPSSSPVTEDYFESEKDFESEEEFGDDEEYEYVENLENDDTRDPHSARGCRSVTPEYRPATPDHRQATPHFRPDTPSYRLATPKSSSIGTRSPSVDLSSPKFHSVQPEHLPSQPEL
>Pa_1_15970
MFLLAVLLLLASAANAAAVGPRNTTYDTAYDTTLTHFTAALNPPKLDSGPHWPHPSHKIDCDVTFQRYNNYAYLWTLVRIQVEWIREEGPKYWTLPEGTPKGTLVRVGCCNGASYNIVVQETLQKPIAIAGAEVTTMGLAAADHCKQGDRTKGRAWAQNRLFTIEVFQDEHKCGKKCWQGD
>Pa_4_5145
MLKAVFFQLAAVSLRVLASDCEPYSEIPIWGTVESSTAPRTTALPTTTKSYSVEPLNTWTAESTSSLWGFGVHKTTLETKIAVRADAGVVGSHVSERDLSTTDATPIQSGPGKCNGKTRRFNCISPGDKWQECSSNKWSDVIPMGKLGGVTTTCTNYGIHAFLKLTHLPGVAMDTPVMTGPCNPPDKRSTSNTKRDTLAGLYNCIWPGLEWQTCSDDNTWTNPAPMLGGLHCISYGVNDYMDTDDIPFI
>Pa_2_7763
MLPIVTYLVSMLALISTVYSTPAVVNNSLSLHNTSFLAAYDDSGYILEWICDHDTSPAHQNSIRDEIDYLRSLPETPRPRTTQKGCGRNFNTGIETTWEHIAAGAESLLTKCSYNDGRGVNGVARYSTN
>Pa_4_1915
MVSFTTLFSASLGLIALANPVAALCKPAIGIQVFRDDWAYTIPCGRNDCNAPETTITIYHNDRTTTSKTFPGSISFGFKESPQAQVYEWDFYGKYRDDPGLGFHVYGTRCPTLPSNQGFGCFEQALKIERGYLPKATWAKFKCGTTW
>Pa_4_1870
MYLATALALLLSSISTVTASRSWVATAQDYGNATFVTGVDDVSEQFKIQWVEGGNPSDVIIGHIPGGGLEARDDKMSTITVETIFVVDTATSYSSTATTIVSTLVGESPSPAGATQAPNTVPKWALDVFTQGDTWCPRGVYSTISLLRYGTFCLKTPAGTTSARIPQGMMGGCSTTLFQDENCSVGPVHIENEEMCMRLRGSSGVVELKSFVVAC
>Pa_2_1235
MALATSPFTSPFAASAGAFLVALASHLAARVYTREGHRRRAEERGVPAPDVLLVALASHALADVAAGNRHRIAGIPSPVLSGHLPDPLTLCSLAAHDGEGPGRFVRRGGERLVGWLNCRELVSNYTPVDCHLEGDLTLVLRAN
>Pa_3_11193
MISSKIVSFLAAALGAGSALASAIPALEKRQRAPGASITYYKDENFQGDKQLFDKDRKDMQCCTELDCPEKSEPLSTQTADALGAGKWNDAIKSYRCEANAEEFYYNPRPVAERDAEPAMPELEVKAQDNEGYGSVTFCKDPLFQGECSSFGPPDKTLPLGSCGEWYAFVPVALKC
>Pa_1_10870
MLCPSPFPFGTPILLLLIVPASNIPLPERHTPIIASRPTAPPSPPTYPDPNQSQSLRAPAL
>Pa_4_7780
MKTNTPLLLTLALSLASFSVATPVPSSHSSINRRSGAPAHPRHITPSLSKRAQRGSSEAADPTYQQPAGPLSDGSSPRSSPMQVDSGSDRSPSPQQPQHDSDMDAEGETDSEADAIGETDSEADAIGETDSEADAIGETDSEADAIGETDSEADAIGSPDPDYVAPSGGAGRGDGGQGRGGAQGQGAGRGRGTNA
>Pa_5_7170
MNKFTLLLLATAAALTSAQCPPNARLCGSDILPGGSLACVGSETELAVITPAGNSPANCIFPTNEDGVPQARGACCCADERCFANGLAAICD
>Pa_4_4130
MKLDFITPAWALSLMFAITNASIVSQPVRRAEDRKTDYSWYWTGLSINTTTDSPISAIQSVVVVPKFFPPATSEKANISFVLHLGTGANCGSSAAVGIDMRVKTDGTADIAAWSHSSYASGVEVATVHWLDEQRGKRFDIQPGDEVTLKIKTLDSRNLWVYWKNARTGEHETVMIGNYHNDVCRSFAAWVTERRPGEIIVDDKKGDFNHIGEFGTVIFKDMQWGTEDAQVWNTGERKGPATEKWYLLGSNDGWGEVVMLRCEFFQNKPDITPDGMMCTQGKLGDS
>Pa_1_9180
MKFSLLTVLAMGTAFHQALASPVMSDSAPAKRQDLVTPFVIECSPGTVPGGGDPNVFCSRNGISCTLDGELEWTPTTTDQAPEQVCFDICYCRVNVILDPPAGGI
>Pa_2_12635
MRAFTTLIMALSLASSTIAAPASSALSPLVRDALANDECLYLCTCADSVEQSKECCVASGGRFDESIGWCADMNNTTAHDYTQCCGGVYGCGFGFGCPAPGQW
>Pa_1_15525
MVPLSFALRAALLTLSTIALPTLSLPAPIAQRDVALHRSSLDSTWDDTDSWEPHAGWFSYNEDEDDDDDEGNEWWEVNSWEEEEEDDDDSYDYSCEYDDEDYDCEEYPDYDEDWDEDENDEGCEWDENDESDWESDDDNDDDPTWEDYSLTNLVIHSPHQTLHSGIGTVYTQDGRVGSAAPPTTTPPSSSPSETTGCTTGTRPPSAAARSRSPTRGRVTTSAARVTPSPSPSRTPAPAATPATSTLAMPRGTR
>Pa_2_4425
MHSLIPTVALLSQSAAVFGAAIPKPAPAAAPVPLIVHNALPQAAVTQQVKIDEELAVEIIEKTLATLVKSVTPTTVAARQAINDILPPNYFWPPFFSPPQMPNSNQTFSPYCHLKTQEECNRIL
>Pa_5_10850
MFKLLLLLVGVTAAAAAAAGDPAGSGTVTVIQTTSIVTWETSYVTLPTSYQSTGIALASSGTVSTGTTSSLSGTASTQTPSVNSDLGRLWVFHRTIFTPEDPNYTKQCFYDMFESRMSEAVLFPCSQPYNATWHIGRGSDCDGGYLMPIPEFNIGFDILGVNTGCWYHPEALQIFCDQGHYPCRFENHIDYIHCSNETEAPMTNYNGYVRMACDGFLAK
>Pa_5_8115
MVNKKVALTIALTAAATVSASPLAVRPIPTPTTASAPAANSTLTPPATSAGNATVPPAQITTPAEAGAGAEAGQPGNIIDAVNALVSQVKGILGPLSAAAAAADSADAARETTITATVTETAKATGGAGAGVGVIMKPANGTEAATSAAGETEASPTAPPVAGAPADAPADEAKDGEAAAPPAAGESDPASSVTSAAATATSEAAAVSSPARNGTDSAGTGRNGDAGAEEESDPTIVIIVSQ
>Pa_6_5290
MFVIPLTAQSLAVVGACQDTSWTK
>Pa_6_3605
MKFTTLTTLATTALLTTAKADIWIYEGTDLGSGGEVLWLFFPGFPPPHSCEDVKNTRLILQKWDVSEIEGVVCDGDGCYNGNISSGWSLMLMLVISLFIRIGTGTWLGLKDKVWGHCRPTEEDEYDCPAQYLSAGQLKFNCETDVFP
>Pa_6_7523
MVSKIFCAIGAVLAQLAHGAVIVPIANYAVNEVEWNLPIDPNVPTGPREVVTGTVQEAIAKMEISHPGWTQNFTAGMNLTDPDTDPASSPWLPRTSASPPTAISTRASARFPLRTSSREAGTSMSLVTTARRINTATHVRLLIEPQNAEAVRWGLIG
>Pa_1_6263
MTRLLTVFLSALAAVGCVSAQASPNAQTAVDKTREYFNEALALRAQTDEIGTLSCVEYALNMGPYTKIVPTLERIKGIFDAYKQIVNFQPPLNLSIPEEAAAGNNIVYFLGAATIEIGEAFDRMTKTGTANLCTLPMLGTKIKKALQDVKAVSRPFYLSLASFHLTEAQDIGGSLFSFESNIEAAIQAYSSPIPV
>Pa_1_6265
MARLMLLLLSAIAAVGISAQSMADAEDEAQSIDSLSCVLYRLNMGAYAKIIPILNELADDFAEEGVEISKFKPALDPEDPTNVTTGNDIENNVGRATNALRDAFQAIANGGGAINLCAVAPPIGKDISTALKELKQAAVVSFKFPAVFGVYT
