# Supplementary material for: Kingdom-Wide Analysis of Fungal Small Secreted Proteins (SSPs) Reveals their Potential Role in Host Association
Source: Front Plant Sci. 2016 Feb 19;7:186. doi: 10.3389/fpls.2016.00186 (PMC4759460; doi:10.3389/fpls.2016.00186)
Supplement: Supplementary file 11 [file DataSheet1.ZIP › C.globosum.SSSPs.fasta]

>CHG02288.1
MLSPMILAILLPSALAFATPRAAPVAVRQADDICQCEPLEGGALWPAQPSHDITTNICVKGSGSVSCVARHGSGQLCVESEDDISCACVAAAAAQWENDEGGVWYLCNGGNVTIARQ
>CHG02421.1
MALERSPNQRWRRRSIPQLMTAHVFLICLIFRSSLSPDSGAKPTVSPRFQRKVGDTTTVAAWKMSRRRHDARSQSADGTVGRLQRRPLMMIDDLRLFHNPEDTTVE
>CHG02665.1
MKGFFFALSVACGIVRAAADPLADFEITPDPGMPSLESVGLSKESCTRCRSRRLPTPGHTSKLAPSLGSNARRY
>CHG03640.1
MLLKPVLALASLVTLVVAAPATEPDTGLSQREALEPFTLAESSDTLKARDLTKRDAINISMFGGNGCTGQVHGISQIGGAPTCYPVPASKRSIHTWGDYARDGHKDEEGSSRCVGEGNHSSTSVAWSDGGVS
>CHG06008.1
MKWQAASFSGFLLASYGAYLVHLANFFEIHGRAGNNWLIRNGLPTLETDGPTHCTARAKPAPRARNDTTGYRDCDTTQRGGNQKIINNGLNDNGRPTKPLTARVLCREGTQFRGPQTVRSMGCGQAATNQIGYRHRKQSMCVRLSDGLVPIRFIQIDLTPPAQWYIPDRGTSALR
>CHG06161.1
MKFATSTLILALASLTAAVPAPAAEPDGVSVVSGLEARQNVNWYGIRDVSQIALDRLTGGVADAINNLANEVAPAGGNLQQAMNDAYNRLSQLHSALNTIHSAAVSVLPNYGTLTLLTISDNKGSEAEDLPGQAAQHSDKIPQHDAVAGGIAAIFAAHAAAAAAAKDRQIARLILCRCPRSNYTMEKCGSPPHHQELPPSTTTAAPDPNPVADDTTLEREGKTLAMVRSTQLWRLYNRLNNRGAALESARSFHRLVLKLVEERLITERRLFFLWEDCNDPGFVGGSLMNT
>CHG06651.1
MAERWPLLSALVVCCVSGRHWVNHHDRCRPDLGLRRIARPGLAAGEDVMSLLGAVANAESVVAVDALDGGRRVSRPFAVATNPEGGADISRRLDFRGD
>CHG05875.1
MVSFTTLLTATLATLAAASPATRALKPRQSDCQAVRDAIAANNWPCNEVAAPSCEFCCESWLNLEGAFGNPPCHEDHGDFTCPAGSEGYHCAADSK
>CHG06033.1
MRPISTLLLTLLTPTALALAVPSPKNAAQLRSSPGATVGDHRRSPSVEGAGQSGGDDDDAIAYAWYDEDEKAA
>CHG08552.1
MKFSVAIVTLASLAAAVPAPVEVRAVDMESTQSGEWLACLNPCVRGCPKAGWLYLACVGACEVTCGAIANPGDVIDLDGLRDLGVDVDAA
>CHG05961.1
MKGAVEKSRGKALASFFSLLLLPSISIDACAGSSSSSSYHQQHPQRRHGAFFARQLGGSWEGGRGRAYGADTVSTHTPRPWVRRRVFLSDILQKRGADDFFSAPLSRLALPAAQARVGGQLVQGLLSLPGGGNWARYERGRV
>CHG05869.1
MLSFSTLTLAMLLLTLSNGTRAQGDEDDPTPATPHWITPAVTLPSPYGHPSLYVTQNGAGECLASLQVYYTRTCRVQTTVWDGTTTSRVSVDCQGCTRLASSILVGHCPLGVHYTPYPDTTMSRPWTSFSFVCAPTPTPAGAGAV
>CHG06617.1
MGASWMWLAFFFFLRLTPLGAMVRGALMPEGSDFWSSHERRDAAAAAECWSHAGRSFWHPLATVRTIHATRLAHYAFDPAALPENGNPPNYPKYDTRTASQQKWWWLSLLQRRSSVPHSGNPSSSSCFPCEGRIRWGTRG
>CHG06367.1
MCDLAVLAAMVGVVEGGEGLAQAGAAAVDGDADADTDAAAGLAVEVAVAVVVAAQHGGVAAVAGGAGVAQVAAQAGDVARA
>CHG08415.1
MKFQLISVFLTALLPLSALAAPAAGSADVEAQGELHARRCPANASCFNGRCHCQDPCEGGICGSYDCGSC
>CHG08602.1
MPNPRQRDSILLSVLLMEAPVLARETTTEDAERHIPGCVHPDDGFQGPRGRPPGFLIAQEEAARSSRQGKLTFARKVDTDLIGDRGDGVGGLGVTTPKATDTLQADDQDVGMQGAG
>CHG05963.1
MICLLCSWLLPILAQLNARHGAARTTTPVLAYPTRRNKAKSRMQNLLLLSRSPSAASVTQWVVPGLHGICRKTPDTTAPAEFDREIAT
>CHG09464.1
MLAFPTLTQSLVWAGFMSPALRAADDTNVAKVCHAIKTLSSVDQVLASRQVKQSHGQIQDGPPLPWPPLPHDLLGVDILASPFSPPPADGNFPAWQQSLETATAEALEPWLRPDVGSKELHDAAEIASLCLRRPELLSVYLKLVQRLTEGWLPWYRAVTRDSRKRWMVLGEICGWGEQGEGGSDGSGGSCGSGSDD
>CHG04688.1
MASGSTALVGPSGGAIADECRASKVDEGGSSNRIDQTLPSWDFGRGGPRVAVRSHQSSLDRRYLSSNCMFRLFWNSSAAPAPRPQTGQAAAPKHAGDRNAVFINRGAEDQSRIGCSLGLVDAAGRRSQEGVLLPPAGVELYVPLRCMLSRAIDRGERSTRLGRRRTKPPPRHFTRSTHAHGRPSHVDQRYISDDLMRSKGARAWTLSRQNTGTAALGPSSCSTSRRDAKAGAYRAVNLRFRPPRGGLGSL
>CHG07630.1
MKFSVNNVVLAAALLLAGGKGVLAYDCSVMQCFQDNGGNLPTPQTLPYCYGDNMVIGYEGGSEEVCRCYKNGPPAGFEALLLRRSFLATTFLEDARPRRTLVYPESLEGNGPWGGQPPVATLEVVGEKYGTKEMRSSGKMVKRVRKEGGGGRGKNTEGKENNGRVAQAAFRSGGTDD
>CHG06924.1
MKAQNLVLAAIASYAGVGEAAVCWTNGFNLLMGGQPWGAGCNQPPVNPAPPPPPACVPTTTTTTFTTTTTITAYTINPAVAAAATGACMALNPPRNTPLFDSGGNPGLAASPSTPGVYRYARGRNGTTGCLGRDASIFSTSGPFA
>CHG05123.1
MHLAVPIQLFIVALAATQSSASPPAAPISNGVETRTAHGAVEKRSFWNVHRMLYRWCHRQPFVDVGNYGYSCQNTQVRECDGVWYISAVCTRVDGENVVTATTLTNIHNRDDLLVCDGF
>CHG08063.1
MLLCCCAAMLLCCCAAVLLACAVGRQITALVPPQANTLQTAPRAMSRVDFAGSPAATTCHLRRMARRWGRADDV
>CHG04594.1
MRGKAGVTRDRQVLLFTLFPLFGPANRRQESLAPGGVQCRQRSPPRTHVRRLLLHCRWYVGIGGLTGDSPATAPRRSVLGGSGRRPHRPDEPGSGSAPKPDLACSGREESDSGRKINEFGSKGRVYLLGCRSIVVSEPMSIQVWCRFFLSEVSTLSSLGPLKVSSVYLRLLELMGNKLSCYVPRLH
>CHG04554.1
MRFAVATSLFLTTLAIASPVPVDDTKPTIDDLKNLGSSSTGVANTQKHPKVLDSRQISDLDRASATQDIPDPIKFPSPLARGKGRGKGRGKGRNNGSLKGKGKGKKESDGRTKHNPKLPEMPELTESLDIGSVNIPNTKSAPSAADAAKLPRSGYRPKPGPMPMPVRPDGYRWPLPKNPLAPNTGSTNTGGRRALSDKGPIDTVVNEGTDRAGLPIFDAPSSESSRTLPPFTHHPHK
>CHG04847.1
MRSSFTATWPLVLSMVHAFANGLPIPPHKDTAEPAAPALAAPPPPPPVLISQDTGVAAELACVFRTALRKAGYAADVLRRKGGRYGGGDVVNDGEALQGQLHYLRRRGGEVDSPRTEGVTGHGDSVSGSQEGIAEDLGRLLRKLVPFYPAVFTLPSVAIGVGLMLVSFVAIWCGFVCRDALGKGRWLRWGAREGRSRLRGEEPVNWDLREKGEELLDERQGGYGEERYRDEKAGFDEERYRDEYVSLMFEDIEDIEDVEESESAVDLVESMVAAAGVRH
>CHG07301.1
MWHVGIFPAIAGLLLALLLVCKRMSSELAVLSGQNVEKESSSECLPIRIGLRPGHTGNQPGPQPSPSLTEPRIAKKVRDAALGLSRDEAFLLGLGIPILKGKCREWRRQPTVWEG
>CHG07579.1
MQLPSVLLPAIALLAQTASSFLLSSPHDTVTSEDFAKNQGLRIGFYRFNTGPTAAFVLDDDGNLNMKSHPHVAFFDRGGGLWRLEFGSPNTPGAPKSIKGPFATEGGLFKYKGEGGFEWYLCNDGSSGLDIVLGAPRLDVETNGCIAGVDLIVEDSV
>CHG08169.1
MAEIFFLTLPLLLHPGPWCWRRVLSLVEFHQSDSISRQGDERLRRIDRGMGRLLVPQRSFGRGFWVPACASASALHRTWTLVKAG
>CHG07567.1
MPYSYFRMIFIVLFLGLFLQGVLGGPLPEQFNTGCFVMQMAPVVNDCRQVVNAFNRHDPSGYITVQGNHAFRITHGNCMGTLSNKSGSPTAVNQDTLAVMMKNYIIDPCVLYRQWGFYETDKYVMELEFSGADGDAKDGGTPTVVEEDVKLSGDQGKARHD
>CHG03915.1
MSDMFLPWGSGLLSPSRAAWTGVGNNFADGTIEFTRRTRPRNNSRRRVLPLSPVQPVQPVQPVQSGTILGASAAFLSQWRCSPALIEALLNLGRAEQRTAPRTSPWGGGIHGTVELTVAFELSHRHGSRLQISWSPPSIPRSQLEQGNGA
>CHG08207.1
MTLLIPLLCAPDLADCNLVMGYYNITVGPLPRYARDQRQLTRRGLSGYHLAQPGDLRRAGRRVLRWGAEARAAAKFSRPRNVRLPPSYPQACIIAAVNRAAQGGGGGGLVV
>CHG00540.1
MARCSPFSKLRHGVIVASLQLHGALGVDDSPKPRSIDDLDRDIRLGCDLHRVSAKHPAAVHNSAELIQDAALACLGNGDTAVDIRSVWGYGTTGARQRRVDRLPGNWLLCCRRRDGLMSEVQNRLKSTLVRRTEQWGAIVGMSNIDETQRSVAAFYVVRQAGRQLKRGPRDSNTNWLRVHREVGEEGSANRRDRAPG
>CHG10070.1
MKLAVSQTILLLLAPLALALPTGGASSTITPKGYTAPGSNCREFRGQMICARDDAAPANVGKRGYTAPGSNCREFRGQMICARDGAAPAEADKRGYTAPGSNCKEFRGQMICS
>CHG01672.1
MLTARAGMMQSSPCISVLADVVSPSLRLAVVPPPCINASSTMHTMHTMHMMHNKVWKPDDVRLAVMSSPMAEDGPEASRSAPVRAQSNPAITTQPSRQNGKDLDIRVNEVTRPCSCCHWANTP
>CHG00218.1
MQLSSLFLAATALLTQAASADFLLFPSNLALSAYGPARIERSELPGDYQRLAPVGFTLDPSNPPAQIPLDDEGDIGRGFLLRPVWGGKWALLAKNDPSITPMEDDITVPFAIEDGWFVYKGDFPAEWVTCKEGRDRFSTINIYLVLQGSELTPDCQPTKLGAIEVQ
>CHG00156.1
MLLPSVSSSFRVLNLLALLLVPLSQPVNALPTPQADKECSTDPCAVVKDWPMTPYCYEGHQRTHADVFPSDTAPLLPEHGPTPGSGYGPAFGVMSPSPPAALAS
>CHG00277.1
MRFFTVLAVVAGAVTALPQPVTEPETPANANLNKRYCNVMLVATVICTATAHTATPVMQATRGASAIAAMAELIQGRDKLQVSA
>CHG09753.1
MRATSALTLLSTGFSAVTTASGFTAPGTNALNLRYAAPLALLAAAATIPSTALAAPSPHRGGGGGNDDDDDDDDDEGGRGEGRGRGDGKGKGKGKGGGGGGGGTNIFVIIAGGGGKGGGSGGGAGDDAGAVAGGGNNGTNATAGGLMTEPARVKRRRTMGFVDLARHMR
>CHG01766.1
MPTAMETVGLVVGVLVVAVSVAGIADSRLRQREELARAERRVREARASEATASSEARRAAREARRDVAAAQKRETTAVAVANEKVEEV
>CHG02075.1
MQLHVSFVGVIATVLGITRGRLHPIRAIPTTMGELLTKRLRKTRRDGENNVSRHGGIPVVGQHDDVLDSWHLRSRLQQGDIG
>CHG00710.1
MAYFSSLLCSFLLLFLPPLPSFGLTSRVSRLEASGASYRLVRYRRERFSPRIQGQGSP
>CHG00216.1
MQLSSIFLSATALIGQVAAVGYHLHGGGPASLYGPARIKLGGGWNTGVVGFTFNPNYPPAEIRVDEEGDIGSRFFAAREIRAN
>CHG01744.1
MRPHLVSVLLFISTGKLATAAPALTNNHHPLLNSPLFNTPLPPPPFPLGRVFPRLFRPPQALKLDAADLDTRSHHHQPLENPKQHGPLGAITVTDNAPLTLTPVSTLPLPDAETTPSTTEAPNPATDSSTASSNNNTSDPTPGSVIIIPANTISMLPPGPSPMPTITTTTLPASTPTTNNTDTDTDTTTALPAVIAQSVTFLETVAFTTTVLPAVTVTGLLTLTSVVVVSGTPVGGAVAFTTVVGVATGGGGDAVATAAAAAVVVVN
>CHG10218.1
MQFSATVLLLLGNAVLGLAMPAPASNAAEGLEKRCIATGDDCTNRYTECCSSIDSETTRF
>CHG01276.1
MPPFGWSRMLLAVDFTIIVLSTSLAIMSSTVEWRKGSALLSGEEYGKGSGFESQFDRCFCSPLHDSPSAEGGSEFLPISNEVTKGEPAGQAGENWVQTPRRVEHTVQDPREVGR
>CHG01985.1
MQLLTALVLLAATVTAMPTEPQSNEMNFVVRRDTWKRASCAVELPKPKCANACCELAGGCSSLNCADSYCRMFALDQPDYSAEGMFHYATWYLL
>CHG00639.1
MLPKLSSLLAIPALLAATAVAAPAIESARRPCRTGCLPDDLSVARLVLLDDVARHHHSDERLVIPRLRHFHQDRGGDSHHQHQDYHLLPGHHDTPGHHFKPHGNRRDGNLYLVYRHRDCHVPGARPANVSTVTNIHFTTHTFTDTKAGTTVYETTITKPQTGSGRWTFAIATGDENRLGRRDASRTLASSSRGETMDVRN
>CHG01950.1
MRAHTLPIQRLIMLCGLRLFVLSPCATFGCRLCLLQPRHAAALAVPPSASAPAAGMRAGNMLSPSVSKRGSITLSADGTAAGFFRQSPSCRRRLGDAPGCKRWTWSQVEGVAAYGH
>CHG01361.1
MAGLLTTFTLLSSWAVLLLAQNTPQNCIFSLVAEGNILGQAYEGVGGPACPADLGSGGSDSSSSSSSSSSGRYYYYLDLPEDMHRSGDACRTVRTDVGVLNGFVCNNEGGGEGGGATATVTATAAAGSGSSSSGEGAAGAGAVTTSWDGVVETVTLTVPGTFETVTVTRGEGS
>CHG00237.1
MQLSSLFLSATALLAQAASADYLLYSSRRALFNPPAQIQTRPPAGYLPGCVGFTRTRSQNAEIALDAEGDIGSKFFLLQTTPTTWALHSKEHSYYPITEPGDLLVITGPFTVDESGRFVYNGTEVEDAGWVACKQKRNEGFSTIYLTASSVQDESCREVEVYAYDTNQRGI
>CHG01331.1
MIILSAVLFLIIAALIVVSSILGTKIAKLENTISPLAVAVAESAANGTTTNNNNNNNNNNNPYTTTTSSPVNNLNPSQTSSTTTSSTAPPPAPLPPTIQVAGWTYLGCFYDSERGGQAAAALWHAGGGAVLLRDGDAGGAGEPARARLDVHAPVCGPVGDVGELWRELGAEFVERDED
