# Supplementary material for: Kingdom-Wide Analysis of Fungal Small Secreted Proteins (SSPs) Reveals their Potential Role in Host Association
Source: Front Plant Sci. 2016 Feb 19;7:186. doi: 10.3389/fpls.2016.00186 (PMC4759460; doi:10.3389/fpls.2016.00186)
Supplement: Supplementary file 11 [file DataSheet1.ZIP › T.deformans.SSSPs.fasta]

>TAPDE_000025g.01
MQIRHHMVFLGLFYSFLTGIQAVVIDGIPGPNPNFHFPDGVSCWKNYPKSLDQFLITRKQLESIVSGKVVRVQQNEYSGFSQFSGYGVELRFAVSYCPKQRNNLISFIELRTNYHGGCMQGAPARYEPGHDPCDY*
>TAPDE_000310g.01
MLASYLLALSRLFIFALAVPGVKQSQTTTQETEISENDTTLRNLDNSPLITSTDSLAGAGELKSRSTTFKELATTAQDYAMYKRTLLAAVHYNCPISGRQMREFMWSAFWSREKNEVFVKALDNIDYWSPEVVFERYSHPPYFYSQWHHNGVCYRHGHYACKNTFNGWIEGWVIRGKELLMLMVKPEDDHVGLKQPYVLEACKYHHASEPYCLVPDGSLASYCKIEHVGVRLLPNDR*
>TAPDE_000863g.01
MLGNVYLILQLAASALGSVLPLEVEAATLPSASPENYFSGHACPKTSQLLKAECLDIKSFMSNCANHNYYVPDDDVTASCPRGTFCFNNLHANDVACRRSTPHYYNAHTRQPAVTSVRTTRRAYRAQHSCARTIGDRQHKDFLQGPATMNGGNIMELLHGTTPVLSTTSNGHFDGAYLTGVFYDVPAGTLVSCRMTGSTSGWLWMAIVET*
>TAPDE_000962g.01
MSSRMGLLAAIGVGTFAVAYGFSQSSNTSKHASPANQSRPATNNSNGDPNDLSVKVGFRTFLSRTKDLADLFKGVERSGGGV*
>TAPDE_001169g.01
MRFSFILSLAGVSALVIPQATDQAPSNDRHMTSGPVLPLDTHRRLVRRQPTFELLTSAGDGTHTAGDDMLTRWLSAWRKLHGLPTESVAMPWTSPSSPSSPAKPITTAAPHPASTPSPVKDDNNNSTSTDPPSYLPLPETPSSTPDPDPATPSTTQAGEDDQEQSTTPPAEPAPSSHEKRESAKLPGFVPTIPVTIPTASIIKTQSGLPNAVPSGTDIGSGALVGNIGTGLAKLMPGPLGGGLDALLKGVGSDIQAGKKPPKLQRVQPVQPTVATSFPSSQHASLPLINT*
>TAPDE_001184g.01
MFPAVLILAIVGSALSAPAPQLQAAKGAAVPANGGAAKSPTPAGGVAGALGGLGGIGGGAGGILDGVFKTAGIDAPIDLSALGNPAGALGAGGATPVAPANNFANAKKP*
>TAPDE_001222g.01
MRFICLLLVVAARLITTLFAAPTAAPQTTSARANHRPIQLELDRDYSQAELDELIRSRDAQATSKRINEPPTKTDFSNVNHDAKRGIDIAVRTDYSFLAKCPATRDDFFNDIYTAMSYNGRKVHFEGLDSTIGWFGPSTIAGGSGKPIVATQEFHRGGYQMCTYQYFGIAKATVTVSGKQRGIKAEAIDPRSRPDGRAGYVTESCVPSPLNKPKARCPPAKKVPCKINQIIVEEY*
>TAPDE_001223g.01
MFPIYFLAAALCSGVSAGLTSSVAAGTTSASSYSFVTSHLSSSLSSSLRNATTIASGNGAVAGLTTKTTTKTTYPPISVVTFYRTVQSTVTLYASTCVCPANTALSTNAGGAVGSAAAVASSNNAQGSSDLGSGSGSGNGQIGGSSGINNAAQNAAQNDVISNSQQSNAAAAGPAAVVESNANFIVYTTVLTYSTVSTLYQTLASTFYTTITINNKPTVQTVYATSTSTQLRTSTVTTTATITSTTTMSNGGGGGDGPRPCDDCASQNYHHRVVYFATNLRGVYV*
>TAPDE_001726g.01
MQFSLILVAVVASVSAADFMGIDTSQGCADYLNGADPMINALGPKIEAVEKAAVGTSVEQQAKDANAVAKTALTTYNEDRKKKASELSPDKALIQTDMAKGKAALIAISSAPDSTPVLTQSVKDLNSTVDALRTYGRGALKPCGIRDLSALRTGFKDVGVPQSRVADSFQTLLSYDY*
>TAPDE_002458g.01
MTNFGQLWTVLLSLALLKVHGLPSPAGADLTPEKSTSTGDTLNDNLEVEPWDPPFPGVEFGPSIGVKYDEIVSHPKNFDDKYLLKYDSHYHRELRQISCYYKQGQLIGLEELYTLYDGSAPRWTNYRGYDPTPHDSADRNLYVLQKGEHWSGVDFKICGRKITGINFKTSAGRGVSCGDYHAIKNDGCYASTLKPAKGRKIIALYGDANGRYFTPRKGIRGIGITTYRI*
>TAPDE_002538g.01
MWSALVAAAVLGQSALAQNLTFVSINGTSFNSTLPLNGTYQNNTGPAVLPGGIATVAPGAGAGVGAIGGPNTGAQGQAVVAGATPVPVVTVFRTIYANTVTSYGTLCACTPVATANPLSGHSDAASGGGNSDPSNGVTGAGANAGKTGTSGDSDAKSGTGSAAAPAGQNNAAGSDPGVAGTSPQAVSVTTIYTFTTSTLYLDVPASTYTTTYTQGQAQAGVFTTITVPASTITQYITQTITKYITFTVTNGAGGAGVNAIGASTSVAGPTDQYKPSKQRVEHW*
>TAPDE_002730g.01
MLFSPLLTLAVMIATATAKTPQPHHLRRYANETASMSSFVNGNMATDMVGSVVLAAIENLSPSTSALAAQTTTQFTQDPMPTSLRTITLRTTVTLTPSSTRTTPYPSSALFDPQVAVVAAAKAEAPIVPAASPVVTLKTVYLPTTIYVTNPCAATQSTVTQNQAPPAQSSVPAQSTDAAAPAVAGNVQGASVDAAAAQAAVTNVPFSLARTSTPDPTSYATVHVTQTLHSTVTVHALALATAQAMGPSLVQSGMAPYGNTTTTPI*
>TAPDE_002655g.01
MVQVTFPAALVTVASVMIAVLGHPSVSALPAEISGSAVLTTAQKQNSVPGTKKLHFGPEAGVEHDNLDRYSRGFDDTPFLEYDKRMHRFLIKVSCYHAHGTKAPWLITKYHGYTPASPFLSLSEHSYTLGQQESWSSVIYKRWGRKITGIRFTTSKGKGFSCGDWDYKVGCDKAKGCVGSELVPIQGHKIVGLYGDTNGDRFRSAQGIRGIGLITIPI*
>TAPDE_003446g.01
MKFTVIFSALIAAVAAAPAEAACPGTGAPATPPAPQCTWFIDGQSTTMTVGESITFQGVEIACGTTGHANFGVFAKCKLQPKQAGTCDTEKGVEGVNIECHYKTSGKPNYGTCS*
>TAPDE_003614g.01
MIKAIVTALAVGLFAKNVCSGPINTNELPATTTASTEIGYSPEDANLVDKRASMVGFADIEWEFSCPKISRTKASVPITISYDGWDVSFKSPGISDWSEYSRMSPTGDTTVATIIYKKETECVKIGQFHCRLTLRAQAIATIYPWGTYVGPVNVADKSHIAPSVMEWCVTGDTCNGVKWGTPCKVHRTYA*
>TAPDE_003713g.01
MQLNAVALLLFSALHSASALVVSRNPEFDRFPSSLACPVGHGRVVFIKDQEIYAGFRHNVRKSSGTIIEYFATSIARGVPVSMRVAVDVGQGAGGRDKVIYNSGTAKTSVGPCTAHGDAKSS*
>TAPDE_003849g.01
MQFIANFTFIQLLVVSAAPILRSRLLIADAGSGAGAGAVVAVGGGLSVGASLDVGGLVSGGANIVGDVLGGAGAVAGAALNAAGDAAVGVGAVATGVVGAGVQAAGEVLNGVAAVAGAGLNAAVDVAGGVGAAVGATVGAGLNVAGDVVGAAGAAVGTVLNVAGDVAGTIAAGVDGSVSLGVGIGAGAGIGAAGGVGTFIGGSAPGLPCDC*
>TAPDE_004127g.01
MVSTKMMSTIALTNLFSILARGVAAQPENCCTLGAQFYNAQSVHPLEECAQITSVYGTKRWKCKKGEIVYNADDLVNGVGQDQIAMHIYPDPKSQNVHFTVIMECTGKSGSAQRALPMHCPTLSTQQMAGLGPVFKEPCASAIKVYSINPLPGFECSKLTLAQSL*
>TAPDE_004131g.01
MLFSTIFLATFSLVAAGPVVAGPKRLPTPEVYSLPSSIWCGGERDGFEVPEKTMQGLIATSDMSSFKKSGQVCGDTPLPKDQFTIYSVTGHQNSNRFVLKFGYGRIPGGVQQVVYCDAFIGHNAETIELCAFTLPEEPKDPKDPKKPKGPKGDGK*
>TAPDE_004147g.01
MKASNLLLAAYSAVIASAVALPKESANQAIEDEKSRPVPGTGHPNWPTCSRDEIIDCSPKDRRAIVSKGPLGPCLRYYCINSNPTTAPLSDSVNELHARGDGENDYLFPEPEEPDDGW*
>TAPDE_004148g.01
MKASALLFTACSVALAAAAPVPDQLQDEPQGINQVVENADYALGTFAPWCSGNKPDCGEQRETHILVYFSNRPCVKVICGGKSGIEPVSISAEKYKEEYEHQKEPRDIKQVEVNTIWRPGKYPFCSPSDKPDCGENRETLVLWYFSNGPCYKVVCGGKSGIEPVSISTEKYKEEYEHQKEPRDIKPVEANTDRTLGTWPMCSPGSTPDCRNGVLKPIMAKSPTGPCMELVCGGKPGSQPVPFSAFEEGYEDNNPDHDVPPPKSRGSPPPKNDIV*
>TAPDE_004150g.01
MKLTLLLSILSVVLAVSEETITNANTLGTKTTEASNVATDPVIEAGEAYTPGDCLVACHEAVDQKGCLEDCQHMEHLYQTEGDEGLDRHIRATHEAMSTAHDLQ*
>TAPDE_004341g.01
MQFPSRTLQQLLVLSVAILVPVECACIPVSLPALTTSSAAASSTALTPVPIQLEDAAVKTSITVSSSTRATPTPTSSPLAVRPVYVAQKTTSSSASKSTTTSASKVNARRSIVESRHTAAGRDILRKQAEAEQALRAAAEESLKATASTLKFGSTKTADLLHNVTFGKPSPKAAKGLISNLRLSVSSAIKPLVKTLAFKQSAEPATARLQFGINRERSQQTL*
>TAPDE_004482g.01
MLARSLLVILSGLLAAIEAGKGHPAGYNYCTPGLTRPKEPKPPGYQAPIKPLGIDFPAGKPAPVPLSPRGPQTDTAPKSAPAKQPPQVVEPKPEVSDSPPKKESSSGGSKQTPASPKNNPSVKSPPPPTTGSSDKHPKKHTSKHQHKHQHPDTESKNCDKTKPRPDGKA*
>TAPDE_004507g.01
MRFLNGITLVPLLQPLTHIVSAAVLGRSVPVDSYICRAPENAFKNRGKFDFYKCAVSSVSADKLIIEFDCPGPGTIIYHAGFNVFSFDVTKNHAPTAFGINIYAFCYDYTTGQTKGHARLYPGTNYVCDISGHQELRLYKYSMAIADLGACDKQRIQPIG*
>TAPDE_004509g.01
MKFNYNSAVLLALLQTVTVKAAPSAQPSACVPQGGAFVRREGDEFTICSATSTNNLIVEFSCPFGNFIYHGGFNTFAVNINNPGSVTSHTNLYASCRDSTSRQAKGHADIRFTIPAHQTMTGVYAGTNYACIKSANMELMLFAYTMTPHDVQVCEAHPLKALG*
>TAPDE_004604g.01
MLFTKATFIAALVAIVSASPLEIRNTDPSGKYPVCVASSQIIGKPFYLAVTPYGSDAAYGAGFVQQVQDGQMFAGSNSGVDPPSQNCESATKPFFFFSLGGYLYDNHGRKVEIANGQLQANYGGGSTAFGLCTADHKLTVNNVNTIYACQNGPIAGVSYRLYTGSQAPADNNANCNVVYLTATYL*
>TAPDE_005099g.01
MLSQIKVKLLLSTLTLLVNAITIPASAEVVATDNVQAPPTRDAEPELLRRAEPAKSSVTVNYIYQCGNEQPRKQSFYVQATWLGEHMRFLSQGGIGAFLKSGSNEPYEGHVGFRSGGCSTPDARTACNQLFLGEFRATYNPKTHVVDVSALRVARSGGTAVLFLAAKTIAKYTTFTPNEDDV*
>TAPDE_005100g.01
MTVFSVSKTFWVLACGAILSTQSVPVEENTVQTELKPTPPQTGTPDDAQAWGLLGRYWGHVPGLNYGPEAGVYGSGKNYWTEEEFLYFPEKHHRTIAAISCTRKSKGGRLVGLQIALRVAAGPGSNYRTMWSWYRGWKPWTKWGAVTKTMTLDVDHGESISKVTYRTCEKHFQGVKIETDGKQWIECGNWDYVNVKDDKTCKNGGGGILEPPRGRKVIGMFGDAKTKGDEYGIRGLGLLTIPMDKFTAA*
>TAPDE_005185g.01
MKTTAILALLTAQCLTSIVAVPTSHEPVALDLDRNYSVAELNDLVRKQSAEGAGTSQTLETGHVKSAEPSVATLTDSAVQGKEISKDVIIKYEGKCRTAVQKISGTFIMNINYNGKKVSWKSLESTIGGFGPNTIGGGRGRPITSSVEFYRSNCWFVNGHMCSYHFFGTAMAEVTVLGSSPGIAIHAVQPSGGPKGGWMSENCVRLPPGKEWGSCPSPATAPESRCTLQGTSPIQAGPYF*
>TAPDE_005224g.01
MKFLQVRAFWYCIFVIKVAVGLTIPNENRQIGELASRFDKITKYTSKERVKAAIPHHFPAYCPKKRNAKITTSSRPMPTAEMENVNYNMAEAKVHNKTLKHYFGKVQNEHDWNRPPNAYQFFKAGAQYFFRCPRGGAQDHTVEWKAHLVPFREGVQHTNIQNVWNFGTPLFQGQNSPWLYGNYFISVYCTQFGAHRCEHSIVGYYQGEVWPHHMTMYFSNDRNDPQMAPAVFQTCQVYLPGYPPGPVTTGYCEIDRLNVYAID*
>TAPDE_005285g.01
AAAAAAAAAAAAAAAAAAAAAAAAAAAATAGGGDDDDDGAVDAEARDVAVAETLATVLFCTIVGTSALDPDPDPDPDPETEAEAGVTAAVWQKALMETEAVAGEGQAVVGRQKLRGATPGAKSMLAHPAEQTQPTLVTVRVPEAKSVLVVPSNPSVQRIDDAGALGTG*
>TAPDE_005461g.01
MKFSFCLLWFSSVLSVAIQKGSDHGMTKELAGLEVSVSQESIAHETTKPLHVGHDKSRRARHVEQSDAFAVKTPATDPTTTGVGQSLAGSIMTQVRHVEISYKCPNSGEAVREFEFVAYVYVDFDNVHLIGLVNIGDFLEKFKHKNRFSTTFGGKFQHIFCPNAGKQFFTGPLCTYVITGTVEGRYSLARGWMTLNLVHEDPIGMFNPWVTETCNPNTRHYQSCPAQDNEHTTQCQILDIKIQTPSGASQRSKPPRPPKYFGPPAAKKGGPPKHHGPPHVVVS*
>TAPDE_005407g.01
MTPAFVTVLCLSKILLGVHAATLRGKAPSVELELGKEYSQADIERLSAARGPGNLDHGQTVTGDVSSTNLVTGTTSLEAELRSGPVAPVSETAKVVFYSTCPSIGGDFLQANVVASFDGYNIHWAGPLNVDRFGAGSSGGGHGQPITGDIQFYHSACRSFSSNTMCRYDYYAVVDATVRGSNPPGIDVGVRDAQFPVVWKRPYDVLSNTLEAAPFSRL*
>TAPDE_005481g.01
MPARTFLYGFLGFIAVAGAVTMFSDPLDPDVGNGSINPADWSENKLKTYLQDVWDCPLKGHPKTDSWQNDVPFAGEDNRRILIKLVRQHQKIRERAAQATSDSAPPPSEREPLLNAQKKPSAIAAAEANERLEHASNLK*
>TAPDE_005533g.01
MTLSLGALVLRIARCDTNNDGHIDIRIATRTDENFGLMAHLAMSDSGDRDDVGGRALKEFGPNTFEIMQSIVSQKNNQAQVGSSSGNTGHGAQRWVLHEVLHGCLGTIPGNSFSFVIRNEGASEGFRDEKSTLPGY*
>TAPDE_005658g.01
MQSFIIPAIVFAASAFALPGLRVPQHHHHAKRDDVIVYATVQVTQYITMTAGQSETSTPHSAAGVILNTAGNVAYAAAKVQSTESDSQSTTNVPTTLSTRASPTTTTSNTPTPISTTAQAATTSAGTPKSSSSGTKRGLAWASSNPSSMVSMFSTSALGWYFNWGTSTVRSAKEVVRADEEARHVVR*
