# Supplementary material for: Kingdom-Wide Analysis of Fungal Small Secreted Proteins (SSPs) Reveals their Potential Role in Host Association
Source: Front Plant Sci. 2016 Feb 19;7:186. doi: 10.3389/fpls.2016.00186 (PMC4759460; doi:10.3389/fpls.2016.00186)
Supplement: Supplementary file 11 [file DataSheet1.ZIP › P.tritici-repentis.SSSPs.fasta]

>PTRG_00158
MKFPFTAFTAFTAFTASTVDISASAPSNPDAKLQLLLSSLRGENASITRTSVFDKTEAI
>PTRG_00558
MHFINLITLFALNVASLPASQANEPPGPFDGLAPNPSDPSCRTFSSCNYGLAGCERSCREGGLRMIGCEANCSCRCQFG
>PTRG_00758
MLFLTLLFIDAGFPSSYSMPAAPPSLSCPCNFAMTSASSSACVFFLGFASSVVFSSDFWFTSFTAPEDFELASE
>PTRG_00935
MPAQKGGVIFCLFVIANCNQTGASAPDLSTCKTEYVQAVVNRGAQSCPQRGIC
>PTRG_01132
MALVLALATTIVTRSSWYGFPGLSSGIWQRNAAPSWQCFDVPGFKRHGGWIPHFQYRCAGRVVLVVSLLDHGVRTMDVHVASWARG
>PTRG_01371
MLSFKTIAVLLALTVSMPGALAQCPDCARDFPRGCGGGPARCVRMGATDTCGC
>PTRG_01379
MTERVILSQQVMSPAYALACALHWAVALATAKGIKSEEKWTIVRRSWERLEDTLGELYPIPTRESKRAMVALSLFNQPFDNDSNTYLPTVTIDSSENNSNCLPIDSNLSRPSF
>PTRG_01714
MASAMPAPHFLLQRLFASQCITCNTPKSALDPLRLCTRGTEEGKVVVNPQLNLHPSKPGLPFCNLTASFTSNGEEATPLCIEMQWRV
>PTRG_01768
MKTSPLHAAASTALIILPGSASLLFVREDTTLQYDFTNRAKRWTGNLVTQACEDKATPQDTQLTENSTCASLVVPLDYSDASAGNTTLAIIKKPSQAEPPGHS
>PTRG_02034
MAMMLLLLMLLVAKTSNKGGRRHCDMAGDFASRHHRAGVCVHKVHHSNHLVMCRTHLPILISTHALGNLMFKTVSHLYRGTFVARAFFRQFARKDLVCRCRAVTTTYLGTDASVASRAARMLPVTAF
>PTRG_02174
MTLLLAETFAMPSESSCAIARDAMANSPPNYPAPISLDPKPCPHLPRSVRTLVVACELSAWRANPLPTVWPLFNLPMACFALWI
>PTRG_02218
MKAITFSSIPSVLLILSGVSHVKAAPAPATKEGYAATGVNWDACCDTSSVWTSFVDAKDKSIKWGFMTCRWETFESLSSYTLIRPGLVRWR
>PTRG_02241
MKLSIVYPGLVLATTASASTKKCAWGRYILCEYGQNLVYEKGRPALNSCIGRENHFGYSTFDCPTTFNGSPLFYVTCLSRLVGDSYFGCGYDVSNIGE
>PTRG_02606
MQLSVLLILLTAGVASAKFCIGASIVCVCHAAALHPNTSVKLWNDLCITARAYLAAERVGHNVSSVTDCAIVTRWFFRSILRVKNIEVLD
>PTRG_02882
MTLAHLSDRISHMWLCHALTAAVVLTSTLFPSTFHVGEAKLNLRPICLHILRPLLDTVLFPNRFCIARVSYHRKQYLGSAACTTAALLSNTKIALLASKRCVLYPFGTVAFPADAIKQDKLVDFSALLARRIADFGQYCKGWRTGCIANGI
>PTRG_03424
MLLVNLISLAVFAASVSAKAGPSGVAWIWSHSRFQEGEEGNCRTDQRRECGEQNVCYVVSSSPEESMRAPSNDPPPGQGENYACDTMKSPPCSCQTGNRTETGVQLNGNLFGYTCLCTVQRPSMYGQK
>PTRG_03447
MFYKQLVIFLVTMTSFSMALPTAANSPDIAVEAAASYKARDSKPQGAEDEKWADVSDDKSTIAY
>PTRG_03740
MLMLMLMRLLLLLLLLLLLLLLALSLTDYIFFSSGISAARPTQRTPMSPFMSVVIGRAIWWRIGLHAASSGKTKTDKLLVYYGSCGEGAGGITMSDWAHDPYDTSRARTGPPTKDERGREKRTGDPKTLGTLSLIS
>PTRG_03833
MRFSTIITTAPFILTVSAAVVAPVVVRETSQLSSTDTNATTSDSEQSGEVFNMLRLLKVEGQPDVLEAFNITFTEDKTPIISSEAGIEKAAGSIDNDVAGLVSRKIHIHWPHWSDTHRACIICQLGCAFGPCGCCNVGRACVTDGECCLSPGAC
>PTRG_03877
MWVVDLSPNMLNAFACVPLSRLLALALCNCTAQQIYSDESSEDATPLDGRIAIGGWKCIAEIDPRALLFSDLPTRSGARI
>PTRG_04039
MTERVILSQKVMSPAYALACALHWAVALATAKGIKSEEKWTIVRRSWERLEDTLGELYPIPTRESKRAMVALSLFNQPFDNDSNTYLPTVTIDSSENNSNCLPIDSNLSRPSF
>PTRG_04061
MRLTIIPLLFAAFACVEFANAYDPLHGTPEDPYTDGIRFDWPTQDECYVCLDTYKSCVARCIPNEWWCYETCSITRTGPLIAASEQRSDQTSYI
>PTRG_04365
MAEAALVVQCLFSFFFFRRRQYCVFCQCWAFNAQVVQWCSASASFGWVESEFLGSRPSVPPKVFLALPEPGCHCHQLSGRHKSTFTVDWPV
>PTRG_04438
MKLSVVAVFLAPLSAMAQFNIPKCSGSDMRKLRISVPGRSSTDDPRDAALYEKCSRLESPPVATGVDNYKNYANGLQVVRLEGESYRFINPQSATSQTAFQAGYEVFVLSLGKNAICDWTAPVKVEELYLC
>PTRG_04511
MQFSTLLALLPLLSIAYAGTLEIIDDGCITKCQPCSVADPIRRRNVSMAPQFTKYM
>PTRG_04567
MLLSALTAIFLAFLSQLCYAQVWIKEESWRCVNSDQDTIKACEDVVGEGYIGLGLDTDGSDNMKVFCCLPDNVKDPLKFWDRCHHYYHPGGKTETVRSGPNMCRGRTVGGEK
>PTRG_04645
MAGLLGSLPCGFVTALFCATCAAAALDISRAQGMPTSALEHGRPAFDQQEQSPNLLPGSYGRHNFLFAKRWWSTTTQLIHDTNRVESLGTLNNIKANINMCARQPNYE
>PTRG_04835
MQLSPLLFALFASAAVAQEKWGFRAGDGLCTASQDRRCASMNAKCGRYGDAKGRYTTQACELKDATCPCFRQIYNGAPLGVKLSPNKYGYTCGCLNAF
>PTRG_05019
MEINILPILVMMTTTILPSLVAPLQVTTADAQLLVRKLLREIEGLKGLSDDEISILKSSFNFAFELNVDMADYASIAVGAKLGVATGVEQATSEELGVSADFAVSVDSAGSVGVGVSRRVRRSKADGTAGGTKRQGLNADI
>PTRG_05020
MKLVFLPVLLAVAATAAPASLPAADNTILKRQGAGNAAVGVGIGFNFGADPNAGSGGGAADGGGGGGGFGFGFNAGAGAGAGGA
>PTRG_05037
MLLPTPSITLAATLPIADAFASLPTAQPQLSERTIPLKFPYVSPKPCVFPKAGPFWLVTETVSVTLTSTDTRVTVPYSCSVSPSRVEIAKYYYVTVTRTATATTTLYGPHPATTVGEHSVEYIGDYWGK
>PTRG_05069
MHSTLAIVLIGFSALTTAVEAPKGHACQIIYDYCNVEPGTHHRGTCWWNCGPKGKRDGYNGACMVYVLPSVNGKKEQEGGAPPNYCSWDPAIHF
>PTRG_05127
MVCWARATGCLLASVRLCLSKTTFQSAYHNGYTVSGEIQISPTFAGRTDLPGVVCEAENCTRQLSISCQPGQMLVRTSIWMHHKLLSAVLYPIG
>PTRG_05392
MLFSVSFALLLASISQSTLAEVVEIDKAYNVECQGRKTVPNYCTAAGGDFRSIPVETWQGSRTGSLGRKEESRICDNWSLLAIAMERKQAGMKAR
>PTRG_06015
MRLMRLRVFVLASALQAGVGLIFSALCGTSKIPGKWVRLGIGHEDRTKTLYQEQL
>PTRG_06042
MKFLIVCAALLGLAAAVPNAHFKNAVRDSDACNGVQCEGTTPSTGTHPPSRPPTKARSDEAAMEKRVNHSLQYADRAALMAGIRWLAHLVVVEDVELHCEVVSYPASTQRLSTPIYAK
>PTRG_06295
MLFRSQVLFAFLASIAVVRGAERGGNVFVSMIRHAKLDPLRASTAQLDHIPGIMVQ
>PTRG_06509
MGGLSALGALVCSHKVLTICFLVTKVSYGREIRKNATRETRRDVKDARETLATDIPQAIDNNTIIRK
>PTRG_06517
MKIIFHTVSALVLAADYVGPLDPPRFGCCDPNHRREGTFRQSDGTCRVGIEHCCFLRDGTDQCWQYDVYTEGVGNLQWNTGGRCNNDPDAHPVWTVDWNRPCP
>PTRG_06557
MGYMVVFVLTILDIAVPLSLGLSIPGPETLARFYNICLQPTTAIDDILNAL
>PTRG_06757
MPVALHFLFLAQPHCATISEQREKIEGTLSRAKLPTGRKDKQEKGRNEGTQKAWKGGGAARW
>PTRG_07271
MHLQSLIVLLAAVGACHAAPAEKCSQGTQSTGPCLFPEVLRECSSYAPVGVCHGYTKANGNAAVIRKSRHKRPILPREKFREAGHLG
>PTRG_07510
MRISTIFLLAATATLTAASPLDLACPEYKADFDAIRKDPTKLNQIEEVKSFSQVADSLGKSRMIHKVTTTTSR
>PTRG_07515
MKLLTSIAVFSMLSGALAREGGTCVPPDPEYVRNNPDSPWRWGDCRRVQPENGATVSVPCREKCTKVATFVSPYGSCNNGVKSYFCSSLYPCNTEGWGCITHPKPIPGHPDLGYANCSPESERPPAQ
>PTRG_08398
MPPELRSASLLALFTLVGGTAVIKATRLHVGVEEAKDGWWRGAAMMSPACRVAQNSPGNRPRSCTLKQANLARMLGIWVYGADNAWNMAGYDTGIARKQERKAGTH
>PTRG_08448
MVNGVLGIIGMFPPLLAESLGRCAVQLELRGAWAKLKFDAAWCLAWLPGVPGCAVVRLSHGPLHHQSGQPFHLWLSERGPVGVAFSGSATPFIAIVPYTAYAVGLRVPWNCRPGREAVGPEVAEWAPGD
>PTRG_08524
MQVEDEMWKFVLPVRVLALALARCVIPSRSLLVLEALGARICPTPSTPNLPIPAAIAKHGSSVVHMGEASCARLHSYSLRGADDFVPAHRSGLLGNPFLTMTASLV
>PTRG_08572
MKLSSVITLCCASVALGAGCHRPRPCINGNCIPQWESNCTNLWEVFKMEPCRKLKAPSGTCRSGRCEGCQWDGILERCTYCDIRCC
>PTRG_08594
MTLHWRMCECTKSCHRSSYVFGGVLKLLALCRYVLGLELALAYKYHRCYRSCFLPLTFYIFRKFLKLVTSKSMAFWRSKHPISTCGLEAPKNTLHWSVSFCQSKCNITSLSKNQENSYMSRGLGT
>PTRG_09109
MKTLVLLSLAATILATALPVPDTPLENLAQQQPKGGLSKEPGYSGGQHTGWPGGHPCQHAEQCATGNCCNNAIEGSVRKCIEKYATGCPPV
>PTRG_09139
MKTSILGLLYLASLTACNKGKMGHKGCTQQTTCETEDPNASLLHSWYNKSELTTAYIGDKLSTKPVGELRAPPARSQNPMSRKCRIKENLYPQSLSPSINSTYP
>PTRG_09431
MQFYYQFAILLSSLSQTLAAPAEQAVEDKQITKRACAPTGQESCCLKGVNGAQTNLQELIPFGSNGGIINGF
>PTRG_09458
MVNVNKTLVFLAAAVAVSAGVIEKRQGSYGHGCIPNVTNNGKYNAWCS
>PTRG_09958
MRFTVATLVAVLASLAAARTSPPGLPDGCTDLSDACSKGTSSTCTISCRKSVPPTDENRLTTIELKAGFGNCIGYSARAQQRYKKKGYCSPTWIQD
>PTRG_10069
MALAVARALGLLGPTFFALGAPHPHASILATCSMLLEYNVAAGCWQSPCSGTSETTWSLGENATMSLMT
>PTRG_10109
MKFTNVAVSTVSALALVSSALPLGGRSVALNDLHARQSSTSITNLGSTITAGLAPLISSLGVTTNPSAVQVTKRDLNYSCDIPLLDNSDDFIFASFTDPTVAFTRPSPIGTTIVNPPPPMTFKDVKLSAKIDIKSILEKVEASLNREKKAKL
>PTRG_10127
MHHALTIFKLLVTATAVLGGQSFVENCDQYIIERVDGNQTIPCEVGTVPPTANDKSPILFVGQGASVNYDGFDDRPDNQYVFNNPYAAPGSIDVYASLDLTDEYIHFRFPKGRTCVPN
>PTRG_10138
MRPTTLPLTFTLLLTTTTLAIDKVSYPEIYPTYGVQPYPLPDFDAEMGTSGHRRRDASAANEVNAVSGVNGVNTVNGVNGVHTINGINWEDFVAPPPKHTYTLKGRKIVVDRIIGERKGYVGKEMREKE
>PTRG_10623
MTERVILSQQVMSPAYALACALHWAVALATAKGIKSEEKWTIVRRSWERLEDTLGELYPIPTRESKRAMVALSLFNQPFDNDSNTYLPTVTIDSSENNSNCLPIDSNLSRPSF
>PTRG_10801
MLFQSPLLLALFAFTVAGTKIGYYAGKCTPAETNACASGVCAIWKDEGNRNLAHACVTAHYCQCATSPGQQLEA
>PTRG_10951
MNLFAYFLVILAGFTEDTDMLNTTATTTPTLLSNSTLSTSALALGLSSTTRTTFSTTTTTRIITTTPSTLSNATSAIDFATSPPWPIPTLASISNSLPENDTECGEYIELYNNLRIPTYASSPPGYFCRNIPLHTQMLRGV
>PTRG_10990
MSRFGVSPALLLQSQLTFTQTIQPQFNPSILPAPTISHKRSTPEIQFNHNPHTNPPQSRSQIYDEASSLDCCDYSLALLRSLSFGWSDWIWDLSSWLFCGGNGMLLGGWLHLGSYLGRHGSC
>PTRG_11036
MKFSSILTVLTIALTTSATKEKKKPTYDLPPLTSPPTSEYQIICVGACGRWTVSQAISKDVGEKFAYEKPVCERCLPEIVGTPWYECAEALAASIADLKYRCPHVWKKTNGHFVVDFRKIRKPSSLVWGVESGE
>PTRG_11186
MTSPPSHKGKLAMPNLAVVVVLFANTLSFQSCTPSTRLQEVAGKSQAFSGNLDADRVERMTNVVSPNCLWPNCFPVWLKIHNTTKPCRVPSDPAPLPEPIVDPRNLKPF
>PTRG_11261
MKFTATLGLFLAALPLVYSHCCYRSDWAPGNQCAGSHDTESGESTHIGVCTTSRVTMGRVNEDVPLKNG
>PTRG_11361
MKTSTIATIFAVITMAVAVPNAKPNADPQGSSCRTNDPNQKCHPPRAEALAVREPEADPQGSSCRTNDPNQKCHPPRAEALVAREPEVIVVREPEAEPDADPQGSSCRTNDPNQKCHPPRA
>PTRG_11416
MKTFAAILLFAATCLAVAVPENGNLVLRDENLAPRNGRLASATNRPEKGSKGYSMGGKA
>PTRG_11417
MKTFAAILLLATTCLVAAVPQGDILARQDGPRECRQISAVFSCARLQFYSDKFTLLIVLARLRR
>PTRG_11428
MTERVILSQQVMSPAYALACALHWAVALATAKGIKSEEKWTIVRRSWERLEDTLGELYPIPTRESKRAMVALSLFNQPFDNDSNTYLPTVTIDSSENNSNCLPIDSNLSRPSF
>PTRG_11819
MGLLQMPILNVVLASGVLKELDESSNRGRIGCLSSGGMDRSTDYRMGPLVRRRNWDTQPRPNGRSSPFMASNWVATARTIEWVGGIAR
>PTRG_11835
MGLLQMPILNVVLASGVLKELDESSNRGRIGCLSSGGMDRSTDYRMGPLVRRRNWDTQPRPNGRSSPFMASNWVATARTIEWVGGIAR
>PTRG_11888
MRIDILPIFILASQALAFCYRYVRPCSTFVVPNGRACDPSAGTCSTLASNYCPKHYGSNFFCKGGFCDNCKDGKCGTCFLRCCDS
>PTRG_12079
MGLLQMPILNVVLASGVLKELDESSNRGRIGCLSSGGMDRSTDYRMGPLVRRRNWDTQPRPNGRSSPFMASNWVATARTIEWVGGIAR
