# Supplementary material for: Kingdom-Wide Analysis of Fungal Small Secreted Proteins (SSPs) Reveals their Potential Role in Host Association
Source: Front Plant Sci. 2016 Feb 19;7:186. doi: 10.3389/fpls.2016.00186 (PMC4759460; doi:10.3389/fpls.2016.00186)
Supplement: Supplementary file 11 [file DataSheet1.ZIP › E.lata.SSSPs.fasta]

>UCREL1_5181m.01
MKSFGAVIFALATAASLVAATPMPKVDSFAVLDLAPRNTTVQDRSFEQNEVVKRNATALDKRLEGTK*
>UCREL1_5389m.01
MVRGLVSLSTLILAAVGSAAPLTPSAGTETNIEVRTVDDETKTVPDVFFYAWGEETKREEAVPDIVFVDWAPEAKRGDHREEQS*
>UCREL1_5418m.01
MQFSTVLTTLVSLAATGASAAAIKARQNGTDPVGAVGLYNNDNCELEAHEVFLLGDVGDCISFEQGYGSAYLSPTNSLGEHFLVEFSEKNCSGLVQVTPPSVCSGNPNVMAIWSVGAMPAPPLPPAPPATA*
>UCREL1_5507m.01
MQFPTILLTTLAGITAALPATAASLPRDLKNTEVRIRLGLDDKDRFLVLDVFEEFNPPPREILPINGLGLEPDGLLAGVVACEAVDLNGNPIGDGFSLGIDLNVALFEIDSISCQVTTST*
>UCREL1_5762m.01
MHTPTIVTFCLALASGVLAAPLAPSLPATQARRRFVNGWDSNAIDSVPDDAKSRKRFVNGWDSDVVNTDAESKKRFVNGWDTSVADTDSESKKRFVNGWDTGAVSTDEESKKRFVNGWDSATTDSATDE*
>UCREL1_6031m.01
MKHHKVLLFLSVLIPQAFCGFVLPRDAPDGLMAWTEEDDGTTTNYTLMTQDSLHPSPLNYQATALLRRGMGMRTRDTDRSAEKEFEVSDLPALPITRAGCGTEDRITEDEFLEVSWKLKAGRR*
>UCREL1_6037m.01
MKLLLKLFASVVINKLRCLALDPSLAAQQDPTSSIIHIYVKLEVALFALSPSSAMLVLAVLVLMGRGGSAQSSIRGNHNRVNMYTVSAAIHESERLERHPGRQRIQRVTSSERVTTLEQMVFEG*
>UCREL1_6325m.01
MKLQSATAFCGVFSMAQGMRIFTDSQIAHIGEVIPSEFTLRDGRSGHVYRQNTPCCVSPIPGWPGLDSSWTPSDEAVSYCDLSQAFGREDDYIGLGTVEDCTTLRDYMLETDGAFLLGPDGLLPGYYTGLIGHNTCVVSVGLDIAAPFDGLWVGNKDVADVLTLALENYVKDDGMLFTEGYWPCTGPSGSGIPATWNVW*
>UCREL1_6462m.01
MRCFSLLALLFAAANALTVSQPVDVDYNSTPATFASGDIDRLDIDERTDTSSLEVVLPRTNFTTNEIERRIERHMRRGPSPGPTQEICSKRYQGANIEWIITIPPEWWQEKFHNNAWVACKDWMPHFQRSFRGYFLTEYRCFEMSPVEAALARENNVHLLAGPGWLRIKFNSPAGVPIKRATRVLTEHRDPQGYLANPIRVGCTKGGRLKYAWSFDYWAAGEEGELHASGA*
>UCREL1_6577m.01
MLFSKLSIVASLLAGAVAAPLENLAAKRHEAYNLLAYRMTETGKRESIDEVTYGIIEYSIGKRDIETLAARSSAGDENIYNVAKVKRGSEESEQDTYSIIVYSIGKREAEEIAVREAEKEQDTYSIIVYSIGK*
>UCREL1_662m.01
MKAFTTTIAGLGLAATGALAQSSPPPQLPEISMIKSTASNQCAPGSTINVDIQPETLEFKLPAMFFGTTGHGRTDEVTLCDINVEFTSWWYQYRVAIKDVTYSGRLNLTNDVQLYQLQAKANFQYIHLENGAPIVQPEVRNLSTAVMIDNVEQTAIGGDGDFLDDFEVKGEVDELVWSPCFDGGEGEGSDQTQIQFQFYGKTSDDGDKGEGQFVDGGLTVKFGLAWEECSPNSSVKHAWGESRIDDWETCTYQDTTSNQTSRGIARDIGLRHGLGVRASHRH*
>UCREL1_7320m.01
MQVKFSSLLLAALAATSAVAAPPKPPHHGDVPAVVPRGDAPPPPPPTDLPGKPPKEGRGEHLPPPPPPSNPGKPSKKTRGEHPPPPPPPGKPPVEGRGEHPPPPPPGKPPKEARGEVPPPPPPPGKPPVEARGEHPPPPPPGKPPVEARGEVPPPPPPPGKPPVEARGEHPPPPPPGKPPVNARGEHPPPPPPGKPPVEARGEIPPPPPPPGKPPVEARGEHPPPPPPGKPPVEARGEHPPPPPPGKPPVDARGEHPPPPPPPAGKPPKDQN*
>UCREL1_7747m.01
MYITKFVLAVSATFALTATALPAQSNDGVVDSRSEPSLYIAPGFIADPDAAEPVAHHHLQSRFDKPFMGAHQMEFMCEGGSLGKGSTYRAKASDCETALEKLVGMNGHWDCTGWTDGQNLRYFVLFEYGTCKAYVMADADKMISIGNGDVFAWITGALQFKHEENGETWVSGKGNSPCSSGGVKFSVSGS*
>UCREL1_7832m.01
MRISTVTTAGLILASSAAAAALPRTDSTQVSGADEPRGISLDKIASSAEAAFHEGKDPHHDVKGHKENKGMGSGVGAGKPKNEHRGIDLGKVASSAASAFREGKDPHHDVKGHKENKGTGSGVGKPKKDDRRSYDEEDSIIDEDKTHNETAFGGPDPWEACRMM*
>UCREL1_8480m.01
MFFHLTIFLAGLALTVAKPPGYIHRGMELPEGYTESEITWTGLEHLLDDSEGVNASAIKAVAGLSLKGPIQSVMAQLESMGHSVLKPNLNDTEFESKMDEILAEDREDNTQALRFHECGVGGDGYARTNFIEDGADYIHELPDSDRDVSIDFACNYFAKYAYEVIRDCQEGYKVRGLAGNSMIMFRVVLGHSPEKC*
>UCREL1_8579m.01
MQFFTTALLALCAIGQSIATAANSRPSTGNPITIEIPSGFPANGTIVADVGKATDFLQNKVGIDVIKMLAYSQGMSHPQVGVEYQFPAGSGLEESSVTFTQDVAVHGNQDRVQGIDCEACWIICIALSWFPPAFAMCVSACATKGCLPH*
>UCREL1_8694m.01
MQQNTTTTTILGLAATTAILLNGAAADFTIYLGNTNEIDNPGISFSAAGMQVHDHAPLDCSEVSDMVTISTPSDNDASSGGWACDGCNADAVRDWDVQRFEMYNGDDAVGSETDNPIPLFSSATGSVTLYQTDGTNYDMRDSDDNLLGTCTRPEDPQEMDCSEVIAATFLTHAFSCTSDLTPNAEL*
>UCREL1_8737m.01
MQFSTTIITLIMASLATTVAAAPSAESKMEARGCTNRSYGSWDACFAGCKEGQCNQAAGTKGVWCRCP*
>UCREL1_9097m.01
MHFSLSLIIGALLVVSGMAMALPKLRHNRPKLIHHDTTPDSEIPLTEWGCTGHQLDECAVQEAKGYLVEYGKKFSVPRRTLKYWHNENRTASWWICNCKLAKGDPLVADEFEQVLDILEDKCGGRYRSGWVWSKEWKKTINVGLATDPEGDVEES*
>UCREL1_9404m.01
MQITASLLATLISVVAALPTTTQSRENQRIGIVHSYGQRQEFTELNPGGLMVIKKEDRDKLTFAGIDRQRSNFDLNGAQSVECRIEDLEEETTFGTFGLGGRTGVLLQDVTRDAVPATIQCDLKPQPGN*
>UCREL1_10215m.01
MYFTGIFASALVATASAATIQHQHQQQASALSARQFEGGTCTFEMEQFKPSPEKIEHFTGRGLDGSGEPISFFDMDFEYGGYPVVMRGFPEFFLVVKKDDDDVAPVQYQYLAQKWASDDTEWCSQTAVMEMGDLPVED*
>UCREL1_10397m.01
MRCQSFSLLAAATLAIAAPQQHDGPKLSGGDIVNVAQSALDHDGKLEWKEVGGGRIAHLPSSALVGQAQKRDDPNTFADKSWKHGSQSTVDGRGVWHMCFSTGSMLQSNDLAAYADVVCPTLVKAVVDHVPGGSFVQDGWQIYQMISDVKAADGSGLVSGALNWALGNADPERNEEMSDVVCEELFKAMENTECYADGWTKGIASWARGWVILGDPEMQNGDP*
>UCREL1_10453m.01
MRSATMLIAAFVAAAPAFAHHLTARSTNPLTQRSLCWDLSQEGAECEPANIGGNDYACGNGRTTVEQCREDDKGVSRWAITVQCESPTSRCACQQDGTAICIRGPTDPSSA*
>UCREL1_10729m.01
MRRQQATLLCLTLAGHVVVALPSTAKAAAAAATRQAAAAADECADLSTATPDWQLTNAASSDWPGGGSGRVQLFARHVPTGQLASCNVPYQLTEEGEIVEYDPAATHECVNFGASSLDTTVQLDSK*
>UCREL1_10750m.01
MYIKSLLTTLISALGISTLLLADLAHARSKPRPRPHPLIHEEPLRQEDKPKPAHNPYYYPADAPTRFFEAEDLSLSAPTLMNLRDYDDLWAAYGGKTRIEFVAGRPRVIRILPTDDPRAWDVGRHVGTFGNVTLLDDLIARSDARDHPHDSPWDHPWEGNQCSARSCAVDVECMNQFCSTCVFFTCR*
>UCREL1_10781m.01
MQVTSLLVALTFAILGSTSPAEVEPNKVVDVQPQQTCDISVCKRDCEAAGGVLEGATCWGEAPVCDCRLP*
>UCREL1_11233m.01
MKVVSATLALVALAVALPTSLNGRQFQIEPPSTSFPDPIGEPPVTLPPDTPVLLPPITGPIQIGKRDAVKATGDDEFIIFPPITSPIKIGKRDTAKRTGKDDEFIIFPPITGPMIPDKPVQGSPIKPDPTVPGTPLKPSN*
>UCREL1_11284m.01
MQFITILVGSLAVFGIQAASIHQRDAGICGIDYKCHLNGVPMLCDVGICSEEGQACHNNFGLVDCN*
>UCREL1_11330m.01
MRPIILLALALALLSTYTFLIGFFAGLLFSLATMRGTIGTMGITVATPPTTAPIAAPTVPVATAPVSTTLTPVNAVATIGTTDSDSDSDWEMDTEDHSGVHDENRQFEHLCCLPGCSHCKNLDCEKYPCPFPFYACCANGFLLSSPEDPTEG*
>UCREL1_1550m.01
MLSPKASSCLLAYLAFAFASVGQSAAGPLNARQTETSSGSETVATVTGYAHPLKLTPLETLAASQTALSYATPPSAIPVPEAPPAAAVLAVAAGEGEDSTPSAVQQEEEAATSVCTSITGSSPTATLPSFCEPSLHVNAPEFLTPRNESLALANVTIGTAADKIACCVECVRLFNCVAWRFNPVYVGEPTERLPGGFDPWGRGSCDVVYYTGGIDPENGVTEDGAADLCPNGKVGEVLEGSANVPGPDGNSTDRWMNVYYNGWNQGSCGAPVNVFESGTNAGKGDPDTLCE*
>UCREL1_1656m.01
MRLSTLAALLTGITATFGYSFNICAEGGGCTTLNGTDDDSVHDFPPGYKKKLGYLKIEQVSSGCKFYSPNVIRSPFSVGATFEQSNKNITSLIEWESFRCWGGASSSTSAAVSSTTPAPAPTSTAG*
>UCREL1_1768m.01
MQFTITTLLSLLAATVVAAPVGPDVTALTRPLDQALEEVGRHTPPAMGKPNEFLNQTTTTSTPSSSKGGAAGGLDGLLGGLTGGLGLKKARGVMNSTLL*
>UCREL1_2055m.01
MMLNAASILAFASYAVVANAQVTSLPPSLPCSSTTMCTDILKTCGTTATMTYGGLHSFPDVRGTPMPNCIDD*
>UCREL1_2104m.01
MMMSIFPSYPSNILRFCSLTNLLALHTIAAVHDDRHPRLLTPAAAAPDIDLPAGHAHPGCAARSEAPLTFSLGSLRFTVSGPTETARLTFDLTNIATNYTSRDGLWLPCGDVSESSGVAARGEYCNLETLVLFKRYGGGGGGDGDGDDEESHARISFRGTSDTKLANIACVTSDPTWL*
>UCREL1_2818m.01
MKLLALFSSLSFLIIGTTGAIYKVYEHGNCTGQEWERNVYVGTCAVPNDVGFSSMRLVSEGDCAPVKVFNHGWCAGIHKAKFRGKDTDCLGNFGFTARAIMCNI*
>UCREL1_2898m.01
MRVSFLTNTLALAASSLLQGVSAVAHDTIDTAPGANLTAIALTHALAITHPTNITAATLGSPLNITWVTSGEEGTPETVNLILLGAYKGGDFHHCGVIGENITNTGWLQWDIEHVTVPSNSSSSSGGNTSSAFECPAWAHIIDEPENTAFVINIGDAQQPKYGMYSRTFCILPPPPGSSNATSTASATAAAGIPTPPPV*
>UCREL1_2899m.01
MYHNILSTLSTALVFAAVPLAAGQNYLTITSPMANDVLSVGSPWQIEWDTNIGGQVLLYLNSRSTNSTTLLDCGMIEVPINNIGQMRWDVAENSTFDGGKWLCDNWSSSPDAVIFHIIILSLDDRQKHYSPPFKIQHQAV*
>UCREL1_3420m.01
MKVISSLILSAVAVHGWTFACGNTCEDNTSDMQYVITDYDLTAGSCYSFGLNYPFCKFESTDADEFQQATIYESCDTGISESAVLTTGSGCSFEHQWGSYILA*
>UCREL1_3777m.01
MMFPLSHIFTILTLSAELLVISKLPNPIMPAPSDGPDMPHVHQGIEHDGAVRDGLLSPDADGVRGRDGDPTLPDVRPVSDPDRVDHVYDGVRGHVYHHG*
>UCREL1_4001m.01
MLCSSAFIITVLGPVALGAALPASVARQGSSLHESAEMIKVRAEDGDPDEAVVYAWSTSEGETVNGAKSRRAEEGDADEAVVYAWSASEGDMVNGAKLH*
>UCREL1_4272m.01
MQLITILAAATAALLPTMALAQTVEPGFCPEDDASCSTCSLTCYQSCPEPLSIEECTSLCLYCRRESSACSFVRLDQSADCDACADNCVCSIGHICNPEPVPTGSGSAGPAPTGAGRKMRDLFGL*
>UCREL1_4365m.01
MRVPTLATAAFFGAANAAISATAVRSSTPFSCSAVGGTLVTFADDMSVMHASFPDLNLYVDTPSHGFPPSYSIMYCITEVEYTEADFGTGTDQARFAISSVTWSTDNLTLEAGDNFNQLTAKIDLNIEVTNETSPVHYPIGKDRWSSNLVSERWFSVFWSVRMKNVSDKLPPVAKLQVNLDVNPAIGVDEPYAGKFTFTAKNPNPVFTPCFLGRYGHVLKFDFDIFAETVDGGVSGEGWNVDFELIYESCHWTSDDDNWGDTRIEAWQACTYREANQTTKRGVLNPNGKGLY*
>UCREL1_4369m.01
MTLSISTLLLLPLGVFATPTEHGIATTRAIETAPFTPGSEPYELCTSHTITSLDLGDNVGSWISCLELQQWANDNPGKWTINDPADPEYWTALDKWDDCALVVENGTPTYVGNKDVDKLIQYVFFRTGTHMGSVEAKGTLTCTGGVTLNWWLRGSDGL*
>UCREL1_4437m.01
MFVKSLVLGFAMASALPLHLTADQSTSGFEQTSLGHLQNSTSVSKFGAGIAQTRHSTDSVEEVNIVGNAGQSDGLVVGLAPVGQGLNAEKEGVMKSVESRGHYLVIIHPGEPLPPVLIVSFVLGGILVLGAIASLVLFCIDDHKRSRNTSEIAKARSENAARIARLFLTPTTKNEEPGIINSDVESQMRGINATQAQHSSVDTKKAVEAQSVVTPPVDCHLTTKSNPNSGKPISSLPKVTYGTVGF*
>UCREL1_4522m.01
MHVGQTIFTVLTATATAAATLTPTWHKLKLGMTLAEANLNTDRTRIDDLYQRARNGSDGNALEGAQKEVADILFERFYLANTLQIMALRDLNDYLSLPVDDPATWYGGVERKIEEIDFRLPENLLETSGVFDSTDEQFPIQDIPNCSLCPVQW*
>UCREL1_4630m.01
MKYIAVALATLVANVTFAAAWEGRCKPNFRCGGEDEGGWDVKCYTGTCECPDPGNIKCSWTDTWDEAAGAQCHNHGEDGCAAK*
>UCREL1_4646m.01
MAPLAQLVLALSHLTLLPTTTTTTTTTIPFTDSPVAPTPAEHYERYVTFLAVGTRTYTCDPTKPSSAYGLAGWDYDLYDAETDAERAFNLGKHGFLLHPNGGGGQSLFYTANNTLTYWVGRGMMMVPDPVATSPLDLALEQTLRTEASEPKAEAGKYDLGLAVYATRFGAVGGNLPSDTECTGTRIVESEAYYSMFKQVR*
>UCREL1_4889m.01
MRFLPSSILLPLASLASFSSPVSAQGPGWTGIEVYYYTGPNCTGTEGGSAVWGCQLRDVQSAIVKAGEVFAHYNTNCMDDEPARFAVEDGCFSAEGYRAWDALPLEDEN*
