# Supplementary material for: Kingdom-Wide Analysis of Fungal Small Secreted Proteins (SSPs) Reveals their Potential Role in Host Association
Source: Front Plant Sci. 2016 Feb 19;7:186. doi: 10.3389/fpls.2016.00186 (PMC4759460; doi:10.3389/fpls.2016.00186)
Supplement: Supplementary file 11 [file DataSheet1.ZIP › D.septosporum.SSSPs.fasta]

>fgenesh1_kg.1_#_483_#_isotig09836
MIAALLLSHGSIICCTRLSCAIVEPLLAASDRAPVDRITDDDGVQTSNLQAPPHTPSSSMMTRQADDLASTCDQHSSA
>estExt_fgenesh1_kg.C_1_t30394
MLVYITTASSSSSLSFAVARIQCRYCPWYITTRIASRGIILGASRCNQGLSKD
>gm1.1985_g
MHISTVIAPFLMALACASLAVGQENGALTGNIAKRDEDGLPIHVAAEERDAAPETPFVKRAYKDFYIEYDDDTNGK
>estExt_fgenesh1_kg.C_2_t20002
MLYMRLYVLLLLPSSSILSGRFVRAILTAARRPVVSVKAVFRLGSRASRTCRSSRHELQRMPSNTARNGNTMARITGRPVKARQPGDHHGHIATSNLACLH
>estExt_fgenesh1_kg.C_2_t20273
MFYLSVHVLAACCMYRLDPQAAYACEDDVVPSPSDDSLRTECTMGMSLRPHIARGADSLGGTPRTRIRQSACTTRGSYGLRHIENTFTCQCHQDQVAGLNPTRPSRAVYVSSFLWCGASLKIEWAGLRAKAQGLRANESPQPAPSPAAGSPRHHCLQAIVSFLAKLRALDFVLGRHDRYFEYVYRQYQIRTHVRCTVTCPSW
>fgenesh1_pg.3_#_137
MHLPFTAILAATVTSILALPTIVDDATFFNTTIADKGHHKHPVVARLQLRERDNDGKCTGFNAFKRGKAVQVHANKCVILDDKVDELAEDFTYVPDKKLEEFRHNDRLDLEYKTCEIKAFESEDCGSGEIAASREYNICKLCRRVGEQTDDVIDVSKGNFWEGASSSERTGYQVQLEGWHLLCIPAPKARSVMFECDLPWA
>fgenesh1_pg.3_#_537
MLLVVVACWNITPSFAFVSGITLVQQNVAHVPYESVTARSRIAEEEEPHHSKESRSVSSCGVHLDNDEYGYESGDSALDKYAPTQLDVLEMVPDSAIESYIDDDWEENGGDHSSSFLFHAGCNS
>estExt_fgenesh1_kg.C_3_t20111
MPLSVSILATTVSGTATPAAFDSGSSTISLASTEAAVDDGGSSRDSIPPHDWCWSFDETQKDCHCGLYSLIDNLCLQKISVYYGPRLDVALN
>estExt_fgenesh1_kg.C_3_t20149
MYGITVLPSMLVFLATLQPQAHGFAVLRTSFLLSRFPTSAFRELPFRPELVSTVAGLSKWECVTYWSPILLPLGWSCAQTAALPASRRLRPLAITAIWYSNTLFEPSHQDSTTLIGSTTALPLGRSVLLTGSPDGTVSADRCTK
>estExt_fgenesh1_kg.C_3_t20192
MRHEILLACLHCIAVGRLEERRYLLSSSAKQQRLRSIEKSALCTCLDARRRAGPTYQEREQGAQRSLETTSARRPSGCFAESGERKTFFEIGTRFQLDVRPANMPLRCASSANRTTHGPRGYNLTHRTAVPGVLGRAALVEPAGILYLVVGVCPCAVWVEALDLAEEQTYLEDHSPQSSHRATRYNHCIAKLILPGHCNTEQGDTYDAGGGSGAAAVVLVWVWIKAYLSDNIPMITDGRRMRGKLQLSRLLLQPGSTIVRRSCFYPGVVVEVSKVALCIGRT
>estExt_fgenesh1_kg.C_4_t10201
MVSNLRSMRLISPSALAFPSSFNLLSSPARKLCNDLGCNSSACAGLRATSFAVCDRTTGANCVLACFCAATFAVSVDSRGVCAIRALRSCSL
>estExt_fgenesh1_pg.C_4_t10277
MDASASASTNARSCDLLLLALLALILAVIICFASRTRNRKTSVTTYSHDDTTSIQAHDDRTTNPPPLTNHSLHLCRPVVYKYKKIPSYHNVARPKTVRSIAGNLERLLDARFVPQEVCWTIMKGTWKLAQYAVSGTALSGFVVIDLDYTTGLNIGFDNGEEDARRGKDDGSHTQSTNLLLQMNAAMETLPCSHWLTNRVEVSHGGTWNAFGHLHAVSVLARAIRFTFEVAMNALYSQACNQSQKVTYRAREACGRLLSLLRNAVEVAAVRRHSTDRVTIGDYHVVA
>estExt_fgenesh1_kg.C_4_t10308
MFHAGLSILLLDAIAPLRALTWNHIDAIESDFATISDCKAACRALIRRVLYRSRFGTILTGNAARG
>estExt_fgenesh1_kg.C_4_t10430
MQMRRHVLPLLLALAAANPLSPDKHGAKPAGFGVTVSASVLLAQEQSSATAYCSSFLGLKPSTVTVFTSTSTSVTPGGTTCPLPLALTTASTTYPDCSPPSAYTQLAAREKRAYGAEVNVKPKTS
>fgenesh1_pg.4_#_494
MQHSLYHVLYQLLAAMVLTQISMACPGLAGTCESGGECDVPRVGWKCAAQGPRARGNDLDMPPLDHEMQGQDINDMQKCERRDSESKDASLWKDTPSTSLVCKQMMKHIKGGPIRPHAHESVSLARSIIVFLAAAVVRRTEDAVLAAV
>estExt_fgenesh1_kg.C_4_t20095
MATMSHSGLFGFLCSLIVASSPSPNIGDMITPEIPSWQYALSYSLVVFPLCLQRCFSLLSTFVASLQFAQHVKPDLSDTV
>estExt_fgenesh1_pg.C_4_t20184
MRLALITAVAIHALFVTANSYVENDADLAALEEEQRIERDVDAADAILLEAVATAFLDKRDPEPESHALTSSRTSAKHKTCPESCPAALRAAFSPFASWSLAKDYCKAVADGTCTDEPRFKNIRESLIRDSELFCCCIACPTSKSPASGNATVPHNTTSP
>gm1.5097_g
MQYTLAALALAAMASAIPAPAPQITPSPKLDERQLGVFPISASGSLVGGVGPVPISIPIDSLKLYPSSVLDVCLGGVCLPEITTAPKPREVEERALPGVGGIVTLSGGQDGTIGLASGSFGPIIDPTAIKFCDKGSYDGANSYANCPIEVPLTLPARDAAPEATAAAITYLY
>estExt_fgenesh1_kg.C_5_t10211
MYLLSLLLLPLLGACIALPHIDDTPKEQLQRRHQTISTTKASSPQPSPPISEPGRALAHSQGTDNYNQFIADSKAAAASGHSSSAATQALFSSYIPKAGNPYALYYKNNGNGNAAKAALNHYGLKSAPATGAAPLASPKGAPSNDQTSAMIRIMGQKGLAKG
>estExt_fgenesh1_kg.C_5_t10250
MPARRLPTGYLLAFWLQTSSVTRLRPIVHSFPSLRTIAQVARRESRQEAVSPLQRITSYCQYDHRCSAKVSQGGSSGKISAIRNGVTSVFSSSSRKLQYRPSLFAI
>fgenesh1_pg.5_#_426
MSPCVCAGVVIAMIGIHLSANICQYRIRVRLHPGQIDAAMKCFPRSIASNGPEKTNLIEAKSQDHCNKSNVSGGKEAEGHPSQPADEWQEEKYDMPTSKDRRKPGFGDELLNLEHVLEKAKQGESMSFIWINFECRDSRRCQCLLRVCFGWRGAPYLFGQIFNLQVLEKIMLDWLTVAKRQGYLQDKRSILLPFVAWLN
>gm1.5527_g
MQFTTVLISAILTAMAAATPVRSANKMNSIFARDYQNFDCSCMSGVYCTVNNAPNCAYEDCDCCCDAVANEEPTASLPPVGK
>fgenesh1_kg.5_#_697_#_isotig11202
MCIWEPAALCLCRLSFAVCRWTCALCSGWREGCGLGGCKQQGAFVLGGPAAAV
>fgenesh1_pg.6_#_271
MIRFDWSCQAVALSITLLLLPFAHTPRLQAGSHVSSPSQIFCAGIPCLRGLMTVPLRRIYRTQSIIPASVNAIAEPLAGITRFWRTHRVNIVDFCGVISPIDEQAGYARKMISDVCQIDDEKYSAAGNPADPRAGWLREKHVAWSWLFGLLSEATPSIWWPIIGSHAKHLGSANTLFVAAVLQRHGSQPPCAAVVVVSRVSYRGRSGTGSSASHGLPSQGPQPKRATYVARAGTSTLVALPLRDATRVSSRQLSLCESSW
>gm1.6478_g
MPVDYLKLIAALMCCKQLVLAIVAVTVVAAGGPDIQSSDFPQAYRSTCGPAMPPFNQCNDRDDNTTMTTLGQTEAMTPSYPVNSQNGGNNRGNEVHRWMQYCGLQQQNNGGTTTGTILPPSATTSFISSNWYSPECRTWVYTSTLKNNGNQNNNGIGNTYLATSIECSNQASFTGGDYGSTTSWTTEPCQTIQNGQVYQQTALVGVVPDGARQTFPADAGNTIPGVGVYGGAAPTYVQPYSGAAGGFLMAASAL
>estExt_fgenesh1_kg.C_6_t10420
MFALPLVIWFDSLPFQSEGTTTCLELWFNHQYRLLLHTRIPCATSHRAKAQQIPCARIALTQGHPTQLR
>fgenesh1_pg.6_#_570
MHYLRLLALTAGLEPMSCAIPWCWDAQSCRRPKPSGDAGRGYNAGSRGVGSWRSMTWRLDDWWQRCWYYSQLGLSSAMLHPGGAAAVLVAGWRRYQRSLGAVTSYHLSAGPYLLCPITLSGARTSLLQLLRGAIGLPARPLLASPPASTTVRVGEGVGVGAGAGAGASRPVSQRCSGGSILHQRSLVPLRPEHPERARQQRIPPILAVAQLYRRKPAHALSLPSFQTAFTA
>estExt_fgenesh1_kg.C_7_t10449
MTSTAETSAAAASGLTFLALTEVCAAHQKSTIATNVTFTAAPEVDAKADEQDFRLYPHIRSSIPTQTATIRT
>estExt_fgenesh1_kg.C_7_t20003
MILCYCVVSAFIMFSLWCGGYLDWKLDVRAPYRDDPYSTSSGRQPQSTNEIWYYRQNQHRQRQRDRAAARGDRAANDFEELQRRYAAAGIHISTRELRYQLRQLERAPLAMRSHSDGTGPDTPDVLHALERERRDAIVVATLRREGLL
>fgenesh1_pg.7_#_582
MWSDCSFTVPFFLAILILGFFKDPSNFQEHIIGSTFSLRPPSSTTSRHDNPGLPTQVIEALQPILFDRRDQPFLAWSTWNFQSLSSPLPDPTSISIPPGITVLHKRIPMHQHLSGPILRSCPIGHDILTIDRDPDLERFGEPSPHKENDWQMKLSRIDGVDLGGRAGEGGWKTRNVGLGNEYDSSG
>estExt_fgenesh1_kg.C_7_t20146
MQYTTVLLALAASAFAAPAALANANANPQTGVAGGVGTDSTGVGGGIAAGVPLVGVGAGGGAGDGGIGGGAGIGVGDLVAVQVGSSTDPVAGGGTGSGIAVAAPGVGVGAGGGAGGEGAGGGAGAGTNLA
>gm1.7568_g
MKTKQKLKRLSRKAAVFTAVILTNILLSVVEIAKFLGEEETIEESTVKDFAMTRSAQPDHVELEGKRRSMIRNYSKALREMYVPTIDELLNEEEARRGSLETRSRLCGSIRGWRLMVSITPGGSNAMSAISRVGRITPS
>gm1.7979_g
MARFPTLFVIITAILFTTLTSATIRVYKDCTPSLRTYVADQLEAAIANIELVAKIRNKPEDRLEMQYFGILNQGQKDRVAETYARALRNRPMLIFTCPKRGSELEKICEGSLDADVADNVQKLGLSLMIRERNELVLCPAPEVGADLAFVNKLTIVSAIIEAMLEEKQASFEAL
>estExt_fgenesh1_kg.C_8_t10463
MRLNSAALALVAAAAISPRGVGGLVIAAKTFTEMATIPLGGACHTPLISQGCPKLSIEADFATNLRPSEGMVIAPSIGTSWTTTITTEVFLSVQ
>estExt_fgenesh1_kg.C_8_t10493
MCYNIASFSTAALLLLANSVTVRAYYCTFYSDAACTNQVGSVSYKINNPNCFANPGHFIKCDQKEYFLAIEQYPQGQCSDTPEAVFGFPATQCTNIAALAEQNYQYKIRVDAPDLGITGNTKPKPRSVHPHDSSEVSTRQTEEDVERQDETPSRFLGSMSAKVRSTLEKRSDSCQAEVSFYYGGTCQGPAAVYRETVQNPKKSDGYSQYVSSCHNDGLYGAYILQQSTCDLIFWEGEDCSGKEHLLQTDPLRCDTTNHGEYTIRSWKWQCDMDACNDQIYK
>gm1.8178_g
MGPTTLTLLTFLNIGILSRQLYTWYTTPLHHPSARCIIYTGSNFTQCTSWAVTNLRNADQKFMDTFLESCGTGCKTLDTYKACELVRVVDSVLQYECRTEEEMVELRRDDERIWGRGRGSG
>gm1.8287_g
MYTSAFLTAAFAALAFAGQQGVERREACEPNCDSDRGDYRPDSWGRGGGGGGGFSGGYVGGSSQDWQRHGGGFDGGRDGRFDPDGDSNYNYDTASGRSEYHSGSFSSGGYNQIPLHFDGNQRDVPIDQLYNYDNTCSSIRFPQDDPCQQCEGDWQKLRCIAYGDSEGRDQIGNAFNYNDGCDFGSPTHVVTLRCTYNN
>estExt_fgenesh1_kg.C_9_t10195
MFGACVHLLQAVALSLRVFFPSHSTFEHTLEVERFRVSSQDTREATDSRACVSATIQIRCRCFR
>gm1.8746_g
MRCLLLLSALASFDVLGVIAGPVPDQDTALIPRADAGTEAAQPNTVSFDLDLTDSSKSKDDDDDGDTSCWWWWKCPKPKPTPKSSTEKFDWCFWGWCKPDDDDNKPVSWYGYQCPGKDDLSCDSCGGETGWDGKEYATKGWAAGCECSNDDDDS
>estExt_Genemark1.C_10_t10079
MKYLASSLLLLAVAAAAPLKDMHGHDLSDHSSAAAAFKKNFRTFVGRNDGDVDKFMDKAQKTTDGFIEAATVWKRDAQKATEEATAAITRAKRSIRLRKHIAEGDINAFIQCEQAGVEKAATHMESLHCAADDAFCARIAALISSDLSSSPSPFPSSLHHSADGVASEVEEVFATISYVQKLRANKESIEKVVEHDQKAAELATVQETRAKRGSYFADMDMKKRVKFFEREVKLREEFLGKAD
>estExt_fgenesh1_kg.C_100183
MVARSALAKMTPLLAIVAALGDHWLDFLVEVLRGQRMRTSEEAQAHPGKSPSSSNDRAALLRSVLNLSRPLLKHCIYIPSRGYGAASSILPSTLPQSSDPSCATINSGYRVCPDCACRDCRTA
>estExt_fgenesh1_kg.C_100209
MLVNLLLLTSCLASTSRADDSDPHTGHDVGVTLGVVGGCAVVALIFLVARKKHLFVQITPGLGETYGQGKTARQSEQQGMERFIEMLDARPNR
>estExt_fgenesh1_kg.C_100261
MSSSYSLTRHKLFSAALLTLYLNVSPKPAEHYEDRSQSVSGQRVLVLVQDTTVSRLRCQLYRKDRRQEGHICGQNSQTLCRLNYIHDGCRIVRNKSKDSYDQGRVVAL
>fgenesh1_pg.11_#_62
MHPTKAVLTLLGSSQLAWTMALEKTPLLEKIPGLDKRSGCPNGGYLLYSTPAGPTCITALGLGIAAAITVPTQALIISSVKAVWTSNMPVAVSASVPAPSKKRDVVPQISARDVTVNSYTVEGISGYDSHDAENPDSDSDWASIIQSIIQYMDDEQIECLQSIVYGDATSYENRITVWINASDGANHRSC
>estExt_fgenesh1_kg.C_110358
MNLFLCCLGFSVRTHVLVSEHALTGSARAFTKRRDLHLATVLNDGPERVARSADYRATASGSHMT
>estExt_fgenesh1_kg.C_120097
MKAMKLLTTSTISLLAALLFSSTSLAATTGSSATATTGDSNTNTASTQSASNSSPSNTATASATGTESSNASTTATTDSESRTTADSNAPQATYDPNDSDLFCIAPHSPCHAPAHLVNGKYWSSGGNPLAAESAS
>estExt_fgenesh1_pg.C_130101
MAWRAIVGRRFQCHLVVPCAVAVFLVSSRDGLTYLPPPSPPPVDTSPRPAILQDATERSILSTRRRRPPTLHQLRAKQRRPTLSATPSPPLRDTHSLIHLLTTFRLNGLLIPSCHLSKSARTTRPLSQHLPSLSHNTTSSKASRRQVIGLAPIVNKQYTQVKGPLFVCYIASSTWAALTAAARATQGRKHILYAAVSRPPPLPWPAFDSFWPFVFRASRCCNYRHSFAKTRHPKRRDDVLEPTIETESVPVLVN
>estExt_fgenesh1_kg.C_130133
MSHRSVQLGTAVSVIQAGRSFARDTPQVPSSFFANKMHRGNVRRLTADITDLVAWINFTRRPPVLDRRCIDFLLASLDKTQRLQDCHGIATTPFYKA
>gm1.10847_g
MVRMLVLLIVTLLPPCILGHAFGHFNVWVPGWDDRNCEKPGWGYAEKVDGNRGCHTFTSSSASWQLHWKKHRGDRYPSKYGICEAQFWKQPQCPGSPFAVQKHVNTFDIIGKCHHAEEDGTVTGHGNLTGEPIDIWSMKIQCHKHWYGE
>fgenesh1_pg.17_#_1
MKFFLVAGLVAVAAAGPIGYGKPSEEQDNYTTQSPKAYGASGSGPSSSAPSYDNASVGSNTNDGSVANGNSVSSGKGGSTSGSAGGDTKSSPVSAGSGYSNSGSSVTAPTYSNANGAVNGNANGELSGSASGSAWGG
