# Supplementary material for: Kingdom-Wide Analysis of Fungal Small Secreted Proteins (SSPs) Reveals their Potential Role in Host Association
Source: Front Plant Sci. 2016 Feb 19;7:186. doi: 10.3389/fpls.2016.00186 (PMC4759460; doi:10.3389/fpls.2016.00186)
Supplement: Supplementary file 11 [file DataSheet1.ZIP › B.cinerea.SSSPs.fasta]

>BC1G_00514
MYTSTALSFLCLFMACIEAIVIPAPGQMRISVENVENVENVVAYVGVSGVNLGCVVSDDNFPAKSEISNNTGTANCWNWGVSVTDLEVTWGNFDWISLYRGSDCNSSDKITYLKDNIDLVDGQSCHSTDIVKGQQFVNLLSSGSILFGRGSAPPSDILVLPKATPSVDSVANRLEMLRNEEL
>BC1G_00657
MHRCTVVFGWVVYALRGSDGACCISGKKYFDRLPMPFDWNYLLRCKQMSVHYYARLHGLWFQYLYRIGTPAFNFGFD
>BC1G_00732
MPCFVFLLVRHAVGISIGLGYNAVVNPSLAPNINASNGMPPPFSREKTFSLFLRAKK
>BC1G_00833
MFFMKLTVLAILLVGFCAPMKSSTLARDTHKADESVVYPDYRRSTSDESVVYPEYQRNAPSNDDKSIIYTDYRRSVSDEFVI
>BC1G_00958
MLFQVLFLSICLYISNSSSAPHPYNSSALTSFTSGTQSTENAVRDLSTKDILCWYGTAPPPVDSNTYVYEILENVDAFNFYVCDRNLDASAKVLVQLGLSYNINTKIDTRQTPLVHNISVRITNDAQSKFPSSVWYRSWFLLPTTTSKVLDGRIIGWQSFDNCETILKRRHSILLDRLWCYLGVRVSRGCAGRGHYVKPLCKAFYEEIAWIFNKKVVCD
>BC1G_00959
MYSQYIIAFTAFLTSMFQTTVGLVIPEVHPSSTTPNIAPRQEGYNWCHTERLGTCTLAYIIDLTKPHPITIQVTDNNCGDALGGARNLDIGSTLPDFETDSRRTDPVTKFTIKSVVNGSPEIKADGKTLSWHPPASADARKIHTAPFDCHMR
>BC1G_01075
MSLAMAVFAVLGCARMDEMNCSDNMVADECMLLLDWSID
>BC1G_01077
MSYLLVWICQTICQLLLPEKLMDLMGLMGLMGLMDLVTQLDYTTLLGA
>BC1G_01111
MSNLIRQHAVILWSGLGIVSTAASTFVLTRISTRKLYQKALDRSQERMNDNAGGKHQATEHGGPLGETKMEPSVKHSIGLTIRRCTCRPIASGITNWPEIRKIMSAFENADPKDCKGSQRDVYRDKIIEEFSLGTEKLSCDTLKRIYESIIERPYQKNGARISK
>BC1G_01169
MIASIQKLAILALFFGLSTAAPAPAPASDAIPQVSAEVLPVFGLTEDMVAAANITSRDVLEARAILATRTASCEPPFLPHDATYGACVLPLVEQAREGNTIYMLVLAEYMTGHMACPTDGIWGGAARPEAAIFLSSNLGLDYDFSETEAPGC
>BC1G_01392
MIQTLGCKVFIGIGALFLGSVLHPAEFITLQEGLSNIGVRVGTNSIHTSR
>BC1G_01556
MDVMVGTILLHFVPSTVYTTEALGSCKPNCYIIHHATHSNGDVEISRHSEITSPHGVLLTASYCLSGHLALGFWEGSGTLFNGDKTSSSNRTPRFLRSQ
>BC1G_01659
MATIAIIIIIIITTTTTTTTIPYRRPSYRGDGGISKPILLFSDSVRVYHFRNRKIGVSIPGYSSS
>BC1G_01661
MATIAIIIIIIITTTTTTTTIPYRRPSYRGDGGISKPILLFSDSVRVYHFRNRKIGVSIPGYSSS
>BC1G_01886
MTKWLAPFLIHVGAATRESLYSPTSTDLQIHCSTSSLEPVHATSVASTHFLLITIVCAYHHVEASSNTSGRVAGVP
>BC1G_02302
MRHNVMGPSPGGALFVTLCAALRSQIAGGMVKLERHFHFQRLKESSVSPSARSRFSVGSQSTFGGVISRADDK
>BC1G_02697
MIRHDRGTKSKREDCCIIVLIFVAQSCEEYLVRSDKSPPPDTATQIPHPLLNIPEILT
>BC1G_02701
MYPKISLQATTAIAIFSALTSALPSPIDTNTKTSACSAATLDTTCIDTYNSCMTSASGDNDAIQSCALNLSTCTSTSTTAKRDSENQEKRVATVCTNGAVGSVACVGTFATCMQAAVGAGQITSCALALSACEVGVNTK
>BC1G_02959
MKALWWVAIVLALRSLLGPSHGSARDWDHHESRGRRYNSRRRRERTRSSERYEYDGDAGDFERLSGLGETLLDLLGTETKSRSKSKSRRERRKGSGREREGRRRDSFTY
>BC1G_02967
MLLSLSFSLVFSFQIIRVRGVKDNRLGQTLWRCAQHTSSSPESPESPSSPGITSLR
>BC1G_02974
MQRKIIVPLVICIQVAFVQKQDGLLRDIFGDPGLECMQPKRSRRFHSYAIGGSSLSHTAPKKKLPRQFPTTMVNGPLWRVTCSAPDYNVIQHPKENFCTALTGSDNGLAGIWDAMPASEWGLDLKGRRPISSISQTNSRLLLRYDINVANVDQHQDSAYLIYQTTGIQGPETCSLSVICRLDWVFQCTSWEAEW
>BC1G_03607
MAPSPRTFLLDLMLLATSALENNPQLKLLYLGWSDGKVVSGDGVSKIDVA
>BC1G_04003
MLPWPLVILVGVKSTTAAMNAQQELERAGILGATMAPGNSVTVIHRQQVSRHEFLIKHHGDFLKDRVHKQLKYFKESLKSEMIKSNDQERKLDDKLALYQSMLMENQKRELREELALHEANLIQKAKQMILTELLGLETRPDGDIGRKPDLQIEKELTLMDQYLLLALEYRWKHVVVGSYNIPEEDLQKFGRLGAQDVY
>BC1G_04280
MKASISLVVLAMATFGMGAAIESRQSSWGPYTCPTKAQCEASCEAAGLASISVNTAYDFSS
>BC1G_04325
MLACYGYLLAFVQAADPGTVHDALGSNQGEGCSNLNRFKMFNPSLYLFALAMKRSGEG
>BC1G_04347
MCLRMLVFAVSWAVGVGVGVGENGTSLGMCLEIPKPSDMISCLYDECLWSVCHLISKEHFPIMGWWAVLLFHDPKERCRIYFSDGASQDSCKSKSNPKDDGWMGGWIDGWIDGRMNDLLSTMYGQVLYSLSSILTGEDAPSSSPFYAARFRWPLKVKLAYFLTISTLQESIDDTPQVLILAPKSEILNPKS
>BC1G_04575
MNQRGGALTSVCSWASAESTHFNPPSHPDIIPCCGCTYLRMYDIVIISDCSSPSEGETELTGYQPLLDVTAGKEKGVDGSNEGERKLTR
>BC1G_04862
MPLVYSSSRPHPCAPCVALLVAFAARLDELHLNTHSFISQARENLFLTATTTATVEWSWNNVYVYRNGEWEWRFRM
>BC1G_05590
MQLAFVFGLFAIAPAVLGAPILTKDMAAPVLLTGRDAAPIEKVSSMILAYNDDLSVPESADVTPRAAVASDKVLSMILAYNDDLSEADK
>BC1G_05647
MSNVKVVSFHKWSTDHASLSVTAASATTLYLLFSSVQASKCRFHLNINSWSNSNTSTRFCTFSKIYPWQHQPGNGTHWNFYVSSLP
>BC1G_05680
MKLSTLVKVATSIFIVGVSSSPIPAEEGADIAVEGLKKVREAAPTEEDIDIVWGLKKAHPALNAL
>BC1G_05692
MAECIFGAAVFLLVAEIETMCTAKPETRAGKAKARCLHGTKTLNQQRRDSLMA
>BC1G_05955
MIWLMGNGTILVVLSGTATSGAGGGDGMYIMDVGREWMVLHLLNGTIVDSCTYWLYRDID
>BC1G_06204
MALCILGFIYGMQVFSILLGQFKSQSWNSNASSRFEHSNTVMLKGLSVKGLRED
>BC1G_06270
MSVAIYLLSLILMLTSWRFRSAMKWPNFCRDRFLVKPSAAISAVGRYNIVTGCLTTRLISLRNLRVASVSFDVRSTPSNSASVVDVVTVSCRDAFHTTGPPNREMIYPCDDRRES
>BC1G_06469
MASSSMAKRNVSLALLLLPYTETQLLSYEGPPKVPATQLSKDNGSLRGIYPSRTIAGAKASSYPMTLFSNFDPKRKLLEHDLLCDQLSSL
>BC1G_06786
MRFMFFSLGLCYLIDGYCDVISGGAGGGTAAAAAAAAGAMKG
>BC1G_07015
MYSIHAPLALFLFQSAQRREDGKPQESATNHNGAEENMMRGPFKVAYLLVGLGVDVGLVLSSGGSFVPVAFRRAIHMCLALDPQESSVGSDLMINDAIDPLVRGESGR
>BC1G_07610
MPFHCAISLCHFIVPINAKLQGVLQIHRFLATRFYLLQLSLRFSSKDYYPSFETYNLGFAKPTLLQVA
>BC1G_07629
MYSPSILIFGLTALQAVFGIPIPKLPTSSGNITAYSNNAHIVSMNRAQITKSHEITDSCQLAQESHLSKRSLESNEVIECPLGFMPRGGSRIVTCVSIHLKLEKQD
>BC1G_07836
MVRMFVVGAVLFLETTRHVVYATYLSSRLNQHHTRYRQPFDNSVPVGGSCQILTTCRSSQQPSSPGNGLNHHDSFCLYKTSGALY
>BC1G_08142
MAFGFRLGLGLGLGFGQLAIDFSFSYSEGERRGGGRDSWVMKL
>BC1G_08357
MQFSTIFAIFTGLTLVAARPTIPAALQVRVEECSCSDAQNAYTVCLLESCGHGCTDEDAAPCVASVEAECITDWTTCPLPPA
>BC1G_08414
MKFPITLLTLSTLLPLISAATSAKFSLLSKSTYTPYNNVHFGSVGSVSGTLVAGLQPFQTLPVGGTINNGVLSFIGMDPSDDAIPAYFIHGAAGSWVQLDVWASPQTGYSLDKSGNLLVSGAGAFYACLTNTDFSTGVIGVFYTTAGAPIPSGCYVIQLQAVYCEEDLNNCA
>BC1G_08486
MFSIILLELAWAHNVITLENVRVVVVPSNNEIPWVLVAVMVVYGDPEGVEVELERVVVKFGSEESNEEATLKVVATVVLSAVLDAIEDAFSNAQY
>BC1G_08911
MSDLILLLAVLLHHSMVYLRNGGKCNGSRLFGLREMSVYNVPSASASAHSLSPVKD
>BC1G_09358
MTLAMEMIGLISYIIVGTIVYSQAWQRMALAVEVVIEISENVLLLNGKLRGGRESPVPYLGI
>BC1G_09515
MFFVDCLLLVTGLCISAEITIPILTFVDHNPRPKIPMLSEAIGNVHIELPPIPIFRIYSSGQNRRIPEFADMQQSIFLNPVTPGLEWECIEFSRDSEY
>BC1G_09619
MVWVVFGVWVFHLEALRGACFSAFRMRSGLGKRGWGYGMGGREHDSEGGEDWRDLGRWERLRRSGRRAREFGWRGACRMGEVMTSHHMIGAREWDGGVVRQDGIAIFACDDRDAGLCASLRH
>BC1G_10030
MTLVVSIIASLVVTGKSNHPREGTYIAHCTLHIARCTRKIAKDCQRLAGLAGLAGWLPYP
>BC1G_10122
MFPSKTFLSYLALATIVYAAPVPNERAISVGIIGNEAIVEGFNEDLMYKKSRRSSIYAGIIGNEAIVEGFNEDLMSKKGQHVGIIGNEAIVEGFNEDLIRKD
>BC1G_10128
MLQIFALAAAIGAGTAVDDDFLWQSRQRFQ
>BC1G_10131
MLKCPAWLAAFAEARCTRVCSNTLCYENENGECHPPAGAMLSDPDALQSASDQAPAAGCHNSVCAATRTPPSILTKI
>BC1G_10258
MYRTFLKTLLSILLGSVTLPSKDIKEVTERDCNFAGAARIITCGSFGQDVQDNSQMQAEFETSAAELDKYERKHACIYLADSKLSIKM
>BC1G_10269
MCLAALLTAAETCIGSCKIEIAPSIRCTNLGGLEVFGQHQFNRDLRRVRLSLRTKIAVVNFWYNTQL
>BC1G_10516
MKFTVATLFLATIFGMVIAAPLKREEAAVASTEGAFEEQKTIVIVRVKGEEVEEAASKKRDEAATASTEGAFEEQKTIVIVRVKGEEVEEAASKKRDEAAVASTEGAFEESKTIVIVRVKGEEIEESAS
>BC1G_10556
MDLRPKLSFLLWRGFALDSTLASSLDFPFSPSTRKRGSGDDPDEKKPDTKRPILEKKENRR
>BC1G_10693
MGILVVLELSAVSAISQLESTLVDAEPDVESLSEAFWGICAGFMICG
>BC1G_10727
MSMIINLSLLVNLISLCLTEDKVATNSSPIKSSTHHAREIPPDMDPLSITVSCNTDSANEYIASHRPHKGTNLPTNQSSSCAHIVMNITLTMQVEAPNNLKVYNVHGKITT
>BC1G_11131
MLHHKVGWVAVALAIYIDNSKSDSCGFTETPRREAFKHDITSLRHISQMRFTDQVTGTIIVKTLDDEARTLMTRRHTIFIVSYQLRESRKWRKLAEIIPISLLRTVVQSFDI
>BC1G_11278
MTSMSRRMISGSKSCLLWGVAAVIVVIDTLSAFGLPIIGVWMSNLMELCAMADAVDQFLFSLLLKTKTQDKQPETGIGIVSGSAKSKASRAVSKS
>BC1G_11396
MVAESLGGVILTITLTGQVAAVQAKSCATNSKAFFEFCDDLVSTTRK
>BC1G_11468
MAVAVAMAMATATRTQQSHSNNTDVTTMDTEEKHVVWLEMRIRIGNVHEHTQDQADAHSPYRRHRQYTGSLTLGLRYDNSGRKARETTDLDLDVHGNAINFRLSGISGPASIYGTAGRKDAI
>BC1G_11478
MCLTLCGLIQYVCSNFSASVANVQRKEEGMKMRMRMKLSMKQEWREEKRTMVIEETGKGFFEKGSFCTS
>BC1G_12185
MKLVLNSATVIATLLLTHLASAATLGQRAAETTYRGTCQTGTQVCAYDVDETVGDSCNCDTSQLCQGDGNACFYNDTPGVRFHCPCS
>BC1G_12349
MLIAIFFITWVRLTLDLETNKTILVKTSSFGPKKKSKDTTNYENKSYDEENDFGHALRVCGYLKSLKS
>BC1G_12415
MASTTRSFSFIPLFCPSSSPSPYSPPASSKSRSKQPKYPRKARSKPKSKRNGPEEQELLTEAFQRERNEECPCPSYLGGVGNDGDQGE
>BC1G_12732
MNPVSVLGLTASIIACIQLAQALSKEVGLSEHNRTDLERMLRTLRRFLASYQGLKNIAAIDESGGRFCLVKQAEQPWKESQEIINEVQQRLEEKNLFNQWIRGGVPGTGKSTNVCQNLTISRSSLILQFSLINCTRSRILAES
>BC1G_12743
MDRRLNIRAFILGIQALAGMGVSFGAGFCGEERRTLRVDRMDRSSVELEMSFDSIVFEGHLPRPLYTAVNIGSGRGRKTGAVVLGMHQTGNLHWHLERKGMGEEEDEECCG
>BC1G_13172
MGLALARLWACCFSMLCVSRYIQTIIVWEGLIGDKQAKSDTRQGFWNWCKTDRFPRVQKSEKGD
>BC1G_13175
MLRCKAAPIVTFLLPLLQHPHITPSALFPTTFPPPVFSLSRIRYIKCCCQLVEKGGLKAKNLKNSHNNMIV
>BC1G_13181
MSELVSGSAEACHFCMLLVAVAGASYPVLGIKEYNLTTKRRAAQKT
>BC1G_13190
MEKMLFFFCAAGLLVHGYHSIPIPMVFSWCSNDCAIWPMLSVHIHCSGNVSPETIFRGDYPDVGTGALHKCLQCAQGACWHVSLGCVELEVSGVDATAAEPRHTRFERWDPRLSSRCGRAVPSYIDDD
>BC1G_13782
MIVVAAAAAAAAAAVAWQRVAAVEEAAKCEEASSNCVEAGEGKCQEAASMASFRCSSQSLKGPCVKSDARRNQYDIEAVMENGEHFGGSLNEARRGLALRLKMFTLNVRVRSNKWIQRRLYPSKDGRK
>BC1G_13846
MLACSGHSFALLSAFRLFSSTNFMVSDIASQMGEWHLADKQWILQVLGAKN
>BC1G_13879
MKFILATTLFLASVMALPSQLAAAPHDGGKRDLVKESREAANEFCSGFLGYCSDTIKCCDNRICTRCPGDTAPINVCHDTQCAA
>BC1G_14611
MIASIQVLLINLIHSIQHAPSSKPTQITQPTTKFKLGSIHPKHKAQIADGISPGIFIALLFRHESIPAPVPASGCVGSREVGNDHPNGMNHG
>BC1G_14732
MLSFESKLLSLHFYLCLQTVISNAEVILHHHHINAIPESSTADSKDNFRTELQVEALRKHGAVFLIHA
>BC1G_14897
MNRIQKSGGFLLFLLLHVLFIQSLAKVTLSQTDGSEATQSMTLVASFRFLVSSSPRGQSLFFADDLI
>BC1G_15372
MLIYCLLTTPAALFDWSGDSWPRKDKCGMDRIPMCSILLPSPITKIIQSVDRSKNANNTLFEVKS
>BC1G_15518
MSFLHAGIGVLSSLLDALALALALALALALAAVPVAVPSLPFPSNSKKPNWKNVHGNLMQ
>BC1G_15759
MPLILHVLLVSLNLNRTIQNLNTIVKKKKKKVQILDKLMRL
>BC1G_15835
MLSLSCLVLSGLLISQVDFTNRLGQHYPAA
>BC1G_15850
MISCYCHFRGSSLTALTALTALKVLTALKVLGSLSLAQNTKQ
>BC1G_15957
MVTSYRSLVVLMAVAIAQDIFGSGSGIIGLDQEEYGRLTGRACS
