# Supplementary material for: Kingdom-Wide Analysis of Fungal Small Secreted Proteins (SSPs) Reveals their Potential Role in Host Association
Source: Front Plant Sci. 2016 Feb 19;7:186. doi: 10.3389/fpls.2016.00186 (PMC4759460; doi:10.3389/fpls.2016.00186)
Supplement: Supplementary file 11 [file DataSheet1.ZIP › S.lacrymans.SSSPs.fasta]

>Genemark.236_g
MLSLLKRSIAVVVLKSILPCILRLPLPIAPAPILTAIIATNPPPLLAFTSRQQAVEGAKNRYKRGNKAQAGSSNSQNTSQQPKSSPNNANSSTVVTESA
>fgenesh1_pg.1_#_178
MSRNRILMMSIFQALMGLEAGWQDANHQSLLIVLAGWEQYPVSDLQYKMPVRAMRSRIAKDTSSPKAKGVTGKVFENQDIDALTTKHNTSIKQIKALAGFHNIVKKSRAPNIFNVLVHAKALEINPDLPSGEKMHQEKLFCYVALYSHHILYSTRFS
>fgenesh1_kg.1_#_392_#_2019_1_CFOT_CFPN
MALLALLFHFESLSWKFIAASEVTFCLKYQLKRGHKQKPTSLNALQKEGLLIWPRVFDFPVATCTWCSL
>fgenesh1_pg.1_#_521
MSCLVAVSIILLLYLCHFPFLLSTPISACAEGKKDKLGNAWRITLSIKLTNLASSSSSWVCHSGVWGDEDLKIDIGLGDYLFFQRVCNLLQDYQQNHGKLTHPLKLNSSGNVEFEPSKWLDKHVSRHLISWTESQ
>fgenesh1_pm.1_#_424
MAIIFTWNLTMIACFPSAVVSLANLLHGESFLCITNIGNWTTASSSIPDTYDSNHRPGILLQGYLSFGTGHANQFREVTFSLPDSSYCHP
>estExt_fgenesh1_kg.C_10932
ITPRLHQIAVLFLIIFSQEIATESSLGGPSFVTNGKIQHRINCPVTQSLSIYSTATPCKRTRNLHPT
>fgenesh1_kg.2_#_584_#_0_0_FS3H43Z03GDYPR_CFOT_CFPN
MGLVAAFAGSSGLDIIHATCITVQSGSSMNVVPRRAAAGKRFLIANQSPAQVLDGHCDSLLFMFNATVCCPPIDFWWHS
>fgenesh1_kg.2_#_847_#_2019_1_CFOT_CFPN
MALLALLFRFESLSWRFIAASEVTFCLKYQLERGHKQKPTSLNALRKEGLLIWPRVFDFPAATCTWSSL
>fgenesh1_kg.2_#_907_#_327_0_FS3H43Z03FTN2O_CFOT_CFPN
MATKFGRNIISQLVGLSGGVCAFQQKVTCIRQGNSKYTFIGPDGRKYKRTSLERGDGSNIPVACFHNGSLGIFGEHILDTVVL
>estExt_fgenesh1_kg.C_21125
MKFLHFAFAQAALLLAMSSQTVAQLGSRECHCGTSVNMPLTEQCCRKSSGQMHGTECTALSLSNNTIPHFVVCCFLEGSGNKDVVPATCDEVKEGDSTDVDEGL
>Genemark.1987_g
MVTLVMVLAIAINPNQLWYSAAQFALVGLYTNSLMTMLNTRQPSYITEASPIKHSMNQKSHFGTPGNGKNNTMNVVGNKPANVEFIALDEIGSYNGGDKSNGVKSLV
>estExt_fgenesh1_kg.C_21334
MWYYHELSAAIVLGAFMGVNSRLGTRLVLKSGAVLVPYCDICNMDQKAISKRETVWEVMVTHDLNVHPAKKYRTGLIYED
>fgenesh1_pg.3_#_162
MAIAAWLVFSFPYLHCNISFLTNFPEQTATIVDGTNYMRTYHVLLTQVSPNRCTMDCSILKECAMVGIDQYEIHHSDGVEAKNSKAPVAGPNWAAGTLGSALKRFPCIVRWGFPVGENPSERQPLKRGFHPNPDWIITAY
>fgenesh1_kg.3_#_277_#_9028_1_CFOT_CFPN
MSARIQLLLFASHEVAQRGCTSAPVACRVHHGRDIKRTLPLSHLPPTSISTLYTGTLNTNQIAMTETILNQGSGSGPGFFNRAQNTNASGSHFVEVGTVIGGHLHINNVNNRFPAAPTVQYKDLDTLPSFNGAP
>fgenesh1_kg.3_#_353_#_0_0_FUV197G01C05Q8_CFOT_CFPN
MTLNIPFLLAHVLAQHLFKMEEKYETSVVCHLRASLSTLPIHTKAKWHIQSERLSLKLRCKRAQYSCYWHRRGVHAKWSYFGADLTYKISTYHILN
>fgenesh1_kg.3_#_548_#_6713_1_CFOT_CFPN
MVSLRLSSLLLLLPYVLALSSESSSTLASSPTATSSSASSSSSASAATTTSSASASSASTSSSVASSASSSSS
>fgenesh1_kg.4_#_186_#_12394_1_CFOT_CFPN
MPLPSCLASCQLCLPSIVVLQKAVVPIRTLLNSPLHISRENRTERLAEVLPAKPHWPSSKIYI
>estExt_fgenesh1_kg.C_50186
MVRVLTFIVASFCAASAVMASPLPQIHTISYEPTNTRLDALFLRPEPGWEKRSEAATSSTSRLDSLFLRPEPGWERRSVAYGDASPTRETTLRIPPMPTTAP
>estExt_fgenesh1_kg.C_50188
KRFWKAKNSPTHKNSILIVTLFFLTCGVSAKPIPTFDRAVSESTREDASYLGPQVRAVSEYIREDASFLSPQVDGVREDSVWLTPPPLESEPAN
>Genemark.3951_g
MVPTSILTVAMAVAATTLSVVAAPINGDTSSAFSTGAFNKVTVGQVPSVPGSLPRPFNLTTSEADSIRKRAGHTSTSSRLGRRKLTTPKISSGDVATGITAGSTSSSNTDSRKQRDVNEAAQQIRSLLAIAKYVNSVQRRDESVADNSDFSLSGLEPILKGAGDFNLSSIFRRDDDGTVADNSDISLSGLKPIIKDAGRW
>fgenesh1_kg.5_#_515_#_0_0_FUV197G01EFGFP_CFOT_CFPN
MAGAVVLLCIHQWGSCTSQVGADTGPAVTEAKMGSCELENYIEAVLALAGAGVHH
>fgenesh1_kg.5_#_798_#_0_0_FUV197G01A6T79_CFOT_CFPN
MDCCDLVCSLMTCCCFCSALCGSSSPSGTPACSCCSNNDEEEDIRYPEFVQTQPASREPLQL
>estExt_fgenesh1_kg.C_51141
MSILKGEKKILPFGLLKSSANAAPSIHWPLTLILVNKNASASAPYQVDTMQPCVH
>estExt_fgenesh1_kg.C_51210
MRRAAMMVERVVLVLFFTSPFIAVLNSTECFRHMGDMTAIRYAEMGGGSWPRDGLGSVTMAEL
>estExt_fgenesh1_pg.C_60010
MYFGKIVLTFLCSAVSGFDHNLVDIESLESNSGNLDAPVGSTTVQFVFDRRGGRKTNVGVKQGKAGPVGLIERLRDLGEWISVDLGRIYNRASPEMTGIIVDAFKNKQELEALEQRNKTEKTTHVLEWFCNFWSHWVTAALTDQIRRSLQVKFRQVTPSPDAGDALRPQSAQYCNIPSTRSGQIWPSFPQNSHFWSLRA
>Genemark.4602_g
MHIPTTSPLLAIALMSPLTKVPSVHGAASVVVEPAGTDPSVAGVVAGAPPLAEVFGSGAAEPLSAPASAPGSPELGLVSVSPGGRAPESPLVGAPAAPGSPEVGAAPGSPGVGAAPG
>estExt_fgenesh1_kg.C_60264
MGQPIGLLAVCSCELLFTAAQPATLLFADIASQSAAAGTCPKLISRSLVAINVLRMNQSYCTRWRAAHSVGYPENVVLGGASQSKT
>Genemark.4842_g
MRTYTLIAYITTLSLAICNLPTTNALPSSTGIVPSKFGDHTNRIHENHNTPNEQDNKHHHNRRSPFAKIHAQKTHRDSEVAGGKPIEVIRRVIKNADYGGGAAPMAASTNTAVTAPAAGVSATPTVQKAASTGAVTPAA
>estExt_fgenesh1_kg.C_61356
MALRQCTFSLLTVWLLEIVCHVCHATTWFPRRTCQLVQVNGALRSFICCPGRSLARWCQQLGSSNRPTLPVPLVRYLLPLSRVLTLSRQTCEGCSRVRVVHRMRCSWKKPP
>estExt_fgenesh1_kg.C_70268
MVFWRLSASHPLDWGKMITILLFPGVLSCLSGHIPYIKNTNRCTGPIPESCATAGMLRKQTRPHRPSAGLSAAFLRLRGITAMLSQGISTQQSDSQECHPVTSAIAHDSTYGGQTAFASFNSILLVQHRPC
>fgenesh1_pm.8_#_277
MHLEQLGVIWTLIFLPLKFALSSSHIQPRLSLVHQTAEKYKLSVFWTPCYFRTYPVRVSWQNTSESGDCREIRTVCSLTL
>estExt_fgenesh1_kg.C_80571
MIQLDCRFVVLLAFCLAAVAAPGADIARMLARDDIEIRAVKGTGKSTEPSSANNYGIPTLMPRRASSTAAIITSTPSLRVASPCSMLRQWQQHL
>estExt_fgenesh1_kg.C_80793
MLFFSFLSLLSLTTKSGCFVHYSHQYRLPFSFLLNIIRHQIQQYDEFNNSLCIFATLTVCYCSTLPYRACVQVSCSAFRVYLPPPVRALYANSLALLS
>estExt_fgenesh1_kg.C_81215
MSVSRWPRVSTPMRRTIPLAGYTAWALSLELKASYSLGKWCMMYARCLRSDGREDSGCRWTCLSAIHLTNLHDSGHFKCVFCEVG
>fgenesh1_kg.9_#_253_#_11942_1_CFOT_CFPN
MAQMSDSRILGGMCLWLAAIDVHAGITSSAYGFASRHETRQKVERRERMFNVREALALDELGREATITPAIHKPNGSWVLPCYELDRTGSDVIPPDQTQR
>Genemark.7216_g
MKSVSTGSFLILAFSLFQATIAAPVADMKDDSGLKILKINKREPRFYPPHIGGGRYDAPYDIFGDDNVVQNRHYGHKRGERQHDKGGLYIWAEDSNLNKREPGLTNLSPLHYDIAEGASP
>fgenesh1_kg.9_#_547_#_890_2_CFOT_CFPN
MRYILAFVAIYADFLSMFLTIGLGDALDSFAEKARLFSKALCLTQDVDLFLGRLKNALPVLKEDEPFAFTKHLDTHWGEFRQRLVKRSGYGIIWRDNPAYQLTEDLKLLLNYM
>estExt_fgenesh1_kg.C_90645
MKSIFTGSLLIIAFCLLQVAIAVPVAELQDVTDGNLKRLVSKHTKSALGIGAEESGPNKREPLPFGTFYRNGPDEEDTDSA
>estExt_fgenesh1_kg.C_90937
MHANVLFIVMISILLAAFSCCSPVGTSGAVSDVFSIVTYAVVKEAQINQSITTRDYERRVGFSALQCDYYFLDIEEASDDAGNTVEKSCTKPQA
>Genemark.7520_g
MLWSRAGVGFFFLNYQTTLCVDCPAPDLPKNSSQIFSCLIIPIIVVSTPSA
>Genemark.7987_g
MVLNSRFVSLAALCTLVTVFFPSTVHVAAASVHHYDSNIKARDGSQATDHVYLRSTYPSVKYTHDRIDRRGRNNMHDEKSAQETSRGKKGTEHFKKQACSNFTSS
>estExt_fgenesh1_kg.C_110846
MFSVVAAFLPFSMHTVIQAECSSAIPMLILEYQRKIAAAATDSTIESKML
>estExt_fgenesh1_kg.C_120600
MQKASLLLVGIHTGWCKLYHFIVHLMDSQVFLFLHGDLALRPSSDMRMVPMHKSDTDTSHNTPFNNNRTHHSTLPQFVRMAH
>estExt_fgenesh1_kg.C_120686
MLLRTSVRRTMMTCLASTPCFAVFLIYEVNAASTRLLKVEEHNPFPDHRWRDRRRDAALIRTYSVMGRQR
>fgenesh1_kg.13_#_39_#_14997_1_CFOT_CFPN
MGLWVWVLLLVVYHLFALAAPYAGVSQALSSQPAIQEYPGYRGVALPSPCLSPWQVVVHL
>fgenesh1_kg.13_#_129_#_0_0_FS3H43Z03FT6VN_CFOT_CFPN
MAVGLYLSTAFLIITYCSGNTVKRDDVARNGWDFMTVQICPVLGHPIRHRLVNTQ
>Genemark.9570_g
MAVIDKPPWLASALVALSATSFSLTVSSLHLVHMTKCINPAGLDISTIITENVMMGLEKYLNGGGDIPLTQYCDIKGTMFK
>fgenesh1_kg.14_#_180_#_0_0_FS3H43Z03GK1WP_CFOT_CFPN
MESFRLCAFFLCPLAPQALSSNGVHFYNPSLPHRPIFYLLAQQYEASGKNKL
>estExt_fgenesh1_kg.C_140213
MTLNIPFLFACVLVQHLFGMEEKFETSIVRHLRASLSTLPIRTKAKCHIQSEQLSLKSRCQRAQYSRYWYRREGSRQMALLWCRPYLQDIDLSYIEL
>estExt_fgenesh1_kg.C_140243
MRFTIVLAILASLGFAAAASTTETECPACPKTLKIDNVTYNLVLGGEKATPEEPISCFYAAENDSGSQTYCSYKPNGTILEDGDGYCPKKVPVSADNCV
>estExt_fgenesh1_kg.C_140337
MGFIRVSTFLCVASLVVMTFAASVKSPGLEFDGGNNLEEGSIIKGRDDDSFYFLSPAGSD
>estExt_fgenesh1_kg.C_150459
MKFASLFIVFAMSLLQSTRALPTKESSNHGRDSGALALREIIYDVKELPELEAVKRDSGVPARRELYYGFKEVLDEVSEA
>estExt_fgenesh1_pg.C_170007
MKAKAKISRQTLLAGLALLGSVLAVPQPFLGYHMENLLNTRTATMCCQTALHGSEYAYATHAHGRKTDNAPKRWIAQTDPKPTTVAAGSCKPRSQPNVYLDGEHSSAQRSKSATAESAHWIDYGHDGTDGLGSTELISIVQEGWTNERHEKCMREKKCAAQSIA
>estExt_fgenesh1_pg.C_180087
MRYSASPLALLVTLAASSSLSGVLGAPASDNGVQAANDHEGHHSHTHVPGSHVHHGTHAHDPANAHGHHKRQPVYAHGHSKSSHNHSNPPHGHDARGLLDPVTSLLSGLLASLQNLLDGTPLDNETAAVLADTVQKLQDIHPELSTLGSTVSGLTGGLTSGSLGSGISGIDGLTSSLPGTQGELPGLSPLPQLAVPAAKPNVSPANVTSAIPNVSPANVTSAIPPLPVNASAVVPATTSAPAPSPPAQTPAAADRFIYLE
>Genemark.10660_g
MRVISSPSVFIVSIALSSTWPAVHGAPSGSGSSNPQAISAQSITYTHHHGRSPSHTYEARQSIPIANMDMNIDENLTNAGNTSYDAKPVIDSMHTVVNPSLPVKENATVDNVPIIPQNTPLIGQSRPDCSSQPPPNDIKCYYTTA
>estExt_fgenesh1_kg.C_200026
MVFFTPFIGAAAILSGLASAAPMMADSPAAMSGTPAMDNWMTTETAKPSWASSAMASMKTPAMGGASGGSWGGSGGSWGSSAAASSATGGTWGSSAAA
>fgenesh1_kg.20_#_102_#_0_0_FUV197G02HGSJJ_CFOT_CFPN
MRLVFTITLKLIVNLALDFGRLSSHSRSREALLISQEAKHTSEFGGAPRCTR
>estExt_fgenesh1_pm.C_260023
MLLIVCIVTCSPQAFSGAALEHVVRGQVTDALPVRQNHWAALDQNDKPDIELEGTTLQ
>fgenesh1_kg.26_#_103_#_0_0_FUV197G02GK5B1_CFOT_CFPN
MRVFSLPASLSWGAILSSLGFVNALVAFPSVVVPIQNGFNNQAASVYGDTGNFDGNGSTFAAQYLGCTMELRMIYQPFGAKATI
>Genemark.11862_g
MSFPVRKACVIFVVGLTIGSPCTYFYIKRVFNCRIRLSLPVVDLTTSRSSGFVQTGSDARSVVGTFNDVSGHQININVYPTPNIPTPRVDVRVSDQEVEVAIQ
>estExt_fgenesh1_kg.C_380032
MTLLIFSCHPFWLANSSFQKDHRISVRTCLLDLYRFGDHDPCTLEMTDSGGPSLSWAHCRASKGSHAHELSKLDGQNGYKIDYCVQSMRHEE
>estExt_fgenesh1_kg.C_380044
MTSTGSVSSLIFICSLSFGSVFGGKHCARYHLQSLLSYSGEHGKKAARVMLAFRMSTGDSTCAIAVGISSGWPGYH
>fgenesh1_kg.42_#_33_#_5_4196_CFOT_CFPN
MLFRAVLVPFTAVILAGSALALPTGVQYSSGGGMIKNRDNGSSGSMQGGHGPMNMSDPSSGMGNSTTFPHPNGPGPMNSTMPSSMHNGHKNMTMPLANSTVPMNMTDPSSMSPANS
>fgenesh1_kg.62_#_6_#_15134_1_CFOT_CFPN
MQARGNFSTTRHKSLIALAFPAGLSLGSNTKLWLGFVEEICIRHHKGGNWNSYCKFTLENTQRCMYKLCILPTGGSS
>estExt_fgenesh1_kg.C_750004
MFTKASISFIVAATLVSGMPAVIPTPPIVSGGPGPASIPGSASIIPTSSLALPSSISVNSTTVFSTLSITNSLPIPSNSSIPISTSTIPAPPISSIPVSLNSSQPVVPTSSLPVPLSSGHLSVPSNSIPVIPTKSVIPIPGSSLSIVPSISPSVVPSGIPVSTSSIPTLPTGTPTIPSIPLDETHKLF
>Genemark.12947_g
MREATLGAACGILPRLEGQQYSTELAVDPERIPNLCSCPCCAQISHVGAAAAA
>Genemark.13326_g
MLSLLKRSIAVVVLKSILPCILRLPLPIAPVPILTAIIATNPPPLLAFSSPTGGGGR
>fgenesh1_kg.717_#_1_#_0_0_FUV197G02HBBI2_CFOT_CFPN
MALLALLFRFESLSWRFIAASEVTFCLKYQLERGHKQKPTSLNALRKEGLLIWPRVFDFPAATCTWSSL
