# Supplementary material for: Kingdom-Wide Analysis of Fungal Small Secreted Proteins (SSPs) Reveals their Potential Role in Host Association
Source: Front Plant Sci. 2016 Feb 19;7:186. doi: 10.3389/fpls.2016.00186 (PMC4759460; doi:10.3389/fpls.2016.00186)
Supplement: Supplementary file 11 [file DataSheet1.ZIP › C.higginsianum.SSSPs.fasta]

>CH063_00144T0
MRLSGPIGLAVALAAAGAQACLEINGWFLSGIYSGQNKKPFRAVDNGGQAVCETDNCNYLNRCDLNCRGNVNNAYVVNMEKLYWNTNHGNFVVDLNPKVTNSCERWCGIALEYNINTRAFC
>CH063_00542T0
MLSRSLQLMVAASSIVNLAMAASPVEILAQGCKVDVQVFDNLLNTSNYAEFDIAQLAEALEQPVETVTSWSLDTRQYILAELKREITSTVASMGYDVGSVEPEADSGAHLDKRVDERESYKSHERKLLSLHNARVRSADSSCFKHVACGSCVVAAGLAGTAGILGCVGVAVDAEILTAAPTFGLSTAPIWIALGECVAKVSSIAAAAFGTCHTLL
>CH063_00586T0
PKNNRCLESILLLFLLLLLLLPLPLPLPLPLPLPLPLPLPLPLPLPLLLLHSTIQMLL
>CH063_00983T0
LTLCLILFASALGSSSSSSSSSSSSSSPPLRFSFHSAVLEPYLQLGTGSPTTGAWAIHLPVRVQVQRRPAEPTDKSKTKRHRPDQTNLTGDNCLLIKAKRLNATGVIARFYPCEFQPPTNPQRPAWTTSRYVFLGVCLDELPGGYIDEPSIHVLPLLRRQGLTLSLISLHTRTHTSRD
>CH063_01244T0
MAPHSMPLSVTLATGVPTLTPSSSSFTFYSDPTPAAAAFAASNWKWAASSLTHRRQMVNPTGPWANEEEDFHAFLRNGPQIVDASNTIFVVPTPTTESPAPESAISTAKTHSAVDLESASTELAIEDPEASATATAVSTATTLQTVFVASKTAEPMATEAHPASAVGKNRKTGLPRGSLMGHYYAW
>CH063_01644T0
MLKSYVTALLFTLMTAAPAAAQCKNAKVTVSCYPYGGTTGGYMCNEAQAECAAGQRTELFQKLRFDCLRKDENGKPAPTCLYDVTCCSRS
>CH063_01673T0
MKATTLLSIIASVAVCSAGIAQSPGEYSLFKTQAGDPNCVTGGGSCSFLVDRCCAGGACLGGVCSTD
>CH063_01782T0
MFLLGFLLGGVFPSFFLNGTVNQVAVRHFMTATPLFMHHWSSMHPRLGYWQNNVLSEQPCFTCWGVRI
>CH063_02025T0
MSSLLLVSALLLHGVATAWQLPSFRTPLVSSWLGDASSPGMPQFGLDTEYPWLCATPAHRPETDTRVTDPFHSLEICDSYCGRPDANCT
>CH063_02860T0
MKLVTLLLIFTSTTMAARVCRCTYNGEYNRADTKATCSQVEGRMRAKYCETNTPNKEWSQKCVDEGKCWNQ
>CH063_03487T0
MQFVTVILALAATAFAAPNIAERQNTGCFGAGQSCISTTDCCNYQTGAGGACVWASDTDSTGKCT
>CH063_03621T0
MLCVMRKRSDELLLPFFLFFLFDCVTKQLEPNSVPTASASGGLVVQEILAKNLIVLKFIEPTSSSWLSEPTNHSHR
>CH063_03676T0
MRPASPAYXAYLFLLRQWPFFXSCFEVPXSXNLSSWSLPSCFAPCMRTWCGNNFLEGSDLINNTACICNE
>CH063_03717T0
MRPASPAYXAYLFLLRQWPFFXSCFEVPXSXNLSSWSLPSCFAPCMRTWCGIFLEGADLINNTACICNETVGKVFNDVTNTCLQDKSDCSSREXWSVLLSLPXFSHXYGTLLHAITTSSPVLCRRLTSNPFDLSWVPHCTFTP
>CH063_03851T0
NLVTVLLLFVVHHKFTWLGVAAWLTCLTNKIQLPECRFLWPNKGNVSRANKGDLHTRLCAMLPPGNTYSIYKHLADTQ
>CH063_04012T0
KTLLCTFSILALDGWAYLHGNLRPVLPGAHTHPLSLSHTLSHSLSPFLFYLNLFFPLYYHPFPGLHTALT
>CH063_04806T0
MAPCSRWGWFLIVALVLLLTLVPSVEGHRSKKRPQQPPQAPAPETNCSTHYETAATAGPGSTSAETKTCTTGVKTTTCTTKAQARLY
>CH063_05280T0
MKLLPLLAITTLVAAEVTNKEMKCHHGWQRNTEHTSMACQKRAGRGVQGIYEKGYCYVDADEKGIFINPLV
>CH063_05492T0
MASYSAMRKRMSPAMGSLTAALLLWYCLGKKESQPCVGLRPKTEVKAAGIRRLPPPSLPIVPGKGPAATA
>CH063_05768T0
ILPAVFAFSVLPYALRASRFLAYGPTDRLQRWLRWQPIRKPILTTRCGRYLSLNNRPEPLVNSIQYNSPKQGIDRQAHLSETRRCRVRR
>CH063_05948T0
MKSYMRTVSLVFLGSPTTQLVRGSSRKRKCISEDHHAVTRCGPRKRTSPTSEWRPRSQSCAS
>CH063_05966T0
HKELESQDRSRKHICLFAASLLLAKPSQGRDRDTSAGKEKKRKAKGQCKNQNQRGDWASFRSLSLATRARPLNPGISCPSCCICISAEALVRCSSQSCVQTADVL
>CH063_06027T0
MAIPGRREYFCRLLWITGFFLIGASCSREDIAGDCRSQRTEENNVVELWEGIAALARLTTKTSRAATVHADFWIALVRPCSVLRQVEKVGESGCPSEHSARGPRRTINVNIRAYI
>CH063_06495T0
MPNSTCRLHQLSWDLLFALVSLASSSALSAMNQTGSLSVCMPSLLASNSYQRVQHGGTRTLCPYTFLLLRTDRRPVRDGADVSATAKHPVGGFCCRRLAVVCHLAPALSPPRVGVHCQSSWPPQAKDTCWLPRCTWFENGQKYDDVGSVALDLSSIDFLAKSMTTQLYSSDSHIINSLVPPVSNLALQVRVPDR
>CH063_07131T0
MRFTAVFATLAALAVTAAAAPASASALEQAGAVLVAQQADCKNRDSYDICRRNCSPLAPGFACTINCLIAYCP
>CH063_07717T0
MSFLQALLTSSSMPSLVYTSNATPASPLPTLKLLSNATLVPAASANSGLCGPWPLSPGGIAKPTLRLGMA
>CH063_07896T0
MTLVLGCFFFFPTLSPLGCLFSFRTHVQLQSCWGWADNVREVGGIRRNRRDGQVHTERQTDRQTDRQTATQHRHTQASTDAGRAGFARFRKMGAVQGTTGLGMEA
>CH063_07939T0
MQVKIVSVLFAVGALIAPAFACLPAGHACTIGAANDCCFSADCEPHPGHENPGAIGACGH
>CH063_08298T0
MRLLLIFALWATFLQQLITCDDNSDFKGFTIQAEYYRSISKDAWNIYYKDYKGGKDPVVVADVSKWPSTLTVLHEMEQSHWDRNKDKA
>CH063_08398T0
MSIHGQMMLAMFIVQPTTSSCPPVLPSCRKPCRVCHPPPLVIHQSGGIRDQIKTSSAIIRGRKKVGENTE
>CH063_08443T0
MKVLFLRSCASSQSTASYLTALVGGGRRPHSPIPSSVSGCTLTSPLSRHARHFSTAISSRNTEFDSRWCGCYVYKKVQVWQAKVKVSMQKRYS
>CH063_08578T0
GARMCVSCSLSSLVSLWPLASADVLSVLTTPSPTERMTEWGHVRGVLHTNRRTSLMAYFT
>CH063_08938T0
AFSLRSASHIARGLFSPLSYLAALLPRLRAKAYRYRYCNRYCNRYCNQRRRNGHESPCVCRRLLSQSTNQGVPLEKLNSIDIVIEMQPR
>CH063_08986T0
MLGLLGVVGHLLGPLGQQLLKNVLVLLLADVERLLVLAHEAHPVGFEFVSTKLSSPSSVSMALLAVPSSRIRGRSNSLHTGRASPMPCTVSSALTMAAX
>CH063_09233T0
MHVLPTIILAAAAAARVSALVVTNMPGHSRPSIFNLTNTNVTKVVDTYPAMEARDESTSDATGPEHEIEARDETAIGDIDTKSTVKARSWPVTDAIDFDSGPQSDGGFPIQQRNEDASDAVEDASDAVEVAYHEIEPRRGNNNRFYNNRDQYSGSKSS
>CH063_09372T0
MTRSSPTLAMACLTVSMARWKLVFQMLRPSTTPAEKTCLGPSFSRTGPSCSGLRTRSTWRP
>CH063_09376T0
MKLTLLALATLMVSAPASPITYPNSSPPAAHDPWVLPGVDGMAGFPILTTPTKTVVDEHEEACLTMCDASLPRFHPQVRRCKLDCGAASQRRRRDRQQAEEGAVDHMNRRRQSDVEEEPFPGPNPFPQADPNKVDTHSLGRLPLKKHRPARIGIGVPWEPNPAIDDYVYKGPCLDKPWXQDRLFWRCFGSCAS
>CH063_09414T0
MFFRAFASLSSSLAIFDPMVSNFPVCRKHLSLGSVSSRQQYTIPFIVQQKTLDCSHSTSSKSTRTWNTVGNLKMQSTSWATTARWMAHARGWTWHRGNGKAGVEP
>CH063_10171T0
MLQAITAIAAILIFASISPLSLPLENHDFFGALQMLLRGLQRWIGCRGWCISLFPECLALFVPWTSTTADGRQDEAHWKQGTTQQLRPTHHNLTSSRPHNSLPPWRQPRWETRGMDDFRPLSYYQEVHGLRPRLSTPTSAVHRGIPMQPSIEHLGRDQPSKQPTPCPSSSTRRGGHLGVPYVPQVGLPTNRASTCWFPRLQLLASPYGARSPSMDIPPPDQAIHTRHVESPITNTLPALLLTTAISSRTSKADQ
>CH063_10254T0
MQIKPLLLLFAAAAPVFGATTADVDDVVANVEAFETTKETYESLAEIAAKGREAASESSGLTKRACPPQYKDWGTCIQAEGQQCILGCVGLIRRPAQHRSCMLRCPNVSLINCDRICN
>CH063_10353T0
MRLLLSTAFFVTLLFLGTLARSAAVDDNAVAGVSERSGISDAIEPRARRPKFKNPLSGKGNKGSKKKDRKKNKKKKCRGQPGQPGDESDSDTEDCPTSTRPLARPTL
>CH063_10738T0
MRLFAAAAAVVVAGGVIGGVQVPPAIVAALVVLGQLPPVQHRRPRQALAQALAVHLASEGVQGDVLQEDDVLPSQPRGRARVTAAGVPVPVPTTVPTVRGKPEGDAEAGAGVVADEDLDEGQLVAPAGPDGARLRDGDDAGDEVDGDGLGREAEEVWGRGHVSQVGQAVGRDERRPGAGGGNDGGGGVVVQEGVGRLADEGVAGRRVEGVRVLALCRGPAGTRGGRRGRELGGGEVMVQGEGVVVELR
>CH063_10908T0
MMSIISNVKHFTSCYLLLAFNTTSPSLFPENDPLPTTSIWTAPARASPAILAIPRFERNIADPELFFSPFSLAACRSLLESHGADTSLNTCQLRWTTFDLKC
>CH063_11063T0
INQRLPFFIGLSLIATPCCSERAQLSRYTTKSLGVWSIPTVPSLRAAVLAHSSQHLWRDWKTAIVLPRTRQSITLRSPPSLSAPIPEISNTKVTQTTQRPPLGDTRNSSTNRPGSHRSRSTRTWSVLLINGTWRDCSSALLQRERCSRRVSLVTSDGAHLSTRIRGKPVFE
>CH063_11356T0
MKVPFFKYILIVGVIIYATAALAIPELDVDIQDLQEKEADIENPIGIDHKLKPRANTGGANQPLRVPVTQLNPNGGGLPIDITGLGPQVAGGDVQGLRLAALGVDTS
>CH063_11406T0
TNPTITAAFLSLFLLSFSLTSYIVCATCRCRASRRTGPGRVDNGKTVSGALCFRSTSGQRAGTSAFQTVISAEIDQSLLQKEGKRKRRRLGRTCRSGRPGAPFPASSFSQTFGATLYIPVLPLSRNRTADFSFLSIARDATCAFCRASPCMARHDGTYRRWQAGFFKSPALCPFGSIKALSGAFAELLRPFPSREVGLSACLLDAGCLTRG
>CH063_11415T0
MLKLLLQLVVLLLLVLLVLLVLLLLMLDDGLLLAAGAETRLLWREAADGLGRKLQVRGARQELERVLGIVDGQALLVVDAVAMRMVQTHERLEIADGLVIFRVLLAGPCPLDGLLYLVESLV
>CH063_11529T0
MPYPAWYNLLVALQAAPSAQFATAHVVTECAIGEVIGLGFVGVRPRCCFAFQRCFAGTNAWYFGPSCCALSLRKARFKPGFPCAFCICLGLSAVGLAPLDSFARPGCELHDQLRPESHANDYHSHADDGMCGCCGSWTSKHSNQQFGQISKKDTNLTRFDPIASVLVSAKVARHLTLTFPNAVTVGKYPTELPPD
>CH063_11584T0
MRSTAPASRSLLVLRPSTLAEPGLSESPITSSSADNVLSNSTLHGXRTPSSLSALASWMLVLR
>CH063_11604T0
MKLSVPAVLSAVLFSTASNAQVPCSVYSGSWPSNAAAAPYSKVLDSFWHASFETTKATLDPVTRHFEITNKSARRRVVCHYYRGQICFWINAGHTCITTLATNFINPSNPGIVYHWIA
>CH063_12084T0
MLLLVSVAFSIIFILYPDDLRLASSPRRYLATPAAARSKATVRVAILSIRIGRIDHSIEQLLIPEHAWCAPELVFFQHQQHGKRRHFTGLTLNLARAPKPGRQAPVLDATVRQDVLER
>CH063_12262T0
MKVSSAGIVALAALLGQSDALFCFFRPLFLPLPILTIRPGGGGGGGGGGGGGGGGTTTGPQQSCPTPSCARQSCPAPQCIPLSDPSPYGSDIDYCLTQGKNSLFTAGGSFHDCDW
>CH063_12307T0
MSRVSLIVFVLTSPMLNLPATYYPGPRSQPGLGRRRSSNQRTIEEFPLVYWLSDQPALDGGDQTFDLVKGVAGVETDPDPLASHRH
>CH063_12413T0
ALRCPFHLVSSTIPFSPRLSLCMCLCLILYFQQTVAEPALVCSLRYYTFTVLCKFPANLITVYLRTIHRQQDWQHLLCTLDQ
>CH063_12424T0
MMTRASRPALGGVFLLSEASPSCLLFRFCRGFSSSCPLTRLLLVSCSLSPNSVSCSPSSHSRRRFLKVEGCSTVVETRIPPHVVLCTEAAERTYL
>CH063_12631T0
MIPSSCLHSSVPSHASRPRLITLLTAFLAFPLHLAPTLSTSPPKFSSTLTSSSVLATTALHAPASTSQFRLWSAPPEVASWQWSVVGNEGCVILWEKED
>CH063_12691T0
MRSIAVIALMGQVVLGQQFTNSSTSSTTSSTTLSTLSTSRTSTTTTTTTLN
>CH063_12752T0
MLLFFTMIQSNAGAFGQGSVLVSHLLNGLYWFSTTTTTKTTKTKMNEAACENWQTLECNSSRAEQRWRLPPGPN
>CH063_12800T0
MAPFMAPVIAAAVAPTIAVAIAAAVAAATPLTTPHITAPAAVAATAPVIPPFAAPTYAAATHAAAIPPAFDSFSSRQETTLSPLTGWNQNSSENDNQSFPSAKKRRL
>CH063_12810T0
MSVSIRPHDRLPFLSRHEMFLKGALLVATTVICSTGDPCGLAALGAQLNSQDLLPRAVQAHFGCRPFCGFGEHQTIGHELGCSDAAWMFGCFMLY
>CH063_13164T0
MLFSAHASQVLVALSLLSSPLTLAKPVATTSAPTMLETKSLIVWEPVYEGPTALDKRESGFGRF
>CH063_13166T0
MKFSALSTATVLVSLLGQLPVADASCFHGARRVPQNMADTLATLLLTAGNAEAQGTYPKSGTYWLSSTIDNFEGGRTCLNFGIENISGHLKEISTDTAVEGLLREWVTCGNGGKTDYRDGSLNGWRFM
>CH063_13382T0
CSRRARPTSPRRRARRTPATTTRCASPRCRSCCSSAAALRAMCSTSRASSGSAASRAASKACARSSSTCSRARVWVSRRPSRAAARACGWPWRAGGRSWRTRARRARPRPMARRRAS
>CH063_13419T0
MLTILALPYAVVILNGVWGGGGGGGGGGGGGGWGGGGGGGGGGGGGGGGGGG
>CH063_13622T0
MKSPTLLFVFVSTALAVRVCRCTLDGNFSHEDTVSTCKVFKGRMRAKYCETNTPLDKWNEMCLHEGNCWNQST
>CH063_13718T0
MADYSSCCGLFLLWVSHTVQTLSSRPVAGNHQLEFRPFQRNMRWRLLCRWDSVSRTVARHETVFALRMLVRHLLKPILSLARERRTI
>CH063_13996T0
RHSPLQPPPPPLLVTFITLSRCIASSSYFPTCVLPPSRLATTDRRPGDLREMYGFRRRHLP
>CH063_14029T0
VHLLFLTLRVLHLTVRTESKELPGNAVLGKPSRCSPIDRMGCAMAGPLGAAESIGCTVARLQSLVRSPIQTFE
>CH063_14301T0
MLGGLLATGCFGGSTASCKIFLPSVTTFLSTSAALKLGLRWAFFLVLFRSRGRSSSLKAENPTGISANGFAPGAL
>CH063_14892T0
MLGFLSSLGALLGSPDVPRTLWAKRLTAGELYLEGILPGVARDGLGPGVICSFRTGDSGRTEGLLIDFFSAGLEARPGPTDLLNIGTDGVGGV
>CH063_15104T0
MKWKASSASPVFCVSSTKGLLLAKLLCTSRIRSELLRASPRNSGGRTIVKSRNSESFSPMSTSSGLLRTTLRSACVPHAF
>CH063_15183T0
MKAPFYALLAVAAVMPVQALLCDCGQMEDRVTTRIRLVTDAAWNGPWREQQGRETLMYAGARRRPNNGTEELGKVT
>CH063_15364T0
MSTYTVVLGLRLTRLALLLCLAEVDRLYRTDANSHTSTAAGPVTCLLRTAKDGGHALPHGVTVGAGVTSQRVNPPNPAQASVAMAYAAASSHIGSD
>CH063_15526T0
MMSAARCEACCRLSCVCLLTAFSRVFYTSQDEVGVGAGSGTLGDSHLVARDAADTVGQGAAGCSFAVVM
>CH063_15844T0
MLSSRLLAALGLFGLVAASPQIQSAMGRLLRHVPAAPEADDAAVQVHAEQIDRLQDTAAASHPDEVSEA
