# Supplementary material for: Kingdom-Wide Analysis of Fungal Small Secreted Proteins (SSPs) Reveals their Potential Role in Host Association
Source: Front Plant Sci. 2016 Feb 19;7:186. doi: 10.3389/fpls.2016.00186 (PMC4759460; doi:10.3389/fpls.2016.00186)
Supplement: Supplementary file 11 [file DataSheet1.ZIP › E.rubrum.SSSPs.fasta]

>MIX10_4_27
MTNLPAMGIAILALGVALLPHRATPNATLDMNLQGSDQASLDTKIRAFLAPSSSTKEFGSLTALDEIKGSSMSDLAELLPMLKSKTAKNGNQLPKLSIITNQYSSVSTAGNFNRYHRFIMICRAYYGSRPSTNTLRMECIEAKESIERG*
>CE3529_540
MVSSAVSLTRLLLGCACSGFLGLRLGKFSEACSHAVVTQGYWLPFLYNDLGPATRDRDVIATLTRPPGFTSHLLKAGELSNSYVKTSNLYVCVCIFIFFIGSSMVYPPSKPRIEDCKGPNNFSTSDSGFKLLTSWTVFYLKNSIHIPLALDLVGGSVY*
>fgenesh1_pg.1_#_375
MRCTTIQLLIASIALGAPLEPGLNQGIKSCTSNECNTINARAAPAPQGTSLVDFSAVPTVGTLGQNYKTDVIQGRDVIDAEDVDEEKQSDEAIAARDVEDDDDEAGVEETDDDETDEHRNATRDAEDDGADADEANEAGEDEDNDNIVEARSIDKRRNRNHGGSGSHSSHNSHSNKDNKDNKDNKDNKPSTKPSNANPAPSKTTQPPKTTQPPKTTSTPSASATPSGRVCKNKSMSKNKRDVQPTDPASL*
>MIX730_2_38
MAGASRKDILSLIIGFLVFAFGYSDVAASYLAEFTQPFCPPYLDWGQISRAAAVISEQATQLKFLKGADKSMRMTVAVDKLYDMCLCKDTTAVKSVLAIPQLQGC*
>estExt_fgenesh1_pg.C_1_t10476
MHFFSIFLSILPLAYANPIPSRCLELQQLDETLTSLADIDQTTMTENGVKKLGELLVAQPAVRRELEKCFTENRRRDLDDALNGLGQSIQGLMGQEAENIDVAIDQTYFIGNYGDYNRQDGGEDQVDSN*
>CE22602_20
MIHRHVIEIGSRSPSCLLCTWLLVVDLSTCLERITALYNVPSVCPSILRACCRVSLRVHVHVVTDEKQWQTQESQVHCRIPTSEMVSYNSRILSLYNYKYDADTLRKTYILVCSCIAYKDDFGMRTRRTP*
>fgenesh1_kg.2_#_180_#_Locus6348v3rpkm0.98_PRE
MPLLLLCGFGVPSPIGFGETRGLGLQEYPVQAVWANTGSQGNGEVHIELAHLCANRFPVACSAQARRSRIAIPADCSRYTMNASHERETSAVQPVILRQPVLPHLRVREG*
>estExt_fgenesh1_pg.C_2_t10162
MQLILATLLLLLSQALPVLVPVVAEEGVAPAHACSETCPKAHPPVCAKNAAEAFEIFDNSCMFDKANCEGLDIVQYQTTDADGAPIEANGIFHDIWALVLNWLPERNRWWRCKTKRIGCDRD*
>fgenesh1_kg.2_#_249_#_Locus15498v1rpkm0.35
MSACLGRVSLVSLIPWFAAASVPSFISLGHGFSWFHGYGHILSQINVCNYFIRIYPQPACRGELTGSRDLRGDL*
>CE195711_938
MFAVMGPFMRGSPADQRLLSFWLLLLAMPSYLSFPLRTSGCSAALLWSFISKSHYFFFSQAPSSLHGKGNFLVIRHPGLSENWMVPLPLHSRLSTPQRSINLRILAMFTSQWRNYCILSNSACLTCEVWRCNTQMRLAQGTGSRPPGVTSR*
>fgenesh1_kg.3_#_373_#_Locus13006v1rpkm0.69
MRIKCIPLLGGFSLFTSATAEIAIKPTTYHPERSDENIKMRFSKILQITIEDHEQGTAQKIMEAMKPLDEPRKAVFKSHETNIVDNPEEPSQLGNTIKVLESQQQTPTDEKSTLQAETSTGSCRFGCAG*
>CE212444_5
MTGFLYPNLYITACLSQIQLAFLVSSESALTAPVYPLQLVFQEVGDHDQHHQEPQMFSFETAFALLACLGLLLAWK*
>fgenesh1_kg.4_#_335_#_Locus14373v1rpkm0.46
MNGHAMTALSHLFTIVVTLSHVRAATIALITSDAGVSSTGQTANFMLESPINPYTAVHRCIETNADNGNMGSR*
>CE261466_1178
MHLKPTIILTLFAATTTAQLLGGLLPLSPAPAPSPSSTPFLTPSSSASSSALNPDDYDCIYQNRGCDWTKSKYGYGNDYCGVSPFKPGQTLSDGNVIMAVASNGTSEACTKSASHACCKALDESPCTRGEKYLECYEN*
>CE282859_581
MMLLSFLFCLPYMIVLQNLSEDFQNALSVHSGWGRVSPFGGSQAHSNTYSNHNSSGNLAMDARLSNPWIEHRTNFYRISSVSLTGRDVCFTLILRKIKSLTHFSCFLSRLRRPPPLARLGLLQTRLAESLGDDIVSWGDPLVV*
>fgenesh1_kg.5_#_269_#_Locus1053v2rpkm31.83
MINQTTTLFLVTTLVLAMDPCDFFLPVPDHGTLGSGSIRRTFYPFFRSLSLYPPYICIWSANTGCTQSTTLSTSSRFCSPRSLSPNPSAHRSNPPSQPAANSPHGSRHRAKHRAHRSGQHTDRTS*
>CE320690_37
MLLGFALLFKTSRTSLAVTLLFVKPLLHVRPDLTQSFYFLDMFISHSELQGVSVPFVKELPCKVMGPSQMLPAELCVAIDQTLLCFLPVHICKHKLDQ*
>gm1.2900_g
MHYQFILISTLTTIAFAAPAPPNLRSTSTTTTTTITNTTLNKPTTHIGTPKFAHIPISIPDQRPPHQFSPNIHPIYTPTVRPDARTEPGRNPLFSRSRREDKIKRDDAQIPALAAAIRGVAESLKKRQQQQEHQNTRRADLPNYLLPDNIQTSYHPAGWQADPEEVLNNRAVDNEIYVSEDALYASEHPFQRNEQRGVDVDEGLVASYKHLATEAKSEVDARGLPLQQRGIDEVDDDDEKEEEEEEEEGEYNTVEDGYMSGNVRRDDGYDGEIQDY*
>fgenesh1_kg.7_#_262_#_Locus6047v1rpkm11.52
MLSLIITALIITPDCSCHSPRKIPNVLDGIIKKDRLDAPPSVPAIRGYKYISNSVTKTRYIWSISTIEWSIYSSNQ*
>fgenesh1_kg.7_#_360_#_Locus9483v1rpkm2.04
MLSENLFSFIATTLLSDLDNAQYSTPVTARKSPAIANDLLKPTEKVHYCYCLGTAHASHTYSQAAVSPYPRGLDQLNSESPTICYFLIVNPSFLLLNGLNPHLVNHCLH*
>CE342993_227
MREIESKVLALLSISQSPSILTCASLLLQYASGCMAHDNHLLNYDPPDKLPPGSDPNCCLPLQPLAKHYPFCWNGLEWSRPAMTNQLVLDFKSVVGHDPNALVEVGFIISRLDMELPERLGRDRGFGGVGQLS*
>CE349429_95
MSREAVLCVCVGVRGSQPTSGIQFMLQANTHHNDTPKAQTRIKALSQSLNQLHHNTQNHYLLSILSHQKASEAKTLASNDNWRKTHPRLAWLSLGPNNCLVSLSSRNRKLITACLAQPLFRVAS*
>fgenesh1_kg.9_#_147_#_Locus2495v3rpkm0.42_PRE
MIKACSLRSPASIVVPVTLFLFALRGFVGRHPNAPYPTAYSDLRPHHTYTGQNQLYYGSGASESVTNSYLSHSK*
>fgenesh1_kg.11_#_3_#_Locus14412v1rpkm0.46
MAYVSLFLFGCLPTSYQQRQFNHHGAQYTESLASILIPPHGTTIAEHALSPSKSMALVRLVNTGFPFHLNTFNPISCGAMAKSLYTSSMNSSGKSQHRNICISILTPTATLTKTETTTI*
>fgenesh1_kg.14_#_181_#_Locus13200v1rpkm0.66
MLLVTAVSVIKDSHLILSYIVLISSHPCLTGCEDKEDKERPYFILHTSPYPRPRLGSGFFMPRREHRVSHECLDADTRNVNPA*
>fgenesh1_pg.14_#_170
MKFTTSFVVAFASLAACAPIVAKKATIVDPISLQKRDEADSDVVFVTWNNGDKKLATEKDGEVDTDVVFVTWNNGDKKLAAEKDGEVDTDVVFVAWNNGGHKMLEENAGAEKLEVSKGTMEKQKRDDADTDVVFVTWNNGDKKMVAQVEEDGSQE*
>CE86524_68
MIMHASSILPLLLCAVSAAAAPAPNQWFAGFYAGHQCGRDMVFSQANTKKTGCQNIPTRVNVHAAQGKSGPFTMTFYSQGNCIEGHRIYQISHGDACLSTQLNFPGFKSLGLVVYRNVGGWD*
>gm1.5208_g
MTPVPFAQYISGLFTAATISPTAATTSSTALAKSFRKIPVWIALVCIKGSLKSQCLDLLFNTYLSLDDPAGFDVCSDD*
>estExt_fgenesh1_pg.C_170082
MKFTGIAAMLAVVTAVTGAAIPNVNGALAEVHQVTGDVQGLLSKALGTKDEAQVNKLVSQLQNVEKLLKQLSGGEEKRQLADIGVGANVNVLKRDGILGDLTNSLPLDNIKRDDAISGLAEQITPQVTQVIQGLNVQQVTGLLNILNVNGLLTNVESVLDNLLGGGLLKGLTGGLLGGILKRDDAISSLATQLLPKLTKGGILPEDLNVEQLTGLLNVLNVNNLLTGVEGLVQGLLGGLPLKGLTGNLL*
>MIX5056_371_80
MILAALACASHADTSDNHQILISIHFAADCDCKPCLHYHWYVGDHVILCVRPSSNQSRRTLWPQKACIGRAHVQHH*
>fgenesh1_kg.19_#_165_#_Locus13652v1rpkm0.58
MCSISLSFLLTICILLLHSVFLYGNQRAYWARNVVCSSLGDRTVVSGRSDQ*
>fgenesh1_kg.20_#_140_#_Locus6680v2rpkm1.83
MSSLGLVLAGGSTNAFGRMMENSRDIDPENGRHSRPWPRDVDATAPRMEMMVRCRSRRQIEETGGQRKTAYSSLLLSSCTRLDQIPFFISPASSGEASTSPISILSFYPIAL*
>CE132406_778
MQLKPLLALLTTSLPVLTAAQPLSGETSLANSVQVMQEKPVFATDLIDSTRRAIPAELTALPPNVMEKRQLDGEIVLPLIKLLKKVLKGLAQGGGGGLGVQSEEVQVMLDELKKVRDGSHKDTMASS*
>estExt_Genemark1.C_200137
MQLKPLVALLTAIPVVTAATSPDTVTINDISNLTNDLKQFDAAIQSWDLQENSSPAQTMKDQANKAVQDLDQTLKDAKKIDSLTPDAQNKLVAGMQEFASVAGDVVKHMAEKQPVSDRGDGYRSLMETSNKATGLFFNELQNSLANKIPQEKVQELSGQLQGLQDGLNKAIA*
>gm1.6148_g
MRLAIVSLLALVTAVAATVVPDANELESLARPRTIPCLDGAILQQTLNQCQIRSSDGSYIADEVCASTYCTDGKCAESAQGKPCDSAKDCAFRPGSVDVPWLCPADKKICHQKQLATGKSCTDNEECLHNQCTNAKLRDPRVRNFSNATMTPSASQTWSVDMHSSGVRSKSNALHPRSQE*
>gm1.6170_g
MRLNVISLISLTLTLTTARALPSNNGIGPITIEPVDERTNRFVGPGSDLEKCGSDMDCQFLSCAGGMKPKCEVEAAVPFCRCK*
>CE153988_90
MRRGPILLLLVILARARLHHSRWTISGSRGITINQCIQVIRDKIPLIRFSIHTARSTFLSVNGKNKTFDSEFGGGGSFLSLLVSVYRILASLFYFRSVESVLGRFALLWVCICLGAQDVRAFTRLSERKGCIASRGFLPCNLQSTYRTLCVGSSTTNS*
>CE157029_520
MKLTAFALTAFLGCAVALPQLGQLGNPGRGPPASSDLPTPVFSSGNPQRPTGVFDRRQLGQPGNPGRGPPASSDLPTPVFSSGNPQRPTGVFDKRQLGQPGSPGRGPPSPGEVPGRGPPAPCEIPGRGPSVDGKDGACTPLSSTPSSSVAASSSGFSSAPTVSATPTPSSTPASSASLF*
>fgenesh1_kg.24_#_203_#_Locus8344v1rpkm3.37
MHFSKLVPAAFLAASLPAAMAEWCLAVGSHFVNVGGGPRSSPGSTFDRLQIYNENGDEIYLVETPEWGTGLCTDLYTATAGAMGMKDDFSWGASCAAPGKIKECHGASGAATHIEGEDPDDVDIGWYGIGTGFQNACMVQFECFPA*
>MIX9000_576_58
MRLVLLRASLLGLSHALNTMVDNLYCNLVIANGSHQLKRSMLLDAYYTVTVPAWQGLLNHGLMTFYQTGISISLT*
>CE192794_13
MKIMGLLFQSRVLVIVQLFTLCLSHKRVSLVWFSPYSQETNGTPCRMCSVSKRLMPITTSRAIWDSRYMNLRSLDAIPSSVLIQPRIWCDLHFQKRNS*
>fgenesh1_pg.30_#_27
MKLFPLSISVTMVTAIALPVVKILVDEAALPDSIPRVFHENERMNRTCTRHIDCGAGVCRDGHCYYDNRFGCFPDRICDIGTCYHGYCYVDEDHIPWDDGGMPNNFDNDNDNGDVAKKDFWSTGNDDKTFREMIDDIHQRAKARPSMAKREAQCEGIDIDCQPGQFCNRGICFFPNLPDMAERSEQGLCSIPGECAPYDYGPDDLEKSNINKDVNCHNDEQCSPGVCQDGICLLK*
>fgenesh1_kg.30_#_37_#_Locus613v1rpkm359.56
MKLTGFALAGFLGAAVALPQPQVFGGAPAPVELSSSATPTSSAVPTSSAVVFKRQFGSSSSATPSSSSAIYKRQIVATPSSSTPAATSSAVYKRQDPAFPPPPPYNFHPTPSSSATPSSSATPSSSPFFEKRQYGSIYVPSSSATPSSSATPSASALFEKRQFGFATPSSSPVSSTPASSTSAVISTPLF*
>estExt_Genemark1.C_300092
MAALPLAALPQAAPPLEALQPTPANPLSPNPPAPSPPANPPSPPAATVLVPSPSSPVVFLPRTLPIRVLLVRPSLLLVFWLVLLDLWLSS
>gm1.7337_g
MVKRTLALLALAAPAFAGVIERGEGKDNGDWGWGGHKDKHSSSSHVKPPPEPTTTWKQPSTSATSSSTSSTSSAATSETTSSWVKPSSTHHHHKPTETTVAPSSSSSVPGTTVINSTPCTWATI
>fgenesh1_pg.35_#_38
MRVSPVLTTMVLLTIGAVAIPLRSDHGILVSQLPWRKWVQDTRANNAIDIKSANAHHANQGYAGVLANRQADDGDDDIDADGHEGADHFPHRTKCQESDQGYFGDAGDFGIYRAKRALTGTDALTGSNRQIEDG*
>fgenesh1_kg.36_#_12_#_Locus13302v1rpkm0.64
MHFLKIALLLPLAIVAAQTTTDEQTADEGGACVVSVSHGEDITYCGVKTFNDHQCADLQSQLHDEPQRFPIYSCQLGAVTEKSEEEIEDICNSNNGTIVPSEDRAEYVKTGECGSPYA*
>fgenesh1_kg.40_#_4_#_Locus7802v1rpkm4.52
MVASNSLLLVALTAATAFASQPTPGSQIQTQYFHYHQPAIESHEGKIQQRDPGRLSGSLLDSDLSNLRSNYCDGCSAPQFEQANPNNQKRELRYPLRMGDRPIVEARQYGFDDANQFHNQKRHVPYLMEKHEPSEELVQPQDGAENSDKKKRVVMLPPGSPDYERQSKFIEEATKEGLAIAKREPSPEPEDFNKREDASESITKPSWTGNVPLGNNPLPQNLPSEQKQGNEKRELKGKLDDHRVQCSGILGVCDDYGPSWSILEDINKNH*
>gm1.8474_g
MHFKHTHAVTLLALAASTSAGAIPEKHSSAVATETTSSIETATSSETPVPLTSATGSANYICSGSY*
>gm1.8628_g
MQLILVTLLLSLSLAITVPSFEEAPAAEETIISPNSCAGVCDELSYSICGKNADGAFTIFDNACLLRKANCDGLSFVQVPREECSDTQVIRNYDSDDEEKDSDNDDALKTVNHPYRPPKGSLGKKKGHKKGNKKDNSKGKKKGKKIW*
>fgenesh1_kg.48_#_29_#_Locus95v1rpkm2203.52
MRLSITLPLATLFLGLASACTPGEYSCGAYQNKDTVMQCGVDGIPVPINTCGGGLTCKNVDGRVLCAV*
>fgenesh1_kg.50_#_35_#_Locus15849v1rpkm0.32
MLCYCVFVLVCAFVPTTRSRLTRLLSIPCHPARCGYPVVKSPIPEIGMLYATNRIHPGAFKVQNETNKASMRHTGPCQQQGI*
>fgenesh1_kg.59_#_10_#_Locus10790v1rpkm1.30
MQFSALILLLVSSLSVTAALPIPGTSDDYENDRSVITPSGWRFFSKTSVWTASDHELGSGHLATINIPPAIDNPCHHKGPLRCPPLTPNPVMSIPHRKNCAKQYDGFPVTQGTFDSLWNVERILTPVGILVVMIWLGFVAVGLVAVVDYVWVRWGRGYSGYPGVVSEGGDDEEKAET
>CE322296_2523
MYIDTSKLATVALATILSANSVIGVPIAGRSPNLLTRDPRGGHHSSSGGSTSEKVSTWTGALSDITGIGSDAATIAEAANNQKRAPKGHSSSHSGSFSGDKAMNALDVASNLIGIAADGTTIAEAVNQKRTPKGHGSSHGGSSSGDKALNGLDAAGNMIGIGADITTIVDAANNQKRSPKGXXXXHGGSSSGDRALNGLDAAGNDRYWC*
>MIX17651_78_91
MHPLKLSLGLRLVLSHPCPPTITLMQNRHNCSPQQLHHPHLLLLPRVQWRPPTHQRRKHNACASPNRKLPLATLRPRTDHILLSARDCIVSCSRFIQHDSMSIILWGRLRFHIGGWIGDRVSED*
>fgenesh1_kg.72_#_4_#_Locus7851v2rpkm3.15
MGPFMLGPPADQRLLSFWLLLPAVPSYLGFPLRTSGCSAALLWSFILKSHGLFFGQAPEFRHGIGNFLVIQHPGLAVNWRAPLPLHSRLSTPPGSIHLHIRNYCILFISACLTCEAWSCNTQMRLAQGTGSRPPGVTSR*
