# Supplementary material for: Kingdom-Wide Analysis of Fungal Small Secreted Proteins (SSPs) Reveals their Potential Role in Host Association
Source: Front Plant Sci. 2016 Feb 19;7:186. doi: 10.3389/fpls.2016.00186 (PMC4759460; doi:10.3389/fpls.2016.00186)
Supplement: Supplementary file 11 [file DataSheet1.ZIP › Y.lipolytica.SSSPs.fasta]

>CAG83555.1
RIHLTILIISLNTSPAVSIDLTTITYSMCSAVMNIEMGYKGVWVMSIDGLIMKIINMLSLGGNTLTGNTLTGNTLTGNTLTGNTSTASHFSSLILAHFLNNIPSSNSAHLRTLLIFGLYLPATLFQFPWHTSNIHHQDQYIHVSSRCDQYSLLECRG
>CAG83576.1
MMAVALIIGWLWPISSEGLLSQFTVSPLRCCHHFTVSLLCWHNLTCIIRYNVSCSGGRCNFTFVQLQTAFQRSRSVFFRHLSAGGSSSGLLRLGLTLCSGGLAGWAQTLCSMAVSSDAYSQAEQAGSGSDRVSAVPLTVIPGVMVPSQQQIEGT
>CAG83628.1
MLLKTLLISATAALAAPIACEQPQEHVETNSNSNSNPKYSLNAIMPGQGAVGMKALQVRGDSIVYGLTQGFSYFKLEAVGDNLVNVESEGQPPKELYAADNGELVINEHPASVGKGYNGGWEFEGENSVKSVTYYGVNEWYSCTSEDDPLHGGQVVYVKKGDNYACKDPIHFTVAATKE
>CAG83647.1
MINPFTLLTIATAALAAPIVCEEPPNDSDTPKYALSMFPGPGVIGMKPLQIRGNNVVYGLTQGFSYFYADSVGNAMVNVLSEGQEPRQLFANVETGKLEVLDHPAPPLEGNSGGWGFNGDGSVVSFSSYGTTQFYSCTSKDDPLHGGQEVYVFNGGYACDKPIKFTIGAAKI
>CAG83717.1
MSRKKPEFATTCNRSSSRLLVVVVVSILACDRLTPRSSNTARLQYTSYILPTAMKPEANGSATKKGGEAPKKSPFFSTSSLSSLWSRWVFLG
>CAG83782.1
MMFMSLVSLALLVVAAPVTTSPEAPADQILVVSPADLNVQGTDIVYRPTVGASDPDYRPDLSINVANGRVEIDIAGTPTNATLHTSSNGHFGYAPVGQTALKWSQDGSAATLTYNGSPYFYACVEGSEQYIYVQIPDIAAHCASPQWMKISA
>CAG83793.1
MQFKTLSILTAATAALSAPIEARDAQQYSLQASIGPGATGLKPLQLHGNNIVYGLTQGYSDFRAEDDGDIIKLFAAGYPGLSLDVAQDGELTFKSPPEPKEGFTFKGDGNVQDLEFNGSQEFYSCADKILGPLHPQVVYVKTGDKYECENPVKFTIAATKQ
>CAG83915.1
MKFSALVSTSLLALASTAPVDSNIPYHYEVNSTSATLDGQPFLQDASVIVEQGGPFAITLNPENWALFTDTLYNHTGLTPKSPKGLLVIECARAEDAKFEVNIHGQVFHFTGKEIVKPDPDHLGFCSLNVWKKIIDANYFGQQFIDNVLHGKTLPGKWLGPGPKPSNWRD
>CAG83967.1
MLSNTVALITAATAALAAPVANQERTEHPTYSLHAILPGQGASGMKPLQVRGNDVVYGLEQGYSYFKVEDVGNALANVISEGLGPRQLFANVETGKLDVKDGPAPPLEGNSGGWAYNGDQTVKELSSYGTNQFYSCDSKTDPLHGGQVVYVFNGGYACPDPIKFTIAATLQ
>CAG84115.1
MQFKTLSILAAASTALAAPHQYSIQASIGLGATDLKSLQLYGNNIVYGLTQGYSDFRAEDESDIIKLFAEGYPGLSLDVSQNGELAFKSPSEPK
>CAG84175.1
MILPFLSLASLALAQTQLNAPFTSLAVGFKGTGNLRQTYEDIIEVKLGFELDATTTETIQPGDFFDMVIDGMVMTSPYSFEVLDSLGAPVFVVSNFEGNSFRAAATDYFLENAPQSIEGERCV
>CAG82630.1
MVNVRTLLVATAASLAVAAPIAQNETSPESTAAAVFPLPHIPGLEAAGDLVHVIEIFAGVLTGTISVITKPQGTRPQEMQIIQDAITKLNAAIVQASKDVSNLPIIGGVAGQVVTAIVLNPIVHTIALVVEQIVAVVGSFWVDGVGASFGTVLHNLITNISTFIGVLAGAYPQINDDQSGLNAATSSLNSLLSSASA
>CAG82789.1
MLFKTFSLLTAASAALAAPVACEQPQEHNEPSHPTYSLHAFMPGQGALGMKALQIRGNDVVYGLEQGYSYFKVEDVGNAMTNVLSEGQGPRQLFADVQTGKLDVKDGPAPPLEGNSGGWAYKGDGSVKELSSYGTREFYSCTSQTDPLHGGQVVYVFNGAYACKEPIKFTIGATKE
>CAG82950.1
MLFTNLVLAALAVAAPVAQTADSTADISKQPKYKYPESDFYFNLISDDGQVTVNSSGLTLGYTGKDTSASGNEFNIDDDGFLNYNNKEYVYSGHIAFDHTNKAVLVPGKGNPDNKSDSSPFSVNDAFGKNLLAFDSYPVAWGCPGFNGTYDIYRYGCGSNCPKNEKGDDKGIAKPLFVNELPGYSYRRPFALESQDMLQLAVVDDGIEAQHGNFSKWNLAYNGQLVELGSSRFVKVDDQGKFTLTAPNDIGAASTGFMKVGDKLMYNTNDGFHLETIGDQLYSVYADGDDHLKIVEILRH
>CAG83022.1
MIVPLIIVAAAVCSAGALAYKERDVICDYVEHKLMERRLRKRASAVPASYDRDGGHSDSDQATQTQTHTSQSQVHLHSAVGSEEPHKDDYTEEIEMSFRRRNKRGTSIGSDKTVGSSDPSNSYNSFHMPEPPQSDTQQYWSSSSQSSDTSGSVTQNRRGYPRQTYGHGHGQQRAGARPASIVSEQPSLSYSANSHGESTWGSSASDISSDYDFADERTSSEGENVVVVDPSAPSLYEYHDVNTP
>CAG83307.1
MVRISKLATVACLSVVSAAPAAEDTLSRLHLLTSRHLAQFPSEDQKEITKRFIDDFHAVAVQERAISDVLTLIDLFGDITTKGIKFFTQSFTAFWNGDKKTLSQSITTFLLQAQGFLNDFVSWLQSYNGLGGFTKIFADIFIKSGLKSFITTAGLAILQLTDSILNSDWSAQSWAADLKNLQNTLKSVSQQLAAGFPTIENVRDTILYSRNAIRGLLGLPEVKS
>CAG81574.1
MLFNKTVLVSLVTAVLAGNVDKSTITVPPNPAAHPTYAPLSANDELIYVGEDSDGVIWIDEDNITYLDGEELYDGGDSDHEFIDVIDADEDDLQYDENGYNIEIDDSDPGREWTNPPPKEEWEWDESGQLWKKKECCETLYREKTFTKWIKQKPKTRTAWKTRYKTMLKTVIKTAYQTITKTYKLPVQTTTVKIPVTTTKTFKLPPVTVTETYQKDRTVVKTRTESETYDNPVTKTLHREYTVTETEYLKPTNDCKGKNDC
>CAG81773.1
MFPLFLLLAPALAAPTATPTMTSTSSTTANSAAITTTSLQTVKAFGLHCEPSEYRLHTKTEMTYEDELCIVNEYVFTTCRNRPPSTCPPEEQVLVTKTWETDSGFDIWTTTGVVTECVKQTTTKTSTTVLPTKTFTPTPSSTESKPTSTPSTSSRTSSKTSTLPETTPEAQVSTIPPTSTLYSTTIVTTISSKIVTVTVPCDSADVLETKTESDTEPPKSTTEPPKSVGSSKSLSPPQSLSSRPPKFTLKIILPFLSQNRSPLRNPLPSQPPRPLNPPPRFLNPRFNPSLIPPLSPNLSR
>CAG81785.1
MKFSAVAVAAVASSALAAPSPRLQSREILVSGENAAQVVADFAPVFSLAPGSFAAQAQQSVGFLDFSGYINFAVGLLQTGGQFLKDTGKAITDLSLNELGQAISNALLGVLKYLNAFLDVVKGGTRFDQAVYAFIINSGLKDFLTNVGMWIVNLSQKILMSPLLNNIVDILKNLFGWLFGSKQTVQKTLGDQADTSGFDRAMLAVQSVQSAAQQKLDGQKNN
>CAG82093.1
MKFTLAILAALATAVVAQNDGGLADLKAQYPQYFQGVTGLHIPAQYQGEVQAAENRAGQK
>CAG82162.1
MKFSILALATLASMALGLVVTDDPEQLEYLETPSTNHIFLAYAKIIPSLAAANIVTNAGALALKMGMKIPFVNSRDLSRPPTHEELLEGLRLVVQYSAESGRPWSKAVNPTLPMAAIKWVVGKSSNKPFTAEDLKLARRTVFNMYMAQTIAKNAETSKNAHIVLPDPVKTVTVTVGAAPTN
>CAG82174.1
MISRNLILTVLVSTALASLCVDHQKSGDQVLLAVQPCENATSITPSDTESALSIFIRSASGEPEADLAETLKAKLDSGDLAGYLSLKRDFERDQADESAESAQSFQNIAIDTHVTIHTTQNYTLQSPAHLQKRGGCSMYWPGDVGLEPMDIHYYNDFFYPQTSSVNWVCLGECTDYIDHMWADGTLSGSFYYTYNDCKFRSQNGWNGRTQNKCRAGAFYRLTQDASHVVQGTNPGNTIYQVSGSIPGKDHWSPRICMSSSNSCSSGTGSDGRSYC
>CAG82191.1
MKINFRLPFVLVAPLWGSDASSLALVLSALNGSGLFQLWLSLARNT
>CAG82275.1
MTLSDSWLARDCLVVGLTSLAVARSVPVQQRAQRGSTHPPPPPLDLHPSLRLMRSVSPPMHSVRYLAFRVCGDGRPVLRAEEASIKYRKRESRVEGKMWTFRIGSSHREGCGNGVERAREGRGNSFCGTCWCHVTGD
>CAG82319.1
MKFSIIVILACIYLVQAASLFERYVGNKVNYKYSAKVDLFDMSKECNGARIKSINVKPNKYTQCHHLTRINSAFIAPSYDCTVTVWKDRKCRGTPDYNATVNHDDKVCAAHIPEGNSMVISCDDNSNPAVAQYRAEHGKKKKGKKEKKN
>CAG82402.1
MLLLTALTLDCQRARWQTRGHGPPSAPPVEVERNTGGWAFKDDGSLKNVSSYGTNEFTLASSETDPLHGGQVLYVFSGGYQCEDPVKFSIGTTL
>CAG82403.1
MLFKTLLISATAVLAAPIACEQPQEHVEANSNSNPKYSLNAILPGQGASGMKGLQIRGDDIVYGLTQGYSYFKLEAVGDNLVNVESPGQGPRELYAADNGELVINEHPAQVGKGYDGGWKFEGDGPVKSVTYYGANEWYSCTSKDDPLHGGQVVYIKKGDNYACKDPIHFTVAATKE
>CAG82404.1
MLFKTLLISATAALAAPVACDTQVDTQSNTQKYSLNAILPGQGASGMKPLQVREDSIVYGLTQGYSYFKLDAVGDNLVNVESPGQGPRELYAADDGELVVNEHPAQVGKGYNGGWEFKGDGSVQDVTYYGANEWYSCTSKDDPLHGGQVVHIKKGDKYACENPIKLTIVAAKD
>CAG82493.1
MVSINIFIISTLAAFVAAQAGFFVTQVSQGIVSGFVQGRSSGVDEQVASSEAAELVSLILNDPTLNPQFQTAADLVAFGFDGPKFVSFVSQAATAYSSFKDGPNFPIATSYFKEHNTDFNLNSAILSAQAQVTFYISLFTQQLNPLTVTPAVQTATASGISLAKDLFSELGNYDAVTVIPW
>CAG80600.1
MNPIALYFLAAAVLAAPQDQQDQQDTQTRPDRDPHQRPHITRTWDAAEQSAAQQAASDAINFAHSVHGGAESLAMGFAGQVPSDPEEARAFASSIYAAESSFHRSIFTDGVDLHESIRSDVHDAITGSPSASGAATGAAAGSATAAAAAGASAIDSSASATTLAASLLQRPPRPLLLKLLLKLLQINL
>CAG80624.1
MTIRLWRALLGVVIWVSFFSTAMGALGKYFIPPVDRSIEPTGRIRFYAISISWPCPWLSAVVVPVGDKMKVGAEFASIAYQHYFSYSDESGFMSNDNQYLYLDPDAHAVTLQPVPHPEVVWRNGTVAYKVGGEDGNITYGASLAACPIEGFPFQFSIEYNSSCTGGHRVQLRAMGDGAVLRAMSQQSGQDETPNGSAQDRGAAKKGSAPVQKRDGMAGETEVEGSPEFEAKLRLRLMGLID
>CAG81079.1
MIGLDALSVGVFAAALSFYVYPLPSFTKTHGPSLSIRRTSGFLAGISTVALSTSSLTCYNEASTLPVDGKIVDSVLDSCLGSLLSY
>CAG81126.1
CLSTQPRWCALGIIICVLLALSVRFSWPYIYLEVVTLATHPVMTTSNYYPPDYNGKVDRMTSNSEFECCLAVKHVEELIRYAKYQYDRMKSWGVWDPQEARKMRDEYERHVMRLEQKLRFYRSDLESFTMRGGDFELFT
>CAG81301.1
MKAKDLLVLAVALTLMGGFISWMSMERFSEASGYARVAQRNLFDRRIKTYILTTSCERRCDHLTRWIPQGTFMLDADTAEVAPRCKTHSQWDYKTVPNIQVGRTPGPAPAKKYRSPENDKVRLMSSRTLTKSSARPSFKTGWFRSRPSTETSMPRRCGTVSREPTSCVCFWRTTLCPSTSPTSISSDWRPTRSRNTLVRSCCGIVPREVMDGGLDVLTEINASVELCTETMLGVWRTILIRPERLRISLWPVERPIVT
>CAG79315.1
MQIKNLALLSMAALAVAAPMNDQAESPEDIHQFKDKIHSKKCPQKECPKSTTIITTHYTTITGTIAIDAKPCAPTPTQKKHCPKCGDPNCGGC
>CAG79618.1
TKHFGRSKWCSWWVWVVTGVVPLVRGVTASSSSSSEASTSTEASTTSSTPSSASAALETGDIGSLGADLELSLSELGVVEGDCLGHILGLSKLDVRVALGVAGELVHENGDSLDGSALLKVLFQLLGGGSVVDIAHVDGSRVNLLLVLLEILGRLGGVLLHGLELGCLLLELLETGLHGLHLG
>CAG79642.1
SLTMVAIKNIAILAAATSVVVAAPAANGGFQRMEIRQLDVADDLIHIAETFLSAITGTLGVLTNTSKGTQLQNLETALDSLNKQIPALIKDINGLNLPVISGIAGTLGSIVVNPIFKTLALIVETIGATLASLPVDAFNTIQNPAKIFQTLLANIGLLTDAFKKIFHNLGDALGSLDSATSSLGSEVSSKLPPSSAQ
>CAG79728.1
MIKQLYISLISTLALAGTPPVACGSSTPSLSYTLGLLLPGASQSQTLQIRRDQIVYGLSQGFSDFEVTFSGNFVNVISPGFNNEPRELYSECDGKLLVSDVAAPTVSQEGRKGTWTFVGEGNQLTVQNNGESIFYSCPNPNEPIRGGQQVYAKTGDSFACPNPAVGTLVAMKK
>CAG79861.1
MVSTRIITVAALASAALAAPAPAPASNELVGRQLWNGIEDIDADVETVLSLVSGTVNVLIKPPGDRPTEIQVLTTTFNSLNAGVDKLLADLGKIPLVGSLVTIIAKIAANPVIHGLLLVVEDLVTLLVGGLVDYLVVPLVQAVDGLLKSVSDLLQLLGGLPGLTDLAALTGATDSVKSLLSAHPVSA
>CAG79987.1
MLFKSLSILTAATAALAADQYTLKAAIGPGATGLKPLQLHGNNIVYGLTTGYSDFRAEDDGNTIKLIAQGFPGLSLDVAQDGELIFKSPPEPKEGFSFKGDGLVKDFEFNDSQEFYSCIDETVGPLHPPIVYVKTGDKYGCKNPVKFTIAATKE
>CAG77805.1
MQFSTLALVTFAATAMAAPTNSLVAREDLEISGDNAAELVKQYAPVYTLAPGAFAADDSNQSMGFLDFSGYVNFLVGLLQAGGQFIKDGGNALVNLDINKVGAATVNFFQGLMTYFNAFLAAVKQGTKFDKAVYEFLVNSGISDFLSSVANFIVKFSQTFLESPLLQGIIDVLKRVVGWLFGAKQTVQQTLGDKANTTGFDRALVAAQSVQSAAEKKAGGH
>CAG77806.1
MKLSAVTFIALSAVCLAAPTAPKLVAREDNTLYISGSNATQLAKDYAPVYSLAPNTFAADDVQQPMGFLDFSGYVQFISGLLFTASDFFKAATQAVTDVSINELNTAITNAIMGFLKYLNAFLEATKQGTRFDKAVYAFIINSGFKDFLTNVGMWLVNLSNKILGSPLLQGIVDLLKKLWNWIFGGKQTVQKALGNDADMTGFNRAQLAINSLQSAAEQKIKNGSN
>CAG77999.1
MQLTSVLSVAALAATAVADLGLLFPAPQLNSVSIPPQVQPSACTPAPAPTGNGKRSLALLENLFCTKKCFKLSVGLNTCQGLKSCECQFLDGFEWTQKCLACAKTQYINGIDEINAAIAKCHPVVTPTPAPAPPAPAPTAPAESNPPQSSAPAPQPQPTTLSPVTPACLPPPGPCTPAPQTPANGKRFLGLIAKKECQDKCLGLLGVMGACWKDPDCICAVIRNSDDNVNACIQCTQQYNMNQYMNVRQDLMNYVQHCAPEKVPATTVCA
>CAG78034.1
MLFKSLAILTAATAAIAAPVACGEQPASNDQKDNHNDTPKYVLNLFPGAGVTGMKPLQVRGENIVWGLTQGYSNFTVDSIGDALANVISDGQPPKELYVADNGQLVVNEHPAETGKGYNGGWGFSGDGSVKEFSSYGTKEFYSCVSNDDPLHGGNDVYVFNGKYACDKPNKFTIGATKE
>CAG78405.1
MVSAKYIAATAFAAMALAAPAPAPAPASNELAARQLWNAIEDVDADVETVLSLVDGTVNTLIKPPGDRPTEISVLTSTFATLNTGVDKLLADLGKIPLVGSVVNLVAKIAANPVINGLLLVVEKLVTLLVGGLVDYLVVPLVQSIDGLLKNVSLLLQMLGKLPGIEDLSSSLGLETGSLKSLLSAHPVSSA
>CAG78516.1
MVAIKNVLLPLAIASTALAAPAVHEGAILEARANSTIDDFIDFGGVVLKTVTSTLDIITHPDKSKGTVYDNLQKGVTQINNLFPTLIDDLKTLPIVGDVAKTLGPLIINPLSEGFAKVMQQIAITIISLFTDGPISTIGDVFRSLFGNFLDFIKQFIGSIANLFPWMHSETSSMKSASNRLDQAYFSAANN
>CAG78810.1
MKVQSVFVFSLAAIAAAFEAGITDADNMPVPTPVENFGEEIVDLPLVTGESVIDEATNEYEYSEGDYEGNTNEELTDYFMQDYQGDAENPEDIHKLIDHIKEKKCPKKKCLNKIVKTKTCYVTLHKLHYKTVKKPCAVPTKHLKKPVKKQPSKKQRCPNCGSTNCDGGNQCPNKGNKGNNKKQQSKKQQCPNCGSVNCDGGNQCPNKGNKGNKGNKNNNKAQRCPNCGDTSCGGCSGKNHNKCPNCGSRNCGGNC
>CAG78863.1
MVSFTKLAVASMATLALAAPAPEEAGLIQMRQVVEAHFGGNSEIAKRFVDDAVALDARAAQDWISLFNVFQSFTNAGVSLFLNSIQALKNVSPQQANAAITQAILQAKGALNQLIQWLQNYNGLAGWTKVLVNMFISTGLNAFITNLGLFLITLSTVISQNKLVNTFADDIKGLIATINQAGNLLADIIPGFRQDASMLVGLNSRLQGLLTN
>CAG78893.1
MRSGRLKYALGALSLLSIWYLFSPTVTNFVVWNFEDLLIGDVSSDIVFLQRLHAYAMDDDRSCEVPEWIPEGTLVTSRPDCQAPQGWEVKHLPHSNIPTFDFAMGSCSRGERMLCLILSNSHPLPFGKRHRKNPLHQLTRQTLSLYTNEDYSWSCNAKHLSACQVVPGGSAQCILEAMVAHNFGSELDKKVTWKRALDHCKIHQSHISWSR
