# Supplementary material for: Kingdom-Wide Analysis of Fungal Small Secreted Proteins (SSPs) Reveals their Potential Role in Host Association
Source: Front Plant Sci. 2016 Feb 19;7:186. doi: 10.3389/fpls.2016.00186 (PMC4759460; doi:10.3389/fpls.2016.00186)
Supplement: Supplementary file 11 [file DataSheet1.ZIP › F.mediterranea.SSSPs.fasta]

>fgenesh1_pg.1_#_178
MRVSIALVSVVFALAGSAVAAPLSVNGTLKTRSKVNSDGPNSLENTVTNPSSNIADFFISLANLMSGTQAGGNASVNVGGSADSSNGGSDCINENANGGNGDNGGNGGPGGTVISRKSRSGISSKFDRVTQLLNPSKESNFVDEIEDDPDKTNNTKRGDGTGAVTQTGSNNQICGGSGA*
>gm1.282_g
MHHITATFLVLFLALASIASAARLPTLTASLSARQLAVTAQNSTTTDPPLRSPSVMQSIQHRPYILKEPNNHVTKRQLAVDSATDGQTATGSADSNIIARNAAPSDKPIMGHHQPS*
>gm1.596_g
MLIAGHVCIPALLSVIRSSNFFPFDCITASPALSIYSTLAFASSNTFKASTLDANGTDEDALGISPDEDNLRCPTDKIQKEEIEGANQLSDDDIEKL*
>gm1.858_g
MRSITLPFIALFTSLLSIAPGHAQLQWRVFYQNGTNGQLEVLDTKDKVLISSTVSSLDAVTNNGAKGQRYRWGGSGDNVNIECQTSTKHFVGFDANKQQFKADFAQNHVDALVQIHADASNSTAVMCNNDNCIGSGGSPVSQSDPKATWAFHVIQQA*
>gm1.868_g
MRSNILSTTALLVASLFAAVHADMAVRIYQTLAYYPLQSLTIVLCSGMYCTRTTVTDAITSLIQTTARLCVEAVKANHDKGMRFRWGGDDTFVTCQAHSDHMLGFDTGAQAFKADFAKSHTDALVSIHYDKAPQKAYICLGDNCIGANASPTNQHYLWYFEAVPGA*
>gm1.1085_g
MRSSLLSAVALAITSLFTVVRAADPPPWNVLYTNDTNGAYYFLDSSQGKIVVSSASKQVST*
>gm1.1395_g
MSICGGTFFVSFTFQTIRLARSISFHASGIVPSTASNRLYLGSARRDTRFKKSHSSTVVPHEQGDDDPYPVRLLVPLTYHGG*
>gm1.1446_g
MNWRESRIKQVFLAPIGLLLSLGGGGGGGARTAVLDHGSFVVWLLPTSCIRTWRVGFMNVPVSKVGRSAGVGSGGADNHAIICNMRSEPNAAPFKKNVFHSRSAMLSQPQQCIREAEFIWPILIGHVKQLLIPLRRESIGENYTQSLTFLGPYVLGRDLDLSVVQGKELEGHSDS*
>gm1.1569_g
MGRQWLASLLALIVYNVQSALADNDNGFDENPLQSMARYSSNWYSLILPACCLLLPTAPRTDELMMPD*
>gm1.1599_g
MFSFAEILVSVSLSAMALAAATPGSVLTGRDAGVPIVCSPSLSNGVQTVNGQNGKPWKVDVEPCASGHRCGAPRYNPDTNDFYLNLGNCV*
>gm1.1608_g
MAVLNKLFIALVAATISANAGLIPTSIPTSIPLPTTLPSISIPGISTSISIGLTLPTGAIPLEDAGSESLSLPIPLPTSISLSLPLPLPTDTTISLDLPLPTGINL*
>fgenesh1_pg.1_#_868
MQYSSKIFAALALAAVVSATPAAEVQKRLLEGVLPSQVCNATSKPIDLSLLPVGTSMVECAVGQICKAISGLTGDLATIGLGLCSNFIRAVQTLLDIFRGSNNQERYKRDMAYTCGLNVYTSFVSKVGYVYATRYAQQCIVEPFTTNGEGLASRPVRSVRAFPDVEPIRLTSKLEALAICQRVTASMEKVASFGKRRTQSPPGGKDMRTPDAKRSDRTEQVFTKSDSTLSRRTSLKAEDLPLKNGKMKRNP*
>gm1.1817_g
MDTSTPSIYPSSLATVLLLLPSAPGRTAAHLACIVFHYTAFTGFLGPSRRLHASARTSRYYHLHSLSDQHAPCPPIHTSRVREQESKHPADFSKQPDNGAHNDDNNNDEGPRPSGSGGASSASQPSGSSGGTMGGNAIIFKGIPTNHTYQALSLLHWAGTEPEPPTTRCLLDLKTTLE*
>gm1.1867_g
MMPSAYCVSVLALSAPLIQIRKPLSHGFRLGLEFRQVAFHFGEEKIKRYRHDSQKPYEILHEYLSTMF*
>gm1.2113_g
MLAHYVVFLASFALALAAPAPVKVAVPDAIHGPPLGQTFKLRDGTEVVAHQETSQTSGGIDTPKEDIVGAPLGETFRAR*
>gm1.2238_g
MVKNPLLVLSIGLLFLCAQCDPVVPLTRKQQPSETSIKPATSITTGVSAVYSLPIHSASPKLADGNDQNADNGSDLLGEVESAVGTPVGSVINDPEELFVGGDRAPPRIECEKSKDCVVF*
>gm1.2239_g
MFKTRLAALSAAILFLGAKCAPIQSSGTIIKPTTTLSTSAVHTVPTHSASPQIANNSNEGTSTGGNESGGLLDSIGSTVGNVVGSVANDSEELVSPIIMDTGDFRNANKQQSSLPHSPRFIG*
>gm1.2240_g
MVNLRFVVLAAFFHAAVASPLYFMSNMPKLTRRQELTTSTTTSASTVPVSPLTEAGGLPDSGRFGSPTKECQDAILGLCP*
>gm1.2650_g
MVDSYCVILTSAAIAAFTAAYFMQPANAASLNAIETPTQIDITTASSDSTLNVEEHKEDEYASHHDQGNHHDIQPG*
>gm1.2663_g
MKVVIVSTVLVALASLMRARLPRLLCLAVSLRDVVADVHNITSGQVPHHYRSDRPPHVGFNPRRNLR*
>gm1.2666_g
MRLTFLTATIATLIVSTALAGPATITATDGAITPITARSTTDNSTVVTSTGGSSTGNSTAT*
>fgenesh1_kg.2_#_687_#_isotig11152
MTTLPFLLLVAVTAVSASAVVLSRSDSTATQNLAPRQSGISPLQCALMLQPEQCCQEVEPVCNAS*
>gm1.2823_g
MHHLHRARALDAALGLAICTLFRESANVSKHVSSLVMTPLPTDKAGSCISMSPSIPINSCGGPITALQLYLVKVLDSVSSAPGFARLDDFSESGIIDSFVGGAIVSLRWESVSWFYDLSGDFSLRLALRSFYDAA*
>fgenesh1_kg.2_#_706_#_isotig05450
MVLTPLSWLPVQQSFFQFINPKHTRTARLSRSHTKLLRIPVQKSAMHSRTSKTLTALLLTTVLLVVVATNAAPGQVRPIAPSIPWSAYGEHHLILKCAGCGLPNGGLKRTASSSIHSLSNPPPPSITTTTSLTTEVDARGLDGPTTLFSSTTTTAVTSATIDSDYTAHLIRVHKPDPDCAGCII*
>estExt_fgenesh1_pg.C_3_t10078
MIIPLPSILAVSANAYTVLQETQSSIGLYGTSRSLQAAGGFSLYSCRLSSITSVPTATDTLPVTIPAFSTTFNEPIVTEVPSPHSIAVPVTNESLASGISLAALFPVASCPSPCISRRQFNEAPSETFSTETTGPTRTITVTTSVTVPSSPSSPTSPTSSETSVLSTPSPDPSGPDTQTSFSLTSISVPTLSSSDAGADSTQESGTFSTSSDSLSLPIGLPSGFPTSWSGSFPAGTLTSITSTLIPIPTLTPPSNTSTSSTISTNSTSSSTT
>fgenesh1_kg.3_#_203_#_isotig00104
MALLAAQISLFNALDPNLSAPLTLTVCCHSTASASTTCSTSIHTHTQFNLQGPSDDQSMVMKTTSNGLRTHPSSSVADAVRKRTRQEAAHHTLQVLSLYGCPFGYPHTTCSSVCKVEMADFGDFEMGDAVCLQGQVNHRCSHNR*
>fgenesh1_kg.3_#_651_#_isotig05559
MSHLLRILVEAAFVVGLLVSRSNKTNNLECRFEPPCRLDHRQMTKKCLRIGRRSLSFPFLTGEAQDGIGLSGNNSSKDADDGWMRSADQAHLVDFATPAEGTGRINFNRPSNTPLASTTEL*
>gm1.4106_g
MASLAAQISLFNAPDPNLGAPLTLAARCHSTASASTTCSTSIHTRTQFNLQGPSDDQSVVMKTTSNGPRTHPSSSVADAVGKRTRREAAHHTLQVLKFDSLSADSSLYGCPFGYPHTTCSSDGSTADAVITVEPLNALAFWWSVWIWSRDGPGNRHP*
>gm1.5068_g
MRNTTLVLLALAGLFLDMRMAAKTAGDSVAPIDRHKTAERIRLDALGGSAPAGQRILDLIKYKLICMEPVRMWVTRRLLGTTGQDKTCDEAMSFELIMKDNPRNDDFRSDPST*
>fgenesh1_kg.5_#_733_#_isotig11985
MKESSWLFALVSITLSLGASTFHLSCSLCPECQNAPSTLQYELYGFVYDGTWITWLAGRGPTTHGPA*
>gm1.5846_g
MPRFYFLLFVSSAHGHDGAFWSPLHGFKDKGQRRRQNQAQTLGEKVATTGSEPTLTILCPLSQQEPKQILGLDDKTSCLRFTTGVVLHHGLNVCNGAMCEWALRPPGHLLDHFLREWCTVPDVDKNQVQDERDSSVGTRRRKVGTNVKLKLTTCTWRQVAYPTRDAHIVNMRHFATLTVRSVIGWRVARHPSRMKTMGEARRVGHRNRIDARQPWFGRSDLGQWEPIPIGS*
>estExt_Genemark1.C_6_t10261
MRSYVVAAFVFALLGAGTPVLSAALTLAPVDDSTIPGLRRSDQVLPKHACNGPRCASGVHLARQLDPVLALTALLAVPAVPTGAAGSTPTDTASTSTTDVTIEPSTTTISTTDVTIEPSTTTATDTVVVTATTTSFTSSTSLPTNMIVHHARDGAEFNLVSFGGVAGHYSGSDSATDSVSTTTTVVPGSAGTTSSSIESTETPGFFFKPLVRNIEEDLEDGSISVTANLFLAAASTKSSSVTDTVTSTFTPISATSSVEATTTVTSTVTDADSPMITLII*
>gm1.6573_g
MDYIRSPSRTALHIFVWLLVLLAKQGINPQHTVDRSDMEAEDQPSETSPCCFETAMQVEVCLLAEDTMTVLVRRIMQCLTDAAQFGYSEVKHQLILKLSCGRCASEQSPQAWTPL*
>fgenesh1_kg.6_#_270_#_isotig12885
MSIPRSLTHKYNCAGAALPFCCYVQSSPLVLYGSSSSKSSIAVLAETEVGK*
>estExt_fgenesh1_pg.C_6_t10351
MIPRCFALAAVALSSIHFAEALPVSSRESQSLAELPTSVDVGLPTSLPIPTVPIPTDAPITSLLPLPTLTDTAVPVSQPSVPISDPLDGTLGSVKSISGADLPLNQDPEDNPGDSPGITDLVGGLLQQITDLLSSLLAGSGSDKPVDIHSHTEDGVDLGGLGGLGGHNGGNLNL*
>fgenesh1_kg.6_#_401_#_isotig12713
MYVLLYVLLGAGSCAFSIRVCVALGRPTDLCIPPLTSSAGQAQSFFPSEVIAK*
>estExt_Genemark1.C_6_t20347
MNKFLGLYMAFAVFLASSVSAIPQDHLAPAVESNHVSNIHYGRNDPKIPLSAAAVKVHGREIGIKPPNPPAFPRAPPLQTAAMQGEKVVESVPAHVPRQVHNADYGSNGGPTGNPKTTQQTSTSSPTSTTTASESKETGDSSEGKKRRTLNPHPTQDINYIAN*
>gm1.7174_g
MLSTLLPLRYGLTVALIGPTASIGYAVPRANSSVTQCQHWLYDIFYVPPKGALWQILHFKAPSHDASSPPSPNHRQQHYSDTSQLHNQATQNHMSSGYGGNAYGGNHNQQHNNNDTEMTNAQYTSSPVQYAEEPDSLRDSDWDLSESDITGAGGIFDGIGGPGTVRYGNIKPTDPKAAAEKKKSFQVQRQSGTSEKKRSSTGGSKEKRKSTVMTRPLSTAEKMGQKKK*
>gm1.7260_g
MDIVASVCSSIAACTAEREECMELLKKSFSVGQQCGCVNANANREASVKQEGQRRRGNANGGARSGRDERQKVGRRWMSNYCAGYYEVDRLLTLYVEGWCSQLGGIIACDLRLSAGIAMADWRDKRNVFRLTVAGRVSAGRTLASVGLD*
>gm1.7306_g
MRLDIALIFAGIAVSSASASLSDRQLPQLPFPACGTDCYIDSVAGLDCGPSLDLCICDYNGALDTFTSCVRDACPPNLALECLEIVDQACKEAIDFSLPAE*
>estExt_fgenesh1_pm.C_7_t10110
MRHALPLTMRLALTLAILFGFMLNVGSAMPPMQVQDQAQLSLVPPIHSSRHSSSSSAPITPSSSSVDAANAVNAIHTSHPRGWRTLLRSARNWGPFATYRHGNTPSVRSSFSSSDNSIQRTPGSHLGRRGRGRYVRRGRAHP*
>gm1.7658_g
MACLSGSLVVAIAVTDRSLYIVGHSRLQPLDIYIFVFYTGFNRGLEALDWRYSFGTCLPLTRFRDQSAHCNRRDIRPALADDLLPPSCSPSSISSVWSSDIFSRRQVLSVGDNLTATSNKQLVRKA*
>gm1.8073_g
MSFGVGLGLVCLRKLVHSALPEQKFKVRESSSSQPCLKAEDTDPSKCLWAEDGNEEYFDLQPELLDSPAETSLIPMLQSI*
>fgenesh1_pg.8_#_45
MMLLFRSSFITVVSVCAIAIIGMRPYLHVYGVDASGSEFESVLSPTASAEIGSVSPAIASAVAPANEAQVTVPPADSSGNDNSEQGAEKAAQTNAAISCTTGIGLSLFVGSIAAVIQPLAGSGKLFSVLERCILLLAGQALNYQCYGL*
>gm1.8287_g
MSGFWVPLLLSSVSTLSMVHVSVKQSETTVGTDKKIGESVKTVIPLVHGLILLALALAKARTYLKLASGFKGFRLVKILVQD*
>fgenesh1_pm.8_#_675
MMLHPGSLLAFASLSLLACAQPLRLPVVEGISLECPSPRNGVLLPRGDKSSPIHIDFNDAHNIHVDIGTMIFYGSDKVIDPGPNATSDDATSLAETSGTRTTSDCPPNVSCPEPNSRSSTDVKAFSTTLKNPSATSKVSVRYVEDMTTDYNPTSTLSVACVGCSEAGIATQYASAPVSMEDA*
>fgenesh1_kg.8_#_714_#_isotig08909
MRKCAVYALLILPSELRPAAVPELGMVFGDWFRGMDMECYVCDWTRIYAPCKPNVRENDQDPLHNNSIHMHAYMQICGYGLDTIGSGCTITVGV*
>gm1.9447_g
MLFKQVVLLAFAVAAVTAAPVPLDANAVAADAPAPLPAPPAPTPSAPVPPQGAPGEKRQAGNRPPPPNAPGGGPGGQAPPPPPNNQANGGQGGQARPPGPPREKRNAQQASPPSPPPTQATAPTPPPPTATNPAPPAPTTDAAPPPQGPPGNKRAEDAPPPPPTTAPVPPPPPPQDDPAHVAGKRATQPPPPPPPGPPGGRQGPNRGQGPPRQGPPRDKRADQAAPPPSPPPPPATTPSGPPPPKNNA*
>gm1.9473_g
MSSLSPNCYLLMATISGSFALNLSVDTFQFMTPLFGFLRGLGYSDEQASSVAFSNSNGSARETRKKDEGFELFGFLSGSSEYSVPSVPTYIGNLLARRIYRSSDADHDIVLILRGVAICTIYGSSRVIKVLSTILVRDPGPLAPLLFARIVADLKTNYGCVHVELLLPTCPCTLFLFLLAVFQPCPYHPRLQTSLSHDVLPGLGHGALAVLSQT*
>estExt_Genemark1.C_9_t10246
MQFFKLSVIAAITTLAAATPSPQLGGLPSLPVCLTGGTLTGVLPAGLNLVSCASGETCEPMSTVLTAVPILGSILGGVVDELPVGVGWGLRLGWLGLGRLGLVKLTSNCGRGVMELFGM*
>fgenesh1_kg.9_#_157_#_isotig09969
MFSKQLAVLALVAVAYAAPQQLSVSSVSITTASSPSNGSATATGTASVITTSTVGGGNSSATDTITFDGPTTTSLPVVSTSVVGGGNSSSVTDTITFDGPTISYHHGHHGIKTVTETVTEYACASGTVTASTFVDPFPTTSTASATFVTSASSATGSFPITTATDGGVTVTLATTTFTSASQIFTSVTSSVPDNSTSIVSSVPGNSTSVVSSVPGDSTSIVSSVPGSTSVVSSFPSSITSIASSSPTISTSVVSSVPSSVSA*
>fgenesh1_pg.9_#_256
MKSLIPVVVSLTLAASALAQLGVTFNPPTPTQCGVERIIMNGGTLCLLQHPILFITGKGAAKTEIYTTQSNTFTWTEDFRAGVTVGVHVEGFGRKGKAKGDIPGVRVAAGRSGCNLVS*
>gm1.9924_g
MKLLNLLSVLFLTASSALAQIISPIFYPPDGTYYIYNVQYKRVFDDYDFNIIEGNPIIGWPTHLPGHPAIPSPSNQQWVIKTVDNSTDHKVTIRSLETIQQKPSAGGYAINNDGKIVTSKTTQPWTLQPVPNACAQFMIADCNIAIILDSGQTNNALNAQLKAEVIHKNATNQHWVFVPVDQITEFLAENGSG*
>gm1.10881_g
MVMNRKVGLLVLLASCGCLIVSPVSVTRPRTLESTIISWAVYQQLDSVLRCNSELNDMVGSSYNNLAPSSSFRECLLSARSVLELVSKSGADIGVDSWLADPSRSVKPPHKPLAEASSRDGDPEDYAQGNGRLERLKGLNPAEPFTKFEGPGTSPPDCTSARVVEDEA*
>gm1.11027_g
MTKYLLLSPSLIITVILRRRSSRHRSLKSTSGPEAFSYSINAHEYSDSESDAGKYTPLALVFGLSVIGSIFLVHSTIATQRNSNPANHPPNLRVEFKSQKDRKTAPPTAHNN*
>gm1.11035_g
MNYAHYNGALALVPLRLCGALSLLVSCRHLDRYACNFIKVALLDKLGHNALRLNRMPIFPTSNVYSQCSSALRNTSDSEHCLQRLGTMPQGQRNASEDRSDSTHSEKIDVFGNAVSDYNGVWDETHNTYKSALYTISRLTISLKFVNEGSRALDKAVKTLKDMEEAESQKAKETEASTEKSGHSKRKSISSHLVAASTEKSGKRAGKAFHSAVDELKNVKRRHYELSCANFSFENARSDRDQEADKAIDRFFDDACYLLNSRSVAHCGTASEYWIQLIKELILLSLKSVKQSRIN*
>gm1.11349_g
MIPRCFALVAVALSFTVFAEALPISFYESQSLVNLPTSTAVGLSTSLPIPTETIPTDAPITSSLPLSTLTDSSAAISLTSVPIPGLLDSILSSVQSGTDIPPNQDPLTNLGDLSGSVS*
>gm1.11397_g
MPNIALSISFVHGSSSLLLSDTISSPPFPRIPSHSSSSDHNVSSACLFLQDDHLFSTNALKGTARQAHATHLKNQSVIK*
>gm1.11733_g
MLPNPVWLSASILTRVLGHSAIYQANSKINAPGAFPCSTTDGRGPTSSEVMLNAMEIRLCSLPAPISSGLHRWIMVLNLTRLPYLYLPLPPPSPPIGQALTDETQRRVHSPPAAVPVL*
>fgenesh1_kg.20_#_42_#_isotig05205
MRLLTSQMIFAACVVSAHALSAPPLPNSVTDDCPTAHVVSSTTISVDGQEILRESFVCPDGKFANHAMSGSGENVTANRSTLEAREEIECMFPQNMPAVCQCGAQCKSFERFLYHTELY*
>gm1.13245_g
MDASTPSIYPSSLATVLLLLPSAPGHTAAHLACIVFHYTALAGFLGPSQRLHASARTSRYYHLHSLSDRHAPCPPIHTSRFDGEQESKHPADFSKQPDDGAHDDDDDDDEGLRLEALLQPDSLVDLLEELWEAMWV*
>gm1.14438_g
MFMYDHSYCTTLSLTLFAPRTFTFLSAVHDTISNKPSPFTSPTSPSPFEPERPRDTPLQPHTTTKFSALTTLFNALDPNLGAPLTLVARRRGTASASTTCSTSIHTRTLFNLQGPSNDRSVVLKTTSNGPRTHSSSSVADAVGKRTRRRQLIIHYKYSNSTGSLPIVHCMAARSDIRTRGAVATGSTADAVITVEPLNALAFWWTVWIWSRDGPGNRHL*
