# Supplementary material for: Kingdom-Wide Analysis of Fungal Small Secreted Proteins (SSPs) Reveals their Potential Role in Host Association
Source: Front Plant Sci. 2016 Feb 19;7:186. doi: 10.3389/fpls.2016.00186 (PMC4759460; doi:10.3389/fpls.2016.00186)
Supplement: Supplementary file 11 [file DataSheet1.ZIP › A.mellea.SSSPs.fasta]

>g14566.t1
MSSTQSSLLLAAVGNVNGYNTLSIANQDATSHHLTNSSSSPSVLSDGGNTCEQPKGLAIFFGNFISHATDNENLRAYLSGSPAQSHFILTNNTGWSPSLQDHILSHPSAKTCGDLTVRIVDVRSQELVYVLKIFFNLSISPSHPLDNIGAVELTMSILDAMTISALGSLPNLKTLKVIAKRRVSPVSQPSLPLFRNLVELEVEGSIRDACRILKACFKTRSRVTKFCVCSSAYASTERLDKLLLVLCPKVNHVSIIILPRVKRKTPA
>g15121.t1
MLFNFNVAAVVALALAMSAYAAPLEPPKHEGPGRFALHLTRKDLDGRVAHAKDNSPSSAEIHHSRSEKPANIHPRENDASSDAVEK*FVFEFP
>g15140.t1
MISCLLSGWLFLSISLASSLNITVHKPRPRINESTPVVLTWFTTDPEKFSLNVRTTTTGGDDVVSSLRTIENFTETCRIQIAFNLTGVTYIEAVPSDTTKASVDTLWNAH
>g16511.t1
MRFSLATLLPLALAVPALSASVQARDGSYGDVDHKDDGKKDYDNKDNGCGDCTWEPVFEHNNDFKGWNKDKYTPYDHKDVDKITFEIECKSLCEKDDKCNSCQAYQHDEKDEKFVCELFVEIIDIDTWKNDCDDGKYGKDGKDGKDGKDDKDDKDDKKDDKKYYDTSCWNAHYGY
>g16634.t1
MRFTLATLLPLALAVPALSASLQARDGSYGDVDHKDDGKKDHDNKDYGKDNDHKDNGRGDCTWEPHNNDFKGWNKGKYTPYDHKDVDKITFEIECKSLCEKDDKCNSCQECKSLCEKDDK*CKSLCEKDDKCNSCQAYQHDEKDEKFVCELFVEIIDIDTWKNDCDDGKYGKDGKDDKDGKKDDKKYYDTXXXXIIDIDTWKNDCDDGKDGKDGKDGKDDKDGKKDDKKYYDTSCWNAHYGY
>g16660.t1
MPLPPNDYVTMFSILLAFLYLTVSTKAFEIHVPYLVFLNQPATAAWTRNERDQGDFVFLLRSLQSGESERLSDVPNNLSSGTISLNFTHPGCYEVGIGRPDTDHVAIRIDRDTQPQAFRKFTSSGHRSFVDHIKFGNYESTVSCFFFLRLSHIGFKPELKHYGI
>g16882.t1
MFFRILALLPFVSLAISSILVDRSFDGFSTDIDTLTAAVKQMNMDCIDFQQTADDEHALARSAADSQIKKTTDTCPTATLSEAQGQAVLDKFTVLKSPFPDLCNCTIESRGDFTRLGVTSMVRTLLGAIKTDSDNLMNKVIACTLDGWKAEMEAAYEEIVTELQEVVDAYKTAE
>g16883.t1
MFGLGVSLCLLPLVVCITADSPVRLGHRSTSQLQRALDVMDSTFHNLQGDLSGFATNVDVQHATAIKVDIMTLSTEIKDAAAYIPVCYISAMNVYNAEKL
>g17166.t1
MQPISISFFAIALSLAAANAMPAMENANGIAARAPLPPKSGSGSTSSSTGASGGSKPGHGGDSDTSSMDMSGSSSQTTLTCTCRPAKSKSLGGSGSPVNPTPMRRGGSGSSSPLDSGPKSDTTGGDGKGAERGKQKYTCECQPGSGLDSLSGSDPSSGDSPMGDDSSSLGNHSSSLPGGDSSSPGGGSSSFGGDSTSTGSDTSSEGIDSTSTDQEEPMGDEEM
>g17389.t1
MRFSVAILVPLAVLIAPVLSGTVKKTDHKGEHKGAKHVKGNHHKGRDNNGDVGSWTPSWTWPGSGKQCPSNVKKDCPCLTDSECGFKCPQQWPVTGNTWDVVFENKSDWSGWKSSKYTPVTTGYVSKDTFEIVCKNLCLAHEKCNSCQAFSVEEAAEEFVCALFEELIDVSTWEEDCDDGKDGKKYYDASCWNSQS
>g17431.t1
MRFSLAILLPLAAAIVPALSGTITVRKADESVEARDYGTYAPWRPSWTWPGPDKHCPYDAPIDCPCLSNPTCGFECPHYWPEPGCTWDTVFDYSDSWKGWKPGKHDPFSCGYVDKENYEIDCKNLCSAHKDCHSCQVYTLEETAEQFICALFEEIIDILTWEDYCQNDWVDGNKYYNTSHWNAHY
>g17725.t1
MVPLRFLWALALIFAAGPSATQALCPTGYNDIGWYDDYVYRVSDVDVDPDIHDILDIYYEFVIVLVVHRHHHHRYKLFQLKY
>g19547.t1
MRLSSARLFCIIWTLYFLLAESRPLKLGGVIHGIEGLAGDMTGTGTQSSTQECPPDPSPSVHTLVLRRKTNLGSGTVGGGPTVDGGGSAKPGGRTESEHMHEEMPGTEC
>g19633.t1
MSFSLPSLFVLAGLAYSTNAQFVDDNRNNTSTTQRIIAGVVVAVLALIACVLCSIGLSRRRRRRLLVVPQGQYPPQGAGGPKPPFFGSGWGWHQQYPPNQNQTPYIPPQGSPYPSTPYHGGGYNTGAEQQPEYPPYPPPYKREDTKFQPPAGPPPGHPGSSAQAQYNPPPGPPPQAHLAYNVA
>g20109.t1
MLAIPLSFILFSSYAAAWQFQLNSTAVVNTSAIVTWTRDADDSTTVGFGFRLRQPDVLPSRETTPYWCQFGGVKETAGNFSVQFDTAGSYIAEAMKLTALPATNSSNDILGSSGVISVQAADSQLPSAQDVAIFNFVAAKAVQV
>g20148.t1
MRFSLAALVVPGLSGTITARQPVAGDTTIRGGNYNGSYAPWKPSWTWPGTDNHCPKVVQEYCPCLDDPVCGFKCPSQWPYNRCRWESVFIDRYDWKGRNPGKRNPFSCGYRWEPVFIDRYDWKGWKPGKRNPFSCGYVDKVTYGIDCKDLCLAHDNCNSCQVYTLEEAADQFICALFEEIIHITTGKDDCEDDWVDGWVYYSTSYWNVYY
>g20152.t1
MVNIITKFSALALAFIAPVVSAVDIQLCDDAYYVTCDWKYDVPIGKCLNSXXXXFIAPVVSAVDIQLCDDAYYVNCDWKYDVPIGKCLNSMASDGWAGFNDNVVSSYNQTNTPGCGVCYYFADDXXXXTTTSYNQTNTGGCGVCYYFADDHCFEPLFNTSDATLDWFAEYNDQLSSIFCSQTA
>g1655.t1
MQFSFALLAFFACLATSVSAAPYGMQSTEFLVIREGDHGKERVNKKTSGNNAGNAATNATDSTAATDTAANATAVTSSNSTADAAAAANNAASTVTVTVTATDCTATDAAAAAAATAVNATAATDTAATADATDVNAAANATDASTDALATATADANAAATDAATTSTSSKKTSGTKNKSEVKTVIADLFEGAKKREFGRRGLVNRLVLDGVLDL
>g1766.t1
MFFYILALLPLVSIAFANPLVGRSDVIVPICDALNNLTTSITAMQNACESFHATPSKDLAEDIINFIFKIDSQIDSGADVCPSATLSDMDTQTVVDTLVHTDTLAGQLLNFILTFTSDFESVCFTRKFCVAFQTIRPKKIHLMDKISACSSDKYKDQVEEAHCAKSFREGSDMDSKASSVEI
>g2017.t1
MDKALLLVVAAICAPSVLGAAHSSKNLLIMISPSQQLALKITQLLARFQDAQVRQNIINGTMAIEADNLCNLCFANGQMTNEEHTGFMRNNLLMLCGLXXXXHGPSYANHSGSLHSTRAGNGQKHDMTKMTVPAIAYPAMLAGSQT
>g2789.t1
MMFHIKFTATALATVFLFAGQSMHATVPTITVTDIPAPSRSLKAFATPTVAVYSFAFPTDVVASSGHDKELNDSYNSSFV
>g2849.t1
MSKKLFAILLLIVAFLTIVATGNDPNTRGHWPPQQLWFTMNDGTPQQVPNQNMLTLPFTFGRYQPPLTLNLPGQNQNLGWPNSFLYGQHGLPPHYGFMQGMPQGLYGGFTPQDNIAPIRGVGLYVPLSLGEVAHVWTIQAANHVPVGHGRTMAQAQAGLSNEGGPNVGTLDREPGLDQPTWS
>g3448.t1
MNPLELAITLLVTFLAGDSETLVDEPQSVFPRNIRISHPSLPVRTVPSWDNNDELPFTETPEPPNASPWTPNDPLPEAFSEGPQGPPDPDYLAHIWWGNFPSEQDGLVAERIFNHDAPDDPFNPNRDDYEWPALSFCDREIFSPARTAAWLVRRVDVETRTTNPPLPQSTMDNWLAIASGDPIESGGMVANIQARLESNRDRHLYPANSGPRVYGLCPRTAEEQSNLELILLDXXXXR
>g4018.t1
MAISKATSKNVRTSYAVGTVLTVAALALSGCADLSAAGISGSNSAAVAPEKATGEAPAGTTKDQATGSKAPSTSAVVPPAPAVD
>g4397.t1
FVCLRRRKMLLLL*TVCSLTLLTGSWPRRKSTETMRTNL*WVYYSRGGHMMPTFTYLEKRS*LSLWGR*TCSY*RATKQRVSASRLRNNEYQPHVGPHRTVQKC*XXXXC*NGVVQSASRGPSSNCAKMLTSKINYGPSWCNLATLIQHGSSSTRAFRTLTQLYMKRYECTPQCSSL*GWQRKTMFFLSRHRW*RSLARL*TASSSRKEQSSPRLFXXXXLARLRYHRCGQRKNIVFRCLRAQRRTTFFLSRHRWWPSLASL*TPSSSRKEQSSPRLFVH*XXXXKLLRSIQCT
>g4566.t1
RLCRIRFFFFLFLGHRQEALC*QARQRWQAYT*RERMPLHE*PLHVLW*QAQDQGLQQAQGHGFHAWSCC*GF*TSRLY*FGSVGVGK
>g238.t1
MMYWKLLVVTLVFALAVSALPTVDFPGGGAPPPPMSD
>g4894.t1
ALNANVMLPLCWCLVAFTGEYCKTIIFTMSPLTNAEYENPGKFALHCAALQPKLRIFGCGFFIPIQELTSQGALGNPLRIPAPARTKAAASSASSSLLHALDESFLSSSKCKLVVQPNRSPKKSQVLAPDSDTDFSPLHPSVLTSKKAVGHDVQGGFPPKRLFMLMNIETPAGRKHKTYNGKCYQAVNLKAGSSESSLAPLCGDYSFLGL
>g5394.t1
MLPATGFAAAASPLFLSPSPAPAPSFPLSSPLFLSPSPSPSPPPATPPSYNDANNFWDWYANMGMPELPQVTEIYPAHNAGFPLEELFPATTMATSTFFPLPESFQSIPETSGAFDKQASANTFADYSAVADPDLIDICSDLFGCPQF
>g5446.t1
MRFSIATLLPLAVLAVPALSSSVQARDGNVDHKGNNGGSKDNTYGNKGKDGNRGDCTWEPVFEHKNDFKGWNKGKYTPYEHKENDFKGWNKGKYTPYEHKEVTKINFEIECKSLCEKDDKCNSCQAYSHDEKDDKFVCELFVEIIDIDTWEQDCDDGKNDKDGKDGKKDDKKYYDTSCWTAHYGN
>g6276.t1
MMQRVFVAVSSGQTMTLTIALEAVPQQHRQSLQHTYRLPQPVHLGTIVGPYQLQQLILRPLKDIKDSSV
>g6369.t1
MLLTLFISFVDHNMLMRYISSAVGHRSTFKVTKGLLAAAKEAFGVIEDASAENHLLHEDPEEDDQEEEEGTNSEEEEDEELSDEDEEDDSDALEEAEDEDDDQSGHGEPEDDIGEDLLEDPWEELGFTVF
>g6439.t1
VRRRILLQLSCCIRALGISTQSLWMASFGRGMESFCLSTLTLMLRCGCRRRCLGGVMLRGRC*GVDSILKGG*RMLALRSPLLRKGSKIPFIYQMIYL
>g6734.t1
MFFTYLALAALPPTLVHGFIISNLTVRHFHHLLADISCRLRPSVFRSLSLIVVYTAEEPDRDGYSIQLVNIDNIYAQTSAFPVSAPVSSSSSMGSASASASAYA
>g381.t1
MILLLLYASLLTCILKTLSLNITVPTQPHPLVNDNTSVLLTFSPDDPSHFFLAVERISTPDHNITSSTQKVENFTATRNETLVFQYAGRTFIEAIKTSPTDANENDTIVTTEPFQVDEGPTGDTSASYTRDPDFFSSSA
>g7169.t1
MDVVLSLVPVPCLAYAYALLKFIWTTITALDTLKQQLEALACTAATMLSVLDRELKSRKVIP
>g7570.t1
MMFNFFVLFFAFLQLFSLVQALPAGPGSLMGHSYLVRSASQPIEPAVVARDALLDRAARFRAIQERRVARSAGDVDGQDFLSDEGPPPPAHVESPQPSISVPPPRVHAEKKKAKKMTEKKKKQEKKDD
>g7812.t1
MRFSFAALLPLAVLAVPALSSSIQGRDGNVDHKGNDGGSKDNTYGNKGKDGGRGDCTWEPVFEHKNDFKGWNKGKYTPYEHKEVTKINFEIECKSLCEKDDKCNSCQAYSHDEKDDKFVCELFVEIIDIDTWEQDCDNGKDGKKDDKKDDKKDGKDGKKDGKKDDKDGKKDDKYYDTSCWNAHYGN
>g8193.t1
MALVAGALPLGIGGLGRAAGGWIEPHQEQAGEGRGQSYHGETGDGVAAGGNDGTGRRADHKHQFGGDGVQGEGRAALVPLSKDAQRLTDHAEDGEGEQAAHKHQRQQPLVRNVGHHGPDDRFGDDRGDQGLPQAHGVHPAAPPRRTDGDADGHHGSGSPCGGIALVQGEDNVQGQQHTGCGVGDAGNHAHQQQPPDGADGKQLPVESEIHERILRSAAASRVSRLAAG
>g8661.t1
MALRTLTLFSLFSWAAAVPNPLASRGLPSSIEVLRFTADSITRDSAVFWQYPLASSANTVLLDIMAFNSEVQTALTQIPNTTMSEEDADSTRRTFLDIYYDTQDGFNALSIASTYFAPFGLVPTICCLTECIQAGLHTLINKTLAVTPEDYVSPIQTLAGPILSKADSVVTYYC
>g8663.t1
MHFSVAVLVPLAVLIAPVLSGTVKKADHKGEHKGAKHVKGNHHKGRDNNEDVHPWTPTWTWPGSGKQCPSDVKKDCPCLTDSECGFKCPQQWPDTDCTWDAVFENKSDWSGWKSGKYTPVTTGYVSKDTFELDCKNLCLAHDKCNSCQAFSVEEAAEEFICALFEELIDVSTWEEDCDDDKDGKKYYNASCWNSQS
>g8664.t1
MFFSLIPLAALAVTPALAGTISARKEDSIQARDWAPWTPGWSWPGTDNTCHPSVPENCPCLTKPVCSSDGLIKCPDPTYDYSEYKWHPIYENWNGWNGWKKNPYSTGYVNKDTYEIDCKNLCNANEGCNSCQVYTLEEAAEVFICALFEEILDLSTWEDDCDDWSDWSTWGYKPTWSSCWSIY
>g8691.t1
MRFSLAALIPLAVLVAPVLSGAISARDPERKGEHKGEHKVKHVKGHHHKERGVDIDFGGDWKPTWTWPGSGKQCPSEVHKDCPCLKDSECGFKCPQQWPVTNCTWEPVFENKTXXXXKQCPSEVHKDCPCLKDSECGFKCPQQWPVTNCTWEPVFENKKGWKDWKSGKYTPITVGYVNKDTFELDCKNLCEAHEKCYSCQAFSXXXXWKDWKSGKYTPITVGYVNKDTFELDCKNLCEAHEKCYSCQVFSREKEEQSICALYGKTIDIATWKVDFEEDHKDHKDHYTSCWNAQY
>g548.t1
MELSCVLAMLCQSSSFYVNGLGGSWLVGTDGKGQDDNSVLVIAPSMVDPSQMVPSLPTHLDIMVYVDVELELHKMPEGSGMVVSPTLSSLMSTLPSAQLQSAVFTQPSELDQLVDIPLDVFAITSPYYVDSSCALPLLLLDAGIDNVEGVSLVLMLSVVIPAPLGVPTLPPLQVPNVVYINTYHILVSSCFILPGA
>g9585.t1
MRFSIATLLPLAVLAVPALSSSVQARDDNVDHKGNDGGSKDNTYGNKGKDGGRGDCTWEPVFEHKNDFKGWNKGKYTPYEHKEVTKINFEI
>g9886.t1
MSLSSPILFLSSPSPIGDARPFTTSTPQRKLGPSQPPLTPLEVHAARLKHPCNVSVRGTLDGLSCSLFNGGLLDSQLTDSQVFPGIPSVGFQKHDVQPAQTIPFETESAAMVSAPINAELALEDMSNTIMVDITDSKDFSQETKDDVFFVDAKGSLKQPHTTTAEVPLPGLTTEPTATFN
>g10474.t1
MALSHSPALVASSLGTTPSNADVSGSSVGTGALAIASTPIPSINVNLSNDPNSTLFAPVPVPFYSNSVPHFSQSGAYTSVHHQQSADASLVHDLAGSPAVLHAPEDYYDYQGHSSGMDGAPSAGAYA
>g10612.t1
MFFRILAHLPFVSLAISSVLVDRSIDDFDNAVDTLIAKVLFSDANAADSDIKQATKTCPTTVLSEPQGQVVLGKVDDLKSPLLNVCDCIKKSKPEFDNLGFTDEVASAVKSIKDDGNALMDKVLACTPDGSRAEMEADHKEIVGALQDVANTYDAN
>g10717.t1
MVFSISQLLQGISASVSGDSSSLPMSGHGYIPRGKQTITSTGSGGNGGGKPEEPSGSSSGGQANTSQGSATNSK
>g10880.t1
MASLIRLAVALALAVTLVNAAPAMEARDQVVPMTTMTFTRVEWTLIPNSPYLTTTAFPLTVTQFSTVKDAQTTPAA
>g11660.t1
MLSLIRLAALAGVLSLSAQGAVVLDGRQLQGTGPGPAVHRSACTDPTTAASATDNLPLPTDGSGVRPISTTEAHRHGRPQASKRAKVFSPPLFPPIPIGTVSAGSTDAGESCATTEANSTRTAGSTFTPGASAVPVQLSIPIFTEPFASQEVTLEGASATLTASTTPAVDTHTVALRG
>g12082.t1
MNSILAAALALVHLRWLPRKDPVPPRVTFKPFVLHCDPNFYLRSIPKLHLYAHRVYAPVRGVGWNDGEEAGDFRSWL
>g12103.t1
MRFSTATLLPLAVLVVPALSASVQARDDSYGNVDHKGKDGGSKDYNYGNKGKDGGRGDCTWTPVFEHKNDFKGWNKGKYTPYEHKEVSKVTFEIAYSHDEKDDKFVCELFVEIIDIDTWKEDCDDGKDDKDRKDGKDHKDGKKDDKKDDKKDDRKDERKYYDTSAWNANYGY
>g12234.t1
MKSISISFLTIALSLAAANAMPAMENANDIVARLPTSSETGSGSSSTGHTTSGPGGDSNLGMDSSQTTLTCTCKPKKSLGGSGSGSGLDLTTMKRGAGGSSSSPGSSDTLGGSGKGGEGGEQKYTCECQPGSGGLDSESSLGDESGGDSSLGDDSSSLGGDSSSLGGDSSSLGDDSSSPGGDSSSTGSDSSSDGTDSTSTDEEEPMGDEEM
>g12301.t1
VRGKAAVGSLGCI*LVVACRQGGVPRRDIYPQQREGLCPISRGR*QTRRLADKSR*LGRSIRIFAEASPWRRRENTAAVRIRHCTHDRHRKK*QDHARGGHGSHEEA*HWCRYLCLQCPHGPRNQTRRVQGLPTHSIIL*GPSKLACRHRHRPRRIYLPASLHHYGTSLRA*P
>g12535.t1
MRFSLFILTAATLILASPNATPIVEKHCLDSSDLAECCQEIGPTSTTLFANQEIDAPVNTSRMVGYNCSLPTIEIAGQTSQWRLFSVATLLVGAAAINSTSCYDKGDLVECCQSVEPANSTLITEKGIQAGDLASDKSVGFNCTKPEGDVVEGTSQCDSRSSSELCCGHELFIANDGTVTAVNCTSIRN
>g12601.t1
MLSLPLLLLSLHALAVYSAPALNINDVVVRRQAGGTIHGLTLRREEYHQLQKRRDVQICDVPARTNYKCTERFPSTLTVTKRARTGSSRTNSTKPPGFYNEGGSSPNGKQPSEYSYHRDSSEERKDLQDDKDMEQYEKEQKKGNQCDHLVELQTVDAILDPYCQGTPGISTAIATEIRDYLNDADKNLYLVKEDVNSAVPQLGAPF
>g13112.t1
MLGSGKQRLMLTAIAVALSSLGVDTPLQIVVPNWEIIDLICYEAPLCAAHAWISPNDDILKLVVDCLTERRATMQLLLIPEDQHNETYNDAVIAAGYTTRHPGSSVSHMGRAEWIDLVQSFLHDCEELDQPEELDHAGDCHPLLKVWSRVKYSRLPPSDSHPTMEKSHATGPRTRRKHDIPQVPAMDGEDVDSSGEAHRGRSTMWKAM
>g13611.t1
MQYTFLAILSLLLAVTSVCAGEPDQVPLQDGPLGDVEFVATPVVDDFNAPTKASEQVLAPTMPSPSFYYGFTQCNCDGDIYTKGNLNFVIINGAMATPIPTLYTNDPNGYAPRTPHLFRDGENQFEGKWKNAACSRTGNSGNTNLVEYAINNLAGTNGYKYDRVVYTTWNVGKDQPM
>g13833.t1
MRFSAATLLPLAVLAVSALSASVQARDDSYGNVDHKGKDGGSKDYNYGNKGKDGGRGDCTWTPVFEHKNDFKGWNKGKYTPLRAQGKCKSLCEKDDRCNSCQAYSHDEKDDKFVCELFVEIIDIDTWKEDCDDGKDDKDHKDGKKDDHRDGKKDDHKDGKKDDKKDDKKYDXXXXRWQGRQRPQGRQEG
>g922.t1
MPPSSTTRSQTPQELLSTITPLVAHLAATTPPPALAASLFFPSSDLSPSTPQLPFPLVTSSTASPITARFGQTTALQSNPAALVAQMISTQSQPQPLIPSFFPPSSVTADHTETSLIQAGLNPPPPFPLYSGPSTSEVRTHGNSTTSRCAQHL
