# Supplementary material for: Kingdom-Wide Analysis of Fungal Small Secreted Proteins (SSPs) Reveals their Potential Role in Host Association
Source: Front Plant Sci. 2016 Feb 19;7:186. doi: 10.3389/fpls.2016.00186 (PMC4759460; doi:10.3389/fpls.2016.00186)
Supplement: Supplementary file 11 [file DataSheet1.ZIP › P.strigosozonata.SSSPs.fasta]

>gm1.30_g
MFKLASSVVLVYILSSVIAAPAPDTPLPFIPGGPIIPATSTLLYNPGGPISTTSPPSRRVPTTTIICPT*
>estExt_fgenesh1_pg.C_1_t10019
MFKLTKFVLLASALGSILAAPAPDGNPVAKRSTTLNGQLPVTETTSVTGSIVTVTEGASTTPGGSIISITEGGSTTNQVTTVTVHETTATTTPGGSIVSITEGGSTTNQVTTVTVHETTATTTSGGSIVSITEGGSTTTPGGSIVTITEGTSTTNAITTITLDRSPSTTTPGGPVTTITTSV*
>gm1.46_g
MFKLASFVLLTAALGSVLAAPAPDTPLPYNPGGPIITTSPSSKRAPTTTVICPA*
>gm1.235_g
MFTFIDAILTFLALFLRTLLCLPICAEADEESLIGTFVAIDLPAYFRVFTTNGTKDNSAYSARRSAPADKLTAKYPTMAQLKLNFADAFERPSMDQFKYNFEDVYAHPSMAEFKLNFEDAYSASRPRQGAHPTPSRMPIAPAPLPHLRLALIRVDYGLTPTPPLHIMRKKTKRLALQNISNVCAAPEKRGTPRRSTDWGKAPPALTPAPAFTTSWLDEDELPRSMNDFNNLLASQLAFGSPQVLSMDEESDMHGG*
>estExt_fgenesh1_pm.C_1_t20397
MIIILLTCAAGGEPTTWTVLRSVAILLQVRCQPRRRQDALKVARWQNRRRTHVLAARVCRADRPGWKTRRRRSSE*
>gm1.1328_g
MRYSFALVLAALVSASLAAPAKRQFTPGQNVNQGSDRPVILQADGSALVDGIRAANDDLGSQIACLLDERDCLSADRSSSECTNDRIGCQSGNALNGLVAPLNAESATPGKRSLNARQFATGTNVNQGSDRPVIQQADGTVFVDSIHAANGDLGSQIACLLDEKDCLAAGTSSTDCTNQRIGCQSGNALNGLSAKMNNESA*
>fgenesh1_pg.2_#_130
MVLNHNILLCILDFLLASTPAPGGSTVLQAHARLVALGQAHLIPCTGGMWSCIWITGGRIMNGYKLRSVALEGFATYKLTLQVEGLLQDAVCISQDDPGYYPEEDVPMDKESKAFHGNIKDKQCAKGARAQTMGEGKQCTQLKDFQPQPKPSAPSCCKKQASTSRQALKKKPQNIVTPARVPSNKSSDDEAPLNAPACVASSEIVSRAGPSGPLPATSPISP*
>fgenesh1_kg.2_#_322_#_isotig02673
MIARVYGRRQHNSSHRKPGVLLTVASLPQLALGVDAPLCTFEVPTPSRAGSALMLRGGKFGLLGTGGLCSSSANDGGDSGLRASGRSAATQLRFSYDVQRTREWEPEDDRRELQRLRRSGTDRRWEASQGRGWRGG
>gm1.2039_g
MLFRTLALMLGLAFTATAQTFEGTCEPSNNPLYPTGLCTTFIVQALPVPVTVACSTTARCEATGNECSTNVPGVLGGAACT*
>fgenesh1_pg.3_#_4
MHFLSTVSAYAVAMAVALVLVEATPAPVTPICFGQDAGCSPNIFPTCCAGLSCVQQIGLPGQPASHRHNREIIRPWGSAAATKEVAVIARAYEVWSRHDV*
>gm1.2596_g
MQFKAYFFTLAIAVMTSDMLPTVKAQSLACSDASICKTVCSGVLSTVCLAAGSCETCCQTIAGDVCSAVCSILGTGANATFTSSVFLPNSTTFASSSTLFNNKTSSSFFASSTGH*
>gm1.2604_g
MFKLLYTVLLGTAVLTAYAVDAPDLTTAPSASPTVTCPPCNTAPTTTESCSVDAAAHSTSCTTKTIFPTCTFLCSASATSTNA*
>gm1.2749_g
MDSRTRAFWTPVVLSNTVLAASFPRSPDKGRGRDGNGNGGGGGDGDGHGDGDGEQGGIPSDAAQPTQSPDSGDEPEPGDPDHTDPGTVLPDASLTATSLVTSNTSVVSPAANNLAVAHSFSTSEAVTIAVGIIVLLLLAFFGFFLWKRHQWHRKEWARRRAALGYRYRSRSRTPSPPGLGTSSPPPRSYRSGGRPRALNSTMTTACGRGYIIV*
>gm1.2978_g
MHSLSKQFLLVPGLFATSVACHTYSHDSVIAGVAPDALPSTLPHTAYTLPSSSTSTAPR*
>estExt_fgenesh1_pm.C_3_t10405
MVRIFTAAFLAASLVAPILAAPVMISRTLSHNMSGYFHNIGSHISSSWRSSSSETIIVQSMVESLVLSTVTTNVVRESDIQEIIEEMQSFGVSIEQSDVVNVIESHMVNISEQEVVIQMLESIMSVVSVNAESISSSSESVSSSSESISSSSESSGSYGSY*
>gm1.3835_g
MVRLFAAGVLALSMLVASTTARPMWQIRDDSNSTSVQSSNNTSDSNSNSTVSGSNNNNTSVYSLSADAYNSTLYNNSNVSSSDSNNSSAYNSTNLSNSNVTDSLPSNMTDALKSIAGKISSDWRSNAGETIVVQTVVKSLVVTEVQKTTIEQKDIQTIIDQVQSFGINVNSNDVTGIVSNQISERSQSQIIVEMLQTILQVVDVTTVTTKEVDTEQTVVIST*
>estExt_Genemark1.C_4_t10378
MVRIFSAVAVALLAIAPIFAAPVMQARTVSSNLSGYLHNIGSHISSDWRSSSSETIIVNSMVESLVLETVSENVVEESDIQEIISEMSSFGIDIDQSDIVNIIQSDMVNVSEEEIVVQMLEQIMSVVSVNSESISSSSGLVSSSFGV*
>fgenesh1_pg.4_#_383
MQFISISVILASLSAIVASSPIVLPASAAGSAPLSPNITVTGDVPAKHGNILSSRVDDHVNDEPIGDYNDQDSSLSAIDEMIDALDVDGMPAPGAPTSNLINSTTSTKPFKSATVKRFGRKKAVHNPRAVDADAADEPLADWNDDGTDDPAIDEMMDALDVDQSQASVFPERLSTIPAVPTHTRS*
>estExt_fgenesh1_pg.C_50074
MPVLGPIAAIRLLLAYAVANFSLYSLLSTSWTRLLASLGPFRNNSALEPSCPYCDPPSYRGCRLSHHSGVAASLQVETMSPEDIDIPRTSSPVETSNPSDINPYTDVPPPLPQPDYPLTPLTLGDGSTLFVPSTTTSPEISQSVHDASPPARYKPHLEIDDSHSAADNTRPQKRYLLAFGLPDVEMPVALSSTHPAPHVPGSAEVPGAQQSPTTRRSGRRSSLRERMGGKVDGLFIRTDTWRSKSSLAVLSDEQEG*
>gm1.4814_g
MKSFISLAFLTLVALVELSAASAVQRKPRSALSLRADECEFTECIVSLAELPLQITTCIEALNDINEAAEDPQNSDPIKTATQGADCIAEASLAAVELPSHCSGCTKVLDGECPQSEIPCTGPPSK*
>fgenesh1_kg.5_#_380_#_isotig11912
MRSFAILSVVLGASAALATPFVSRQDANTSDVFRFLGGVYCLLTAEQAAVQPNGPCDPAIQVPLPLDANGSNFTEVEGHAVNVTLRDDVFGPFVGYDVSIDDVLRGDRLLFGAGITRSYDIPLEK*
>gm1.5039_g
MYFSVINTVTAVCLAQVASAAFWQEFSGAGCSGAPFFNGGSCGGPQQCVTLGGESVAIQTSFGVPCSVPFFNDTTCGTSGGSIIDRFGAGCIDFSDLPSGTGSFLFACST*
>gm1.5353_g
MPLDVFIARRLLLLILSLLNFRATDDGVSCLKGWKDSANAEENLSTHRRSTESAIGIGAVTVYSSSDAIHAVELRSSPPPCFATPQTPFGESGPSAKSYAPHGPPDAHDDISIHTEEQDDLPKLVTDLLGDARFSWSPRCACEMLRWCIAHGVKVYRYMFDEEAPPKATSGVKV*
>gm1.5355_g
MRFSVSMLFIAVTGLTAGVSAMPSTRTHVVRVLAEPLSEVRLLSARQNGDCTFADGITPPILNGQTGCGALGNDGFGDFVSSQLVHCDNGVPTIVQQCPQGSGFFSIPKFCVADSAGQNPQCK*
>gm1.5357_g
MIARILVITLVTMIATAAPSKFQRRDITHLVIPRDGDCAFADGTPTIPNGQRGCGPLGGFTGKGFTDAIFECNNGVAQQVDECPFKKSFLFSETGETCIPQPGQTPIFKCK*
>gm1.5398_g
MRLTSTSSMLLASVAISSAAAMPLSPIVVPTQDVAALLGLTSASSTPSFASSASVPTRGPALHRKKRDDAGFTLDDPDTSSVLGAQMGLPAFIEGTELEPAAAIPINSWMRAHSTTFTTQSTAAAVSTASSTNPLFHGFLLLKLR*
>gm1.5404_g
MFRSHYYVALSLALIFLQLIGLEAAALAIPKHSHHGPLRNVLCNSGRAIFEGVSVTDPGELNARGCVAPP*
>fgenesh1_kg.6_#_235_#_isotig08685
MRPSLWLALLAACATASAAPRRRLARRGYLGWYIQADTPTSTTPGATFQEEYQGEWYDLDSDQTGVELEGKYTTEAYRLKGYNNSNVLLSVNTSATPFVWSTDAPEVSVDVNANIHTTYNVSVTSKNAGKTKTIPITGTSFSVSNVECDGSINITGIVTYSNGTSVKSDAVDNWNTGVSGSVTAIKIVANGPAVGDESYNNSVINFTFNGSALYTAEYGKGPGLPTVTASHGIEVQFCPD*
>fgenesh1_pm.7_#_270
MGRSRWPRRSSAKFTFSLADALSASTAAFAEETLTLANPGQFRHAQFKVSLSTARKEQTVASKTVASSAYRQETIASAETVSSALATSKVAVAVAFCLAASQKVSVSSTTRTVTVVHSSSSGPSSSR*
>fgenesh1_pm.7_#_289
MSGYVDACALSTLVTSFLPPPHALNPRHCRDTCLSNACCSAVVLVACSKNTTSGATSLVLVVTRYSEQIVMPKLLN*
>fgenesh1_kg.7_#_353_#_isotig01257
MVRAFSAVVLGLCALAAPLAAIAAPAALQARTVSSNLSGYLHNIGSHISSSWESSSSETVVVTSMVETVVLATITSFTEVSEQDIEQVCELMSSYGIDISEQQVVSIIEEHMVSVSEVEVVSQIMESFLSEMSVSVNV*
>gm1.6238_g
MPVALAMFAVLLLSATTASASATYFDRLTERACIAGAPNHCSITCSHCICCDIDGSFCAKACP*
>estExt_Genemark1.C_7_t20012
MVFSRSSLFFTTIAIGSALAAPITPNSADASTITSNGLALTASTSTSVLPTTVFTDAATTTTEEGSYTIQTSPASPDESYERSSAPPKSTSGPIPAAFEDMTVVGMGGMSTTDAIAAAPRPTNPAQLFKVASHPNSDNDDTTLLPSLAFEQPSAAPTMTSAFDDSSVSTIGTMSTSDVTFTSAPTTFSRDIIPAEFEGSSVLSIGTMSTTYTSFEWAPEATLAPSIFEQLSVTSLGGMSTTD*
>gm1.6364_g
MFIVLLALTNPGQQQQHQSLHKLSTSAYSDGYRPLIHNILDISSLPIHTLHLTGSTTSPGVPSSNSHTFSLLQTIHRAPNLGSMPSLGTHYHQHHLGSLHNFSTPAHFNLTLLMLNSSMRFDPHPSQLQKQQPSSLSSSFLHVPSTGHWHLLGLAPPLPLLDALPQPQPNLHTVHILHCVHLPRQVQLNLLWQPSPVPPAWPDHHPPLLLQPSSPGQPQPQPDWPQRSKQGQRHGLAAAQHSWGLLPHPLFGSLSAPHGLGVSPKDIVIIRENLAATNDPPAKQ*
>gm1.6411_g
MIAKLSMLACLAALVAPGALAGSVEISQFGRPGCTGLASTLIFESDICIHVPATGSIAVSEIMGCTLAAFSGAGCSGSSTGAVGEGCFSSNGSEQSIQITC*
>estExt_fgenesh1_pm.C_80289
MDAAANVAGLLAFSGGFLSPLASRFISSLFYPTTRLESLKAQCKVVEHDLEEVLERGRAPNVRFLHDMYRNLDRIKKNIHDLEIDWMRSRSLFERIAVYQPFLRQTRYIADQLSNAQKEIFEIPGRGQTLYNASRLPDDESLVPMPWS*
>fgenesh1_kg.8_#_383_#_isotig08678
MAIKLLVIVAFDSVSIACAQLAHHVHTLDPRIVDRSSALGLDLDLLTRFGPEYAGRLKRGSSRTKTKQKKTRRLSPVAAVRASSFSDMDDSLSDYNESEPLVPEVLGEPLYNSPASIEAPLPAAAADEHPASPPNEVRDEGAVAARTSPEVDPHFVRLMEKLVASGKRQGEGVPAQSTLDAKKIAPLPRRARLATGGKQKQHGQAPEVP
>estExt_Genemark1.C_9_t10199
MRPSLWFALLGACTTASAAPRRRLARRDSYLGWYIQADTPTSTTSGETFQVQSNGKWYDIASNQLGIELEGDGPSLAYRLKGYNHSDVLLSVNTSAAPLVWFSDAPEVDVDVYANIHTTYNASVTSENAGKTKTIPVTGQSFSVTNVECDDSINITGIVTYANGTSVTSDAVDNWGTGVSDSVTTIKIVANGPAVGDESYNNSVINFTFNGSGLYTAEYGEGPGLPTVTATHDIEVQFCPD*
>gm1.7286_g
MSLARLEYVSPFLLMLDRTLAILIVAVTVSVGVLATPAPQLGILPPDTLPCSPQDFICTQVDSVLNCCDGSFCDTSLLGTVGTCMPIPPGQ*
>estExt_fgenesh1_pm.C_90377
MYRRAAVVVLACDARQCCARATLHEFAPWGSTATQAGVFEQVEGQFAFSRALNDVKPDKKRSPEACTTRGACSARKNDPVIVLIRLEKAAANSAI*
>gm1.7448_g
MFTAVPLLIHASLFVWGFAADLTRTWASALRVTAHLWPNSRGCPDGCWSGVRTVVTESEAGFFDNFSTDFSIQPGFFLGQLTPLVIEKRVPRGAPPLPRVRYVPVADTLSRIRPRYEAREHETGTQNVCIRRERGRRELAATVAGSAGLQRPVDAARPPWHEDDSIWAGGRATSHSPASVRLIGRDPLISRPHHHGTASEAGQ*
>fgenesh1_pm.10_#_128
MRTLCPLALLTAATAFLCLRWRSEGHLAARHNIANMKADYRACLSVETFHAMVLPTRPNPKARALV*
>estExt_Genemark1.C_10_t10190
MYFPRVITLSVLAAFAGTAVAAPLDVRHHKHKGNAADNAAAGNSTALATDTAALANATDTAAAALATDTAALANATDTAAAALATATDASSTDTAAASDVTSLASSSNSTDLTGAGTASTVTVTVTVTADASSATDAAALSNSTSTDTAAATDVTDTAALDTAALDTATDADADATATDAAAAGDATATAVVVTADATGTGDVAVTADATNTDGAAIADATAVSTGSGSSTGGNDKQNSAKKGGNSGNFRRFVNRLPLDVFA*
>estExt_Genemark1.C_10_t10383
MRTSALIAFVVVAVISVSAAPIPKSQAQARSPGLAGIALKVGEEAGPEILNLGEDVFHHFFGSSDDSSQTQPAVSADPTAAASASRRMVGVRSPSLFNLGEDVVKDVAPSLIKAVPEIVHLGDDVFNHFAGSSSDDQSSAAATSATASVLRSRQVHPIGPLPRALLLGPGIKLPFGLPLGPGLEIPNLTPPSPGVPPFRALHRQP
>fgenesh1_kg.11_#_128_#_isotig04908
MFMSTKFLFVAASIGSALAAPAWPRQVAPQTAVSGTAVASAAGPTFTPGGLDNPPPVGSFLSIGHSAQSINRASLTATATTGCIRGVVSCLGADIVTCGDDGTVRSLSQTVSIRLTGASLARLEHYGMRHRQQQVLFRAAPPAVAAPGQDCQHRLHDARHRRGGHRGHRRLGRHLRDGAAGELRRVRTTDAGRVRAQSSVGHLLRKGAADCRVRVNWYA*
>gm1.8710_g
MSLALMTLAYAVVAVPASTPSADPSGTITDTVIPATFTATRKYFVLTDEHPGMVEVTSTVTWTVTALPSSTGA*
>gm1.8742_g
MPCTAVLTVASACLPSTLHAPVPKAPLPGLLDALPSMPRTTALNAAPIRLPSTLLARSQHRPPRRSTPRPSTSSTMHAPPPSAPALNASRSPRPLRRCTPRPPFLTAALNTATSPSSMLHTPRPPRSMSCSLQ*
>fgenesh1_pm.13_#_156
MRSPSLWLALLGACCTTASAAPGKQLHRRAFFLEWFTQADTPTSTTAGDKFQNGDTLDGKWFDLPADVAGIELEGDTTSLAWRLKGDNDSAVELSVNTATPPFVLQADNFDTSIDVSANIHTTYNASAASPNAGETAVIPITSRSISVENSECDSSVNITATVAFANGTSVTTDAVDNWGTGISDDVAGIQLVVNNTDFNNLIQFTFNVSSPYTAQFGNGSNVPTVSVSYGIDVQFCPD*
>gm1.9005_g
MLFTRVAVFIFTVAIAMSTRALPVVEGPLVSLSKKDCENEERREWVPRGNEARGYAPRTCWAP*
>gm1.9107_g
MLRSIVTLAVAVVALAGFSIAAPQECDPLTDPSCPLSCIGEGKLCTTMGTATCCPGTICQTILPEMIGDVDIGFCASA*
>estExt_Genemark1.C_140152
MAGDTPEAPQVIYQSRRSNQFDMFSSAFSAFVVLAMASSVLGAPQAVASSSDVVTSASLDSVSNTVTPAATPASATKSHFAFPTDGPIASLEQKFSSLLSRFPIPTSGAELQAEISSFLAEIPRPTSGSGFDSSSSVASSTLDSASTSATESSSGLSRRGLFKPNFYATTTTVPLTITHTATVTDVVGTVTVTATVTDASRRRITPLRPLFQGTLTVTDKVFVTATATTSLTETVTDTVTVSATGSATDASTSATASVDDLD*
>fgenesh1_kg.15_#_35_#_isotig05104
MFTVRALSFLSAMLAVHGATIAERQSQACSTVHSGLFSGFTNDTIHFGLNEHHEVVTADHGIVTSFGVDFQACPALGGQFPNADIFLGRIVVQQSSFVGPNTCLTIENFPSAEPWLIKAQTCGDATTPPAKQVWNIGSDFGETIGFAGSADCSSPGAFYESDPETSAPITTSAGLIQLACEPTSSFNLESLSLS*
>estExt_Genemark1.C_150146
MFKSLAITISLAVGSFSLVTPIVPHEGAYSVNNLDGLTAEPTDLTTEIATQLLDILEKYDLTSAFGVVGVHNHMTLAPGQVAFQTGNATATHVEIAEYSAVKSEGVPYNYRITPTGDLLPLDLGSATSDALAARTALGAATSSGSFLKEFAQTAAGHLAGVAYIRPLDRAALTNGAIVKNHYNAAKTEGVAAPIAAVDADPEDAPSFWTRGISNSTAPADITILCSICGHGNPWADRRAFAGDL*
>fgenesh1_kg.16_#_14_#_isotig11649
MRALPLLSVGCAARIIITWCFCGDESDDQRCVAISACSKEETVVVCRPRRGWSKVARSNNSAFFVHALGTVLLLRATTVRDVLDTRNYARYGNCWEDENPGKQYGPSGNKHRHREQAKADRRGFRS*
>fgenesh1_pm.17_#_3
MFSAPLLLVAAAFVRAQVASAQSSDVSPSTTAADPLTVTICAGFVGASTSECVAAFTDSAGQLTAIPLPTTTGSVETLNCFGDGCELVSTNSLGQLTTSVQSPGAKATSTPGFFSGTHTICGDDQCWAEYWTGGGWAAVPISRTTYYATGTVAVTASGAVASSSSSSAPLDAVSSGSGSNRTLTVIVPAVVGTVGGLLLLILGAILYIRYRARKDAPSREWTKNPKLDLVAPGQAKGAREMSEAEVDDLHRNAFV*
>fgenesh1_pg.17_#_64
MRLSLLMTSAVYLNALLLSLNWKFMARRSSTTSLLPKHSDHDSDKVWPKVRHNVERNSWPDFGQPLAIKVETSTHQVADDDTQGNEWNAIYLSYVQARNIVDKIESITSSTSGTME*
>gm1.9847_g
MRGTLLTLLQVIALAGVAFGGPFPAPRQDPVRARPPSYLGDDDPLLNPSYRRGFRRRATGFSIRLSKSVFRKRHFRSGSESSRSSPPFAFDSPAL*
>fgenesh1_kg.18_#_49_#_isotig10562
MQFLSYTAVLFAVMGFVAANPAPAPTPIALGPTITVHFGPDATCGCNCGGATAVPKAVFIVPLTGAAPAVTPTCSATCSCQVHHRSLHITVAGIGVLWRILVQWSPCFQYLGDSEARCW*
>gm1.9984_g
MQFKKSFVCFILAAVLAATEARPIIPGGDISVAEPLRGRNLLAFDAVKACFLLALSASRVITEFCYSASTAIPVVLVPLERSRRVAMAILAIPALEAGAMSSLRRAATAILATPAPGAAATSSSRRVVTGIPVAPAPATGVTSSPPAATATLAVPALEDGGTWLPAATAILALPDQGAAGTSSSRRAATAIPVAPALVDGVSSPPAATATPAAPALEAAAI*
>gm1.10095_g
MCCGHRVALTAFFLYLIPQGHVQISPKGTVLSLKRQTYDQVFVPILAEKTLLLAAIKKLGARRSSKEADDDEEDI*
>gm1.10424_g
ANAVALGVASTLASPPSPDAEREPPTRSRSASPFTLVPSTRPTPSASRQRGRVRRRLPPSHPPSPNAEREPPTRSHSGSPPSITPPPPSVSR*
