# Supplementary material for: Kingdom-Wide Analysis of Fungal Small Secreted Proteins (SSPs) Reveals their Potential Role in Host Association
Source: Front Plant Sci. 2016 Feb 19;7:186. doi: 10.3389/fpls.2016.00186 (PMC4759460; doi:10.3389/fpls.2016.00186)
Supplement: Supplementary file 11 [file DataSheet1.ZIP › T.atroviride.SSSPs.fasta]

>Triat1.fgenesh2_kg.9__61__CBWT_CBYP_CBYT_CCAH_4784_1
MHHFLLLTAQAACMSRRCTTSCESTEHAIYGRGDMHMKGLKQISRWRHGVCMHACRHMNAAVWTRWAAISVSPRLCVGGSTQPWHGNCVTPASSLSLDMEIWARYGPDTDQSVWGFGAERW
>Triat1.fgenesh1_pg.C_scaffold_12000090
MTLPLTLLSALFSGLKPVLHEASKYPRPLVVCSVNHRRAFEGVLAPVAPSNPPSALHRRVPCTSTCCPYMHGATSSFQRLVARCWISAMGPTASALAAALRAGAGTRYLAVPGPSTASPRTAAPAFGRPPPGPRYRYFRHT
>Triat1.fgenesh1_pg.C_scaffold_4000674
MLRWNLQWLQCVASGFASVTSSASSVPGAFRTSPSRVCQQLPETLIGRCRCEPPFSGLELNSNTPGCMSWGLEGIPNRDLATIATVQQSEIQGSSPRLFLVVSSTKAGNRVGGDFSAASAASSRAAHRLPHLNARPPPAESHADQTLPEGLGDAQPAPGVINIPPANRRLMNATIPEQLILMPIRDNGQLLAESLRTALGGHRTGY
>Triat1.fgenesh1_pg.C_scaffold_4000170
MKTTTFFSATVAALSVLIAPAVADSHADFVLFRGEGCTGSTLTLDEYLGDNSVSSPLGEGFSSARLQNPDSGHAFGVCGQGFSCGGAHVILDTTNCFQIEQSNGNLIHLDKTCVDAGCFS
>Triat1.fgenesh1_pg.C_scaffold_3000759
MMNTAVLLKALLVTATTVSAIAPLTVYTQNNFCDAGSATPAFTWDTFTENECYSFNSSFLSLQTGTIAEGCSATFYRNNLDCTGASYVIDDADSDNCFGLGGDVIKSFKFFACGSQ
>estExt_fgenesh1_kg.C_contig_260635
MKKKSSESRQGSSFAVLLAISRGWPGITHMLPLYTQPPTTRGCDDYIITCSGRNFGFSGPDGTTSAPCIHCNASMKYKILLVPLILNTDALSDPQS
>Triat1.fgenesh1_pg.C_scaffold_2000135
MSYKISLPISSFLLFLSFQSSVFIPRFHFLSTMFFQPFDPLHPRNIAVNFSPSLHPIHNTSPSLFLSLSLHPSSIPFVLFCSQQVERSNRALLWNIDSLNSLSSDTTRDWTTTTNQPNLPASTIYICVIHLSTTWLREASNTAPRSIHGSVPLFSSCLSAQTTDALFDSHHVIAMPRLPLSSYHPPGFGAQGDRFPRTSWMNNRTEGYSWGTEWSEGTSRESCVEQSVAKLGDYKQPNRGPNYVVVPS
>Triat1.fgenesh1_pg.C_scaffold_2000432
MGQGRKGQDTTQFASLCLALPTPAFSVDKGPSLRLYARDQSYKQIQPQSSVPVGGPCLGEILRGLLGTGRIGVPSAKRSTASHLFAHLGSIIRLAKAVLQCYCVKPRPTAATTQICSSIPIISPPHASAVITEALIDYKAD
>estExt_Genemark.C_contig_240734
MGAGARIDASGPFGLIRASALLCIASSRLAAALATDRPSRRGQPSISRWLLEPERVKRRCMAGAAILGLRSRAGRRGPVAQWQQPSKRRGVSRPLIGRAKCRCAPQPGQSAARSRLAAGVQSLYPGPLSCAAGIRGAPPKLQSSSILYCTSYLSWQHDFQVAIQSTAVSVRITAASSNQTPAAISRHARITNHQARTSLSLLPLSRLHLFAGLYQMIAETDGFQLASGFSYLSPFPEFCFLLASP
>Triat1.fgenesh1_pg.C_scaffold_2000511
MSNAVGLVLSLLLVSFMQPIAMQPGLAAHSFEEHCKLIKINWWRRPWVLPAQRRHVPVVLPGSWALVGNWLSEVVHDLETYKQTTKSLARSTHTLMAWYGAEAFLDALYEGAVAKLQTTQKTGVGSEKAGWRNNGLYEAEIECARRERREDGNRSLGPSGTLRLDQASAEHTRYRVHDCSDVRVTANAYQQLCRYSQSSWHHATFQQC
>Genemark.7448_g
MRFSILLAIIPLAAAAALEARFESNEDLEARGTEGQYQEAINECNAARAKCYMNSYENSEFATCIEEWQVCIDSSSEDSPYCCKYPDGNDLPGFDSHN
>estExt_fgenesh1_kg.C_contig_260246
MFNLCSLAVCMRVQESRSSKERKKKKKIPRRVRKKARKKCPNGKGDGDGDGGVEFC
>estExt_fgenesh1_kg.C_contig_260207
MYCSSLLGLMSTAAFSCWPCTPSPSFVIDGGVALIPTPWFTLPALGRTAGTYTCKHFYGQPDTATKWYCYHCYCRYYLTPLCSA
>estExt_fgenesh1_kg.C_contig_220279
MFIECSLVPGVVLQLVFACHPPSYPGPEIQFIDFILLSHKSVAALLSTTWSTPVSHNTCPPRHIQDTNLSLHKTFHNKTLHTVALRNSATTRN
>estExt_fgenesh1_kg.C_contig_190304
MLIYNYRSLLIFLCFCFNYGKKPICEFMSMALRARIFLRMCKATLGIYCNNNFINIISDHI
>estExt_fgenesh1_kg.C_contig_190288
MSGSLASRLSFFFAHAWHPSMAQGPLFQQRGAPEAASGPPGASLAAPPRSKSQAIFVDGHSSCEKAILGALAIQNFPPRCCNSPSAWRIPAVTGHVGSLCSASIPALAEHKVARGQLRPQATGSSCWLWLQSSSVGDL
>Genemark.6326_g
MPQLFIVSWLFLLSIQNSTFKRTTNVCSMAATKTPQESLLELWESIPNDLRPSGPCSFDALSRSVKSLVGKAQIGSQCGHKDELANALGDIQTANGSWPEILELARRHAWRSSKKGLRGDMPAPFTGTALGYRRWKPQIKSWAIVNESAPGNVVAAAVLRNTSGRAKR
>estExt_fgenesh1_kg.C_contig_250250
MACCLLTAQFAYISTIAGVSGIAPACAPAKNAAAICIGRSCELRHELIHPVGRERLCGPHPKTIIALPARRTILGINYGWACLLRWQQLQYECNFDIGHCGSGP
>fgenesh1_kg.contig_23_#_185_#_CBWT_CBYP_CBYT_CCAH_3914_0_CBWT3340.g1
MAGFQIVLLPLLPPLPPAPSCGSLLPSIPSASRAGCERKLRSKYRERLTCATGLEQALQGCSPTV
>estExt_fgenesh1_kg.C_contig_220198
MPACYSRNFLFFPFPFCARLANICRLVLSASFSHPRNSRMFVPGYPVNYCFLAFSTRRHWRGFGTPGEQAANRTLPLTAPYFLPIAVQFMLISRRPTVTRTGSSRFDCGPARESAPNRWPYVPEAPISISQLINCS
>Triat1.fgenesh1_pg.C_scaffold_1001359
MPRAPLFLLPAASCSAVHLESSQSGTSTAGEWMAAQPSVSCWPRPRLHVNGAGRGDLTDVYRGSCSHNPPRLRIPRSAAGLSAKRCRPRCSQGEGRWGLGIGPHPDSTERGSRRSVAKPWWRWWCGFRCGLSEAGTLKCRADCGEIVITKPEQRERREFEANVTYKENIVEVKRPKICICTESPCQRYHR
>Genemark.7148_g
MANLKTLLCVLASITTIVKGLEQVAVYLGPDCSFSQDIALGPFEGSLGPNNCPIVPLDKVEGGEQPDGTYRLWLSPPASLFENGNQLIVRSPAANGQDQCGPINDIITTVGCYEINTAANIVLQLCVDPENCGASS
>estExt_fgenesh1_kg.C_contig_220187
MKLGRALHFRALAATLFRIEPLAVAGRRRWRGHCFGARFAKVPCNGDDALNWKVEVDVEKDKNQSISASVVPFHLVLLLRPLCIIEDTSWAAFDPRRRGLPLSRCIAAI
>Genemark.3226_g
MATGDPERRSCFDVAVAVALFHFLLLALGSSIPLHNTTVTVIIVQFRASSASPSWVSVPAKTIQDATPQAEERVSATLYAVDK
>estExt_fgenesh1_kg.C_contig_270198
MASSTALLHISALFSLAPFDSFPFYDHSRPVWLRSAFTVYLILHTSGTILAEPSLNFHNYYWSMNEPV
>Genemark.2755_g
MQLKSFAPFVSLAFWSAMPSPVVSAHDTDAAAAKVRLGHEGGSAMQVPLATVPGWWLKYCSLPDCNQASGGVCGVRTGQQAIGCQQFNIPAGVVSLLFTSDIPGLRVRVFTGDDCTGNARDFWPVNPIDCQDFHDWLPYGAESFMVF
>estExt_fgenesh1_kg.C_contig_150132
MLVQLVLVLLLLLLHGFGEILSGCCWQGMDDDSMIIPPVEQAWQSVQVPYWREMPPWNLPA
>estExt_fgenesh1_pg.C_contig_200210
MALRTKSQFCLTRTATGGLLLVSLCHVGLGTLPAKRANVNAALGAWLAVGNGVGARRTERAVGVCQKRAIDTRAPPSIGSCDGNRGEVGGLTRRRSVSEKVFILTISTSNPEQPLALNNSKWESRQSVKLHLQQQVTGSMTGSMTGSMTESRAGGRAGSVIQAYASFSIEGHGVDNRVPGI
>Triat1.fgenesh1_pg.C_scaffold_3000233
MAAIVLVFVALFHSASFDAPAFKIQNSTERGPGRPPKKRGKDGGYGAVPFETGDDSGMADTSKRRIEPLTPNAPTSRTSATTACAASARTSTVYARHGHGTAANLAGVWGLALDRCLAFDMSRRGLMRSLDSKEATTFRAPTPQRMGWLQGLAGPTAANLWPSTYFSFWKLARNVWCGDRDLGRRGQPKIRACYGTVSPRTELMQLDGAVLSLQASHASAPVSARLLIA
>Genemark.3647_g
MKVLFALAALFAAVTAMPQNCNFECSNGECCFEESACGTPGCNERRRFWTGEPEVTYSKPQ
>Triat1.fgenesh1_pg.C_scaffold_17000042
MMFKQAMVALLHAGLFSCMGIVIPITPIPIPTPFPIGPIAIDPPIIIDPFPIPLPCNDVALWSPTKLRNTKDGYSAVSLPTADADGGSSLPDLPYWLWDDREDGDGCVHWAYTDGDCSMSAQNDVACGRRMSLFVYLVDAGNGGTWPLWD
>Genemark.1460_g
MKFSMILAVLPVALAATGTLNARDAAREAAALAAREDACEKWAMGMVFATPASAIPNSPDAQQVVDHMVGKSAGFLY
>fgenesh1_kg.contig_27_#_69_#_CBWT_CBYP_CBYT_CCAH_3901_0_CBWT3214.b1
MFLLVPLTPSWFLLGLFIFSFSSSLDFNLPGPWAGISCLGVEQVRHKCFSVEKGFWPERRP
>estExt_Genemark.C_contig_280083
MAFVIGLIAAATRILSSDDSSSPGYNGNGHSYNNNRRHNNAPRAASAAGRRADRRTDRIASRASDAATAMSPMSSGSGSRSAAPAPPQPTPPCMNHGEGPAPRGVYHSSEARGSMAGSYRDQVPAGAPEGYRWRDEQSYNRPVSQRGRDRDLGAGAGSSVNDLPPY
>fgenesh1_kg.contig_24_#_29_#_CBWT_CBYP_CBYT_CCAH_2174_1
MDDIEAFLLASAATGIMAAKAKINMDEKSGNCSLETEIFKQVYRRRWDCSALSVLAVSISLGLGCIF
>fgenesh1_kg.contig_20_#_21_#_CBWT_CBYP_CBYT_CCAH_3782_0_CBWT1723.g1
MAMMLLLLLLLLPLLLLMPASLFTLSLCAAGRASAVRHSAGSIHFPFFSLIHPHTPPVG
>estExt_fgenesh1_kg.C_contig_180021
MLLSAVWQGRAAALVWLSLRASPAGSDSGSDSGHFSLGRSTYCMRLVHRGFPLSAARPLHLGSAPTPVPTPPPLPPSELSPALQASTLTKPVGPAWASGMI
>estExt_fgenesh1_kg.C_contig_110001
MCRLRFTHVLSIGWVFGTLHLGLQRISPPCTMFVDLSSTYMSPPGMRGRKMTSPCTRETATQHVHFHTEQMESSRTECFGY
>Triat1.fgenesh2_kg.9__74__CBWT_CBYP_CBYT_CCAH_3745_1
MPMLLKCLSMGAVSGLVSHPIAISEFLLIGEHVEQSEQVNQCQQTLGCYRPNPGGDWNDFTC
>Triat1.fgenesh2_kg.5__74__CBWT_CBYP_CBYT_CCAH_1841_0_CBWT1739.b1
MALEQTHWGGVFSAFACCMALHGAHGWIDCQGAYLLDMEHDPDGDGKGIVPPPPLIDKLKRDFRAAAERFARNSDAVARTARLFQAAALLVIESVDECGSPFLQR
>Triat1.fgenesh1_pg.C_scaffold_1001229
MRWGMKSGWWWVLAVSGPDKTTALAEDGSHVWEGRMGEANEAVGQVKSSLGPACGALFKISRCDDRTGQGRFCKPQTECAVDQEWRVLDVICGGGYGLVGRYSQKLEIDSNHATEQRSALIECSDNWEMRAADARCHLMTCCANGEGEAEAGDDDRPLALRACNG
>fgenesh1_kg.contig_27_#_922_#_CBWT_CBYP_CBYT_CCAH_1771_1
MTQSTYLCRICIALWATVVLQSYCGGSLCSSQDAKSGTTEISPATIKPSSTAGVPNHWAWESIAAYT
>estExt_fgenesh1_kg.C_contig_270897
MDGLFYRIDAALSLAPLFLLSLTFHFPAAKRASPALGLGLAKDPSKITARSPVHPLKFPDCC
>Genemark.7778_g
MRFSTALAGTLSLFCSFSNGKPVESQPTETITGTDLIVQEATNSTSSLTKRDTIAVVRFFQYVNCQGNVLQLNIDQSQVNGGYVDLQGYFGSAVVDWLWNDIYHIYACYAGSSCWGDPVTPLGGSSGGYSCMVPSHQGWNWDKMIITT
>estExt_fgenesh1_kg.C_contig_260475
MSNFTWLLVTVASLQLSLARILLVLGEGSYCQHNVVSLRLPSRRFSLPGPWIWLSRLGPAIQKALVLCVATGNTRGQLHE
>fgenesh1_kg.contig_26_#_387_#_contig20230_MC_632_178
MEIKTPKCSATTVCVFLALAVGLCRVEICLSAALRVREPIHSFLSKIALPDPLC
>Triat1.fgenesh1_pg.C_scaffold_3000653
MTRLVLSCLVSTCPVTRAQLLPHSVYRMLDSMPIRQSQASILTGRHSGPACGSRRIGRVPGTFGHASPLKPPLDDQFAFMLMMPDCYWQEQELACVLPCSSNTPAPYMPTPAHALFPSFCNSYIGARLASASSQPGFSGRWPDRTIEQLTAAHAPASKLWSRSARIDPPSTRTLLLTGGRSLAQRRWPGSGHTIWRLAVGDSSGCQRLGCPLGAAYGAWKLCAADPEPGPGGEGF
>estExt_fgenesh1_kg.C_contig_270366
MSIFVSFFTFALRALLAQPNSCPKKGTKRSAASPIASFFLAGREILLHSSSSPALLHFVYKK
>Triat1.fgenesh1_pg.C_scaffold_4000309
MSLWNRGWLASGLLVMAVAVAAAAVAAAVAALCPNRQRRKRTTATTTTTATAPPPPAPPPTTIFQGDGTAKIFLEVAVTVYTDNGGDVLEIPAQEYSSVYHRDVSFGISFEIILSEW
>estExt_fgenesh1_kg.C_contig_220271
MHPWVLLVTSTVAAKVALIAVLTATIQVAENDYGMYSIRSVMHPSFNPYQVQGPDGIKSESQSREGTAGGLPFLTSQGSEKGSPLLT
>estExt_fgenesh1_kg.C_contig_210166
MRKICSSVAALSSSSLMVFFFTEIGISGLKDQLIHAQRIEIDLLRSQRDNPSDVIHPNHDSIFGESSTGRDQTMAILSQQYQRLSQAQPIQQMPLFASSSQGQVDVSQANNSGAIVLSNVGFSGNSPILMDRKRLQVDAYGVADFQSCTSSG
>fgenesh1_kg.contig_27_#_296_#_contig15652_LC_1345_5
MQPFRGGAVVAFLSFLFFSCLAQSRQSRQASVRYSRAVCEDVRLRQKHWPGSTARRATAELLGSELRLQRMRAEECGGQICCTKEIDYSAASIKQILGQESESRE
>estExt_fgenesh1_kg.C_contig_230228
MMLIQILSLTMPAVPMQQAQFNNGCKNITPRGVKIKAISVARLLQDLPASPQGSATLKLPSHNPC
>fgenesh1_pg.contig_17_#_355
MRLGISLLLTALLIIPSLAGILPRQVKPPWFFNTGSMAKKPWTLRGMDEIERALTNITNVFPYDCRCNNQYANDDIERCPPLEKISHIQLGRCYTTRAASVSLRVWDTRLGVTQYVECRAYWHGGCKGISSAPLVFEENFQCRDMVERYSNRGRFRSLMCVNLVRQQPWPEDVQQRR
>estExt_fgenesh1_kg.C_contig_250234
MPWPLLGLCLSFIFFRLMGLALPRWVYSTDTVIDADQASGIQHPASSIQHPAWTFEQHCWAVS
>fgenesh1_kg.contig_15_#_168_#_contig07038_SC_457_29
MRLLFCLVLSRLVLGWAGSSALPLCLSVSKRATDSVPGADAVWRCEAEKIKREN
>Triat1.fgenesh1_pg.C_scaffold_9000219
MMLLLPAPPIAASQWALHAVPALLPVAKTWPSSSRTFRSPVAVSQVAALIESDRVIHLNVPQAPNTPNTSPEWLQRLQARATRLSRLAARGISIAQQLQACLWNAPNNAD
>Triat1.fgenesh1_pg.C_scaffold_1001413
MVSATAILLLYTSSSIRSGYLVFWLCVFGGAEGGDSSASSCLFSHPELAHVDNWFRINKAWLAHGPTQLNRESLEHCYCIMKESKPLHNEVLSLGKTHEW
>fgenesh1_kg.contig_22_#_151_#_CBWT_CBYP_CBYT_CCAH_3096_1
MALALAMSVSGHLALIGSLPLGRSELNNRNLLRWPKPNLAEPGRHTGHSPPQADEQRPVRGEVIFSLMCFNWNWVIFWGGFRWL
>estExt_fgenesh1_kg.C_contig_170120
MFCIIHDAPMAQLLRTCRPASFLSFLLFPFAPPPLSGTAFVQLLSSPPHEVQVFSLSLFPSG
>estExt_Genemark.C_contig_220117
MRFFNAASAIVLGLASVAHGHKQIIDREVDQSASTSAPISASASHVPGGVFITTTSAEPTAPVTITVTVSSSVSSSSSSKQESSIATSVLASSADTVPHRQPPRFPTAQPPQTPRRPQDQGAPERVSITASLTDRNTSDVLPDCGPSLCPWLWGIHVSPGWQIPLCRPRSEAAQALSQDAVSSMNTVVESVRLLGWIEK
>Triat1.fgenesh1_pg.C_scaffold_4000714
MQLPMLFALLPLAAAIPLAQNGTGVCIPSTVTVTVTASSTASTSVSTSVSTSTSAPQNGERRCPWPYFVGCWWHPSPTTSTSTSTSTSTSTSTSAASAFDSHFWPQ
>estExt_fgenesh1_kg.C_contig_270069
MMGRYFVLTRRASGLWRKRNGTSRRLSKRARAPGLCCASCVRGCGCVCARGCCWDWLGCRVTEKRREKKKMCRGLEALRLQVGRSRMA
>fgenesh1_pg.contig_29_#_84
MAILLVLRLLPSCHCPASRALSSGTLAITWATNATTATATTATATTATTATTATTATTATTATTATTATTATTATTAIITVTTITAITTTTGSITQTPNDSSRISPKTNEKSGIRKSCATFSQWPNYPENYIAKPSTTLLRN
>Triat1.fgenesh1_pg.C_scaffold_19000078
MHLKHLLAAVQIGLAVALPAPDLNTVDVNPTNGTVTDMSRYIPCDKKTIKKYCNKTCPAWCSVASPKCWSCVAVCAQAQYYWDVHCNDKLGKCARKGEKCKEDMKECTYGKIEDCSKKYAKCIQQGELCQGQLNTLQEMGKGVVVSEGTEFGKKRVVCRIL
>estExt_fgenesh1_kg.C_contig_220057
MCVVPVIVMTGSLFSCSFFAKLSTAETKRNCRQFQKATRSRVHHHRGPPAVPPPPFKLHALASALLTRFNPDRHQLPSSHPNDVRRPSRPLARRPNRKQPSRLAGQGTIHTQIKLVEMP
>fgenesh1_pg.contig_19_#_20
MYVLLLLLLLLLLPLPLPVVTCCGLALLPAPLWHSPSRFETAPIDRSSSTQKGTAARKKKVEKRRPLHFCIAVPKTRPPLARLFAQSENPFCDREERRRASIPWPFAENARDTPSRVQPVPCQGGALDSSTTQTATAATLTLTFVL
>estExt_fgenesh1_kg.C_contig_200019
MFRITDVRIYCCAFAFVCRSSYRAGGRGRKRMPEKQKLLQQATVAVETRIDPPISFHFPLIKVLPNKECLSSVAAIRPALACSWFDGV
