# Supplementary material for: Kingdom-Wide Analysis of Fungal Small Secreted Proteins (SSPs) Reveals their Potential Role in Host Association
Source: Front Plant Sci. 2016 Feb 19;7:186. doi: 10.3389/fpls.2016.00186 (PMC4759460; doi:10.3389/fpls.2016.00186)
Supplement: Supplementary file 11 [file DataSheet1.ZIP › B.compniacensis.SSSPs.fasta]

>CE11614_28504
MRWTLAVASLVMGAFATPAPLGVVLPAAPKRFQAAFTDTLWVVQMHTVFACGPGVSGCPATMPTPTASGSASDCDDATPSLSSTLGPLVTMMGVGSGTAMSLVPMMTAFSGSATSLVPVPTSLVSTPLAAISPASTPLASTPLASTPLVSTSPVSTPLVSIGSSSLQATSVSSST*
>CE14622_1634
MRLDLIALLATVGATIVHAVPVGYQQAQQVVIVGEAYVVQLQAYVLQWNTPAAQLQFNKIQSQLTNMGMYLGEITDATCIDTPEYGTDKGVTAISTQADVVSMLTQMQVDLIELSAGIVKLDIELAVLSWQSAQNDLYSCYSYIFSSSSTA*
>fgenesh1_kg.2_#_7_#_Locus13705v1rpkm0.51
MASALVLVLLIRALGLNNSMKAEFASKVYETNALIWSNDVPEHDATAKHIS*
>CE176699_301
MFTYVLLGLGLTAVVNAMPAATTPATVATVYTTTSVSYSTSTLPNSDCGPFTTVPSNYASCSPGCRPIQIPGLLAPPNSNSPYKCSDPPQLITTASTDVGTVTCTAGSTVTTMTPLWGSKWQKCTVASTSTSS*
>CE190065_735
MWATLASWICLFLWCCLLLLLVAAHAARPARPTRRQTDPATRGVERELRKRQDDYDRGRPEARSKGPRY*
>fgenesh1_pm.2_#_371
MTGAPASLASCRIACFAVSPSTALFGSFAASIAACWRRSASYPLIPSNAVAEATVYTVTVRSRPGLAVDLLPTRTKSCKRGLIWKP*
>CE193422_9240
MRRTAVALLAALTVASAFRALDALDALAACGAAGTLAALTARTIPAVPAAGRGIRSRCSDGSRSRSRPRLQRVQLPLQCTRPYYPRCSHCYRDARPRLQRTQSPFPRPPSEHSGCSHRARVRNLHPDFRSRAHS*
>fgenesh1_pm.2_#_605
MAYTALTAAPSELLVLSRVLSTSIDKRHPTIASMVNATGEWLSESSRVGLGPQSGLTSDERCMRQNTNWTSRAGPQCSLLDYLSAHAQELYLPHSSTDPSFVSRIRIHL*
>CE211877_880
MPGMTGLICTTAVDVSVVVRQPIEGLSHRFISLCYSNSPSGRKVQPDLPYLDGQGQVCSFASLTLIARSAEQKRNHRVDANGRRNNRLQRARRRVPEAGRIRNCDTRGSLELNEAHFAVAKSNLSATAWRDGFAKRNLILSPLK*
>fgenesh1_pm.3_#_106
MAPLVWLAVILLGLFQSTAQLPTTSSLETRQSPLYFCYNDADALEMRDVLQHAILPFCSGAASTPHLLRSVWYAASQNTLETSTSLTVRPAMQGNLRAPNWQHCKASHI*
>CE225430_468
MAAFRLVTTLAALCEPSLHASDTLSVETRETTKGRNGSGIFSFCVLPSPCRCYARRKCKWRGQSIRPRFPNASQSLYGAEGLRAPYAAYNLAGKLLVASGVPRPRSVRPLDVRVACWKLHVCNTVAAGSSEVASSAPRTSLSRFNAELASGIGKVLL*
>CE225541_343
MFEIQCRILQLACSMLPLLMHAIARHARRSTSPSEIMFFTSGQVSFAMTLGLWRIVRRSGIGDRRFCLLDWCRDCSGLGGTEKGCSQVRVNLFCSGGRWLPRDPIGFTDATLFAARARKDTSEFAGDGRRGLLQPPLSDTKPALQYREGSLIDTRTVLLQGRCPCSKSIHCLKPFNLRAVELCSSHVCAPDLLFRTILRLSGLAEGYTDEARPYTPPADSGCPRIVPSQRQPAGQAQG*
>fgenesh1_kg.3_#_457_#_Locus6363v1rpkm8.90
MASRRLWLLLVALRCLRMEQIERLERSADGQCRSDELKYLRNGIAGQIVGAGMPLRCTKSHQEPASVTKGEVLTMLAPKAQPWRCIHMV*
>fgenesh1_kg.3_#_496_#_Locus13008v1rpkm0.61
MPGRVSMAPMCCYQMRRSLLHLSGFMRSSLAIEVRSIITLGLVPLTRTASICKRDSPRFAKS*
>gm1.2009_g
MQLSIGVLLLATIFTSNIQAKPLPANFFEVERRWSQGQSEAQIHATHHIREASPAWAVNRDREVDVDEFQFTTDERTMRERSRWREQQRKRMNQLGLLTRVKDAIARSMPARRAGTVQDDWEEEEAPVLKPRRGIRYLVRS*
>fgenesh1_kg.3_#_637_#_Locus9487v1rpkm1.75
MLENHVAHNAAAASLLGWEGVSLAQAGRLAQSHWKRRPRFSELESDMHSKNLLADSTRALVG*
>gm1.2157_g
MSAALRLAPVFGALALVGAGASYSFRQPGDFTKNALAAAEFGAPDVSAAAVKAKLPSNFFQFTLGNFKISNASA*
>fgenesh1_kg.4_#_22_#_Locus7964v1rpkm3.34
MPWRACLTASFWRRVWSAICWPMSAAEARAIQDSSHISGEDASIGNQMRPAGQHTQNVVSFRRLYLTKYRRRRHPEVTACSDGTTAFFCRQHSRWADNRVKWIQSEVPGGLR*
>CE250492_1954
MLRIATCFMLAVLVSAAASASTKEGQEIFNTSAIALFDGVTLLASDLKSLNDSVTVLEAIRPTFVLLRNPACEYGFTWVDGPDIRNALTHLDAALNALTDQSGQSHPVVKVRKLDGSVCSTAFDILTTAFAIHAEWSRDLVESSKENVASAAELDLPATKFYKLTLMHPGGEHYKYLTAVNGLLQLTDKHSKLLARYKKSVVNLLARARADLALYENKGCVVHQGPMSTDLRLRSVQMGATGDQSAITGLIAARKTDVRRK*
>CE258583_352
MVVVHVALMSLVVSVADNTSAAGGFRSSGLMKERYSSCQCRIADRWPSRITTNVAEIPAMHHGLSCLSRSSHSMCDLMIEEMV*
>gm1.2837_g
MVRVRLGLVLVLVLTPWATVVWPVLVAEAGNDVLLLLLWEAGARVLDELELAGGIDCRLLKGTAELVTDEADAEVDAAENGELFDVANAGSLLVGEADALPTRLSDHELHAFDSAHDRCFAFKVVVAVVVQRTLSAPLVDVRSRVYTSSCIWPSLIWITGPVGTPSGPLLMVVRKVVGSRSGNVGLAGPGPSPVTCKLLAVDDVLLFW*
>CE260766_581
MKPVGLVGGASPRSIAACLAARSSAIAFISSAEPFRQARGNHQQTKMKLPRVSIASPETGDYLFTIGQQGLQESQQVLPMLSLPLRRQGEDSPLARLLNGVRLRPGLASSRATFRVPRLWPVRDGRLSARYAVRFSATLR*
>fgenesh1_kg.4_#_656_#_Locus5646v1rpkm14.59
MRYVMCMRAWALVAGGGLFGGDGREVVRLEGHSSKCLQQQHFTVFAPSQRRLAERSNENSDDGTPTEQKT*
>fgenesh1_kg.5_#_107_#_Locus10187v1rpkm1.39
MHLTMALLSLGLLTFFTPCSATMSARLYAGVSLNSTIFNLNHSSVTSSASTPNTLGVSTSSASSTVCHIVTSWTAHACPLVCERDDCEYSITATTTVSASIVACLSTPAVTSLLPCLIACSFDTCGTPTMTTTHPQACATTGVPSPASDLQRVQATGCSVVTLYGGQDQITTTKCNAARTSCVPCIGCNAPQC*
>CE280397_1108
MKAAPHYHLTLLAAHGLPGTLSPIAAIQQSTPTLWSLPLPLSYSSSCCQNRREGRKETTSMAPKQISYTRNTVYCIQWIKRMSATSSYMKWR*
>fgenesh1_pm.5_#_300
MRDKLALCVHIPCVHLCCVLSSAKPLSCASRSARRRSIGSLTRSQDCIDHSPCFIGIRQNRRPTSLAVCLMHNCVLDQNCCSSFRPSWAEGSTRAARTFAPRRTSKTRQCIVRLTPIRGATRRWTCGGPPEPVAAFLLLPHALALLV*
>fgenesh1_kg.5_#_391_#_Locus4908v1rpkm23.63
MGGWDVLLVTCSLCSLLIADSASVYLIMETKSPTAAHKHLWTRQCCTSRAWLSNLHRDLLRDLCHAL*
>fgenesh1_kg.6_#_49_#_Locus4936v5rpkm0.46_PRE
MRDGGHLRWLTLEISSSCATTFCFASALLAASRQRLQGNSVQRPTLNGYWRVGAGVLIDENWDVVPRRGLSSELWSRTRWGCWRYGLCVLSSVYNIPA*
>fgenesh1_kg.6_#_350_#_Locus12453v1rpkm0.70
MAAIALVSIGARDARLGSARPCSLDGVPSMATRGTCVSAQGLDHSDHPAIECS*
>fgenesh1_kg.6_#_715_#_Locus6929v2rpkm0.98
MKTSAAILSLCAGVFGAVIENRNSGSSSYSSNNCKTYTDTVRKFQILPLPSCFLI*
>fgenesh1_kg.6_#_790_#_Locus10694v1rpkm1.15
MARMVGIVKDISVACLPASTTSHGAVDGIVLLLRHRPKQAFARPSSFRPISGDPAGACGDQSHNNSVAKGKRSTNPFTAWDGLEHDTAASRRGEWRAALYAVHEDYRQQPRQQMLR*
>CE334248_886
MRAVSVALRVSQSAGSMQRMQESCESVMIPKQARPRRACLWSVVRTGADCGNTAAIPLTMRHRAHRPRRYCGEWSSARSTHAQSCRVLLWWTCKLCSVAASRGR*
>CE336442_804
MRNMLIDVTVALLISMVHLRIPTCIANCLLDSCVNQTNTTRHAKTQSPPSRRLSVAPFCSLDANTYLSTSEKA*
>CE337487_790
MHKHASTRFHMIKIVCAFCCSALFTLLQRRPALILRTALTPSSNPWLACSKQHPWRWSIDFHLDLSGIEEAHSLPMATV*
>CE340687_313
MRCMWWSHGTISLSTARSGLAMLVTCSIAPSFRALEGAQNAYLSTLVVQARIMNANGAEVITVAHRVPEEPCPPSHLLPPFILRHLA*
>fgenesh1_kg.7_#_520_#_Locus2336v2rpkm10.39
MRNSILLSLIAAVSYAAAVALPVPDVASSTVAASSTPTTSQSAATASSTDCTFNLAGVVGGVAGSCDSAGDGNSADGSGNGSGSGNGVSIDLMQFRM*
>gm1.5241_g
MGRFTNTLQSVLTTLRQPSASAHVLSTSGLSTTSSTETSHATNSGDNSLNVVIDVFQIILAAVGIGTAIYYGRQQVKSFRNRLGSESHGLPDVESQSHHAVHQVNRTDVSLKHGRSLTGAVEHKAMEGGAETDRGRAVPDDDRSKDA*
>CE376655_1587
MCHIVLLLSASTKANLHSANAPCCSPIADLINAREREGMSPIEPGCSSRGAIGRHPSRHSLPAAQSSGRCRWLWNGISLQVSQMMVMIPQ*
>CE380922_2233
MRSIVVLAALPAVWASPVFTGTCAPVSAVISILNAASAASSFCSSFIHITTSVVNTTVTSTSVTPTTVTSTTGTDTFTAATATITADTSTITADTSMLKSHLLMGCHLTVILGTITATAPTSTITDPTSTITADTSKWLPEMI*
>gm1.5429_g
MHKVLEVAVAAKSLGLLTVLATTSRGTSEKRLPQMGGKRLPRSHVPTLRIHEGSVVSKLLHPLSNEEYAGLCRILETAVAAKRVKLHAALSAIRREYPSAGSPVQAVEKEVGAAERELQVILAAKCRQTPSPTASAWSLGTSTSRSGRKWKPTVKARQNFKAVLGDGGRQAAYSKQREAERL*
>CE389244_8
MRDLRTRSGSGRVRGARFAGLLIMVHVVVTGGEAQSTDEGPFCARGVSRYSVPSWRAVRFR*
>CE402996_14773
MHKHRQQPVHHRLVSLLQAASSRALRCHVGRLHLRPAGMQLITRCISATTTRPIILGSPRMSLYTSHSHAIQDPVTGTHFRLPSPPPQMSCWSAVYITDLSASISRCIWLLMHTV*
>fgenesh1_kg.10_#_98_#_Locus4004v1rpkm39.15
MSAILLLSSLLIPSVLGQNCFWRASNTIQAPGSGWFACNNTQVKAGGAQLCCIVGSQCGEDSICHKYGFARNE*
>fgenesh1_pg.10_#_305
MHSFILAAPAMLYLASIAAAFPGGSWSSSSTTGDSWGGSSSINSRWGISSTTVATWSTSSSASSEITSVTSSTQASPTSSSSQHTKPVRVRELYELALSQQCRTDHAVLLRLQRANIPLLGLDPTLRYARATVKSEVTTTVTSPYSYETTTCDSITLASVSQETSVSYTESVHTWTKKLPVTLTSQTTV*
>CE62204_2438
MRWSTWSAWISVACCVELSTTIAMSCVDFPKPSMAIKMQAFGAVARPSRPASSTRPCLGTKAVSARTTTIGGHCTSAGPSHDTMHKSNRLLDMGYSLARRTWQGENIDAAVRMSPLKARATPAVSTAKGLMRKVSASFTGRLQTNIQPARHVSTRFTTAQPQEGRLFRPPLSPTAQKVPLAETRSYQQPIGVRLSQSHKAACKLLGSLPVGRAATLATRCVSSQPCPSGSFRDDGVGGNCQASIIPSHPQLLGSLVWWRSS*
>fgenesh1_kg.10_#_488_#_Locus7890v3rpkm0.51
MFGAYTWLCSLCSCSTEVFAGIAEVAAIQVHDENDVLAVVRDGCRLKIKLDRTLVYRSHCG*
>CE65783_3256
MPVLSRVVLIILYPRLVFCRSPGAACGVACDSYGNEKFNTNYINDRNVDNPGTPIATGAVNNMCGIAGGNIHTCAVCTEYGQGLTGNAATLVHYWEVTCQTWVHYGLNAAVAGCAGSPNLVSQCYLPPTSSLATPTFSVQDSSLVAAGSGTASSQLAASSIALSSFSSSHFTGGTASRLTISTSPTTSLAVSTGPAGGADVTSSTPPSIGSPTTPATTAATTTSTLPAAGSCGTVTATGGAQGGADHSHMKPGVQGLFIRVAG*
>CE79416_172
MRTHFLAIAAFAVLTFAQHPVGQISDGQIQASIPPAPSTGTTAAVASTSRLSTTAISVAAPVFSSALTNDSSTYTTSASPVTSVPAPSARSSSSVQSSHNSISISAATSNSVGAVAVAVSSASPSPIAPSSTTFAVIVSRPANGTYIVSTSQTVPNSSKSVATSSVAPSTAASSPVIPAVSASVAPIISSPTVTTSARPTNAAGTFGVQTGVTLAVLVLALLA*
>CE83789_14091
MNEMTKQHQPTPLSTTSFSCHALALLLTRPARPREVVSRIVGRRACERRRVFTLHNQEFSYSTNFACPLRLHTPTQPQMHRFL*
>fgenesh1_kg.11_#_643_#_Locus9360v6rpkm0.25
MHSMYPIFATALLAASTTTAIPLSLFARKDDASASAFPTPLRQAKGQEGMLAVTHTLLPVPTGMDCTRWTLDIHLLATNDSQVSAWGDVWDLPVKTATPSCATWEKDPQAGAEKYDRLNLTTVGVRGGWFCDKWHVETHEEHVFPACGERHEEVHEKKVKRGEV*
>CE96322_15465
MKFAISALAAMLTLVAAQTSEFCEVVITRTVYSTATTTLSVAPIYQNDVPTSTSTVEVTSSVLVTVTAAPLPSDISVVTETITQTRTETKTETKTETVTSTVTLRSGDATSAADPTATGSQTVTSSLPFFPISNVTSFAAATATGVSGAPTGYVSANSTSNGTSAAAAAATGVSGSPTGYFYANTRQIARQT*
>gm1.7158_g
MQPLTAAILLVLTGSASGESNVTATSFSSISTVKPLSLVSSGLGTITLVAANSTINPAPTLPTDGAQNSLQANSTVSFTTLTLAGAVTVASLSDAAATPTCRFTALPGAFSLLTSRGENVVISDSDNTLTATGDPTAYTFYINSTCAGSICDLNQLAYSAAFPADIERLNKLAWVRPGGGPITFFGVDFATNGSIGWERVLLDFSHSACAALPRAWLDHDMSVLEQCSAEIFMAYQRNANCTIVGLSVDNAVSG*
>CE105874_1018
MKTYLAIAALALGVSALPIEPSSTFLQGGRILPTGSLCRPSSVHSSRFPTDVPASASNLHHHPTASFSHSDRPTFTRPTSLSTSTYSLALDRDHYRSHGTGSHIRSAFVSQTLLVRQAEVSDYVATPSDPIETGPTFSLPTITPFASFSGSDVRPSGRTRSAAPTFPAHDGRSGSARPGGFGSAAHTFSFHAPLASDHRSDLAAPTGSSDGFHPTFTGAAASDQSNQHGSSGQSASFTGFPISSDHPEATATGIRSFSAFVSRTFSDAGPTSTSA*
>CE113403_1156
MDCKLVIFRHCFPLPSFALACRVLAAKHSPSAGDTCFCLSHPPPVITWLEALLSHAHLSLITDIRRPVAFLAIPLKTDIRHSRSRSESRTSENAKERVSKQIYTGRVSSSRSASRFSSRSAVARLVSECSQHEQELSGRPELATT*
>fgenesh1_pm.13_#_44
MSRELLLMAGLWSWVNHHISLPGASGEYASGLGSSIVAFSEQAYSASEATSGDAATEKIRLEATRPHSRDSKPHSDFHSPSDGPLSAVITHAHSLPTRQQLSSCRAKGNIASRYNSACIYSA*
>CE114351_184
MLSLTKLLTICLTLGQGPVERASRSVDPSPCIVADSIRLSLRDPAFAAEWIKRCAPSELLEQALGKREPDLVGYGPSSTTTTATPAKSETVSSKVTSSSPPKSAMSSSLASVSDSSSKTSSSTSSPSTISYYRKLVDAQFKADYDLGQRDKLINKIASCFVAQHSLWHLYAHYIQLSIHYVVS*
>gm1.7561_g
MVRSLFLLGLVGLAIAGESQGWGDDGVWGDDKDDNWGGEGGNGWGDNNGWGSSSGWGSSSWTSTSLSTTSSRPYSSFSNTTTHSTTPSTTTSTTITTSTRPSTTTITTTITSSSPRPSSSTPSSSSPRPSSSTPHPSEQQPAPIELDTSEQQPTPIEQHAIIQQPASVFQHPREQQPASVFQHPREQQPASVF*
>CE122849_1838
MFLTTVTCSVITTTFAISTDSRPATRIGRLWTHITPNPVSSNCSKCLKVRNCFAQEPVLVYGKATAGFKTRRLSAGY*
>fgenesh1_kg.13_#_394_#_Locus5087v9rpkm0.29_PRE
MKTGASLLFALLARIVSAVPPPAASSELQERKVDPETVGTWSFNGGGKMCANFCNHFPYNWRCVHPDQWPKECFAQGPDDVVFTPPYVGPVRSNGV*
>estExt_Genemark1.C_140155
MLSKIILLSLAASSALISAAPLPTKREADIAPNLLIKDVMGTADSDSVLVAKSEDDVQTRSEASLWARADQLKDFPGGPPWARDETSSLACHTTDSHPLVKRSKESLWARAFGLLDRREGEDDIETRSEASLWARDEASLPTHHTTDPNPADKRTEESLWARGSNAYARSDASLCARDEGSLFARRTNDSVSAAKNIKVSLWARTSDLLARDEDTDTKARSEASLWARGVDIKPLAHTGDSMSLAHAD*
>fgenesh1_kg.14_#_289_#_Locus11752v1rpkm0.82
MVSLLLLAAGASILHVRTRLQGCSVILDFEHFRCTVTDRGPGHAPPLEPLKVRIACSCCVSIGLRVLKRPQLTYS*
>CE155648_1639
MSEKNICQRFSIGLIILGFFGSHLLCHINKLIRKDIPTFTCIELVRKWNPENYETLKKQNGIVDPPRYGALGRSTASQRLRLCISIRSTGVCDPRCFTILRCERPISISI*
>CE156634_211
MAFKSRLPCVAGLLVESASCEPSYLLSYNEVDESLIWQWLETDLEHLLGDRKSDMMLRLMVLRSLLGVKLQRAVGGPADNALPCILEAAKLKISAQLKAFRCISLRSLIVVVANRVCCPTVTLFPGTDTSLWSRIESLTASYFLSQCSWNYYGGLRGSE*
>fgenesh1_pg.15_#_216
MRFALILSALLSAALAAPVALPISLETGLEARQNNAGSTSTSTTNNNGPLNLGLVGGSAAAAEDGSSTSSTSTSECGLLDCSAGSSSASPNGTSASTSAGKGSSASSS*
>fgenesh1_kg.16_#_5_#_Locus11597v1rpkm0.86
MVGPLLAITPFVALALSFSIGTELLVRTVHGWRACFASSRWCRGQDPRALRRLHHLQLERVALACASWIRQIIA*
>CE170921_1341
MRFSQSCASRRAFVLCGVWRKTIASRCELLLHILEHPDALPRGTGNVYDLAATFTCHLGHKCSTRPLAHYGLAHPKSFLPKMLSQVRAFADPIEKMPDLGSGKGAGKVKLGVLLLRPVVGNLVGGSRAARVQRKCCAGVRARRRSTSRHATSPDSRQRIRAVGPRAASRMIPVLPQQRDCLVEVYHDVHLQHR*
>CE171895_264
MRLLCLGSLCAYSWRDKHSGLQSTSGSKHDDVSLTMKRPIPRRLTTGRDLTTTYVEPHAHNTNVMATPIATSRRCPECTLQKPIQQWSILTNGKLGKRCNDCYQGWRVQNGYAASAPPPALSSPPTPPLPVLEQRQPTPGQGPRAVQRQPQNAIVLYDHHQQHLQPGPLVPHGQVRQQRTLYHRIWTTIQNRPKNAVAVAVIVIMLAIFATSTRWRTINPNRAEAGMLTLTVSAHTTTAALDTSGVVVTTWESTTVVPRYDL*
>fgenesh1_kg.17_#_12_#_Locus6683v4rpkm0.00_PRE
MTTKLTIVALFTVTLFHIRCAGAHVRQAVREYVIRALGQRIEKHAAPGTCC*
