# Supplementary material for: Kingdom-Wide Analysis of Fungal Small Secreted Proteins (SSPs) Reveals their Potential Role in Host Association
Source: Front Plant Sci. 2016 Feb 19;7:186. doi: 10.3389/fpls.2016.00186 (PMC4759460; doi:10.3389/fpls.2016.00186)
Supplement: Supplementary file 11 [file DataSheet1.ZIP › C.fulvum.SSSPs.fasta]

>scf7180000126637_G4021
MATTVLLLASGSPTGTQHFTGELSPKESLESIQAGDLSVFAVVAKFSKKYATLNIEGGTTIEFAQTGAYNHTSKMRVVTTPKLEKFEPNNNGGLYERFTLTRLGSPDGQGRFVQDTLTTVQQMPATANRGPYEGLPPAPQPSHTDYNQLSSPIVAIGAQYKHSCNCWSRVSNQTVDAVDQDDNEQDEDADGGDQDDMDAVDEEEVQEGEEDEAGEANDTGGHEQAGEGQQFSHEDDYMQNSAAKGEIQDDEPGDARLEEAGQGPARGDQRWWRKFSGWRQIRFRGLGTGVPIDHLYRNFA*
>scf7180000126735_G13752
MHFVTSLIAGVAMLATASATVQGGAPVDDLKFAKKFNQNCQQISGGPNGRRLGMTTRTPQRSMLSSN*
>scf7180000126868_G7283
MQLKSILVGLIGLNAISAIALPAPEAAPNAIANADAAPAPAAVSDPNAILDKRAEQDGDNWGPQDLTFADDDYNRRNPNRGFPRNRNRFNNRYDYPRRRFPNDNDRRRRFGEGPRDARLRPFGPGGRYYQNDDRFDDWRW*
>scf7180000126929_G3783
MLLQQIFITLYAAAAGIALAAPVQPDAMGRFEPRDVSPALDGGPSVGLEDMAINIRSDLWKRPVPGRPRSIGGRDALPAFDAGASGELADAVAERRSDLWNRPVPGKKPPKRVGA*
>scf7180000127103_G4706
MVLLVASQRSNASTRSSKAQSNTCSCWSDLGAVIGDVQNQTRTLPLGAM*
>scf7180000127282_G12873
MHFKHLTAALATLAVGGALAAPAPVSGAALEARGKKDDFKHDGDWWDDKKLKARDDDDDHKDHKDGKKHKDGWNDKLKIRDDWDGDFDDKRLMARHEDWNWRKGSKGWKDYGNKLGKYNHDKRDNDDDWREHYNEWKDNVDNWFDDKKIKARDDDHDDDDDHKKKKEKYGRHGRYGDDDGRNRWDQWDDDRD*
>scf7180000127310_G12250
MKIPFLPLSLCAVALAFPADKHIAARQVTADNIVNGIERNGNILSQLAAVQTNADKVTGTLFIAGRLKEVRDGLSPVGQSINALDRALPAGSFSAKDGEKVRVSLRKLVAANDKLFSTLIEKATLANVIPSIGSPTLTKAFTDYRDLYKVFLYRVADLLPPKEKGETIDDAVAAERLINSAITNYNGLG*
>scf7180000127713_G9457
MKQSTSILLLPIFLAFLAQAKPSTFHYDGVIEDKGDGIKCSGSITYTVTDDAGGADQTGHFTVDDCPGGQVTLSDGIWTLSLDRDARTSSIQTVSNDPAATINGGEGEYVGVQTAYHQVTCPPATKMTCFFGAGPGNTAPTTTDCGLT*
>scf7180000127785_G13002
MKTFALTTLLALATAAVSMPSGDDVLSTRGDRDNCYKISDKDARGIIDSYSKLVRGEKYANDNVLADKHKYYSHSSQSAHGGRSTHNGLVSSSKKEFLKRVKNSERVGRVKTLDYVVKCNDIWVYSYVDGYGDSRDDIYGFDIHTVEQKRKDRGFQIARTRGEFDSVALSRGFDGGDHDGNGGDRDDDRDNDKDKNGNKKDEDDKEDKD*
>scf7180000127843_G9440
MHTTHLTLLPLLTPLATSSLIRRQYVDPEIPIPGQQSCVRQWYGLGLDHWETDEKLCFTTWVGAIYDNARGCPDIFNALSDDYGADMLDWKCEAGNVQTLSGPGNEDFTKLHFCALVHRDDFLDADITARVCAVVDGALERMYAGIINEFNCGY*
>scf7180000128274_G1227
MKFTLIIASLMAIITYSMAVAPAVLFQRTPQRFQCYQVTCYKPNFGDDQCKRDCGGIECSAQTNKCVAGSKNGTSTSTSTSTSTRASVRASTTCNDMLL*
>scf7180000128331_G6645
MLSSAKTLWLLLLSMLAYTTKPAYSLDCKAVALKWVHQFRIPGGDNCNFYCSYDSLYQQFNLWKKNDACQGADGFSTAIPKIQEAPCSDCPGSKTCICSVQATAWRVRNGKWFDGQQWFDCDVKPYTERVLGRRWYDESEADKDIYVGYYSRGFISNDNVHCGSQ*
>scf7180000128347_G3252
MQFSIIAMLAIIGFAVANPVDIVARDGDVLIKRQCPQNCAAQGLCCRVGPNNFNSCAGC*
>scf7180000128508_G10814
MKVTGLGIGSFAALALANPSDEIYEETVTKHVDGYKAHHHSDNSISSTASTVTITTTTISKAEVYKHNFHATGSSGFLAHSVNYTYPVGTAPPRTTLSTTTRSAMYNKHRKTTSSASSSTATWSAAEAYKVGYEA*
>scf7180000128523_G2928
MARLLVVLASLLSVLVSAYPAQEEQVKRGDDSPYEHYRNPRIFEDHVVKRADKVGPNGYYRNPRIFEDHVVKRADKVGPNGYYRNPRIFEDHVVDA*
>scf7180000128839_G4482
MQFLKVILFCGLTAAVAVPDPVAGAMNVIAARGNDIAARGIDKQISEHKKDCAKDPSLLKCSHESNVALIKEYCKQAKKNKKSIPSGVHCP*
>scf7180000128969_G1808
MAAWRALAVIFDFLAACCNTSFSATRTHTNNKTYTSLDMAITYTANQLLSRRYILTAASTPITLSIDLMALRTVQDLVAQRELAEAQRYATAINTYNDSSIDALWQRIININRGSGWWPLSRAATHARQQLTLRRNLREFNRARAAHHHQTSTLSPAERWALRRARNIRRQQQWQRRQARRHN*
>scf7180000128985_G619
MRFVTIITAMIGFIGFTVAELGCDSQYCPCRTACNGDEACRTSCYNGHCANTFGSGTGGVPSC*
>scf7180000129035_G13158
MKLIITIFSLAAFTSLVTAYYKICVGDTARYVGDNNTCSNAYKQIKGGFLFYKICCNDPAFPSVSCNYKGHYYN*
>scf7180000129064_G13389
MHFITALSLFAAAVVASPVSHPAAPSHAAPSIPTHAPIPVPSHDTKKHHSWASYHHNNEERAVPSFAKPSFAVPSFPVPSFPIPSFSIPSFPIPTPSFPAIFPTTTITIPGGPTITLPPRFSETVITITKPITTEFTVPVPVL*
>scf7180000129134_G3475
MRSVTFTLLAALAAFAVAAPAAEPEAQVGCPPALPGCAPPPPPTKRMPEPAPEPVVKKRVAQVIGSPPAQPGCPPVIPPGRQ*
>scf7180000129196_G3977
MKFLSITLALSAASIVYSMPLLSSASGAIMKRNPFSACGFYIAFCGLETDAKTKDNHKVDDSPANPLIKPGH*
>scf7180000129703_G10047
MKASVITLLGCAAVSVFATPIANARGVAPLGTLPQRRNGGELSTGNLEGDQSADAVENNKVIQRRDGGQLSTGDLEGDRSADALENNNVIQ*
>scf7180000129978_G9133
MKFTALLIAASAALASAQRSTVRHFYSPDPNGEYARQVGFTGASNLWGYGLSQNLSGTVPMYDLPAPHHQNLSNMPPGTAAATSNKTNTYSPPPPPARMPPASYSKGTVGTQCSSTPTKFQVRSLWIVT*
>scf7180000130099_G6495
MSSSSRTLTMTTSATRAASSVASAVATQLNRDHHHSAWHRFGRWVLTGVFVGVFVLALLLGVCVFLCMKRRKSEKAAKGSTGGTEITYNKCHNDDGLVEDRYGSRSTHDTRRSAPVMNNAPVYAVHPANVTAPATTGADPYHNVTDPATSNGYHVTNGAPEMVQATHGTGAGNNVPPIVHP*
>scf7180000130108_G9914
MKLIITIFSLAAFTSLVTANCKICAGNTAGCVGDGNICSNEYKSIKGGFLFYKICCEDTEQFYSLADIL*
>scf7180000130129_G12165
MKLIALTTLLSSVSVVFGYWAVNWGNCIGSQGDNGNFPCIDRKPYNTEGDGCYPFIDGAIAHCS*
>scf7180000130151_G5337
MQLTYLTAAIATLAVGVMAHPSPAALPNADIDTYSPIVARAEAGEESFVDSDGDGWPDYYRPGRRFYNRFSRYRYRNRNNN*
>scf7180000130151_G5340
MQLQVFLVALASIASALPVLDSNPNAIVAREASPEPRLVYNGRDPLNLYQWQNARNYRPWGQQRGPIFRQLDQSGRNTNVYYDPYNTRGGGVRVGRKPNGDAYIINGGTECVEFDQDGNCEAAVAK*
>scf7180000130151_G5346
MPGSTSNLFSLLASSSTDSLVAVSAASSSTNTSETSETLNSSTVDWDEVDDFETVTKKVKKVSGNKPKQVEAPKTEHVTKIGYSTKKRGGKRGGRKPKAATVPAPTGPLPKIGFHNK*
>scf7180000130254_G12398
MKFFTVAVFLLSSMAWCFSCEFTNMGDGICVPNAEEFSRGWKSQLCFQESVCKEKGDGCIINARRDNTGLTDFRANCSG*
>scf7180000130264_G1274
MLFKTFFALAFASLVLAQNDGDEEARRPDPTTTRSSSCRATTSTRRNNGTPTLYVTRCATTTATITRPRTTVTTTSVRTIRVTTTTRRPATTTTRTVTSIISRPVSTNTFTVTSTSTTTSTATPSASAFPGVYAVYGFEQDNCQASRRNDFQDANGELVLLLAPELIEDQETTSTCVRFSDIRVNSLLFQDYPDGLQLPDRCRLYAYQGVNCNTGSGQRTFDISLEAQAENTCRDNDITTVRSIRIVCRAD*
>scf7180000130316_G3876
MKLSIMVMLLLAAIISHATAANVSDAAVPPCMSNIEPATSAPATASDSVTVSILDQTMTHLSSNVDLPQLDEDARLSLSVTAIDQWYRTIGSTSGTETSVNISVDHAANHRARVSKKSSISALGPLITAMPLGLAQHTDQATAITEGSKNKVASIDKEDRQHAKQIPLPDCPSVAFNNNLRSDSWPRGQLARMLLSRRAVVIDGICGQRESQAQAFDETRASRNAFGKMSTEKDVLGVG*
>scf7180000130322_G5803
MKFSLLTLACLFSVALAVDTECKLSNGGAAGGPACGCNSNASCFCEKPSDDLSVASECSANGSCGCPSDENGHCDMLNEQPPPPPPRMF*
>scf7180000130340_G10038
MQLIYLCLPTMMLTTVLALPTGNKVDSMDKRQGPGSLYGIYNAYNMYGNVDGTTASDDTYGSYTGYEGSSVAYGGSKREIEAAKPSTKRYLPAMLENFHWYNGYRGYGQY*
>scf7180000130359_G5048
MKFLLLLSTLAALDTIGVIAGPVGHDTDIVPRAAGDLMVAPRAEAGGITIDLGDLGDLASNDDSDMVKSDGQYRGCECSL*
>scf7180000130367_G982
MNPSTIIAFMATLLMASVIASPAGENGIVKRYDCKDCVRGPCECDDD*
>scf7180000130396_G13639
MAPISQYLATCFFLISIASCAPMPEIVQRDDVYDVIQRFKKTITEDPSHITDTWNGVNKNIKHGSEPEIPGTETKKENVNVNKSENGQEANDEDGLKRENEQEANDEDGLKGQKGLESNHEGWSKGQEGVDEDTCSQKAGFKGKHHSSGEHSTVNFGDLCGGGV*
>scf7180000130404_G5742
MRFALITAAIIGSVVALPTAQGNGNLDGNLIGNLNGNNGGSNNNFGKRQFPGAPAFGDGNGDGNLNDNLNNNNIGPGNSFGRRQLNGNGDGNLLNNGGMNNIGSGNNFGKRQLNGNGNGNLLNNLNGNNIGSGNTFSLRDAQGNGNLDGNLLNNLVGNNVGSGNSFGKRQGNGNLDGNLIGNLGGNNIGSGNKGNAPRDAQLNGNLDGNDLNDGRNNNVGSGNTFTPREAQGNGNFDGNGNDNGNKNNIGSGNSFKGPGAPAGFPSFP*
>scf7180000130410_G11530
MLFAFLTTLVLLIATTVGAPTTLDPNPDVLATLNSKTSTSSSRLLVPAPNTQNCLAAKHGVGNTVRVCYTITIGAIFDDGKGCDGVHDHVDSGTDGRLNHYTWECTGESGDGNEDYTRLYFCLLGSKDASRAHPASRLTRTEAIPISTNRLQSLTEDRAAALRNSTQAVKDAMDDCFRRQKIEVSEAQLAANTMTWPGRMVASSRGLVGGKMGKLGAKLSVERLLDEDAVRIA*
>scf7180000130411_G6098
MHLQIPLLLATTLTALTAALPLLSPRDQSVSIGGNGIDYGNNGQRGHVGYGGNGGIYYNGGRGSGAVANDPTYSRGNGHHISNEDDDPYKNFPYRGNNGIGEIIRYHGGRDAYKYAVSCIFLLIQLRWGS*
>scf7180000130420_G10722
MKTAFITIFSLCAAFGLAAPANDEYDAANALVARDGGEESTCCGGSGWAGYDETAENGKKSGKQHKKINEREAEAEVELVTPNVLALRWVDSAPKREAELEARDGGEESTCCGGGGWFGYDETAEDKKHAKVDGKHEAGKNHKPVQPVQEEAAEKREAAIEARSPDGGEESTCCGGSGWAGYDETAEDKKKHKHVHE*
>scf7180000130489_G9904
MLLSSLLVRLGLFTTFGITTSPISAFIDETPKLVLLTTYNTSATSATSATLDLSTYIHQACDLIPVIPIGPSEPGVQMIFIYDDLEIHASVECEAGKLGNAEYCDGATRVRGVHVNELDCLEAFARVVSKCNRPGAKIERGGIEADKCLVWRMDMAKLGGKHQAARHEEL*
>scf7180000130640_G7239
MLFYKVTVGLLSFACSASGAKCTAIPKTGCFSCGRVVNNTPWTLRMTQNPAPYGAGIDKAHPDLCDIFNWDKLKRGVRCPNSKPCKWKQEYVNAGKSRGGNNCHKDESKRTDVDAITFADRDWYFYS*
>scf7180000130670_G8737
MHCNIILVATTLAPFVTVGLALPTTTAPEAEIEGPHSMAREDVSGFCQVTGTAGVCQIDRGPKMGSYPCSGGSPCTNDGNVCNERIDSGRSAFCT*
>scf7180000130674_G9081
MFQATLLLIPALTITIFIALTHSTPVINDPSHTAQPLSEGLTAQATAEGYNEYIPPRYVDIWMYEDTVCGKDSLERKRLLIQDLFYGTEPVRAGCYNLLPQYRSAWIKAMSAFCEVYAVSSTGCVGGEEGGKPLPSGEGRYMAEEGEGIVLFTVCK*
>scf7180000130678_G3312
MKSNIITIGLGTIAVTGVAALPVLNQDIAVSLDPRAELAIETPQGADLVARAVPDVEASQVADLVARDEEDYRANGAVQDKGLGYSPNSYNGRYDHDWEQWGWSDFLRRLIMYYRRDNVALGLRIMGCARLAPTLALRK*
>scf7180000130687_G10545
MKNFAGMLAFGLLALTSSTHPRPLHDQVGSGVTEMASKNSLGDSVSGLNHTIDKLFEKIEFQEKLVVDSEARVRSAVYSVQQEKSHYHAHCPPLPGGYDFPTNADPYSIDFDLLNKYWNAKKKDKELIMELMTQLKPNGKRSDLEEAVHEDTIDEGAIDEDNGDWDDLDEDEVDEDELDELDDMDGELLTNSKHKDSQTGPLKQEKKQLQHTLKELKTRRQRTMTLGAEIEMYQSSCGEGDTPQGKTRIEKTPAAPASAE*
>scf7180000130692_G6685
MKLLNYLYTALIVAATHAEAKHGRVKGGGSKGDGETEQEIGTWYCNRGTSGDGRCDATPGVYTFCCMPNKNGEYKYEKEPLNQGYAPDGKTTSCGAGGTIWCAN*
>scf7180000130702_G3512
MKLSSAVMLAIAGLAAAAPVEISENVKNIFERQQQTCVRVGQSCQQKPNGCCNPQQNFCNQTFVCQSRSGGGGGGGGGTPPGGGGGGGTPPGGGGGGGGGGGGGGGGGGYSGYSGYSGGSGGSGYSGYSGGSGGSGYSGGGGSYGGGSYGGGGYGGYYRKADAAAAEPPKEDPTTQITAPPLETVAEAAV*
>scf7180000130711_G20
MKSPIVITILATALGALGSYDALPINCRDTTNYCFNGNGRHEVCSYCNQAKEEPLKLGRRGGQRDCGVAGSQCNDVDHQQCDARCCSKIGSPTFYGVRCPYPY*
>scf7180000130743_G6288
MHFNAATILALAAAVSVSARLASRQQSEIDFAGDIPDQCQNDESCGKFINTAANCPRDLSVPFTQDNDYLDCICDDKQELRQCYTGCVSTYKREGDVKKAYQLCSTNRRSGSGRGGRGGRGRTGSDDYEVSDVSNRNPISGVIRDYDTFDHYDDDDASNGRD*
>scf7180000130764_G2286
MQLHHITAFIASLALTANAIPVPDDGPAMEASLQARADQANEPYDRQVHPDELDALLTHRDLEDFDVDAPLTRRDAEPEESHLTKRFLDNDSYDLDVYDDRIFWRNGRRNFFGNRGGFYGRNRGVRFFNGRRGYGYNYNWNNRVW*
>scf7180000130764_G2405
MVRAIVTLAFGLLLASGSALAGNSCSSIPVFDEDDCQRSIRAAVLPLNAPETQIRSKQVP*
>scf7180000130775_G1941
MKPIVLLLLPVATALTQALPDDEMSHTLQWSRKSAPGCSAETASYGNDLVKVDCSFSRSSCLENCAENIDLAVTQLNQYYQERCNGERNLQEDTRKYKLLSSVQRIVDSYVNFNRLEMDLEAKVQVGTTLQGLQRNLTSLERQRGEWIDSCRRTTLPGRITPVGWHNGPNQESQGSAAIEKPSTTLPALPSASPKHIPTKDETAQAELIKMRYSVKDASDNIQAICAPNGNSTDTLTVQFEYSVCHTKVREGLDLLLNLEGNYDKALVPYEYFTFTDAEALSSQLGEVIS*
>scf7180000130776_G4296
MQIFTVAAALFVAIAGATEQSEQANRGELSWGGGRYRPQRGGGRGNFPYGGRGGGRGGRGRGRGRRYDGRNFDPNDGVRDYGLRDSCTCSVNGVVDPDVARAACNDLKQTWDNLDFDEGSGACYDDNSIGLEKRGWGAACQNNGPAYDQYNPAYVTSNCDPKSPQDYNVDDDDYDDYWN*
>scf7180000130784_G5127
MHFKNIAAILLGITATGAIANPVAAEGIVAREEAGEQAEASEQHWNQNQDRDQDRGGRYQVDGVNNGRFRNGGGQGGAFFGGGVYDYGGGYGRGGRGGRRGGQQNWIDCNQCVDHNDDDDWYGQSWNQKRTNDYQRNYGRRNFNGGRGGRGQIGSCGQQWGYQQCMWY*
>scf7180000130788_G2534
MHAHKLLLTTIAFAACDAAVIFGQQLEGVLPRVANPVYNAPYDSNYGIAGDGLKEAEKDKRTANPVYNAPYDSNYGIAGDGLKEAEKDKRTANPVYNAPVRQQLRHSR*
>scf7180000130795_G10227
MRPTTLLPLLAAIHIATALSFNTTSLPSTSTPFLSRGHRPGYIHGDPNSDHRLYPWLTPGGEMKKPDITSPRDTCKLRDDSDPGDKVVYCPMGYPFDMAGADKISVALYSGPDCKGFADHCAPRDEFCPSSNVQESEGKGTMIAHHFAEKGCLEFPESDVAQSIEKIAFHIMDWAQRPRHKPQPKMMNCKLTVFAENRCKGYPLLEMHNDDDMKCLDIPSYIAQPRSLLVKCKKRK*
>scf7180000130841_G4763
MKLFYAVIAAMALCSDLAAGFCYLPGCGCGGEKWAKQCFQGWTVHCVQGTDRMDRSWKYKKIQYCGNSPSGLHCQAGNCKYG*
>scf7180000130859_G863
MQATFTLLLGAMTLLSTGALAAPIEDGKAIPVAAVVDNRAIAALDHWLGGCTPVKFTDPYKKKDAAKADEDEE*
>scf7180000130878_G3013
MKLFTTLLAATFAALALAKCDTDPLCTGVSHEACHFHCITRGSPFGVCTIQEGCPSTSSICDCSATTIVEKRDDTPLTTDLNGDGQLDDMDKILAILANCPVISEDEDDDDTNDTDTEGLEKRKCHSVKVCWGVG*
>scf7180000130908_G9586
MKLQLVLPALFTAIVAAIALPQNSTATDLKNSLFSDIKIKTNNEERFLELLNICGKPREMDIAKNPGICNCWDFGLTSRRAPMLSAIERACAEIKDVPFGVYGYASHEHIFHTDHWGSEYYIRAKVIWAGKALGREEYCDNLSTLGVDNEDPDNSTRGGYWIPEQNCKENFEAIVNQCDGKEDEKRGGYAADKCFIWWLDPNPASGGG*
>scf7180000130908_G9587
MNALLSLMSALLLLTAAISAVALAPNTTSVSGDTLPRSTIAKTFEEETFPYSLQYCGRFKDQEIGDGQLCHCWNDGYASMRAPMVSAIDLACNEINNTVRLGEEEYCNDKAGEQGYQLSVENCKKGFLPALDVCNDMDENGKEGRYGADKCMIYLSDPNDRDTGT*
>scf7180000130937_G9948
MKFAAVSLALLGASAVQGLATPATFGNAVQARQISGGINGIGAIVITLEDVIDSLIGLTTETIGAVSDAVNSAIGTATDAIGEITDALPTVSKRQADAAVVLARLNALIDRLQVQASILTGTALSTVNNLINQIQLIITSLTLDATTPL*
>scf7180000130977_G6404
MAFHLLTQLLLVLLMITSYQVNANWSLTFYPTLEQCKGEDPVRNHYYTFTGDESLWSGNASLRGECFVPGGDRIDTNMICAETLDGGITMQQCGPSIMSHLKDWFWSVTPGSACSWGHIRAAGICQDYMSEPKDTSECYSGEHEMKVQGHSSMSMHFSCRCSGTSDTCKPSSFED*
>scf7180000130978_G3435
MIPPYTAILALASTTLAAPTLSARENFDESWDDPFIPEPISFEIRNAGAQCDYQLVYERFSVDNRYSIDYIAEYADGSQTKVNGLSGTLARDKLWLVDGLEEDRAFQVVFFQDICSSGTAPSSFRVNARLKGGFTYENNWTSDSFDITEGSLPGNPQNVQISSAEDSSTVSWDAVQGASGYVAIVRWLVDSELGPDSIPFVWAREVGADATSFTYDRDFTSASVVAIGDNVAFTPLDVAYDVTPS*
