# Supplementary material for: Kingdom-Wide Analysis of Fungal Small Secreted Proteins (SSPs) Reveals their Potential Role in Host Association
Source: Front Plant Sci. 2016 Feb 19;7:186. doi: 10.3389/fpls.2016.00186 (PMC4759460; doi:10.3389/fpls.2016.00186)
Supplement: Supplementary file 11 [file DataSheet1.ZIP › F.pinicola.SSSPs.fasta]

>gm1.1018_g
MTVYPVPSDFLALLRLLSLVLHGGGPTVSPTPPSAFSPAIPLALHFPRPPQAAVPSTLPMRAQPTPIIPVRTQTFHDVRFMLAGNPPEPPIRPRNPIAAQLDLVQPELCETFSQMSAKKP
>fgenesh1_pg.5_#_95
MLIAPFLLKGAVALKTLFLLNTSPTSWYPRKANRGLFGPTAMYVLGSAISEYFSLDTVESPRLDISLDGVQFLMDPAPQILLLDAAPEVLLLDAAPVIILEVPTLDWSVPETPTLFVPKAPEVPSDVITYDFYFNIIDFAPPDSVFWVERRKDKPFVPVIPDVEAPPVWQYEFPELTFERLCLKKGSPPRSLGQGRIDVVFGLRGFALLWILWDICSWFVDYPRCLLEAWKFYRERRRPRPTPLVINDYDFGDWD
>fgenesh1_pg.8_#_144
MPGFTSKFSVLALAAVMLPSAWSAPAGTEVSSIYYSSAPASASCSAVTSIFTSIPASASGTDVTSIYFSSAPASQSGTDVTSVFFSSVPGSASGTEVTSIYFSSVPVSASGTVITSVHTTEYASSVDPSGVSSIFTSIPASASGTVITSVSTTEYPSSVAPSGVSSIFTSIPASASGTVITSVSTTEYSSSVAPSGVSSIFTSIPASVTGSVVTSVATTYTLSA
>Fompi1.fgenesh1_pg.54_#_26
MRLTTTFSLLLASLAVAPSVLSYPVANDFSTELEARGVDYDSSLFARGVEYSDELYERSSESEDVTLLARAVAEAIIARADPPDYSRHDPNNGKKPKYTVKDPAPIPKYRQKDPHKVHPEQQPKKKEGGSGRRSLIWDDDALEARADPPDYSRHDPNNGKKPKYTAKDPAPIPKYRQKDPHKVHPEQQPKKKEGGSGRRSVMWDDELEVRADPPDYSRHDPNNGKKPKYTVKDPAPIPKYRQKDPYKVHPEQQPKKKEGRRSDEWFAVW
>estExt_fgenesh1_pg.C_100092
MRFSTVATIAVAVAAAGPALAHPPNQPSETLTRGVEGDVAPHEHVNGEHYHASAQGNQAHTHSAHDAHDRHRISHAVAGGTEEETQSAQHGMQGAEGHRGQGAERHHGAHNHGYKHPHSQGTATLTARDFDFEGLYPRQVDRPEGSGLRRSKAVRYRVHPLRPPPPPTPSPKLFAFAKVEPKHPRPIRPNPTWVGHMREDAAGLWGRDLLEEIFVRSFYDELD
>Fompi1.gm1.6304_g
MPSSRLSLLSAFILLACSVHAAPITISTPKSATETISSAPVVVPDIFRWRRENAPSSSPVAAPNAFKGDDETASTSTDSPAETPDHSPSSAHVLAPDLFVWARDTTSAPSQPVEAPASTPSAPPVVAPDMFLWRRETPASQSQAADDAEQTPSAPVLVPDLFLWARDTTPTTPLPVETPDSSSPSASPVAAPDLFQWRREAPASPVKASGAAEQSPSAPVLVPDIFKWARDTTPTQPIDASPSSPLSAPIVARRRTPCHGKRNDIDAPPADSESPSTPSPVAAPDLFCWA
>fgenesh1_kg.14_#_68_#_isotig00981
MRFSTVLALAVATVTASPALASYAEFDARDGINMHSSYNHFRKLHPARDIEERSDGLNMHSSYNHFRKLHPARDIEERGDGLNMHSSYGHFRTLHPGAREFDESLYLD
>gm1.3598_g
MRAFTVVSVLALAAAASATKSKGRKGGRPTIAKLAEHVTHAANAAQAVGDAVSAFRNREVDGDLLFEREFDDELYAREHDDALWARNDFEELFARANEKAQEPPQEDEHTGAADPHPASAGVSGPEHHRAHAAQNGARPHRHGHRHNRHHAQAQNGEVAAQRPHRAHSAPAGALNRRVAELLGDYLVARGIDVDELD
>gm1.3601_g
MAFKSFIVLAAVAYGVANPLRFAARDAPSNIAAGSFTNCTSYQTVEALAHAHRSRLRTAYHLRLEACCVKDAPACTHIYNLYDLNPWLDTACANDALTTTPKPDVRGIIEPEPGERESFVVVDDGSGFVVVGLSHGVAGQQRAQLRLASWSTRMVSPLDPPWHTVRVQPRRLVESDLLDLVRTMADGVTALKGYCNAGALHGHLSPETIMIFTERPARSGAPHTYGVILDIDGSKCTPFVPGGKADLSGYRRS
>gm1.3798_g
MFFISMLAVVVVCAHLWVGLAAPVPDLGMHAGQIASFGKEGWPWSLNGDETNHFGVRVPDAIERPAGRDSREINYTDIQFGVAGDAAIELQPPQTGVA
>gm1.3833_g
MLLFHLLFVLLPTALAAPLPYVILPHTFATTVSATPASTTVISTATPHSATTHDARAPDRHENEGDWNWNYLGNMQDGAAAVTEGMEEPGHQARDGGTQTAQLTAEAEAMAAEAQAQAAQVAQAEVAQAGGQIAMDNPALAKAAAAPQGVPSARLSEPSAWPVFGVQSLPRV
>Fompi1.gm1.9684_g
MQLCRRITSLSLHVFFAVEGVSSAELIQLLLAAKSLRKVRVTNSGLTGGQPHHPSESYDLDRLDPARPISPITSIDLAGCVHAEPIQLADPKRWPNDHGSANRGARGAALGLLVKRDTSALPKAMGRPTSVQSDGHGPANHCPRGSALGIPRQTRAPQSHGLADVGADPWAWVGQPLPTRIRFGFSRASPKPWAGRSMCSPMGMGRPTAAHADPLWVYSATACSPNSWAGRHMPSPMGMGRPTVAHAYPPGHAGPTRQLVYHGIW
>gm1.4039_g
MLLTEVARSLALLRVAATSAAATAVPSAVTQLDARDDCDTANAVPFYRS
>fgenesh1_kg.18_#_62_#_isotig09461
MQWGILLAVALPVPMLSLSMACPHTCSLCSSAAILRPLSSRGMALTESPRLMSAPPYLQV
>fgenesh1_kg.23_#_19_#_isotig10503
MRGARALPVCMKPPLLVHAGQCLAQICGKLCVIALSQCPEPRFLLRNNLETTLSAAEVHVPSKWLMANDQSSARDSSVMRGARHSFPRSQSPKVLACSSSGPGVEYFSGCSSQIDTTTLHTPSR
>gm1.5178_g
MRNTSIFTVLMATAAVVPALAAPLGSTPNDQTLFARGRGSYDTTDVPKPKPNPKPPKGKRSFFDDEELYLD
>gm1.5263_g
MRVLALLVLAAAPLLALAAPHPDPHPGPEPEAAAAEIVERQGEGTEPPSPAASHARGARMFGLGA
>gm1.5321_g
MFATYKIYVALLVTLATSIGVSGVPASATATDTITVTVTQIERTTITTPLTITIVRPMTAAAPTTTTTTI
>Fompi1.gm1.6412_g
MFPSTLALIFTLCLLGAGRHAYASPIADATTTAEHNEERNCRILGCLRLASYPESEDHVNAPLPVTSGTPELLDSARREFDAEYAEWLPKVDLLRV
>Fompi1.gm1.731_g
MRFAVNIAAALSLSLALMSAPPAAAQTTCGTVCTSGTCPVGLTCTPITIPLSLVPGCTGPVVVNVCL
>gm1.6227_g
MRFSAAVALAAAAASVAPALASYAAFEAREADVDLYSRAWIDSNGVVHHGEGDPRKKGYKGPGSAKRRSLGDKDLFARAWIDSKGKVHWAPGVRTDPRKGCGSAPRSLDEYYLD
>fgenesh1_kg.35_#_42_#_isotig09372
MKYTFCKAAAAAYIVIVCTYKAVCGISVRSWSVRHPTSVQCRSHPPPRSRREPP
>Fompi1.gm1.13040_g
MVARLMVGDERAKRAMRAGVAARLLSAWCGTSAMDHAATCFRKVYLLPSAFLIDGTPPRPPYGDSVRSTVREEYRSASSGPPRETEVNDTCLVTTR
>fgenesh1_kg.44_#_26_#_isotig08430
MPPPGLWTGGMWLALCSPLSLRPAQLLRQEFKRPLPGLLRTRFQRDSVRTQPVDCVRHSNQFRPDAQLLQPVVCRLRIRREHDRIGEPVHEDRRRV
>fgenesh1_pg.44_#_53
MRCTSILTVAAIAAATVFPALAAPTQLYGREDDEANMLVKRFREDRTDPMRPRPPAIVVTGPQGQQVWPPRQGRGGGARGRGGRGRGGGVRGGEGRGGEGRGGGGRGSGGLAARSLEMYEDFLRKRMDMLYDELD
>estExt_fgenesh1_pg.C_440054
MRCTSILTVAAIAAATVVPALAAPTGTQLYERQWTTNLSNFFRNRPRPPPPHPWIVVTSPEGVHMVHYEPPPRSGRSSGGRSGGTTGGRSGGTTGGRSGGTTGGRSGGRSGGRRSARRDLRVLTQWPGTRWSRLRGGRPRLESCCVRRVRREGTVPVAGTVVGRRARSSSRAVSGEAEGPLSGREY
>fgenesh1_kg.47_#_1_#_isotig07833
MRLLNVLPWALLVATTSLVTAHPVDNNVFASRADGDASPLARDLAGLDLLAREYISAVLFARTSPPERAQSHTEADSNKASRTWKLDCDLERARQKYHPGVAPIGGHFNSYEQYDKAWRKWDKQYRKFQGKTSKLHSQHDKKMGEEQRKHIHEAEKKAAAEKAAAEKAAAGKAKNPGTIAKWFGKGQKRGKRELMHVYDE
>fgenesh1_pg.47_#_5
MHLSTFVPYALVATASLAAAYPVDTDMLTARADSDVVLTARDMEVISLFAREYVAATLAARVDQPQREHFKTHEEYEKAWIAWNRNNRKIDHAQQAINKKYNAGEQPQREQFGTHEEYEKAWLQWSKTSRKSAHASQDMLKKQDAKGEKEQEKLRQKASGEKKPGILSKIFGKKSRRALLSEWDELE
>fgenesh1_kg.47_#_5_#_isotig08124
MRFLNVLPWALLVATASLVTAHSVDNNVFASRADADASLLARDLAGLDLLAREYISAVLFARTSPPERMQFHTDADYNKAWRMWKLDYDLQRARQKYDPGPSPQGDQFTSQKQYDKAWRKWEKQSWKLHGKTSKLRSKHYKKMGEEHRKAEKAKNPGTVAKWFGKG
>fgenesh1_kg.47_#_11_#_isotig07738
MRLLNVLPWALLVATALLVTAHPIDNIVLASRADADASLLARDPTGLDLLVREYLSTVLFPRTSPPERAQFKTDADYRKAWSAWHRRNGKFGDAVQRTMQKHDPGDQPEREQFASHAEYDKAWRKWTGKTRKVSDKITKLREKHDSKMDKEQRKHIDKSQKKAEKAEGSKSGAK
>fgenesh1_kg.47_#_27_#_isotig06428
MHFLTFVPCALVAAASLAAAYPVDTDMFTARADSDAVLMARDIEVISLLAREYVAATLAARVDRPRREQFRTHEDFEKAWLAWNRTNRKIDHAEQAISKKYNAGPQPQREQFSSHAEAEKAWLEWNKMSRKESHASIAMLKKHTAQGEKEQKRLRQDASGEKKPKIVSKILGGKSKRELLSEWEELE
>fgenesh1_kg.49_#_14_#_isotig02776
MSALLGIALATVTPQPAYSPLTPCAAYIALNVPTNVAPGSPRAGVAPPLSAVCIAGFAVSTGKSARDAASL
>Fompi1.fgenesh1_pg.35_#_31
MAPISTTFLAPQASSVALASAAPEDPASLQSEISNYPLISITIIIWAVVCVVAICSWLGRGGRVGAGTHWLPEEEKGSLRKHTSWPKRRSSGKHYGLGLPIVAEKVPTIAITPAQAAPPLRMPKSARTRTSSAPRLVQFSPCTPTILTAPLAKPVFPTFGNASLGGTPFWAPAWALQAAEARANLKAAAAPASPTLSPATPSSTWSPLTPDIDFPEVPAEIVSRIRREPIPTFMGA
>fgenesh1_kg.49_#_21_#_isotig10576
MNKLRVARDHVCPLMLGLPLIGSSTLMSIKLCSKDDSESHCALTMLKNFKKNCLFDPICHLALLWSNGVQNPQLLTQGWPRSASFLLSACRLLNSPWTCP
>fgenesh1_kg.57_#_3_#_isotig02890
MPLWSRSLPGLTAPLRVLIVFDGVLAFCDCSWDLGPEIPVPRTALDDVVFKVLFTAESEGRCSVCVMGFPELCSLPHRRGGLWL
>gm1.8410_g
MTFFIACSSAVGLSGSTLNFHVLFYSLANFDRLLGEVFSARAERFVPACAPSQTEWTNVRAEPQDGDVLSAQPRVHGARESGR
>Fompi1.estExt_fgenesh1_kg.C_130027
MKFTLTLAALACIVLQAVSATPLLTDDADLAIRCGAEVPADSELAKRCSVWSYDVSADL
>Fompi1.gm1.4596_g
MKLTLTFAALACIVLQAVNAAPFLTDDADLAIRCGAEVPADSELAKRCSVFSYLVDAELEKRAHVSSYIPPEEIEGRAHVSSYIPPEEIEG
>Fompi1.gm1.4597_g
MKVPCTIAVIACVLLQLAGAMPLEARGAVAVDVARRDIGNHVSTGQYKARHDATDDDGYYGLPGSELEKRRI
>Fompi1.fgenesh1_pg.76_#_2
MAVRIIFRIAVVLAPLLPGFWPAERQQSCGGARVARTQRPWKGATTTFSGTGMANARSLYNRSAEHVGAEQNGLTKLQQDSEVQSPSGDIESPLEPAYLLTSSPAELHEALNEYQSRCSGPCPPARLPAPVKAGSFALRSSGRAGTRRAVAMLHGRGYWPTDLARNPYGMALGSGFGRSNVFPTRTILVLVQLMHVAPYPRLGGCCVKSPKFGG
>gm1.8810_g
MRFASAFSFVLAAVAAVPAMAWRSSFQERSVDVYGEPLAARGWSDVATRSVDWDEGLVARDDYYTRSYDDSELYARASYDAYADARMQRREDARVLARELVNILYARTNMHPVSVIQQEPGDDGLYHWKLLIGDEHAAGTVWHDVIWSDKKHIGMEHRGPKPFDAAKAHGHIKTWHIADIDAAHVAELNHIAASTRTPKYEVADIDKNCQTWIEDVIDAAVTKKILPASAHAALAKVPKAE
>Fompi1.fgenesh1_pg.27_#_48
MYLGCGALFSNVLPSTSAFPYYGITDAHLTRTPIPVLSKQRFPYDGAPSSPVAQYNTKHTHLHIWFPGGGTHSNPPPSPPTAPRVTSTSTTLAPAQTTSPSPASSDPPDASRPAISHISSTLGPNTTPTAAPWPSSVPQSTPPDGSKPVSGTDSAITSDGRQSSGWLSGSLSYS
>estExt_fgenesh1_pg.C_690010
MRYSAATVLIVAAVTAAPALAAPRLRMNRRTAADLQARVDEAVELFTRAVHKGPEIGPGPTRPHPNGPHGEHHEPRSDDEELWARFDDEDLFARAFEDEQGELLARFYDDSDVFARYDDGDLFARFDDGELELLARYDDDDALFARFYSDLDVDELD
>Fompi1.fgenesh1_pg.46_#_33
MIDRRCLCAKILCLALISFAHFNCLSQYAANAEHAPRIIGGTLIPIPMPLPSAMYEGPNSIWAKSQMTLEQFKEFQILVRRCAQVARVWDLKDVYEDHWPVKRYTWLYLKASTSTQVIPAGPSAPLQPALQKSKRGCTDQAQAHNSNVLLILSDSGKAFEGPEAVRDALRSCRPLVPMNVIDSLIGLGITDMGRLKELSNCSARDWKLWVDRYVDFDAWEFWTLKRALAIVASTT
>fgenesh1_kg.71_#_10_#_isotig07478
MVRRLRYTSHRPWCLLLLLLCSDQGGELAMLFSGSRISCSVPEGEKAGSRRTYWDSGNPSIATSSPVTRTSSHTFPRSSHCAHFTQ
>gm1.9676_g
MRYATISLALAAAAAVVPSLALSIQAREDLELDLYAREVHEALFARGKNGGGPRPRPIGSGPNKPPKRREQTYDLWERMDIDELE
>fgenesh1_pg.83_#_22
MKPASVFVLIACVLLQVVHSMPVHQAEERALALVDADEVPAIQKRAIICGYYTPEAELDARNEGRKLQVTSDILLLTAITRQTLHAESEESLCSGDAVTE
>gm1.9761_g
MRYESMLGFVLLAVAAAPSLAYPVEYASRELDADVYERDIADEFDLYAREDDDLELYEREDVELEARDAEDLSVILARAVDEVLYARATNGQQGNQGNQHPPPYSANPPPKRPDSPRPAPQYKGPTKPSQSTKVKTLPKVKERRSVWARSANGQQGNQNPPPYSAQPPPKRPDSPRPAPQYNGQTKPSQSKKVKTLPKVKERSFVIDWDMDLD
>fgenesh1_kg.84_#_17_#_isotig00970
MRRDSMLPFVLLAVAAAPSLALPVAQSTRELATDVYERDVADDVNLYARDDGALDLFERSEYEARDDEGLTELLARAVDEVLSARSGNGFGHGYQAFISGQHEQQVPTHHDVEHAPARHHTPPPSYTPKRPDSPPCPELGSAASTDWVVDLD
>gm1.9773_g
MRRDSMLPFVLLAVAAAPSLALPVAHSTRELATDVYERDVVDDLYARDDGALDLFERSYGEYDYSPVAHLSPPTRHRGRSLDEILSARADNNNNQQHGHAYHYYMSGGQQGQVPTHHDVEHGSSGHHSGPPPPYSNSPPPPYSPRRPPAQRPSTAPTGGSQRPSTSHGRPNSAPHGRRSFDYDWVMDLD
>fgenesh1_kg.100_#_11_#_isotig06405
MRFASAFSFVLAAVAIVPAMAWRSSYQERSLNAYGEPLAARSWDDEGFVARDNYYTRSYEASELDARTSYDTYVDAGMQRREDAGLPVRELANLLYTRSARGRTTKHPVSVVQQDPGADGKYHWKLLIGDENASGTVWHDVVWSDDISVGMKHRGPKAYDRAHRGGNIHTWHIANIDASHIGQLNAIAKGTRTPKYAIADINKNCQTWVEDVIKKAVRARILPTSALAALARVPKRR
>fgenesh1_kg.103_#_21_#_isotig00260
MRFSTVATIVAAVAVATPALAYPLSTRGVEGELATRDRSFQEAKELADYPRRGAGGQRAPRNLPRKPPRNARPSSVGPVSPICGPSSATTAGHSTTAGHGTTAGTPTATRTATGEVADLLHATLTSSRSTNGAQSRSRSLEATPTRARGGNKPRAAPAPGHPGALAPWGSPHTNGHAHTNGHAHTNGHANGHQGSGALAARDFDFEELYARDDAGLWERDLLEEILARSFYDELD
>fgenesh1_kg.117_#_14_#_isotig10491
MRFVTIISVLVASATLLPVSTLAMPFGRGSGTLQARAPMPSQQGQDPPDYSKHHPDNGRKPGFHKKDPFPLPDYHKKDPNKDKGSKFWKVPPHTTGKRSLEDVELLVRALEDLDARAFWETPRRSLEVAGLFQRELFDRDDL
>gm1.10907_g
MRFETIVSVLLASAVVLPASTLAMPFEGSGRSLEDEELLVRALEDLDARALGEDVSRSRPARHGGGTRNRHHHPAPIERYSEYDFNPVTVYGKREEEEKPKKGKGIKFWRKRPRSLEDAELFDRDFFDLDDLE
>gm1.10933_g
MRVPLAPLAALAFALFGSVQSAPAEPPAPIVPSSAGPQDTAASGSPWRLFIWPPTQST
>gm1.10940_g
MNSSILHFGVLLLSLFSLARGKPTATAPASETPITPPTAIASQNLAPAVESAGGYFGWDVSVAYD
>estExt_Genemark1.C_1200007
MIPPGQTSLIGVCVVLALSQRALAQDNTGWGTSASARAIAGAIIGIILGLIVITFAFIIYRRHTRIYGTPQMPSIELRRVSSYVSVFTRRQNTELGANDQGPGYSAPAYSAEPPPYVGPEVELDPKRDARKEYDADLPVKHANASVDVVDAEGMYEYDVPPPPPSPRTISSSSTSLPPPTPPNEASVQDTWYKGYP
>gm1.11097_g
MACVGPWYPLALALFESYCAVVAHEPNALPSPLAVAPVTRLLDYFDSVFQSDSPIAVERSGVPYATLAWSESSVTEIQNRACDATPAEPPQYSAMPMYLDDFRSLPSSLHGIAVLVDSLLADSRSHTLELRRLTDRVEGIALTGRDAPPTNTRNIPPRGIPTGPRRGRGGSALRGGCNGLRRNNNPFM
>fgenesh1_kg.130_#_15_#_isotig03045
MWTLTLAALLVLAFATLSCSACMRVFARKQDWTSHQRRGHDRSAQSRKRRVGASAHDGNHRWRHGTSRRSHPLRPPTVPVAHMPRKTKRTVPAQGRKHS
>gm1.11417_g
MRSTIITAALALAYGITATAAMAAPAPASVDGPLHEQYCAKVGDWCSVNGTEGPTCCDRLFCFSESGSSSSYCIKLPKV
>fgenesh1_kg.142_#_4_#_isotig07811
MVSVKFAATVFAAVCAAFPVLAAPFAQPTDAAFLGPADSLEVFVPRARPTDAAFLTPTAVPRATA
>gm1.11568_g
MRFATAFSLLLATVASVPASVLALPHDFAGSGVQLEARTRGAEPPYYARRSLEDIKLFLRSLDDDELLAVRETESMYWWRKNHGSQHQHGRSLDDDELLAVRDTANLRWFDARGYDDPPRYTPHDRYKGPKPTYTVQDPHPPPKYRKHDPKVKQSWQFWKPGTGGNKRAVDEYIEDWE
>estExt_Genemark1.C_1490020
MRFATTFSLLLATVASVPASVLALPHDFAGGVELEARTRGAEPPYYARRSLEDIKLFLRSLDDDELLAARESESVYWWRKNYGSQHGRSLGDDELEARAGPSNPPPPPKYGEHDPINGSKPAYRGKGYDPFPTTHDNWDPNSGAPRNWPHGVPARHRKAKGK
>estExt_fgenesh1_pg.C_1500006
MRVAYLSFLVCAFTVLGAPAGPSRPSAPSFSTGGVLRSYPVPGKAAPTNAPRSWSPSSSDAGLSAGLNAGVSLRAAGPEEDCDCTDVATPTSTVDPKPTSSIEAVAPTSSDEPCTDTPAPTSTDAPSPPSGGTGVGVGLLNVSVGGNAGVSANVGVAANVSVGANVGAGSNVDVGSVGADLGALLSDVVNLVGNLLTDLSGLVGSLGGAVGGVTGDLTSILDNLTVSLCANIGVAASGSGGAGTGGGALTLGDVLKVIGQLEVAVQNLNVSVQSAQVQL
>Fompi1.gm1.13186_g
MALGSHLVHCAICLAAPAVSATSGVSYARIRSARRALGTVGAPDATHVSVLPSCRSGQGETNKTATLRRRKA
>Fompi1.gm1.12260_g
MLQPALLRSKKRWALCVLRSLVVKPAELQNLTLKDVQGALQETRHMARIASHCGP
>fgenesh1_pg.425_#_1
MAFTGQVMLQAVLAACSIACLVKAVFQTFWLGGWQEQAIEGQTSSPTPPRSVPDSEDERETLRDHQFTERQIQKRKLEEKDESSVPQVEEHSNGHSVRCSEWNGM
