# Supplementary material for: Kingdom-Wide Analysis of Fungal Small Secreted Proteins (SSPs) Reveals their Potential Role in Host Association
Source: Front Plant Sci. 2016 Feb 19;7:186. doi: 10.3389/fpls.2016.00186 (PMC4759460; doi:10.3389/fpls.2016.00186)
Supplement: Supplementary file 11 [file DataSheet1.ZIP › P.brevispora.SSSPs.fasta]

>estExt_fgenesh1_pm.C_1_t10255
MDLFNVLFVLATQFYVFLSGTYAQSCVAKCPLETLDGWPFIPYSDLYSSTGTSCYYQAPCNTQGIGYYLCTYFTNGTLDIPYSWGEECGPGGDQKCPSTTRTYCPPPPGVSCTVNCPATDGWGDTLVSTSLTNVVVCEYTSSIPNEESECGYYADTGGLAVSNMEDPTGLKTCPIQAGVSCTTTATAPTPTPSTPCAAACPNGGCVVSCPTSDVIGYELISAGEYEGTQQCLYGFPGGMPRNECAYDDDTGAWTDPMPSCYPTASISCATSSSTPTPTPTPTPTPTS*
>fgenesh1_pg.1_#_261
MHLLVALALLATELHIFSPAAYAQNDPSDCSARCPFTTTQGWEYIPFSQDIGPSATICDYQAPCDTQGLGFFLCSYFSNGTADLPDSFGEECGPGGDIKCQATTRVVCPPAPGVTCTTTCPSTDGFGDALVGTSLLADNSTIICSFASGFTFDPSRCFYYTDTGGLALSMMVDPTGLKTCPPSANVACVTSTVTSAPTPTPSTPCAAVCPNSECVVTCPEGVLSGDFLIDDPIPDGNNVDCLYGVVPGGIPRVECEYNTVWRISAHA*
>fgenesh1_pg.1_#_700
MGHIILGTGSAGFVLPVADAQQWAERLAGREWTEIEDAVEYLEQIYQEKMKTKRILDSTYYFFDDDGEESTWCLFFTTQIQGSKPVKLVQGRPTDETLEKWFKEDGYTGRYEWVRTSSPRISSERVPRPTESW*
>estExt_Genemark1.C_2_t10080
MLAAGVPLPTLTSIGGSRAQYTAQRRDSCHGPLSPPRRRVLSPTWPEGPPGAGLQLPVFDPSELSGCLTSAAVVSVSGDRQARRAPVYARLAVLASSGTGHEGSGTWTHSRLHAGDSDRGVEVKMRACRLY*
>gm1.1275_g
MFPKIYLLTLLSAFVAANASTVYSSVESSTPESASVVTSTYTGTKVINTILTVDPFLGLHTETIIWTETYTLVPTSAAFYTD*
>fgenesh1_pg.2_#_105
MKFATSISLLLSLFAAVPMLVAAADEYNVVACPTTRLTPLCMPDAGPGCDGEIVAAVEGNIPDAGCVPSAGGDSLQVYTLVDSCVLTLYSNEECYAVGTTQIWTGPLSDTCIEGTGGFNSFSIDC*
>gm1.1389_g
MHFSVFVLFALFASVCYAVATPADTTINEVPGEDSVDDINIIANYGGKHPPFLGERLEGTHVGLHGAKTNDYSTSPAPARIPAIATAKPVTQSKVILSEFAALLEVVLGAAEVEDVLPVLEAGAGAELDSAELEPAGAEAELECAEVDELCVSAPETGELEEEAGAGVDDDLAAPDEAALEVDATYELAPLTVKRTYQM*
>fgenesh1_pg.2_#_132
MRLLPTTVLPFLFILLTVCVVFGDGDAPRAHHQHNVKQLELEKSLEDNAIWKELDSQITAVKNLITDLQDLLAVAEELQSTYKTYMKVKARGNDGTRVLIKAVHKLRTCGIVQGWARRRDMTGGPVKLRQTCKLAQLIDPRLGGNAEVKEGYAYYRIDVAVHDDDMMRHCRGERVRNMTIPELKRLANPGMRADDHIVGGYVRDCVNAIDP*
>fgenesh1_kg.3_#_263_#_isotig11007
MPYPPVAQLLSAALGSWCQYWAGYTLSAEQASAYHSSTWPIANTLHRVGPVVLRESILYNFYAGNSSGYLPSIPCISCIFCVELPSSISNSRNP*
>fgenesh1_pm.4_#_404
MSFPTSPASPASVCSLATAVHAALTQRVWAFLAAVRCSGTRVCSEEVGHWPMTRLYNWSWLP*
>gm1.4251_g
MQFSFVFLAWTLTLAASVLANPIFLPPGFNGGQPIVAPPRFGIVEAESRDVHDMMRRQLNQNCRFLTIGRRDSQSSDLPFCPDPPLPTEHLNLFNNLFGQQQAAATSKRSPLDFSDLCFDNVVRRDGSYGLALKRCGAPQTFSFSNGQFHVGPAVARALMIL*
>fgenesh1_pm.5_#_348
MAGTCAGAVAPWACLCVLCLGLGLGLEIRGRVPCAFGFHTSHADIDEKYEGAPSTLGGFW*
>fgenesh1_kg.6_#_220_#_isotig03576
MKSRAAATSAVWLALIQGRILNHAQYLQFTCITFTAEDPSVCTLQNVPACLRPSGVVASEALEHSLA*
>fgenesh1_kg.6_#_221_#_isotig07742
MDLLSSSSRLTGRSVRWASVVLFSILLSAEETCARSTSHGSHTTVVPARQCFNQQGKLVPCHNSLPGWAIGVIVAGTVAVAGLIGYAHWNRRQKNQSRSISAIPDSEPKTRRGWKWKWNPFSREGTYHPVSNPAEAEASSTLPVYNAPVYDPPAQQEPTYSQGSYIAAPETLEKPAHARASSDSVYKPYNPPGQSAYLQESYLTLPEPEKASSGRRSNDSEYNTYKDPFAGVPELGYRQKREAEDSTYASSVAGSSRVPSPVPVYAPPPYPPPQVNI*
>fgenesh1_kg.6_#_274_#_isotig10015
MAFGGQLLLAIVVVISSPLSALSRPPSYDSAASSGCASGYALAAGTENATPGELVEYCAKPLVVRQALPVPAIPLPPIPSIAPASLPIPLTLPAPSAMTSALSLPTSLLPPPPPV
>fgenesh1_kg.7_#_144_#_isotig11388
MLKCFAGSCAWTALPAVTAAALTKPRRERWPSRRQSRWQATHYRRTELEPVRVSLSSWQRRQRTKTGASRCQKAESATRAPGQGRASLLSQQPDLVRLSARGRG*
>fgenesh1_kg.8_#_29_#_isotig10522
MDPFRGFHALALVVVYAVTIAIAAPAPNPCDVNMRRTVDVVDGPGIDSCFI*
>gm1.5900_g
MNALRLLHAFGLIIVSAAALVNATAASFDVKDRRAVDLTDGPGVDAGKV*
>fgenesh1_kg.8_#_194_#_isotig09807
MHSAAGCCWLLVTGPWDATARGLGVQERGCGRTDARMENLVLFCPQAAASAQARTHL*
>gm1.6438_g
MHLPTSLSALTFTLAATTTTLAIVNPVIGPSDCSSGVLCCETITFPGLFELPYAATGCKTVTDLTTAPLLCNGILTCCPPILPTSTSSASPTATLANCDVVDITKTQS*
>fgenesh1_pm.11_#_8
MTGVKRLPSPVRLPVCWTLLQPSYCAAPGSWATFLRAVRIWLPRHCRAALCAESWATRDAARTLASSIPPLRACGARRVLHASGLARPRAGAVRQLDGMLPSSLLQAAS*
>fgenesh1_pg.11_#_210
MGHRDVLVTVLLLLLLLCVALAASAAGIKATRLSHKTALAIISNSSTYTASSHRDRQKIIASWEDTVTLAVGGAVLSVTESPNRAALDWGLTKRARRSVRSAAGACQTRDRTARTHIDTECSGDIVHRASCIIVVQYTGASTEIGVGITRPAIESDVVRRTEAELSIKEHETCSPSNWFSLALLTGVVFQGACSTAERQVGVATIKGVKAIPDTTARDSVLAGFATAASRKQA*
>fgenesh1_pm.12_#_179
MCSCCCCCVVPGVWPRLCDTPDLQKTGPRASLACARRGGRVLPYGASCAVAVRQAAGA*
>gm1.8181_g
MDMRSVKSFMIVFYTSSLLKVECLVNSLINSIYTDAYSDNFSLPEEDEGMADGENEQEDEKLDFDEEDALFANESDEEESGSEMGIEREDAASAGS*
>fgenesh1_pg.14_#_43
MAFIDFLLLAVLLGSFLLLVTACMTYTSRQAATTNQETVHHVQGICGKSKEVKEVAKEASIVKSTKSGEIAATSKSGALRISKPSTSTSKTSEDLSEDADNEEEPSAEEEPTAEQEPTAEESTAEEEPTISFDILFTFQG*
>gm1.8562_g
MVSSRFFSLSAALAVLGYSAVVNALTSGSGDNWNWTLCDTSATYAITVDDVTVDPSLVAPNIPVTIVASLETSEVIEDGAYLNVGLSFNGISLPPQSNIQLCSDQVSDEPDLSDLRGTLHSHDNGATSGSPWTIPSPG*
>fgenesh1_kg.14_#_98_#_isotig08822
MLSQPFIVALSWLSTTFAAATLYHRTDSEIDVSGPFVTGINCPTYFNWTGGEPPYTLTFSNIDTPGRTVPVESYTGIASTDFTWIPHNNDTGQELLVTVSDDQGDEGSFSWIVVSTQETC*
>gm1.8664_g
MKYQTLTAFLSTLLSFTPPVRTSPPGIIRFETIAGPNGCDSDDLITIGFAGTDSQSCVSLTDSSPTDFWLDWTLYNCSVNLFAEAGCPSASLILTIPDPPNFGPGGCANMEVGFRALNVTCTAESSPLS*
>gm1.8665_g
MKYQTLLKVFLSTLVSFTPPVRTSPPGEIRFETLAGPDGCEGDDLFTIGFFGTNNHSCVSLADSSPTDFWLDWTLSNCSVNLFAEAGCPSASLVFTVPEPANLGEGGCANVEAGFRALNITCTAEPSSLF*
>gm1.8666_g
MIFHQLALALIPAVIMNMQDTVCAAPPGVMRYETLASPSGCSGTDLFSIGWYGSTGTSCLSLSDDAPTDYWINTFLDGCNTYLFSEAGCADDTLVYTVLSPPSPGNEVCLEVGAGFRALNVTCSYLNSD*
>gm1.8667_g
MKFLTLFSLVSTAIVPTVMAAPPGVQWWETIGGVAVCGEGDLLSVGFAGQTGTGCLSLADDATTDNWLVYYLWSNCSLNAYAGAGCSPSDTVLSVPNPPAGTDVSACLEVSGGFRSLEVTCT*
>fgenesh1_kg.14_#_138_#_isotig10563
MKPLWLLAVVSAAILPTVMAAPPGIQWWETLASTQGCGGDDLFSIGWNGDSGTGCISLADDAATDYWLIYYLWSTCSLNLYSEAGCSNDTSVLNIPEPAPNNNMPMYCINVTEGFRALDVTCD*
>gm1.8756_g
MFRLSSIVLTASFAAIGTAMPISIARAHAAWVNGYLPSTIASCGFLVKNSRYYGKPHMVAISEYHYKLPARDPATALTDDCALSPSVQNADAATGQGSPWGVYLGDGNGLDPSSCSFTFTVPTPPGPGQYYLQIARLISPKIFSMLSTRNLLLCRD*
>estExt_Genemark1.C_150102
MRSSFLTLLAALAAASSSSASVVKRQVGLNTPSTLHAIAGGVDLGALHAGPVVIVSNSTAGSLFYVDELQGELFEETLSDISPAPHAFLDFTGSSTASCGTTGPMVFAEAAADLCAVGTGFKFVGNTLEVGLLGTFQVCNEQIYFAKTPGPTPVQPLSDAAASCVNVTIEKPTVATAVPLA*
>gm1.8854_g
MRYSFLKFLSALAAASCTAASIVERQIVVVGPTTLHAVFAGEDLGALHVNGSTVTVGDASTGNLFYLGTAEGYLYVETASTIAPPPHAILEFPAASTAGTCGDEAPVVFAIGSSDPCAESTGFQFSGHTLEAGISGTFYVCDNQVFFTKLYPPTSTDPVPPCVVVDIEAPPFATPV*
>fgenesh1_kg.15_#_112_#_isotig10110
MLTARRLALSSCALWGRVERETEGLGGRTWDSGSRLAPSSGTGGRLACAVRFPS*
>fgenesh1_kg.15_#_164_#_isotig08497
MSTIIPLLALIEVSSSTRRRISLNLDDPVYHDQLGPWWGLLTAHVREIAGDLPSVSLADSRNVKMFSFTVTAWRELRPIGGMGIADYGNLTAHLQYQFVSRQPSVVLQSFSSVKDVITAFPFAHVQTLRVRFLNVRFVEMLDQFAGSRTLESVGLYGVVGFLMDGLRILAPFDTFQTSRLRTLYVGDISLISAFPRLQAICEGMSKRGADFKVHITRCFAITAEQVDELRRHVSTEWDGKIVEFRRLGRTAEGEGEPLF*
>fgenesh1_kg.15_#_214_#_isotig10952
MVFYFKAGIDLLAAFQLALPAYRIVLQELHRIRVAEIRMSKEIQIFLLKLEEQRSGFSMPVMRDLQMFMNDDVDISLWTLFSRADLSQLVSLGLHKATPEAMKSSIRPTLTNLEVDLNHSGYAEDVAVSLQQLPLLQRSLSSNP*
>estExt_fgenesh1_pm.C_160188
MTTCSTTLVALLAVPSPCIRTAVCSSTYITAAKALFPDSAPRLSKTQERDLLCGYFTHRRGTFNCHYETIFSEACKPPPTMSSVLPLGNLVRKRSLREHSYASTSVYKFPKPKRKYFQLAVSLWHCSSLQRGLVT*
>gm1.9830_g
MSMDTSSFFWLGLVASLFIGLFLTLFRTRNARIAAAQARPVRIPMVRPELWEVKVAPQDSGGVADTVVRRWTELSPLAARVSIHDESSNSPQRPRRTSRWRKFRIRRWSQRQQPSSDQGHLSGDEMQVQEAQVAMLILMPSPRPPYHPQGPNLPHWVPEYAVGTITYDMAESVT*
>gm1.9887_g
MAVQLGLVFLRLCAVAALAPYKWPLFSAIAGGVNVAPWEWPQATAPGVSPKTPTAWNEEKARKVKAFIDEYNALDDDKAKAKFFTAKNDQHDEGRKLYGTWCRALMRKSGLVERYIKIMEEGSDNTICDDVDDLQSFNDLQSTSMICNIRIYFAFYICSLCSPVLRGGETRA*
>fgenesh1_kg.18_#_200_#_isotig11254
MPRTLPDPCAFSLAQAACSGALSILGPCKHCTGSATATGTIPSTPSASSPIAASTGGPSTASSSAPQTSVPPSSVPPSGVPPSSVPLNSAPPSTVPPNGVSSATDASPANGSGSSISPSASAVTTSTSSSAPSQNPSPAPL
>gm1.10871_g
MSSIATSMFNLVRVNWLFFACIHAWVAHNHLVDAQILGSLCTTTAKDDCFQDNIIGACFDLLAPGSTTPPPNSAGAFIAGSGACTLYTSSACTGDEWFVGINIDDFSKVQFNGFKPKDNIVSIRCTT*
>gm1.10872_g
MFNFARVNWLTAVCIYSWLTHVPSVGAQTLGSICATTPQNGCLAIPSSFAGVCVDLFTDDTPADERNVGSYVAGTGSCTLFTDEECAGDAWHMGITITDFSKVKFNDDQPINNILSVKCSTT*
>gm1.10873_g
MRVFANYSGLLSALFSVCAWLGYTQSVRAQDLGTFCTDPSQTTCLTILNAGADLCINIFPAFPSAGVFLAGDLLGSCSLFTSTNCEGDEWSVGITIEDLSKVNFDGFTPKNNIQSYRCSVASFE*
>estExt_fgenesh1_pm.C_200252
MKVPVLAVGLFSLPTLILPVGAQTIATICSTPAAVDCIAFQAAGDGDCINMLDDGVPLLPNSEVGAFFPVAPSFCNLYSGPDCGGDEWILGITISDFSKLSFDGETALNNVMSFRCFTS*
>gm1.10877_g
MQYALVFAVAVSFFGLAVAQTPGCFAVCIETAVTQFPGTCEINDLVCQCNDDYFNHVMTNCLAADCANYALGTLAWQQVCADDSSF*
>gm1.11242_g
MSSPAAPIAVAAPVAAVIAAAVAAAVSATSVAAPVAGAAAPVAGAATPVAGAATPVAGAATPVTTAVPAN
>fgenesh1_pm.23_#_16
MFYMFQKIAFVCFTTVLLVTSVYGALSSGFYIIYPISTAGFPVGPVSGSLIGVQDSTFNPSDVTFAVIEYPEGYVLNLAAGNAEASGDEVALVSSYPGTYWNIVALDTGFYAIETTDGSLSWILPHDAPVGTPVSLTASGDPLIPAQYFNFVAAV*
>gm1.11503_g
MRVLSAFVLLCTLAFASASAIPAPQPAEDLSERMIDSPDWRRDVTDGLP*
>gm1.11510_g
MNFIMLTVYILMLFILVFVFSQRGVSIWKQSVRETASITIQVPTAPVDNEYPMQANTPGTLYEPTKYEPTSITMTPTLQSVPYTIVSQNPVQSPTGGNTIQV*
>fgenesh1_kg.23_#_75_#_isotig10946
MSGLSASFPFSLSAVLASTRVRTATDAPRPLIQSIFVEHTHVGVDAVVAQRTSLAESSSGV*
>gm1.11645_g
MRFPTAYLMLILLISPAAAQLQTPKQLPTLNRRQEAKEQSSSARRADRIMRDMDANVKTIKLMVADLEAMLHTIEKIQSTYTRIDDILRERLAHGHKEGRAKKAARKYVPTMWNSTDDS*
>fgenesh1_kg.25_#_10_#_isotig09640
MFSLRTGLSAVFALALTFSSGAKAQLESGNYTIYATGQPKSIMGTLIQPTPVTSTVSNLDDFAEWPAEWYTWTITKLPGLPNNYTFMLNGRYSLLGLPDIYLGQDVSEEETQVWSLEQSPEFSNQYKILTADGTKKWAFPALIFPTVILQVHPINPDSTDYIPGQTAVDLFEFDPA*
>gm1.11755_g
MKFSIVSLVVAFALLWYHVGASPVPQPGFEVRSSGSGDTVDGDNNGYHGYSADPAE*
>gm1.11759_g
MKLSILSLAVACVLTWHRVGASPVAELDLDARTPEDASTDTFNDDYYFFSSY*
>gm1.11768_g
MQFSVFAFLALFASVCYAAATPDTTINTAEVPGEDSTDSINIIANYGGKIPIL*
>fgenesh1_pg.27_#_8
MQFTKQVLTFAIFLVGLALSADACKNRRGPVEMHEDSAVPGKYSCRTSRRKSKPASTLVCDQSLQCPEKCPSCASKIAITPEPFKTWQSMLRAVPHADVNVAAQWYWSTLFRAILDISDSPLVE*
>gm1.12277_g
MILTRTVGLLYLIIILLVDSTNIALSYLPTGFQTPIGEIAYAMEPILISRFLIDLYLGSHSSATSAGTEMATTEANMDSLSVPAFEQRMVTPMGSTLTSSWSVGDEEEAKYSEGGSRGRGVGCYESGEPSGGPLDYNGAGSFTP*
>gm1.12377_g
MNFKVFLFVVFAFAAASVAAPTEAYDKRGKVDGQLAATYYGRDEVSREFFEALDKRGKVDGQLAATYYKRGKVDGRLAATYYGRAEVDGALEV*
>gm1.12393_g
MNFITVLAIFAFAMFASAAPSTGGIDATLSEYYRRDAADADVSKHPDADDTLDHYFDTY*
>gm1.12737_g
MRFSFTLLTLFILALALHAASNKLLLNAKQRCEEALCESPNDRFAQDLVRELDGNIAAIKVVIADFNELLHLAQKLKQQALEAYPKARYDTSKARPRKQL*
>gm1.13223_g
MLSILYGAMLSLITNVAKTAATTPQTVASFLEALTSFLEAVVSAYRVIRFILRFAFVPLFGLVLYYLTARYIKLATSGLDTANTARDSFTSFEFTVFANPACSSNNCSGTDQGIVKQEHPAPTKNAVDLTFTDISSVSSDGLDLEEMRQRTSLSLSRISNFARVGRRKAELTHHRLLHLVQACNDLESQAKSLGKELQELHDDIFLDSIGSLDEVDAEVAAVKRILFEGM*
>fgenesh1_pg.73_#_1
MKYSILFAPSFLILLYSVTQTQATQFGCGGVQRVRRIDSANTVSIGCTNVANSGPYDLYIDPTQSDCSVHFFSQEDCQDSSLIHTTPITDLTARSWCGRGEFDFRALNLVHMQHENYCSINVSFEIVSPGQADAYRSRNRPQISIGFTHEAVLPMEFVTSNQSLGHIMDDKYVTSQPRDEYCTLFNANIF*
>fgenesh1_pm.153_#_2
MLTLVAQLVLASPMTPLAVILLLVCTLFPRILCTVGSAYLPYSTASIPATDVAFTCGPRLPNQYADAMAFLTIDQMSLSQDSDVSVAPSRYHTTSHEYQLILARS*
>gm1.13653_g
MHLLTTLSALTLTLTAATTTLAIVNPVIGPSDCSSGVLCCETITFPGLFELPYAATGCKTVTDLTTAPLLCNGILTCCPPILPTSTSSVSPTASLTNCDVVDVTKTES*
>fgenesh1_pg.171_#_2
MAIFANMHRALVSGIVLAMTVMKLSLAQEEIVTECFGDGVAAGCASFIDRFCSLTVVIAAAPQESIAMCFPLSTETRFLEGHGSQIGFYTLDYLRAEAESLLEALTSPQQLGVSQDRFKEPANRVGKAASTLAAATVPRARERARKTFVYPYSVFILAAPLRCYTGIEVFYENKVQKCPFFHRCIGVNAN*
>estExt_fgenesh1_pm.C_3140001
MKPLSLLTFLSAASIPTGLAAPPGIQWWETLAGASSCGGTDLFSIGWNGQPGTGCISLTDGAATDYWLIYYLWSTCSLNLYSEAGCSNDTLVLNIPEPAPNNNLPMYCINVPEGFRALDVTCD*
>gm1.13954_g
MKPISLLTLLSAATVPTVFSAPPGIEWWETLASTSGCLGTDLFSIGWNGQPGTSCISLADGAATDYSLAYYLWSTCTINLYSEAGCADDTLVLNIPEPASGSNIPMKCINVTEGFRALQVICDVEDL*
>gm1.14236_g
MKYQTLTAFLSTLLSFTPPVRTSPPGIIRFETIAGPNGCDSDDLITIGFAGTDSQSCVSLADSSPTDFWLDWTLYNCSVNLFAEAGCPSASLVLTVPDPPNFGPGGCANMGVGFRALNVTCTAESSPLS*
>gm1.14326_g
MSLLSALIRVASRQSPTCMLRSSERGSEEAQPELDTYCMVDPGLFLPTWDAMFATSKPPHIKL*
>gm1.14464_g
MRTTSALFALLSSAAFFSASGATPLSSPLTKRYDNVRLQYDDPPDNLLCGLRRALLT*
>fgenesh1_pm.785_#_1
MRSALLLVMNGGGGAHGVPLSRFSRALAPRASSDTVSQASCKPPSYCCIIL*
>gm1.14678_g
MKFLTLFGLVSATLLPAVIAAPPGVQWYQTFGDVGVCGEALPGDDLFSIGFSGQPGTGCLSLPDDAATLDHLVYYVWSTCNLTVFAGAGCSPDDTVLTVPNPPSGTDSSACVEISQGFRSLDVTCT*
>gm1.14889_g
MKTDVRCLTGLFALSGLTRGSKRPPPLPSSPTSESCGPSPTLCEPGASPAFPKDPEEPPHCVRGRSYDCACGLTGSTRGSSQDTSHDLDLPSYSRQPEDFGCDAYFGPEVQISSTQPLKTLIQTCAN*
>gm1.14926_g
MQALIFIYAVLVTTYQLAPSTLPVHLLRSLVPVYDAPSDSTMWGQRTEGLSDMRQGRIATVKIRQRYVWGETCSVALDVPEGDENEDDDDVDVDDDVDVYL*
>gm1.14977_g
MGARRAFMVVLGSLGGGLGDWDRCEYDYWDGVETMGTRLVSVLVPWRLGGGLGQSAVVQEMTME*
>gm1.14983_g
MCSLGLAGGLCMIASDLIAVAATWRRTFRHVTQAASVGVSVGLSATLIQYGMNLYPSSVLRN*
>gm1.14986_g
MRSTTSFLAFVFAPTSFLAAGAIPGPPFEVHGGSVTSYDNFDVRLDNHPRYTCPLPDIVGNRYHVYLSQDRWDDSNVRCGQNVEVTVGGRRFQAVVAGRACMVPHRYQAIMLMRIDYLPSTVQ*
>gm1.15193_g
MVISYFQHTDIMTLIQGALVLIPAVVLSLQGTVLAAPPGLIKWETFASPSGCGGQDLFTIGFGGDSPCVSLADDAPTDYYLLYVLNNCTVNLFSEAGCADDTLVYSIYGPPSDDDESCVEPGVGFRALNVSC*
