# Supplementary material for: Kingdom-Wide Analysis of Fungal Small Secreted Proteins (SSPs) Reveals their Potential Role in Host Association
Source: Front Plant Sci. 2016 Feb 19;7:186. doi: 10.3389/fpls.2016.00186 (PMC4759460; doi:10.3389/fpls.2016.00186)
Supplement: Supplementary file 11 [file DataSheet1.ZIP › H.irregulare.SSSPs.fasta]

>fgenesh1_pm.01_#_20
MRALAITFLQIFDLHSLVAAWCVGVHRDTSILNARASSSYNSSAYHPDFSALASVIK
>estExt_fgenesh1_kg.C_010016
MSRALRPARVSLFSCSFRFVSVLFCSVLLSLSLSVSLTNAPGHVRHSLVDTQSLPLFPFLFLSRSSPLLCVRTPCEPTPPVLGQGNVLPPHPTPPHPAPPTANP
>Genemark.48_g
MTANALGFWILHHPSCSSCSSCSSCSSCSSHHFFPATTTPATPTTAPATFTPTPAPSAPAPSTPATPVPTLSTALPHLLVSPPLPLLLHCAGSSAPLAPLLFLLIHCSTALPTTTTPATPADAVDSTLPLYSLLR
>estExt_fgenesh1_kg.C_010042
MEGASITLLLLLLLLWPPEPLEGRNVEYNHSLRCIKTHICCRTSSSVIWNLSRDLLLPILIPASAQTSNLPSLRR
>fgenesh1_kg.01_#_141_#_1529_1_CCOZ_CCPA_CCPB_CCPC_EXTA
MKISSSPFMLFAFIAVSSSLGALAAPVRDVGRVHVGRIGTSDIFFEARGLGLPDNGVEEKVEGIIDGLAHGSVKARDELNPFEGVAGVAAKEVKEVPFAVAKTFLGLDDQLPSDGQGRRSL
>fgenesh1_kg.01_#_165_#_5113_0_CCPC3213.g1_CCOZ_CCPA_CCPB_CCPC_EXTA
MLPALLCSALLATEGASPVVKNSGPHPRTSHSTADSIIPHGGQATDRGTVGSDPPACAGPSAA
>Hetan1.EuGene1000603
MYWDNHASPLVIVVLCCLVWLGGPGLTLCYLLPYINPYAIGVLSCLLGLHSSNQAPSSLQVVVPRIN
>estExt_Genewise1Plus.C_012378
MIFLSVCLSSLFVRSFARSFARSFVLCVLRYRTRYIPQRGADAARHRAPQHRARSGVAERVRLGVQTSGRREKSREEKGKGPATGGTLSLDRDSQAPSH
>e_gw1.01.1444.1
MSYLPISFLIVLCSLNTRGPRAILSSDSYPLDHSPIVIELLFGTLSVPVAPLSLHSTTLSVPVAPLSLCSITPASSPTMGCTQVPCLSTSMTMGHVQQDGVL
>Hetan1.EuGene2001159
MDPCLSVSTVTSVFIVGVNPLSTVHSAEICPPFSNIADTTSIVPSGLHGLRSLHNTRIMRYVQ
>fgenesh1_kg.02_#_115_#_4714_0_CCPA5274.b1_CCOZ_CCPA_CCPB_CCPC_EXTA
MRSVVIAHVAIAAFGLDIVCELLHDTAPSLLHSDVKVLNGHEEPRDAGVADQKEGSRVGLMRDVIC
>fgenesh1_pg.02_#_148
MVFVDAAATSMLLFVSGVQASTKMLILQQMSMLTFMPGIGTLEQIQDEREQSYHNIMATIFTQAQGSSTTTGSKSSTANARLTLAQIDLTRMDEDNNNNGAFEDHACTLTSADRNGASIIGLA
>e_gw1.02.1698.1
MLVMTAIVTALSTLIFVKLFITPQQIIIVRPSPSPTSPSSFSIETLVSPPAVPISTAIRNLLTGKQTGAVQIVESDTVKEAPQTEVKDQQVEVNKSRSRSSSAPTSSSGSPPFKGDLTASRPIRPRMDQRDRLTSYFGRRGSKTPAAAS
>e_gw1.02.1966.1
MSYLPFSFLIVLCNLNTHGLRVILSSDSYPLDHSPVVIELLFGTLSVPVASLSLRSTINCQGALVVSRG
>estExt_Genemark.C_020498
MYGCQERRSSSAPSAMIGGTSWTLLVFLSRLLGASYRCKRCDAAREYPHRGAYTRPSCRAALMWDACSRLERPCGTAGSSFPGLPKSFQSRALPSPQSRLRTRASMALINPTSPIRQASRPFSFWPRPGPVLESLALTREAHQHLFPSHRLARPRVLQVPGSISHPRYRLALQPSTPVRTTAASARARTAKDEPCPTGKSTWILPARQSRLFSLVGSVYFIPWNPSRMHK
>estExt_Genewise1Plus.C_021603
MSLKLPCTILSLRLTLVYPTLFCVVLLSTSQNPRAIAYSGVPHIYLGLSCGGPTPYLTVQISAAVDHATTITLFYHMILGCFS
>Genemark.1976_g
MTRFFVSFSTMLLLGLSLFAVSPVGAAGLAGDSIAARAADAPTCQCKDIFTNDVDRDTTGSCCARVQGTPVNYGCMTDQTGDFIECCGASNEQGGCF
>fgenesh1_pg.03_#_91
MPAPAVLALLSGIGSVSSNAAGNVAGSAIIDILGAIVLAKTESKVTEQCIKHWLFSNGTSEEAKEKLTNTRGFGLIPKSRQYQQTADNPFQDPTQMPNFLHRAVQKPMVASSQLTHSSGQGRDKHVTWATDTETVQSENQDDIALDIALNNVTASDITSAGLPL
>Hetan1.Genemark.3698_g
MVHARPSLLAVLCALRAGLLAALAADLSSCRCLRPPTPARAHTRIMQSAIDVPFAPPPKHIESRPTTQLRPRPEPEQPSPSTALQTGSHHGLGPWSSDRAFTSNQLRPPNPVLLNA
>fgenesh1_pm.03_#_933
MKLSFSTPCCRFTVFCSAFAHVWRFTCLSHHWVFSISSVFAFSQSLAPIPAPFHFYGLSVDPAFNVTCLPSILTTSAAQLPADVLMTTPTVALLS
>estExt_fgenesh1_pm.C_030962
MRCLVIFALGIAAAVSALPIQSGSQARSEDVTTLSHNTPITERRGNHEGDDKPAELFHFPDIGNPIAPFVNGFDGDTVDIPGVFLKP
>estExt_Genewise1.C_032707
MPSWLSSPPLGAACAALHTGGPARASVGSRCKTLSACRVRSGPTVPRLGKGGWYWSRCLRGRVTAPGGPTLVDG
>e_gw1.03.243.1
MTGIQYKYAIWWLSSPSLGAACAALHTGGPARASVRSRCKTLSACRVRSGPTVPRLGKAGWYWSRCLRGRVTAPGGPTLVDG
>Hetan1.EuGene4001232
MTGIRYKYAIWWLSSPSLRAACAALHTGGPARASVGSRCKTLSACRVRSGPTVPRLGKAGWYWSRCLRGRVTAPGGPTLVDGRAMESRGSGL
>e_gw1.03.246.1
MPSWLSSPPLGAACAALHTGGPARASVGSRCKMLSACRVRSGPTVPRLGKAGWYWSRCLRGRVTAPGGPTLVDG
>e_gw1.03.1899.1
CLVQSQNRLGAIISHSLLLLSILALPPPALEVILVLCSALRATSSITMSLGIFSNAPSTDIHVFVSSY
>estExt_fgenesh1_kg.C_040024
MSVLSARPLLNLCPAISVASLTLFPLAHSIPSIVSPASDACMCDPHLRPSFSPACTHDLSALPLVDPSFTPPSSRPIVEASRSTPRTLDLSFVNCPTLDLV
>e_gw1.04.1739.1
MFGQCLAQSQNCLGTIISYSLLLLNTSSSTLALEVVLVLCLSLRATSSLSFWSPP
>Genemark.3373_g
MSSVFPLLSVSSSSSLLSPPLLSLSLSLVSSSPVPYQTQRSPALYTPRALRCASPLPVSPSPSVTPRLVSPPSSAPPRGARPCTNLTYLPTGSPQYRAHALLDAGRLLISFARASVSE
>Hetan1.EuGene11000226
MSRRSIPPSSLGLDRMSRFILVLGGQVSISQGSQRPDRAAIVGYSYVLVEGVIVLV
>Hetan1.EuGene11000336
MGTMHVFIVVFASFVAAVCDLDIHRSSPIQLWGYHRRIHRHKLVWFTYHHIANACTWDNKYSNNNSSINSSNKCNCVADLVDRRSHYSAAGTSGAACCHSP
>estExt_fgenesh1_kg.C_040271
MITMPCLSHGHSAFAIIASLLIVSVFDQHQYPPRGVPLPVVARVYSTSVCIHGSRSVRVLQVGYLVRC
>Hetan1.Genemark.7973_g
MPFTLKCSLLSLIDQPLAQALEWICEILTWPSTLRPISDLDSYVRFASEVCSADEIAAFREIAEFVPQSRDACK
>Hetan1.EuGene17000026
MSPPTLPLFLTPCLPSSFPDPALHSPPSSHSPPSPGHRAPTEPYSPPPHLPRSRPSPPSRLHRTSFPNRPGPGPLPRAGQAVPADPIWPGPAPTLCISAIGARQRHRDLGTSTEPRSPCIILPNPATPFVSVRSRPQIKTPLYPRLLKIHERPPAAVTSPLHARLPAFIMVFTPGCQRFVRAEPAPDPPTPARPAAALISTTHARAPSVILIAWQAVHTNAARTAQRDALPRLRPRLQPLPAWNHRATRPSL
>Genemark.3920_g
MPALCLNLVGATPALPLDSLSAIPAFLFDPRRYLDCGIPMITYSALDVSALDAKPDDADDSCTAL
>e_gw1.05.1564.1
PALEVVLVLCSALRATSSVSSRRLEVFQVFMICPNLEGVSCAFEVVIPMFQRFDYSQEFPVVNVVISLCW
>e_gw1.05.1563.1
PALEVVLVLCSALRATSSVSSRRLEVFQVFMICPNLEGVSCAFEVVIPMFQRFDYSQEFPVVNVVISLCW
>Hetan1.Genemark.2517_g
MPSLTHAPQLCLFLFITKSLNTPKKFTVPPLHQIVPLYAASDACLSVLANKVLLLPLQGALAITGAEMNPSTHKTAQDFSGLFEFLPNYWARLGDLGGVIGAPQGSPCAHFGPKEKALEFVDQHDPFSVERKRNGVEHWWNRFCHQ
>Genemark.4698_g
MSWMIVCVTAGGALQLLDAVYNASVPLSDVILTHPSPSPVPAAAPPASAAPHAKTSPTLG
>e_gw1.06.1401.1
MGPVNMVITRPRLSSLSVLSILFLPTCLVVAELYSYYYPRWHKTELTSAATYCLIQIACQSTSFMLCGNRN
>e_gw1.06.1382.1
MSPVHPRLSVVALLCESFFCGASNFSRAHCPLRDLGVRGSKATVKDHLCLVRGEHRPLCRCCTPLDIKLGDHPGRCREGEGSQAHRLVVSYYQCTHVTTVSTTTNSRCNESISSAIQSCCGERG
>estExt_Genewise1Plus.C_060611
ALPYRNHRLLSLPLSLPFLAASSVIGTYSQPRFPYTPRNQLCHVCFGPNLHPLLPSCPTSPRSH
>estExt_Genemark.C_060269
MRLTCTLLAALSLSLSLSLLPSLTAAQSADECSTPPSGSQCARYCIVCCNAFPDAPACQPDYFTCIDTCAS
>fgenesh1_pm.06_#_381
MPRATVYVCLLYRVYGLISGSDTYEAHNNCRIRFSPVTSDCQRLARRVVSWKRLVSLRMALIHSLEPQDRLTI
>Genemark.5053_g
MRSSIILPALFALSYSMLALALPVSHVNTLTDPYAHTLSSMNSPPTLFGRQMIRPDWRNAVAPAAVGERE
>Genemark.5054_g
MRSIATPTLFTLLILNLLTPILALPALGLLPIDLDDCHKADKRSLSMSSTACQTEPVMMSHGQRVRPSGEHSESRRGGALPLVGGVLPHIPIGPNVESPPPTFMGLGSRRLKKGPRSFVEETE
>fgenesh1_pm.06_#_505
MPALNNQTCRFHSPLIAACLCTQLILGLAVCKHGDTIPVSAFQSRCRWDTVTVYNDVVRPCSASAAPVKLMDGYGRCIRGLIETIKSPWLKTRRCRGCFVIDADKWPVQRQ
>estExt_fgenesh1_pm.C_060595
MRATISIYCCAFSSLSPLPFAFPRCQSTPMTSQSKHHQRKASTVKIRTLELSEVDVPQPTQSRLTRYPAAPDHLELTASQPRRTSSRVIQYGADS
>Genemark.5429_g
MEEDSRKNVPIARIPAIKRPDPLLLLLLAVSMHHGARLLLSLPFPHASHFSQARPQERSTRAVSAVEDRSAGAWDVQEQGRVCREAGAKRGSIPREYPRRTSLLSPQRVFPPPTFLIVVVVVVDIAVVDARTVAMLGPSSGSVSVWASVGQDASATVIVGGTGKRDGGERGRRCGRG
>Genemark.5821_g
MPHAKLALFGTFASYARGLCCALACPRLIVALNLTSGGSIASCDAPAIALASLARKSAGDAEINMPAWGSPHACPAIYCRCSPTQWAQRGTLLHIVLVVDMLEGFQKASQTQILRADGIFHEMLGQWVLIRRQFGFALSLQASGDGLGDGAGWSASANQVSDKTDSPEITQTNVIPHT
>Genemark.5841_g
MSSWHSVACIASTLEAPPFCAAIVDFPLRGRRVYPRLARLAARIRNRPRDPVRPNANMNAPGYVRRPRRHPPLARRSPPPPDTTFLPCAFARDVSGRVGLLWPSLNTVGRHHLHQSRPPRPPPPRASVPCFCPWRVHACMHVRVQLPPLPPPRIDAQRLCAAAAASVCCRRVHALPSASGLRAGSRAVEGLARLLVCERGGRTDGRARALGSRHDSCPGARARVELMGVQQDVAGRRSSVCGSTRDAGRRGANKLEDGGASQGSGPGRSVRPVDA
>estExt_Genewise1Plus.C_071318
MTLDMYSLLSSILYCQCQRQRLELSIRRHKVRTTSTEHNGDWDRASWSIPFSRCNSSLGCSDVAQYVLAPSPAQRQQGTARNDTSCSRLRFDAVTC
>estExt_Genewise1Plus.C_071341
MQAGLSLARSRPAAMHVHSGFLLLAHVSLSPCLSASVVFALCLASPAGTKKPGGRATTDRDTPSHSRSTVLLPYARYDTMRWTGALCYEYVNMFHSRRICQSQSILCMYLHVCICTLSSCFARVISPSVYLEGRITIGRVWSPPACLRRAFGGSACHVFGNTAAGGL
>fgenesh1_kg.07_#_304_#_1798_1_CCOZ_CCPA_CCPB_CCPC_EXTA
MHSLKVISARILALLCSIIAPDPPIDRLGDWQRRHLARSGSFKPGSARIPSAILRTRVVPREIPSPGPHLRHRHCLLRALLSQYSGRGMQEQAVGGTRRRASMPCTLSYLRACPHDQRAHLSSQ
>e_gw1.08.1293.1
MLPQPRSLCSLRAFWISLFAAAILRAPTPRSFHTLFHLHGFLFSHQHPRHPCQRHSL
>fgenesh1_kg.08_#_45_#_805_1_CCOZ_CCPA_CCPB_CCPC_EXTA
MDDPISSSLSSSSLSSSTPALAAPSTPPPSIPTSAPILSPSPVPSSSSSPAQRARDRPRLPAGPRARKAFPKDDSYTIGLTHTQSKTYVHGPSSHTQSQSHFQSSSPSFALEAENEYVRSRSASPHRSLRIGSSTHEFLPPYASRASAGADHPTGSARSSSPLPSSAQDPPPSPPTTS
>Hetan1.Genemark.5081_g
MVGVVFVTVFLVVPSSPSRVIALAAQTMQGQSGASGSGEHPQYEELLYYTPLIQQPTIAAVPSPVFHGTYEASLVIAAVTGSMDVVAPSRKWKKEREVRLSPAPYAMRSAGARTSPERDSGYSREGLGTGRPESVEPVRVFLKKIRDDWPAATREASTTRETPEWTDTPRGRKFRTPSVPGPALPAPNSPQRQTVAR
>fgenesh1_kg.08_#_126_#_5004_0_CCPC1011.g1_CCOZ_CCPA_CCPB_CCPC_EXTA
MRIENRGCRPLSSSWLAGWLAGAPRSWARTRGAKPRTPRRTDGWVRRVRTESQEPAGCAIWRDAMPCHAMHVCMCA
>e_gw1.08.1265.1
MSVPSAVLLTLARFGDACSAHFFRINKLGRGRRRVRKTLCGELESWIGATRNGWRRQKDLESGLGDGTPKH
>fgenesh1_kg.08_#_149_#_0_0_CCPB2939.b1_CCOZ_CCPA_CCPB_CCPC_EXTA
MAAVSAPAVPAASTSWAAPSTSAMGPMAVMSASAVHSASTTGEPSVNQAAAPSTWSLSPSSSVRDFDAASASTWVPSSQSASVADVQPTPSHPAPALSPSPSESGTPPSFVPSPSASAHPLGVQVVAEDPQPSSSASSEAPMMTPASTDPYAWMFRPDVRL
>fgenesh1_pm.08_#_479
MWVVCFPFVWLIGAGAKPSVLFCPLMVGVGARGGVQSWILRDVLLSVPCPLTYPPPCPVPDAARLFFPRNVDSVFSGLVPVLFYFHHLRANEPQVVDTLRCCVTVPELGALGIFNPAAHRG
>estExt_fgenesh1_pm.C_080652
MCVLCTGLFLLQARRRTCLAVSRASLPRRMLMATLESFPRADGARRDTPNLCILTHRSIITTVLLQNIYA
>Hetan1.EuGene6000842
MSYAVASSSASVWLSSPVGGSRRSHPQNAIMASLVQYQSLPSLSSLLPTVSQRLADKRYASTRCTRRQISAKSS
>e_gw1.09.1225.1
LPRPRSLCSLRTFWISLFAAAILRAPTPRSFHTLFHLHGFLFSHQHPRHPCQCHSL
>Hetan1.EuGene12000049
MFSFAKIASFAALALGTLASVSAVPAAKDAAVTAPVVVAAPVTVDPVVAPVVTLEARASTPSIASIFANLTSALEPILCTSPALPRSPPAPPLTRYPSRPIHEHRARHARVRGRDDHVAHPVRLDLPLRALRPAPIRDPREPRRHRPAQHRRPRGPPRRAPQQRLRHARAPHHGRGRGRHPRRPHARPGRRRRAADRRARARRRARGAPPRGGDRARPRAAPRGPRPPAPHPPRPAPALRCARWGDTVSELLSDPRPTRKADAYALVSGGTSCAGFADETRRRGGALD
>fgenesh1_kg.09_#_40_#_3424_1_CCOZ_CCPA_CCPB_CCPC_EXTA
MITNVHIVLALCSGVFNTSSTSPSLLSPDQFEPASPEDTQRTHVARSSTSSQEMSVVIFGFHLAHEGRLPTCSGNPSSPPVFLFTVRFGSV
>fgenesh1_kg.09_#_202_#_3575_1_CCOZ_CCPA_CCPB_CCPC_EXTA
MRIPIHILPLLAFCQVLILSVDARQRSGHGGILRRAAGHLHDVAAVRRASSFARDFRIVLSELGRVASVSSKPNPSPIRLVSLRPRAGGALGQAICELRSPGLATGGNGTATTPAGGSGTSTASATASAALPSSSSRWSLAQSYVSVTRTQKQIASRASAHVLSPL
>estExt_Genewise1.C_100736
MMADFSSVFLIVPPFWTSTRVVHASFYVHGSLDAPGCAWNTNQIEGSSFQCLQMHADNFDLLALFRLMGLSGCVNDNGPLPWTRCLSRCLSRCLHAVGHPVI
>fgenesh1_pg.10_#_299
MSACLLACLLLLPHLIPSAETTAIHNVAACSALAPGSSGHSPGMEQRADWDLSTGACAWEASPGFSLRSRGRGTAPHIRRRASRARRRVTSRRTGLAACQAARTFVPYEHAHGTVIGSQPSRRYVVSTYKYKYTLATGPFAIADALTERCSAEATLSTQCRGGTIEVTIWKAQK
>e_gw1.10.1141.1
LPRPRSLCSLRTFWISLFAAAILRAPTPRSFHTLFHLHGFLFSHQHPRHPCQCHSL
>Hetan1.EuGene9000335
MFSRISALSALSALALAISGSAASVISRQATCPPAMPVNLCCDALVNGLGIPCHAPPCTTPPEIDVCCASESTIDVLGIEIDIGLNCTNA
>Hetan1.EuGene9000337
MFSRISALSVFSVLALAIAGSATSLVSRQAAACPAGKTALCCLTYVSMNIRTDSGRGLLIDL
>e_gw1.11.1098.1
MFARISALSAFSVLALAIATIAAAACPTGQTPLCCLTYVNINIRPNIEEKCRLIAFLILDCGHRCWLCSGRPYLRRNTPQNSPVLHCRAPQLDRDELHCELWIDVEGIWSVSDFEESDLIPWRCCVFVEYVYDRDMWLP
>Hetan1.Genemark.7272_g
MIPFPVFLVALLAISTASAIPTPTRTQIQLSRRDSARARSLHPRCARHCGPPVAAPSLCTQRSDARGAAELGAGLDEGLLSAPSTAAQLVAFSRAIPLDGSASVNVGVGVGVGVGVGVESFGKGERDCGSPSSRSRQEISRAPKDDDGRRRRGRQRARRAPLARYDALARIARSLKSGAEASGSRYTLPTAPDEPPSGARPHFGRASGGQVKVR
>Hetan1.estExt_fgenesh2_pm.C_90223
MQNFISLALAFSAFSSGGASAPNLAHRQIFSSFEATAPATTELFPTVSSGISLGAPMTSPIAPVGITSASVVTIQSSAGPIESSATAVTFSSVATIESSASASVVSASTSAHGVTLTSAATSASPIESSSVVTVATSSPGVTFTSVASGPTSCVAYTTITVVVTSTTAVTITASAPSATFTTVPVASSSSAVTSGSSSRRVTRTTVTSVESSSAGTTSPTSAPTESSSASAVTIRSSAPGVTFTSVVTVESASTAHIHSGTTKAITSPIESSDAPVFTSTLAY
>estExt_Genemark.C_120119
MQFITLGSIFLALSVCGASAAPAYSQSDDCETAPVTSATTISLNASSATASAPSVDNDNTFKTTIFLNKPSATASAPSVDQSGSDNATPAIRPTIFLNGPFANATPLSSILQFNRRQIASALRDSINFSFSFGGIVPTSSADAYGPAQTSTNSSSLPASSTPIASALPVLQSTDALSTASASASAPAASNASSVSISTLVVIGTVTAPAVTVTEPAVTVTVTINCSANATSVAAATGVPSSGAATSTLSSSASSQPSLTGSATSPAVTVAPTSFSIFLTLHPSPSPSVASSA
>gw1.12.886.1
MFALTRFVTLACLLQGFANAAPPALDYSLSRRDFALDGKVAHARDIASTYVESANVAREDFGATGSLIMRGPPPPLPPSPTPVPPPAPAPHPRDAAPHPPPPSPSPPPPVPVPHPRDAAP
>Hetan1.EuGene10000530
MVMCCTCISLYTMVISMQLALTFDSSRKIVSSNVSDICDNRSASLEGTLTVERAYLTNNAVPLITPLRVSTYL
>Genemark.8576_g
MLIRGPRTGGAHPTRAGPGAHRLCSALVAVAVAAPARGAVAGGLAVARSERVRDASLALVCAASSFARACVLVVGAEYELLGRVRRTIHPRAGLTPARLRARAPHALTTITDDDAFLLLYARALHASPSASHAILCSASWPPSP
>fgenesh1_pg.13_#_262
MQLITLFSPLFSLLTVAAAASVNTSAVEASSAISASATPTASMTEVATSATPTVVTATRLVKSLADVAPFFVTDTQIINLEDRIVTCNSLAPFDIPSLFLTPAPFSYMGEGLWDARDMRF
>fgenesh1_pm.14_#_340
MILGIASSFTLILLVVVAGHFRPSGVNSTLHFSDVVGAASTHQLIGTHTLLVLS
>Genemark.9342_g
MLFVDMRSWILAILLRVEHHSLLSLQPFYFLSQPPKFFDMFALTRIAVLTLALSASLAHAAPTPSSSSLDHRAVDLDLNHVVIGTVTPSPIVAANATSPSDNAVDGSVVSSDGVARRAGPLLSSPLPPPPVPHPRDAAPPPPHIRRQGNRNNGARPPPPPNTNNANPNAPPPPNVNAGNNGGNQNNGAVGNNAVGNNGAVGNNGAVGNNRVVGNAGVANNAVNANGNANTAPPNKRADRAWYSRRSYLNRVEVS
>Hetan1.UKU_1999_1_CCOZ_CCPA_CCPB_CCPC_EXTA
MDSFSSILFTATSTSADATEEPQTQLPVDNERGGTVYSYCVVA
