# Supplementary material for: Kingdom-Wide Analysis of Fungal Small Secreted Proteins (SSPs) Reveals their Potential Role in Host Association
Source: Front Plant Sci. 2016 Feb 19;7:186. doi: 10.3389/fpls.2016.00186 (PMC4759460; doi:10.3389/fpls.2016.00186)
Supplement: Supplementary file 11 [file DataSheet1.ZIP › S.turcica.SSSPs.fasta]

>fgenesh1_pg.1_#_42
MGGGVLFACALSVWLCAWLVALMCLGDVFANVAVRSLPPMQAPVPSSYPSFANNGLGGSQNDTSTASVTSPSQNGTGTPSSLSNLHHFTSPLSNGQNNPFTQPFPAPH*
>fgenesh1_kg.1_#_30_#_isotig12090
MRGRRLGVWTLTSGVTAVLPLCLPTFLRLSSSPTSVRRSRGKPECECECAAGTWQRAQVSGLMGGWC*
>fgenesh1_pm.1_#_130
MVATAWCWGLSYLVGCGVTGALSALDKGSRWTLAPKGLGNKAGRQAGQTGDDDDVSA*
>estExt_fgenesh1_pg.C_1_t10200
MSVIAMEGGGLLWARLVGLVRVRVALAQAAAEHLENFGSAEAPMKMFRADEVWGCWATAHGHRTASPCLKSSWTVWCIGGPGVRGVQGPWVRRGGGRVLSELGACSSCVPGKVGGSSGFRW*
>fgenesh1_pg.1_#_238
MKISVYAVSFVVGLTVAAPIAVPAAVDGRSPGVLVATPEGQGGGVNERGVLVATQQLKSDGQDGGLKERGLQAVTPDGQGGGLKERGVLVATPEGQGGGVNERGVLVATQQSKPGEQGDEVKERGLEVATS*
>fgenesh1_pg.1_#_652
MSSSPPVLLLLLLGGGGLPCLLRVHARVIHRSPAREGKRHAWSPWTPLSSTCVCCLDAVNKTPILCSAPDRGWRFLASLPPFTSAIAPPQPSIHPPSGPPSACPLPSAIGARQKAAVTGTWDLACTASCREPRRPCSVPTRPLSYRCCCC*
>gm1.767_g
MPGGALCSGTGAGLCCALPARCQPSPAPHWPPTGIARLEHGRLRSTVEVFWKANHWPAPTATSEGRRSAPLTRNHEAPRPIRTRRSTLLSPCERRCRYGLAAQQKADTSESQGHLPCRLGNWTLTE*
>fgenesh1_pg.1_#_877
MPPFALFAATGKTALSAARWRWRGPLNRDMGPWDPFNLLTLCTRPIQPRPDFGAQHQRPWAYVIARGKRRKKEAPPATTLPLDSTPDAVLIILTLRASSLGLLACEGIVPVSVLYVSLLSCPYSDAEYHVCPNNTRIRAPSFQLAVCAAGRNGDLDVSGLHGKAQEISRARHHAKSHPGPEIQPW*
>fgenesh1_pg.2_#_51
MAPPRRGSVLTCIRIGATTAAAATAAAAGYGYPDVAATKEKHQPEGCSRLRHSSKTQTLPAWRRRLLGSRTERRSRGLRQVCCTPLLARRPDEGLFGLST*
>fgenesh1_pg.2_#_160
MKVASSLALVLLPSLALAEASRWVCGSGLDDAALTTTVCTDLSHANCVYPKRFKKGFLIKKPRCRGNFPYLYPLMGQLINTDPCWVNGEQGRLLRKGALVAHTTTEDCTGCMKDKLCGHQVLKTVACKMLRFDIGGNYDEMKPLFISSLAFYSLFFSEFPEHGQDGCFPSLEVKEALQYNRITI*
>estExt_fgenesh1_pm.C_2_t20110
MASIRVRILVLASTCQHPPLTECCSFEPRPKPCLCPCWTAADHSGGTKPGFLLGASAASHQPAPGISGHRTALPVWARSPWGCGQGGLRRKGLCLASTVVQAGRQAGAGVVVVMGRGGAATGEQCAGVHDYLSRPKCPCRSRGTDYSRRKGGRWGSRWSTI*
>fgenesh1_pg.2_#_893
MLGCHVSKFPPSLSLSLSLSLSCALRPPPQPQPATINPKHRLIHNLAAPSLRLTTALSHVCIHPHPGQSPSVLPQVGRQEIRIRIRPASTWHACKRDYVVVERPSIHSLAPWPSLPSGVVAQQQCGVAKAKRR*
>gm1.2237_g
MQPTTLLLATLLTLTATATPFFPVVKPWLGGSSAPATADSPANTLTARANIPNAPAAPKTELTAEEAAVLKWFTCSYLCQVSGDKKCDCGQRVKGASLGDVMKALQNAKIVIKEV*
>fgenesh1_pg.3_#_101
MTSWLSPPLLLLLLLCLLPPQTLSTPHRVNKSRPPALSRLCRTTALRYNLSTAREVVSLAHDIIFGLLCGEAVRFSCAPPGQNRDAQPPRLTGESRTPRPGRPVTLCQGQKYTRAWETHGVAAELIRLGAKS*
>fgenesh1_pg.3_#_955
MLWKQLFFLAAVMASPAFSAPAPQSKVPSSQQLTCTPNNQGVDVCCDQFGGCIFRKDLGPEFADRIVNKRAPEPKNLNCTPNNQGAIVCCDEFGGCAFKEGRLSPSASAEHQRMGAGVPVLSGSNSFHQDLLVGIMEYIPIHCLKEASLVVRIYFLVYSPSRYQNMCFFSGFSATQILEQVLQPANLSKLGKMTF*
>gm1.3170_g
MKLITFASLAFAAVALGTTVTDTSSGTCNALKNTCIINKDVTAACTSGKCTNTGNGCSIITVSEPVSPEEEKVLSVTVSCS*
>fgenesh1_kg.4_#_27_#_isotig12200
MPFRQSLIFCLLLHTSPLLALPCTLWSRSPHDLVSCQGPPSPPLSLARCHCFAVTLDLRNTTCIATSQGACMERIHIRVIPGSF
>gm1.3218_g
MKFIGAMVLFVATCSAIALSVDDSAWARRPAQHRKYVPEGDYCRNNEECGPGNLCCGTGQEGSFCYKDASPDDLACTG*
>gm1.3565_g
MLFKDVALALSMLAPMARASVLHAPENDIEKRDIDYCIVAEIPPKAYKRAAWTFETGGAPHAISGPDFASADLYGKVGTSDDGTVSLSVRAANMPPGWSWFLKTPLDRTPGIISMFGNVTCGPYFYPKYPSTTMTVDIYFYKWGQNV*
>fgenesh1_pg.4_#_442
MALHAGLCTASALGVFVLSSGVPAPCHSSSASDCLYANLRGSCYCGISSDNIHIHHSRGGARRSVLVYSKATSAIGGHGMSTMIVIMMPNVPVDTEYIPHRYNTGLLEALHAGVPENTQGIAAAG*
>fgenesh1_pg.4_#_454
MVAPRLIACTPTALLLACFPRHSPSLCAHVFVGHDAPATWAPFATFMARPYPSRRNNGTTQRQTATTLTVHASQYSGPTWIALALEPCLHANPYWLPYAAANIPSYPAFSRVRLICHVQKTSAPVNRKKNVAASLPFFPSPNPE*
>fgenesh1_pg.4_#_660
MAMMLLMLMMMLMLMLMLMLMPMLIAAGSRHVVGQGTRAGGPLPIDMDMDTAGLVFAVEQPKLKLKSVVALDAQRHGSGREGAESGTIGGYARLSYSGTGYDECEQSAVGPYSNIHPYIHTYPP*
>fgenesh1_kg.5_#_30_#_isotig08584
MPRVLGCYLPECLGLLLSALVSHLLHVSSMASNVSLPPPPGLNPVPATKPPPAWPEQLPCWLQRKLPDQNEQYPPKRPSICLPTVSSLIGQVRLGPASTWESSLAPWLRG*
>fgenesh1_pg.5_#_178
MVRLLLLLLLLAAPALPLPLRLPPAGGCAFPVGGLDVNSHLPRSYSPRPASPGAFPDLLPVLSLVSPALPPCRDSATSQSYHYTLLAGTFSDPSVQQRASPPPNPQPQKISLANSRDSSARHSPINMLPSTRCRLPAAP*
>fgenesh1_pg.5_#_192
MREQICGTVLYLIITAVLTACCCLRHYDSHAYTLSDRDVGLKATEPNGPIRFRSKPHPVAKSNGTAKYTLFRVSNSKTELRFTCGSTIIWTLKVNTRFKDYLQALLSTLVWFFNKIVQLTLKDRNTRTLPAKHD*
>gm1.4544_g
MRFTILSAIFVTLATATPLGISVPLDTRDASSMCSPNFCPCVERELSTQYPTAYQYCFIQNCRHMPWITGLNKPKKQYEKDCLKVDGAPKHDVDG*
>fgenesh1_pg.6_#_384
MKLTSVLGLSVCALAYAVPIEKRAADIELPAKRDDSTPVPPGGETVTFTPSNDGPLVDIAGLGPERENPDMIAEFSGTDLPAKRDDSTPVPPGGEIVTFTPSDDGPLVDIAGLGPERENPDMIAEFSGTDLPAKRDDSTPVPPGGKTVTFTPSGNSPVVELTGLGPQKEQPGIFAGVPGTDLPVQTKPDGVDVLAYDEPSH*
>fgenesh1_pg.7_#_139
MRFSRLSTSSVLVTLLATSETVAAASCSVRNVEGKPFLVDWDIWASNVYGSAQNTFLYLFLTSTQLQQLTQILNSRLVRRAMGQSQEQGLRPFRHVLRRARVITYLELAVQNGYWMSERVNPWRVVGGHQE*
>gm1.5407_g
MELLLTGLASTPAVTSAAIGPPLISAFGGLDCAADTRNHSAVNGCGHEQTGHGKDKSELRVFASDL*
>fgenesh1_pg.7_#_316
MYLFNLLFLLLSALPSLASPDYCNPIRDPTCWLPSGSWTPTRELTFHTDLQDLILNPRARQIQHVNAVIAVTNSGGIRVTFSPNDVPSSVDNIQYQVTIEGVTRPTPRVNWDPHADGPSPSVDFSADEVERLLTRSRSGTLLFNIAVREDGSL*
>fgenesh1_pg.7_#_370
MARIRMLAVAMATTIVALAVAMAVAVAVAVAVVVFSAATTAAAAPPRSRLTPAALGRFALQAGPGRSALAGLLGPGGHVGQGRARNVTDTSKHQAVISQRPTFRAPLCTSPRWRQVPDLCHVPGRALMQPYSIGRKQPSAGGRHWPGPSCASVNVVCMSRRASSLPAAHRKPVRLCRRLCHAQRGFESSGGCGRGRGRGSGSVREGPSLMRCCWRWFAGAGADVRAPSQHRGLPIQPNVSRAHHPRPAYTHSRSP*
>fgenesh1_pg.8_#_222
MPAPLLHPVLEPYPRTSLPLLLLLPPPPLLLLPLLPSAAASAATTTTSSSSSSNHLLLQPPPPPPSPIPPPLPLPGAPCCSHCCPFCECAACDTDAEVCQPLRLRLLRTTLSVSYHHYYYRYHHYHCRYYRHHHRRHHCYRRPPSFPRPPDGAPRRALL*
>fgenesh1_pg.8_#_337
MKTPTQSLFILMAIMQVLPAYGLQAMPRDPDSESNASLPAYSVMDAVRDGYIEFVTLEEGVRVDFNVPPEQFKVSNAAEATDKLKDRQTYLSKVGPRRRV*
>gm1.6100_g
MRSTSIVTALVLTLGAQVVSAAKHDFLICCQRNPSTGVWSPNLALTELVCKALYPNDGEYRQNACYGVHTELYGDDFWTNCRNVGSQDRG*
>fgenesh1_kg.8_#_297_#_isotig10822
MACTRHAPRPGKPPSLRSPFAGCLPWAALLCRHPTLSLSQETLVVERYVHVQRTRLAVLC*
>fgenesh1_kg.9_#_104_#_isotig10091
AGATATAVAAAVAVAAAVAAAVCQSEAATAALCPPSPLHTHWRPNELAMRGTAKGGGT*
>estExt_fgenesh1_pm.C_90141
MKFSTIAAIFVSLAIPASCIECYDAKPCSSFPCFGWCDGVFPATRIKGVEVPAQPGQCTCLF*
>fgenesh1_pg.9_#_296
MLTVATAAITTTITTKSAANPWSFFMRYWAYLSRCLGLVRCWCWCHVGKQEKKEKKKAASETLDGMPPKQRQQQQHHHHHHHHQQQQQQQQHQLYGLRTMRRLPSPPLDALDKRHRNGGDVQLTCTRPCRTIQDRRGAGHWETAAARLASWLTFLREPGVASLAPALGDACGKGFTFCIRCRKHCAMSLHDFRLAGRMVGGVQLLGIVRRRYRSFSVCAGAGKHGQVSQGRPDDEADGQDDDGGDDMGSTTVIRVASALGESGDTAGGAAVFGV*
>gm1.6814_g
MSAAAAAAAAASVALGLHWALAPIDRRRMQNAEAQAAQGLTRPPPGTRPAVSLAVVNRGPYACESGEWRESPGTRVAEGRDAVQRVRARVRECESAPMASSCSTHTAVYSGLPLTRPSPSAASRRAPGGLRLKTQRSSGTALPLAPTSPPALPLAAA*
>fgenesh1_kg.9_#_386_#_isotig03545
MSRLLLSCLFFRLLLLFPLQLISTTKSHFPRDASTVFDSSLLQIFNIPTSQSKRPCYVVTQPHATESCFFVAGRDTCTAA*
>fgenesh1_kg.10_#_44_#_isotig09584
MSLPCLACSTGGWIHSCLAILGLPYSNWQATALDGTKTPESHWPTTTISGRSQAPLHS*
>fgenesh1_kg.10_#_49_#_isotig12076
MTFETTECLCVCLCVCLCKRGAVLLQYTWRVRTALQQASVRLAILRDCTTRRSDPVPSALTVLHSLSHVMERVDECAHIHTHYMDGSLGLGH*
>fgenesh1_pg.10_#_92
MRLGAWCPAAWLHLCAKRPQNVQTCGLVSLPAPYHYYTLAAASGLCLDQPPWAHGRHGAVATMPWRPPYGAACPAEQAAAATRLDTRSSARDGGWRGRQRGVAVVVVMVVSRAWVCGRGAAWQDGCDRDCDSAETQLARAARRRDSATGADSRCQKGWAQGTGTGQAPWYSDYGGTVAHEEQGVMINDGSAPPKRQTHLHI*
>fgenesh1_pg.10_#_128
MAFVCCACAWAWVSIFLKWGAMQNQIEQPHNTVRTTDNAGRVPVVARSECHRSYEVPGDNPMLGIHAYTLAFRELFVESFHRPKRDAHLREGMPGVSPRRKLVLLGASAKSYNPVLRSAHTTINHETTPPAIFLHQSRDTAEWI*
>fgenesh1_pg.10_#_324
MPAHGLPLLAWLLCAWSCACACARVPVCAYVRRPTLLDDASTALARKKKSQAPCWLAYDLGARAPCLRCMTRQELGDSRRAVIYEPLIIDTAAATSLSWRARAREGKAREGHGGQEWERGTRTAKDMPPPASTAAPATATATPIAPAAPAAAPAVAPAITTIATLPLLTPVPLHPHPTPSPSLLQFCYLRRRRRRQTKIQPHLLVLLAPPWPPLRPGSSRLAVPSVEPVEPAPVPHASAWSCRRAQMGARLQGKWHSSASRSGSTSGLLNRRRAVSAPFLVSRPLRGT*
>gm1.7296_g
MKFFFAVVPSLLAVFTARVAAGNICGNCEVAGPKVIVFNCWYPPAMNCTAQCSQKQADNKDMVCCDAPDCPPVS*
>fgenesh1_pg.10_#_521
MARSAAGLCLHLFLADAACGGGGGGGGGGDDAAAAAVTPRLAAMQRHGWRGRLSCTPLHPRTLSTDTARRALAARTRSHNHHHNRRQRPLARPPLQTAGVGKGGRKRVVFEFWLCLSLATATTHTLCSLALAARRAPA*
>fgenesh1_pg.11_#_9
MRASLLLLLLLCCGQHGATTTTTTTTTCAPPRQGHNHQRGFSAQITLAPCPGSCTCAAKGATLKQAERPVAPGTSSQSLISFVSPTSQGHVWQVSTGPLIPPANIEGCRPAAAAPATRTPSSLTLPAIYTPCSSLSLPVSLPLSLRLSLYPVPLPGQSTGAPRQSPPIVIPPRPWLLLQPPLPRPLSHTPPATTDNTDSGAPSRPFSPTTSTGRPFGDRSQTAFSPQSVRVAPPAPLPAPPATIVRQTANAHTAHGAPVTIMIFRESESNNMGRGAYDTTGTPKPTSPPQPK*
>gm1.7552_g
MQYSTFILTTLALFGAAVHGTASPDPLPVGILDPRDTIGGCCCNHFQSSTCACYYGAAAGSGSCGSTCAGIC*
>fgenesh1_kg.11_#_171_#_isotig12324
MRPPARPCPALPCLALSACLPVCPASTPPSCCCCCSSSSCSSSSSASSHAQTTTTITNHHC*
>fgenesh1_pg.12_#_36
MLTRALHNRIAIRAYPVLLALALALVLLGLLADSLSLVPGLEVGVVLVSKVVGVAVLDCHVQDEESEEDSEEEEESEEEGEDEDEDEGEDEVSEEDEGEGEEEEEEEEEEEEEEEEEEEDEEEDEEDDEEADSTGHDDAVASVFVLIDVVLDEETPGGVQ*
>fgenesh1_pg.12_#_115
MALATMLPLLLLPLLLTLHPSVRSLTATKNNASSSSASFSAFHGQPARALNMELLCGRSVAVCRLPALYKMCFFASSPMHPALAPLTVFCTRQPALGHWLAASATNASNVPFPHRVMATPAARRLPTSRAASHVDKSPPRPTSHVATEALVPRQWLPEVAHQVGKIGVRLRMLDSRVPIGRHQVFPVTAANPNLAYPTPALRIPSLQENLGSSQMIGRTTSTSALPFASGPPCAPLPKGCLARPANGTRCGNYPPALCPALPCPASTLDRRTLASPCPPAAAKNGMRKYFQKHATIY*
>estExt_fgenesh1_pg.C_120148
MTLVRREHLAATFALCSLLLWAPLLQMHSPPPSPSPSPIVSLAHRPGRPNNASNSISMGTHTIIAHPSTPTPMTRGPGVPMEQSSLCTSVPAQGLHISRLAPRRHEYFLLFAAIDCARLGCARMRA*
>fgenesh1_pg.12_#_234
MAPLELRLDVQLLALALALASWVELGVWLRIVGIAQAAHVTPLWLWRQGDTSTGSRAEATGRHTGCQAFFHWVAPILPFLHLPPTSRQPSNHTPRRTHAAFDGTASLTRVAHSIGPVTPDSVYTDLRALQRPDSHVPTALADDRRITTPSHYGWPLYRLLMASL*
>fgenesh1_pm.12_#_297
MTGTGARPSSRLSLFLMSSLFPLQSACPWQSAMSDCNARFGGVWRLGARCSALFRRVSPAHRDTVPPTPTRLKMQC*
>fgenesh1_pg.12_#_420
MQFSIFALATILSSLTLAFPFHGDVEARDNTRAKAAFCQCFNPDGASNVTATVSVCADLHGHYKLVDKISPNCYKLGISSLEQFANGCIAEQGFGALANVPPQPTPTPKPGSH*
>fgenesh1_pg.13_#_269
MPALPLCVLACLLACPSACLPALHSRKRAAMQTGRHLDSPTLTHLPTHTHNFARICIRACLTYSPTHPLTLLPSVCWCPLSLLPWPARPPGPRRALGLARLPAHTRLHGCKP*
>fgenesh1_kg.13_#_236_#_isotig01099
MYFPNTITTTLLALLSTTATALPQTVSTNPPGSSGGNTIGEWTFTVQQHKDMANNCTVENATAIYYGEMAPYGLTSTCWHVIPMAGNGVSRGTHNCTNRFSYQIGGVHARPGQNLMLQQQFDHYNKYGGITYKGWSNMTLYTTDYSGHRYEASLKVPILR*
>fgenesh1_pm.15_#_87
MTGTTITALYCCSLSLSLSWHNNNNDDDNDNVHASLTLRFTLCSSFFTIPIQPNPAQPDPADPTNLDTIA*
>fgenesh1_kg.15_#_108_#_isotig08264
MHVSNSYNFVASLSVLTAFANAAVLPSPGHVLSSPAPRALGDNVLVNGGFEASGAWTGSSRAGFPQGYLTGSISATDYAFEGSSAYTISTSGPNTASLRGYCVSQTVSKPRGSYKFSAYIGRISHANTASPYQEAVTVAVAINNGRAILQNSICDSDASRGRLCPIKADNGVPTYDYVETRFTTTVDQIKVDICTTWTSSVTDGSRMSDEVLLDKVQVVAA*
>fgenesh1_pg.15_#_208
MLICGCHCFAASLALALALALVLRCLCKAPTLALAVGRRAHTDDGTRHPCSRCMQGRWAPLAASLTSASQPLAWPVLHTPNAPVRSTTRPPAVLFRDKFTTVRYQPWPLPSVTPGPVGARAANTHGNTQSAHAPALLAA*
>fgenesh1_pg.16_#_10
MKHARLLCTPIVLALLCAVPRVAADIGDNPGVPVTVKSPNESPNSCCNDWFGWGPFRIGDPQTWYWGWRYCCILGSDPNHGHGCDKSKPFNIGRGGLSVYVGGNCGDQANGHWRFTVSADQNPP*
>fgenesh1_pg.16_#_82
MRVKYIFGGLSLLASLITPGSAVPTTQIGTVLKDGFEIPKPQPPAISSDSSITKRVNASFEINQKSHSLSKRYVISWRRMVNLVLKRAVGKFVTGTQWTFTMTMQWDFKLKKLVYNAASFSFGEGSAEITGDPGLDYISGTEVNVHAVVKLTQKGIDDLARITLNWVDDVYTDGFHQFDHYGPGKKPFYLEYYTQPFHNYHEMEHSYYTGSVIPLDT*
>gm1.9714_g
MRFTIPLFALAAAIAGAVPAGSSQASAHGKWDVTFTRSRTVMSSYSENLQIWFTPPDGSSRTNVSCTANGYRVNPPVFAEGCTYPYMSYNYTDDSVLEIKQRYWDTKTGPSDASGSAKLYLKTGADGACHGSGTIYANLTTPIPIECRLDDENKFPCNF*
>fgenesh1_pg.16_#_100
MGLGSHVLGAAAVAACVLRLQPPPPPPIGPSARQMQPLRTQLEHSHSCCTLVDPRLNTHTRTHTHTQTLRHDARLIVPKTPMSGCACSRPDRQVLTWLEAPPDYRGMAGGGGGENSGTGRQKQQQKQNTASFVGGLDCAPAGRLKGSGRAAEGQRKGSGKAAAVTVTVTATATDSAHSHSHSHSTGAGRRARRAGRYRPYRACSHGACSLLVLSDRISWPHRTRAFGPAGDSFGLHPGRRWQQFARCRVGRGT*
>fgenesh1_pg.16_#_146
MMKNLITLLWLSVTVIVANPIIANGISKRDAGLFERETDAYCGLLWGIENFAKSEFVLLLTIPSDPCAQKPVDTCCPDYRCTKYSCHIFATCLHCEFFGKKDSVSDGSQ*
>gm1.10309_g
MKLSAVLVFAPCVMALAIPNPASQPAADEKRAIPVLADALNGPGITLPGPIIQGLGPGWHNVVPAPNYK*
>fgenesh1_pg.20_#_102
MRCIHISSPMRIYLYMGMLTMAAQLCMAAHPGQAGTNSYCNTEDDGRKRRGPRCTAEASDQCIDQYCQDQCNNDRSVHRYNLPTPGEPLQCDCYSSIGTPRPQLFGTTTQPRRRYTKLERFET*
>gm1.10572_g
MKSNNALAAAAAALATSASASTVTLSTHRCSDFTSSSPQTNFTVEADTIAPIPKALKPVCGLAIQSASDDLDVNKVVCYTYTDTTPPQIQPGEIVKDNGGVASELSQSLIRIGPIGSLRCVQRGASSDTGSGSDTGFWDNAPANPTGPSQVKRTVGSFDGDAVHQHRRRDNAQPTTTNTNKTKGSHKRTAAPVPYAHRRDDDKIPTYSAPPGLKRGLEVADEAPRERRD*
>fgenesh1_pm.21_#_52
MRGAQGLVLCAAVATCRLLRCHGPGSGAVVCAQVRVASIVPLGIPTSEGRIELRKAAAPFTRPVLLPRQL*
>gm1.11113_g
MQPVPQGIAPALLSTISDCAALVVAAPRARIHNRSHDVPWACAARTSAGAQASVMLHSALVLVLVLLESDYGPRIEKIHSGYRALGSLSALYAKGGTAMHMRAWQPGYSSLAPAKGEPDWLVGNGFDKVNASAGQLVG*
>fgenesh1_pg.26_#_21
MKTFVRLLVAAIGAKTASSQVKIPDVYHFRREDILSHHDADTAPDHNSTIDLPAIGAATVALTFPTATVTFTRYVTERLHVEIQATTDTAVDALLTTWWGLKHAAYVQGAGFHDFDIPIEPTWAGRIKVEID*
>fgenesh1_kg.28_#_29_#_isotig03518
MYITILLAIASAPLALASPFRLDKRNCRTTVRPVLDVCMKTSDVCTGNNLLF*
>fgenesh1_pg.30_#_6
MKSAVFSCIPVTLLFQLNDARVYAIDTGVVTPSSLWPTYCDTSFTCSSPPDSERNNILWRWKYCCQLGSHPNHRHGCTGNNNPGVRRDMPNNWQGAACGAGNNGVTIWAISLP*
>gm1.11677_g
MAAVSIITVIIIVIIVVIGDINQPPPPSLPPHCRLPTLPYTPPPPCSEAAASVVPAPIAHGHTA*
