# Supplementary material for: Kingdom-Wide Analysis of Fungal Small Secreted Proteins (SSPs) Reveals their Potential Role in Host Association
Source: Front Plant Sci. 2016 Feb 19;7:186. doi: 10.3389/fpls.2016.00186 (PMC4759460; doi:10.3389/fpls.2016.00186)
Supplement: Supplementary file 11 [file DataSheet1.ZIP › C.subvermispora.SSSPs.fasta]

>Genemark.223_g
MAVVISLIGVLMLIAGAFFLYRRRRVNAIRDDSLLPLSFLIIGDGSQTTQAEPSVSSQTWPPPPVYKERASHRWNVSRTRRPDVAPGAFTLPPSYSALHSYEPPSIAQYEGRTPRAVPAKTIDELIGMMARNPSIHRRSQTTTIEVAARPFPQPARHSTSDDTHIAVTGPLLAEVNNATAIHDPLVARPTLMIPRSASAIGDHLVSASGLTTPISVDGGAQRDWISPATPTPFLPARADSVRTVLSIRKRLPDVPAVEEAQDEGLEQERLIVQSRPLPALPNGETK
>fgenesh1_kg.1_#_283_#_isotig09440
MQSSFVKLLGAILASVSLASAGPISSAAPSSVASSLAAVSPTTVSFVPSASPTSVAASGTIISSAPSEFPSSIAASGTIVSSFAPSEFPSSIAASGTILSSVVPTGFPSSVAASGTIISSFAPSEEPSSIFSAPTATGFPFIDPEALDEVINFLEAIEEFELGGVTGSAAPSFSISHIHSSAAPSISVSHVAPTISVTHVVPTLSTVIPGSSAVASSVPTFSSFVPGSSAVASSVPSISTFIPGSSAVASSVPSISTFIPGSSAAASSSAA
>Genemark.346_g
MSLKWYSLLVLALFLGSASTAPIEERANGVARTWLDNATAVEVAARKDRGRDETRLKSATWDIPSYFLYSWLSPMSTYFMTLMNHDSAAPDQTIRPSAIFPLGFGSN
>fgenesh1_pg.1_#_288
MQFKWFSLLAVAVMVGMTAAAPAPLVERAEGLADVARRCGAGLLRGPRQLAILNDSPVTQPEIIPDLVPPGNRKRRPPGKSWFRERHKLCLTGWRGSSWGTHPSSNLLSSLVLTLLPVRRSPEYCTQECDPYPLSGHPAIPTQHVRLVTTGYPLTLVGL
>Genemark.476_g
MRSPVVTFSLLAAAAVSASTQLPDSPIPTPKLTPHMNLDTLKFLPGTPQAEGDFRLHTERRQLAPAGLGIVGVPSSESDVNDATYHDKRAPRVHSGYHGVYHGDNGQVAAAEAEHEAQAASAIAGHDGQVASSVDDHDAAERARAGDYPYGYTSTQQAGIPGDADDSSVDDGDIDIEGPASIMNPILDDGLDGGSTFSEPAIGLVGDGPVVSSNSGDANGISVMNGHIFQDRYTAEPGSASNNGLVDAVPAAGTMPSFVVDATQERQIRRPGAAVSRPIRGFQTRDPTRGIVQSYGHDA
>estExt_fgenesh1_kg.C_10463
MRLPDLAYGLTALISSSGAPRVFEFSLYQVPSSPSDCYCRAVSHARARKSPRPVSGSVSQSSLTGGPDKDLDVTGLDVPFSARCGYAPSGLDIR
>Genemark.1119_g
MTPALAATVLLPKRAIPAPAPLMLVVAAALAAAPSTIVPAHLYTSLTARQRIPSPPARPLLCTCFLPHCVPPLRPHGPSFLRCLPPPHLAILERRVTAPIHLRAERLPASISFINSSFSHSTHSIARLPDPAPRSGRPLVSSLPDSLASQPPRTLPARTLAHAASLHTPACPRPQPHPPLPPIDRDGAAQTVPRRTLKMDGPVLSRRLRCQAPTSRCLVPISSAD
>fgenesh1_pg.3_#_150
MTDFLCLAATLATIYPFTYSPLGDPGVKEVVIWAFVIGVILILLLAGLFLYIRYPVRLFGHRPAAVDHEATLGQLLGTRRQMTRWRRLFGTASANNIQRDGVRLAGLPPTRVANTGNIDASLPDIPAPPYSPTATSLSTDFGPPSDTLHPSPYETDADLSSNPASTGSG
>fgenesh1_pg.3_#_152
MTDILCLAPTLAMILPFSHTPLGDPRDTVVVIWAIVFGVVLILLFIGLFLFFRCHPGLFGPRPNVADAEAAPGQLPEILLHDRFNAANANRAGRDGVLAGIPPVRGADAGDIDSIDANLPDIPAPAYSSADASMFTGCGQPSNTLFPPPYGRDADRSGSPASIPSGQSVDVYSDRERLLGVPGEVTREDAESSTANSGEQVQQ
>Genemark.2404_g
MALIAVVAICLLATPTLSSPVDAKLPGIAGSHEHLGVGINYPNPRADETSAAWRLAHMKQSVPISRPPANNKS
>fgenesh1_kg.3_#_451_#_isotig06987
MAGISRLLVLSSIAHPCLPSPTLMNYIPSCRYCEDARPHPLPTVYSLPQQGTGQKSKFRKLLKKADRVFRLYAAGTSYLSPAEESALRKVVKVGSHKGEVYLLPSGAFVLV
>estExt_fgenesh1_kg.C_30571
MRTGPLLLRGLFCCCISCSPLSILRIFAAYSDASSTTCIGASDGDTKYFGLVDTAIWLLRLGQLYERADVEFRRADMVLCSTNADDLAEHQSFLY
>Genemark.2865_g
MQLARSFTFQAACALAVALLALTATTSAAVLPKADAPDAREYFEPECCDW
>fgenesh1_pm.4_#_141
MRPYPKPLLLAVLLSYSSPTHTISPLITACRSSCAPHISPVLPQSGYAVAAGTAGYGATSGWRTRLRDRF
>estExt_fgenesh1_kg.C_40360
MTSLHSGILKRSKYLIVLSLALSASAQEGGWNDTNSPEHIAVGVIIAAVIFFVGVLVLRAMQHRRTNRTRNAAVTAPVALAYNARNTGGLPSYWASRAQPRVPVNTTDDYPPPPGTPPPPPPYPGKPAMEQQSSDQGENPFSATSNPFVYSQPGAAGAQAPFGGPNPWSENSQQVEMPTPQVVLPPAAHIQNSNAPSDNENPWDGGRPPPFSEDRAVSSSGT
>Genemark.3487_g
MHALTKLIAILSILTITVAIPMVPDNTDGDFLVHENVGRADPESKPLLPDIY
>estExt_fgenesh1_kg.C_40544
MFLAVVVLVTFLLGTPALLATEPGAVAAAVALNPGDYNARLQQDSQRCVMPSHTATLSAWSGYVSTGEEGVGRFSVSVLRRRSGPARRL
>fgenesh1_kg.5_#_55_#_isotig14479
MARMSLLMSSAYVWDVSGQLILGFALALRIASTSAVPAFGNANYGSSGVMRWYCATAQKSVSCSGKGYPFVGGEDIPWTSCG
>estExt_fgenesh1_kg.C_50062
MFPVLGIAARNTDAAAVLAGLALVIPRGTRRSAVHQNMSIILPLHSLLSSFLISDGLNQNGLFSSPESVEEDTAAYVDNAQGPDTSPSTLHPDADTGQDQTGPRAGPNADDRV
>Genemark.3796_g
MRFITQFSSICIIALAIVAVSAGYAPAIENNVGRAAGPEPTGIWPFTFAKADEE
>Genemark.3800_g
MHFSTAIVNVLTFACALGMASAGPNGVTREDELIRDVDDFDPNINSGWFASGARRDDEAEFDPNINSGWINSDARRDNEAEFDPNINSGWINSDARRDNEAELRAIDW
>Genemark.4661_g
MSSIIVTHFLLNLRQAAYQPQVSDSLGSLERRTTRQSSSLRFAAVIDNMGEELMYGMDDPSPGAAVGATTDHEYETTNGTVVHPGDLLLNPVLVQGGWHVHLPLLRIVTLRSLMTVAILLFKHYGSLLLV
>fgenesh1_pg.7_#_180
MKLPALTACAALAVCAAATPTPATSVLQPFSGAQCCLSVLDAANITTIITDVLGIVNDVITLVTDIASLAGNASMLAVDCTPAAGGVCDSETMVTGCTGSTVLNISNLTRFYILVK
>fgenesh1_pg.7_#_181
MKIPALTAFSALAVCAAATPTPASSTLQPFSGAQCCAVVGSTDDITSVVSDALKIVSDVIGLVSDIIKLAGDASMLAVDCTSADSGVCDSGTMVTGCTNSTADGLVLSGLTILGVHNEACILVFCDELSGYTGPGEGKYAFGGFARRLRLEA
>estExt_fgenesh1_kg.C_70532
MLARVVLCLYLFPRSPAPIDIALTTALPRSTRTSKTRQHDAPATRYSSPPREARGGQEASTLGTGPGALDIARAEGRTARRGCGFCAAHTVSPRRSFA
>fgenesh1_pg.7_#_464
MATFHLGVLVLWLGLLRLSLWVLESQPRALWPCVVDSMISVQAGSSSTDRPGLSSEAVSEIELAVAGLCVLVNGVGTGTGQGQREVAKGVQGVAQKSARKLRVLMPGKAINAKNECARAYKMEHLEASHAEFESFWNQEKADKDKIVHWQAIAKAKTSEARNNDAGGNLFAYEQVQEHILRGRGAGKWG
>fgenesh1_kg.9_#_120_#_isotig01675
MSDMRFLLSLAALAILAAAAPDPTVILAITTVDFPLPTPTPPISPAACLELLECCATAIPLSASVVGPILGVPTPAPTIGPYIGLDCEPVNKLLPIERSDSNGTILCCKEVAGEDIRASLSPRSVRG
>fgenesh1_pg.9_#_147
MNPFKTAVISILSFPLLLILAAPQDGFPGPTYYNCYSDGDRSALCCNQFVSGTYALSDDFGVPLQPGVDFGLTCVAQTNSTTDPCPPPDGAVAVCCTGGIESPYGMYWNMCIFERMTKAKEQKILDTSVPTALWIFLSLIDWWLGDLPGQWIRSLCAIYLTAS
>Genemark.6338_g
MVSFKSVIVFALLFAPMLVLAAPHPQGDGGSGGSGNGGTGGNGGSSSSGGCNSGNSGSGNSGNSGNSGSGNNGGSNNNGGNNGGNNGGNNGGHSGSGNSGGGNSGNTGGNNGGNGGSGGNGGGGGSGGNGGNGRRSDTDARNIYGTVYSRDSSLTICSESSDSGDLISLRCAPIDL
>Genemark.6345_g
MVSFKSIVVFALLFAPMFVLAAPHPQGNGGSGGNGNGGTGGNGGSGSSGGNNGGNSGSGNSGNSGNSGSGNNGGSNNNGGNNGGNNGGNNGGNSGSGNSGGGNSGNSGGNNGGNGGSGGNGGGGGSGGNGGNGRRSDSECSPAQIQFCNNAVFGDSYRIPAVDARNIYGTVYSRDSGLTSASTTICDESSESGDLISLACTPIDL
>estExt_fgenesh1_kg.C_90174
MVSFRSIIVFALLFAPMFVLAAPHPQGNGGSGGNGNGGTGGNGGSGSSGGNNGGNSGSGNSGNSGNSGSGNNGGSNNNGGNNGGNNGGNNGGNSGSGNSGGGNSGNSGGNNGGNGGSGGNGGGGGNGGNGGNGRRSDIDARNIYGTIYSRDSSLTTCGEGHDSGDLNSLGCAPINL
>Genemark.6352_g
MVSFKSIIVFALLFAPMFVLAAPQGGNGGNGGAGNGGTGGNGGSGSSGGNNGGNSGSGNSGNSGNSGSGNNGGSNNNGGNNGGNNGGNNGGNSGSGNSGGGNSGNSGGNNGGNGGSGGNGGGGGNGGNGGNGSSTGGGECNTALIEFCDIAVSGRSDHIPPVDARSIYGTAYARDSGLTKARSASHAPVPICGESSESGDLISLDCTPVAL
>fgenesh1_pg.9_#_159
MVSFKSIIVFALLFAPMFVLAAPHPQGDGGSGGNGNGGTGGNGGSGSSGGNNGGNSGSGNSGNSGNSGSGNNGGSNNNGGNNGGNNGGNNGGNSGSGNSGGGNSGNSGGNNGGNGGSGGNGGGGGSGGNGGNGRRSVVDARDIYSTACSTDSGLPSAGGKGTVSGGPISLGCTPIAL
>Genemark.6575_g
MGSHEFGDLRALSSFVFALALVGEYSAPRPTSAFSQFLCSLFVASQLISASAVQLDSDLRLNLNLSPHSKQHTPTRLRSPTALLLTHSHKNHIQN
>estExt_fgenesh1_kg.C_100050
MRAALYVKLTLTLLAFSTLVQCGPVAEVAVRTSSKGTLFAAHVHQSIGDTDAEGPADG
>Genemark.6753_g
MIQTVALLQLGLLTAETPWPEDDVNDDTSLLSRSKKHARQLAKGILRDWVANYDRLTAAVRNSFSALLTEPTPSKINALTKFALETTDVIRHLRRLVDQEDFYGAQICGIAQTLLDRWVPTLQGDGGVTSVVLSQ
>Genemark.6837_g
MFARTLQTAFVLVLLLGFASAVPRGNGIETDYTTTTVVRTYDAVSNTVAETDTITRTIVVPALTFSTTTITIPTHHGH
>Genemark.6838_g
MKSFSLLAIASLIGIVNSAAITSTTTATRTDYSYTPDYTSTRTVTQTVVTPTFSTHTFTVVIPTVVHQ
>estExt_fgenesh1_pg.C_100237
MLTFKSIIVFALLFAPSLVLAGNSGNGGNSGNGGDGSGNSGSGDNGGNNGNGGGGTGGDGGDGGSGGNGGNGRRSVADVRKIDDAACSMGSGITSAGGEGNDARGLISLGCTPIDL
>estExt_fgenesh1_kg.C_100310
MSCLYCLLASISHIRSQLLLHNGGESSRHQERQQLLNSTASDMFRTARFSSLRRRSGGDPSRGSANVVQGNTDSSGQSGSQGSSSSSARPKPAGSTTTNNSTVIAAVVAVVMIVGTVLFALWFRRMLRRSRRRNLLRQARLASLDSKPQMWDINLDSAALRSLENLRWKNMTPIAVDFSRDTPQFEPVYSSSSSTPTKLHRDSRPLHERAVGRLLSGSHGVAKGEDICVRIAVAIAMPSCRGRKSGHGSDEEPSEVCLGFAEARWSVPASQGESH
>Genemark.6979_g
MFLSEQLLQRLLVTILMGASHLACQETVRTVAITVTCSHFTMVHPKLIDTPGARKRARAITT
>Genemark.7011_g
MRSSTVTALALAAIVAPVLSAPALPVRDSITVSAQDVEQWTEETLDAANIPVPSTAVHEARKLSPPRKTLAPPKPKPSTATRNASGFSLHHKSPLAPPKPKPRPTATSPAPKFHPTTVPLARDSDSHSDAPAPSDGSEAIPMQQLEQKASSATHIARGFSLGHKTPLAPPKPKPTVTSPAPKFRPSAVALPRDSGSDAPAPSDGSEAISTQQLEQWGEDALDIAGAVAPIAELFLRDLRRDEQLAALVMAHQKAQSLNDLD
>Genemark.7107_g
MRGLTKFLSILALFALVASTPVPHGVVEEVDCDAEDMAKRSSELKGPTLALCF
>Genemark.7376_g
MIPGRALYIFINLALLLDVGSALPADNALVAPGLQPFSVTPGVISIQEIIGGSGESTLGSTPEHVHSKADNEPRSRIRWWATDVVSIESAPEQIQGPSGDDD
>estExt_fgenesh1_kg.C_120055
MSNTTPYTFTTLLFLFAVVFAVFSGEGAIAAPLHAVSNVRREESLDARNGFFRHEAIPMSDAKWSNVGNGHIPRVELGVDSQTSSETESSQVGIDWPQGPHISLPSEASPADDDSFRTIHVEGWTNV
>fgenesh1_pg.15_#_3
MHAFTYLLALLLVVAPALSAPLGASPPSSTSVGAGVQPLLPLPFHPLGPVKNKSGRAVEHIEFPGSNGGVQPGGPLLPVSATAVPVASSASSLPTATPLGPVFPGSNGGVRPIPLANSKRQLVGVPSESDDGMDALDGALYPLPAPWVEGSSGMQKRVAQDDDGVDTEGTNYAGVHLPALPDGAIPRIGTTVIGSDGVQ
>Genemark.8365_g
MLVSVARTFTFLVVVLTAMLPVYSAPIAEPAEVDPVEDWGSGRTPTWKK
>estExt_fgenesh1_kg.C_150199
MHCDSSLLHLTLVVLQASQALPNRSAIKSPPPRRLATAFVYDSSRLSHGSPLGSRHRSYTRQAFSPPVYRLMLDRHTKLSLTEIDPDPTVLDLLDLLLHRQKGLCYSYVTRF
>fgenesh1_kg.15_#_221_#_isotig13719
MTSAVLQLSIYLCVSGRYLTARCVCRSSSESCNFLKGNAGQAMHVTRAATDTPASQGALFSRVAVLSAYRI
>fgenesh1_kg.17_#_14_#_isotig05375
MDTDDLAGVLCWSVCSWCAAASCRNSPWSGESSRKTYHTGCTPYLAQPRRDISHNGTPSLTPLLLLLRANPNNA
>Genemark.8992_g
MWISLSRAGFCISIALGAITAVFAAPIVDGNMALRGEIEARRDVIAREPIAMPDSDEAGPPLCFPPDPLCS
>fgenesh1_pg.17_#_161
MDGRRDDAFLALVSIALVLTPGGCTNEGKEPGLRVWGRTGMDTRRCGRVRVDVAWNDEGRPRAFQTVSRARWGGLGPGSARPGFSPGFSHVVVERCRYRNIVRRRKRMPRKGRSYIQNRSPGLPGSARAFKSSGRALTAGFKTAWARLGPASGGPARLGSGSKARPGTTLDEGLGLAGSRDVVFTGTRNL
>Genemark.9101_g
MHFRAASLAVLACVTMLAMGAPAEDDETFTITRTFTFTRPDSTNTVTRTFTFTHTDGHPGPGEPGPTNVSPGTTAPDAGPSDAKPYPGYSGYAGYNGYDGYPRD
>Genemark.9102_g
MLFRLTYAWVTICLAGLASAVPAHDGDAITATFTATFTVTEPTLTETITRTFTFTEFPFDPTSSSDTSSSSDWWHHHHHHNSDSSSASSTGSASTSSSSFSGFASPTSGPTGSAYPPYPPYPGYPTFD
>fgenesh1_pg.18_#_47
MFVSVFRTLAAMLLLGTASFIAANPVAEPEPLVPPNIYDMQLPPTCVGNPPKVFTDEDECANFRVTNARQLPMTPGEGPPHGFQKYNFDNDDQVTFNCHPHPETLNLAPIQSHGMINRPERPDRFTCFHGVKNRLETTENGLGEELWVGGFSTNALDTKIMSVMNELRSGS
>estExt_fgenesh1_kg.C_200001
MYLAFIIPLLVFIMALERQEDEVSENEEVEEPVELSEAVDDEEAMVEGEDDYGYEGGHPDDEDEDEDEDEDEACEEEVDDVDHAEEDLLLPMQDEEEDAQEEQDDDDNEDESVDDEYGMMGYDEL
>fgenesh1_pg.21_#_69
MTLMIAPLLVEAARGVVIPAGAGTTAPVKGTTAGATGTAEASVAAGIVGTAGIARALVVAGAAGTMGTAGSAEASVETDTTGMAADALVVVINDLNDYSA
>fgenesh1_pg.22_#_82
MAPTSLSVSSVRCMMLFVGICSCAMLVASAPASAVVAGQPTADFHENYWQYNLPWWLQPPSAASSYRNIGHRVSIPSVSAHWPDGRRLIAIENMQLFSAIGKDRWNGAVRHNRPKWYCGQTRLGEEVAQQSTNWR
>Genemark.9916_g
MTSSSAYLGILVLFAHLPRFCSCHICHVLHARADAPYTSAPASFFCARAPALPLRALAGYGALPLATARSRCARSLATACPHAPAAHACWLRHPPLLCAAYASYGMPPSPPSACWLRPTPALAVRVRWRQRASSPPSARWLQRAPAPPPPFTLASYGTPRCCVPPSSSHSQLPLLLLHLTLARVAPCSRPSLLDWDLYSAASPYSCEHGDQPKREGFGLEKGKLGDTRANRQHELPR
>fgenesh1_pg.25_#_89
MSRLDNNLRLLCLSGTQVLTLLAGAPNGFRTQGLHVITHEPSDWAAIPTLLQKAARSLTKLTIDMSSVSENETPNARGLCIWFQGAVSDLMPVSDLNAFKEALKSARSLRALSIYTQPWHLPHLYELVSCIAPSSLEQLDLQSDLNGTPELSYLENLARILNDAAQFPSLRELELYYEGYPHEIGKEKTKQIIDEISAPLHARGIAQFD
>estExt_fgenesh1_kg.C_260041
MPRRCGTSIAALFARLAGAVAAIERPPRGLVQESGAYPQALRWGAAQPAPLLSLAYLLRRGGNLDHFGEQQLVCWGGRWRLLAGRPSPFARLKGGIRAERRDGSQIEQIASSNL
>Genemark.10506_g
MSQIHAMLLRDVTNVFTLTSAFSTPLFLLSLRQLADASANVISHSTFVRRGAPDMIQSQTSSLRFGSFVGNISESLDHNNENDDIDIAWDIDHTNQDDERSPDSARMSGSEGTSTSPISELSLGHAAEGSKQATEVPDIGPLAV
>Genemark.10568_g
MLFVNVFAVLGAVAVATGVHAVPPVNTFTTTTVTDTLTRTQLQLTISTDTVATNVLTKTVVVPSYTTSTNTVTQTVTTPAAGP
>Genemark.10569_g
MFNAKTLVAIVAVAILGASVADGATITRTITKAVVEDATTTSTRVRTFTENTITTTTATATITRLGRPTYTTVTVPAPP
>estExt_fgenesh1_kg.C_280060
MKVSTLTALTAFAVCAAATPTSQTISDAQCCAAVGNKDDITMVLTDTLTVVSDIFTLVSDIVTLASDASMLVAVDCAAATSSACTSGTMVTGCTNSTAEGYVLYGCSLVD
>fgenesh1_pg.34_#_24
MLPLRHQALIAAGHFCALTCLSLKDLEFPQLRDFSRLICSFPSLHRLYLLNVTWRRGTDCCMETEPFAKYLHLSELEIKTRDLAHHRHWVSKLILQRKMPDYAAPTYEYFFGDPRVICVYHASAPSSTDSTDSDLGFAPSLDTWYINVVNLLPVPLELFAWKIIDDLIYGSGATSRSQAVVELRIPSRHRRGPWQDPQQFIWLLPELHRSEILTLVPEQLCEDENGEEEENNADVRANTLD
>estExt_fgenesh1_kg.C_360036
MLPALAWTLATGSIALGPTAWRSSHLLDPHTHYSPSHRRHLIRAARIRVGVASRVGWCGDGWLAVACVVRLSQPRLRYQCCRSSPPWTSLVPAEPIVMPSPRSTPQIKAEGTTQSIEAKDEREDFAKV
>estExt_fgenesh1_pg.C_620003
MTRPLRVSPTLTCCSVLSGLLEATLTSRVSPLTTAISSIVGITTCTLAERFRGRRLARAMCLVDIDNPRCSGLQLWYHHYAPWPVFPPFDHRLQVLAPSLGVSITIAVVNDGTLSTSRHRLEDRYLSWSPSVKRTSHWSMPTTSGSRQGILRTSGHLSSRKWFISFCS
>Genemark.11265_g
MPTFRKNAVILFSAFSTSTAVILLGPSQHAGASMLYINWWPRLRRRQQSIHSLGGLASSLRHQRVPQGRHHIHIPHDSCTAPRVQRGQTDKDRRADMLLCRRFLLWERGAVPSGTVATAPSTNGGGKRSRTGTRAAPSSQPIVPFPAQTGLHGRDGGRTHAPGLLM
>estExt_fgenesh1_kg.C_840002
MFGRHRLAGSAIIWRVWRASAWRTRGYARTARCEGGPAQRTLHRADVFELEAGCELLVLARARAPSEALSDNVAKGSARRRHCTQCGALDVARVRAQQCAMRDARLPPTRWTAHESRPPGECWHWGSAERGALAPAAYDHAIRTASRRCLPCAWPAPALGNCTTNPTTCLADSHSNPPC
>Genemark.11306_g
MLGLTKLIATTVALIGASYSAADTVTNARFLAAFNDVTTTRILMQSLENDLSQ
>Genemark.11565_g
MVPAVLIFMAGARAASLVVHFVVAKANTMDSPTSALPTRRMGSLHSSYRHQPYPPVNAPRVTATGSFSQPSLSPSDENEFSEGPYPSQHVLTYNVPSPAATDILSSNTSLHVNVSPSALDDIIERYKISQHRPVMYRFSNQSLEHRLNDMFGAFLKMQDAVSLVINDLATLQARTKEILEY
>fgenesh1_kg.391_#_1_#_contig17028
FLSSLASFCSVSVSAPSLPGPRRHRPDDNTAPLDAHTEDPTTRRDGDATQQPADGGSGRAGSGHARPWGGGRWIRHGQADGRRDGVRVLRCAHGESPPLIHAF
>Genemark.11651_g
MGRRGVILVSWAASTRSGSGVAQNPHPVAPPIRLSVPYPASTTPGPSVPASCPP
