# Supplementary material for: Kingdom-Wide Analysis of Fungal Small Secreted Proteins (SSPs) Reveals their Potential Role in Host Association
Source: Front Plant Sci. 2016 Feb 19;7:186. doi: 10.3389/fpls.2016.00186 (PMC4759460; doi:10.3389/fpls.2016.00186)
Supplement: Supplementary file 11 [file DataSheet1.ZIP › C.puteana.SSSPs.fasta]

>estExt_fgenesh1_pg.C_1_t10048
MRAATALIASLVAVVAKNRGASYTSQPGSGSGSNSTSPSNSTSPSNSTAPANGTNCAICPDSVPYNQTTLYLGEVYKQNSTNDLYCAFLEKALHPQSAACAFYPNGTVLEDPKKVCPQTSLGNCTAPAAGYGLD
>gm1.149_g
MSDFMLSLHAISLSVAHWTMGYRGPDSNFKFQEDRMRARAQLDSSKALHTLYGDMALQVVTGKEIIKKIRSLPSPFKRTLPLDFQFTFERAIDLVGAITEEVQFCEAMIKEYAPLTPFPDEQQVCNALIG
>fgenesh1_kg.1_#_288_#_isotig12307
MYTTKFILAVVLAAVAFVSAAPAPLPRLDNQDRAGPKTDNWGGGGGPGGPDW
>estExt_Genemark1.C_1_t30476
MRSSTFLVFTFTLLINSILVYCAPLPSVNLVRAGLDNLLERDMSNYAAKRTETPTPAFWGTTEEPPTRRDAGDDVSSGDDGPIALSDDPHEFVSAFWKEDELPEDPVYTEDEALQPRLLGVE
>fgenesh1_kg.2_#_260_#_isotig00523
MSLAVLVGSWILTAFLIAYGIALPVMACVPKPKEPISNVTEEYGNANREEKRTLVPSASRDSLHPPELPQQPHPHSFEDTRTSSVSASIAHHQPDDSRLIESLTTSESMYSTPSIHEDVTNFKPLARLYTPINTAAIRSTTPPFLRPRGTLIQEERPLSLISGAADGPSATAAYEFPIYPGSRQTSVARPSTPSRTYSLSGARSYSSPLITGNLEEPEAYFDEIILSNGLQESHAGRSSEPMVEDWTLPPPPPTALSHSRSDSSGSVDINQWRKLVTDAANGTRL
>estExt_Genemark1.C_2_t20460
MVQLLNPASLVLGVSLSFLPWAFALPAVPTRSDTLAKRTVPDSLLGHAYHIHEHSAPHARDGTGSSTGRGATPPSRPVLLGWGRGSEPLLLRSRDTSRGSEDHDASPAASSTHHGLAGEHKHAPATQPKSEPQSESRDGDKDRDQSGDGDRGRGPNISRRGRSISNASGRDRARVREALMAKQAAATSARGRSRLGHHDMLR
>fgenesh1_pg.2_#_750
MFNAKSLLVVHGLVLGLSLAVKAVRLINDGAAVFDSRGFTGLQIALVVVRNAYRISQFSHRKPSTKIAPKLQERQCRSFEENSPKHSVIRQEQGHVRYVQFRGARASDQLGWLRVTRAGVALPRTANLSESGKVGGRMRDRSLAPPRICPGTARLASACDKASGKV
>gm1.2476_g
MQLSARLLALLSFILAAQQAFAAPIPCNDATDCLIARSGIKKGDLDLLPDSEEYARNKSKRAVPGVKSAYSDAVKSVGVRVHDGKYVNTFRNGVIPGIPSGTLKAASRRDVTETDSSFDELDGIEDAHDYAVKHNLLHHERDQAPPGNNGSDPINGTKRDISDLEPSPAARNTAPLATDAHGAIHHSRSLVPPSVATPPSEEKREEPDPLREVSTDGYLSDNGTNDLSERLVDLD
>estExt_Genemark1.C_2_t30027
MPRSRSPSLREPRIAIVLCYAHALWYTVLPSSIRHERSHDVVLRAAPDSHVTATRLAISGLDDFGGLDSVNSFTLGDVGGRRALSRYTACWAFATLLSKLS
>estExt_Genemark1.C_2_t30128
MELAWCRLVALFISPPSSSPADAPQFTSNFTTHFDVHIPAPTRTFGSGGSADARARGVQNRRPTIPICAHACLLWKNGLHPLPPHSSLSLWIAPAPAGTHAATGGPGLARSTAATAVLLRDKVGLDGGLVNPHLGGPR
>gm1.2885_g
MQTSFWGFAFCQPPASFATQQRDIATHTRPKSRVPPCACRVWFSDNAPRILTTSPKLTTSFDFVQTRWLINGTAQGPDRRELFFQALTDHHARGASHEPITRTVLEAMTHPLETRSARRTLDAVMTPPAGDLVGPCRTTNFVPAGTTACPMWIITERQPS
>fgenesh1_pg.4_#_660
MNNNGLILLSVLFSALLVSSLRKPQFVALAIPVVTYKELISSGCSIDILKKRSQKARANGNLNPRQLALEAAPGEQFCIGICGHSTDVNVISGSECHLSSIERLALASAGRAEKAKAEAEAEAARRNVHQGRRGPTPTGNAAPQRPGYYPYVVSTGNNINLYGNSSMEDPSIQSGNGNTGGTKIVHNYYTPRTTKAAA
>gm1.4622_g
MRSTLALLFFTTFVVSVYGAAIEGKSVLDNESALKREEPHAIGAARHLDARHEVTADSIISFYENEDDPDAIYSQ
>fgenesh1_pg.5_#_85
MKQVLILHIFLSLQLVSFLRTNPANDGSDVLLSSARSVMDSYKAVVVDDNIVAKHIAAQGAEEHVHGSHWIPGNRGCGSFSSQQERAVRNELAYHPRHLPVLLKGFLRGSLLARDNASALCRIICTRPKGGFCTGVILICNTYTEKRKAPSEVHNEMAESHAMWTSEMVSKKIGRLIGNKSYLSFEGGEHYGPQTLVHVPDGPGGISKAFVSCS
>estExt_fgenesh1_pg.C_5_t10233
MKFLALAALAPLVSAWSFSTYVDQDQLCSTTPITTVTDAAPGNCIVLPEGANISSVQFADQAGKGPFTGGYELDFYPSMEECQEDVNCSLLYAHYDTQETPYCWDAWSFDTQIGAYKIWNRSA
>estExt_fgenesh1_pg.C_6_t10387
MKTSVFALISLVSAAAVVAPSFAAPVPSGASSAASSTVTTAAGDIDNLINSIVSQGTISSSVAQELTQLVNLTASDIENIVG
>fgenesh1_kg.6_#_422_#_isotig09509
MFPRRVLSAKLQPCAWNLVLFLIASCPNHWASDKPTPQLEDRRCRVWPAEKQEPRALTFAAAQCRPTLQIRSRRTVYMA
>gm1.6419_g
MKFLVLALFAPLVSAWSVSTYVGGDETCSTSAVTTITDVAPGQRPSNCVAFPEGANITSIKFDPSAGNGPFTNGGGITFYQSIEFCGEGLTPTYAITSQDTQELCYDAKSQNTVIGAYQV
>estExt_Genemark1.C_7_t10345
MLASAALVLSVALAAVATPVTTTVTISPSTTTSAPSSSPTSDPAEVHFIPYKYEGCRQTQNPKDQTGQATSYNVTTGHCFAPGYIFTSYFQQANHLAATGPCSLSIFPEANCTGTGVGAKLAEEPTCMADMSTAGQSFRLDCGP
>estExt_fgenesh1_pm.C_70296
MESQLRWVALVVSSSSPLTGDRAPPPSNSPRSSPPHPTPSRPPVKSDDTVAHPYISLSYTGLSHEVGSIPAACSRSETVRRPGILPVASRQVPLGALNLSLKASWDCMYYTRMVGRVKGDTYDSD
>estExt_fgenesh1_pm.C_70304
MKFISASAIAIAVALSNSVIATAIPPSDALVARGGDGKGGIGAFNNDAKLNDKVKELNAADFKKNNAVKDKAFNKNKVIALDQNKDKENALKNNNKN
>estExt_Genemark1.C_7_t20001
MATLRPEFVASLVLIASLVAVFGSSRAIAWLERICWMIALLAWSWVWAAYQRRTELRAGVKTGYDRDGEADSSSSTSRTELIRELGQLRRSVTMLCGDLERTRGELRDEIDKHARAAERCIALQRSVDVSKAQQQDYTQTIERHHALYEALARRHKRADQLVHELFECITYLEAQLEDQTGFPLHDLFTPPSLCSDGSSKTLRHIHEPYLRMLSMATDQPLQRAVLPMNPSARCCDYFE
>gm1.6733_g
MSLRLCSVHLQLLMLLPRPLNEPRSYPNQHAHAHTQQHEQNRLPELVVHAKLLRVPVLIEVLPAQSTVEVVLGPEVEFVCDGLTVLAPNATKN
>fgenesh1_kg.7_#_337_#_isotig06186
MPGPGLAIELRRLSFAFLLLPLPLACTVDAMSPFVKGANASTSIGSSSSPSPSTIFSFSFPFSLAFPFTLEPFAGVKSNAGMLP
>gm1.6838_g
MVLLVILAQSSNPNLAPTLPTASITTNNYYAMATLPTVYAYFAASKKNC
>gm1.7003_g
MAFVTAVLLISQSSLAYAQTPSIPDINSLPVPFRIVIGIIVGIIVLAIVSMLIRCVRRSSANASRPRPSTAVWHGPPARPMANNCSNRLPPQQPRTSVSHQTPAEPSRLHHSSVPPWLRDQPQATTESAPPSQSLTASSSSNTQMSGNPQIYSPVRSSGPELPPYEEFEASSQPLLPSSQDAPSHVVNEAPLPPLPAPAKRDPSRFVGGFRIV
>estExt_fgenesh1_pm.C_80351
MVLSSIDMSAILLYSVVNAHPRAGLCLCPFLRMKACACMQSIVRSGLEMVMLEVLKHKNQRYARGPPQPFI
>gm1.7494_g
MMRSRSRYLCFSKLCWVSFFIAGITALCRSEVVHHSGVGLVDGSGCSGEAEKRTEDGSGCSGEAEKQIEDSSGCSGEVEKQRSGTT
>fgenesh1_kg.9_#_28_#_isotig08193
MLAKSILSILSLAAVVLADCVSNPDPVAISCLQADNRNGNQNCNPDDISCLCKDYVTDGNAQVWNGHCVMDSCQESGNLDQGVSAVGAAQSSICASYTATSTLSTTISATSSHLGLPTGWTSTVIVPGTSTIIVPETSTIVVPGTPTSSSHASVTTTVTVSVNPNPTSSFSTVYVGTSTSG
>fgenesh1_kg.9_#_132_#_isotig12311
MKLRAYVFGVYLLLYSYAFRGPSRGTTRSGVKKRPVKLKDPRDPRYPAKRHLLGASTCCTLSMHACRRISASSSPPRFQHHHHIDIIAQACAPERGEPILH
>fgenesh1_pg.9_#_258
MSGKKPLLLLKLGMSGTVSATLSDSHWDDMDNDDHFRLWTVSGCKDGTYHLKGLMMQLVSNRTPFELGSLEFLHWQLAIENGTQVEEDFLEELQYAVTCFLGFHGRIHRVQHALHQLVGDDSTEWFHADRVGCQITKYVAIIKDLLNHMYGGTVNIFDYWVNDLLLCNSEPH
>fgenesh1_pg.9_#_408
MKFLAFAIFAALTPLVSAWSVSVYVGDDQTCSTTSPTTITDVAPGDCVPLTEESNISSVKFDPSVGNGPFTGGLEIDFYQSIEFCGEGTGASVKYNASSTQDCQGATQAITYYKVWNITSS
>estExt_fgenesh1_pm.C_100026
MLVLSLASRALSTESRRRRQIYAHVWSSIRPSWTWVRHMTKDHGMRGLSFTATCDARGTWRCGGAKRANCPSHICPNYAPRSSPFFTESTYTVVSLFRRYLIYTYIRRHLISSPATCSPPVVSASTPPVSG
>estExt_fgenesh1_pg.C_100407
MKFFSSVIAVTIALLGATQGGAMPVEKQELEARQFGFGGFGDGFGGGFNNGFGGFGGGFNGFGGRGFGGGFGRGGFYKRDAEGDQTEQAQTPEEGAPDAAPAEGAAAPEGDLSAANQYYRPGGYGGYGGYGGYRPYGRRPYGYRRPYGYGGYGYGGYGY
>fgenesh1_pg.11_#_51
MLSLLLHLFFATYHMLCCSCDVIDHGEREVNLDAGLMLNVERLRTLSCSGSLRTATGLDRSRFAQLPFGLRNPGRMDGKDWTFELRTPFNDNTNETSCLSLPPPQGWTDEMEAELLARVTFSWEFKKSYNSMTNYTAPGVLVGDPVQEDDATPSHSHTKNDAETKVSLPNCQVNRSGSQADTLQFKVSERKRHKFRASPGGYSWFESEWNQHLDKPPVLEDIKEGDFFVHCFGTKYQVWIWTPQEGAMGWLSVGPGYSPKNSDRHVVITKKGYLSLVQGPTWRKEYQNKSSPIVPPA
>gm1.8962_g
MSIHLPSFLSVAPPLVPLAPHSMQLALPWTIQAWAPDMESPTAPTPTPSSERNDKSYLTLRGDPTTSIQSRFTLKPLSHAPPSATTSGRAPFTTKVFLCRLSAKHSIVDPSNELRPHTGSDSGHGFPFSCYAYLEDLQVLRELKEAELLLTNFFGPGIDPKFDDRFSCLSLYLYGLANRAPS
>fgenesh1_pg.11_#_248
MYLSLFTCLLCPSDIIFSSALRFALFLPQVLDKETLLHLKAIYSPTFLSHLPVSARESLVGHMTIENGFGLTEEESNLTKDMSSSTTMHVKDTEADDLLTFPSAFQPRHQLSTSSSCLNLQLNDGNEEEEEEEGTNSLELENSTFWKFVDVIVVKLHEDCCQCAGNDDNSYKRELQQAFFNIYYLNLTEYLDVELFFQNQNACALDSRLMIINKSLAS
>gm1.9195_g
MHFTFSAILAIAGASFVAASVDAQWSFDIYQTNDCSDGLPPLSQSGSGKTCSPQPEFGFFGVKVHSAGGCTINFVGEGCSDVLTNSPGKIPADGKCHPLPSGTTSYAVVCN
>estExt_fgenesh1_pm.C_120039
MAYPRLAVLVLSIASGQGPSKINFGEEYLCLESRPCVPFLECSVSCHPHGWWTDNNAADKPFKNSLELIFSMASLNQQFFWLCVKCDKRYSTRRNALEHSCVDQPEDRLFCLKNGCDFSCWQQRVMRRHCEHEHNIKPANKAIHWEDREPEHMRLLREERVRPIDAERFPLINFTLYDLEVFTSQVDSDEADE
>fgenesh1_kg.12_#_139_#_isotig00183
MSPKFNNLLAAVSAALGLALVIVHPLVTEIGVGAMVLYRKTSKAPPEGAHLGEESPSSTETSTTSEIDNLKARLKLAELDERIIATELGATKALNTVLETELAALRPALKIQADRYRERVRIRDEEVEALREQVYDANERRRGQEALRMQADQQRDYTRRVEHKLLALSIAWSYSEQSMAVLPPPLSLSLSPSTDIQALQTALTEANLKVEAQTDRAELSGQALQALLGVNEQVCARMEALERMI
>fgenesh1_kg.12_#_148_#_isotig00180
MFPKFNNLLAVVSAALGLALVIVHPLVTAFGVGAMVLYGKSSKAPPEGTERGEESPSPAETSTTSEINNLKARLKLAELDERIIATELGAIKACNTVLETELAALRPAFKIQADRCRERVRIRDEEVDALREQVYDANERRRSEKASVDEQRDHTPTPSRARLSFPLLHRSLSLPPPTPKPFRPLSPKPTLKSRLRPTAPSCPDRRYSRCFTSTSRSAHGWRLSSAR
>fgenesh1_pg.12_#_226
MPQMNSTVVVLAVASGVSPNGLIRFELLQLSANIVPASQAGGVGGNDGNSGAISKGARFSPYPVTSPRKTAPGIVSVQTVTNPGTSASTGPVLTDATCEEAVERAGGKTAQSGDQVTDDVPDDADESASDDGGQSSHGSALASSNTLGSSDVNGNPAANVPALASVFASLNDAQIQALLSARQGPPAVASESSQPVSSTISPPADDKSSKTRKTRRSRNTSKKYVLYVNVGKFELH
>fgenesh1_kg.13_#_78_#_isotig06665
MIPCLFALVSTLFFVFVFLIPSAGGRCPPIATHDPNFRLRPPHDGNRSANNRRGCDSHRRQ
>estExt_Genemark1.C_130149
MSSFVAVFCTSFVQALCNIVYILRLPFIKTAALFTSWFRPPAEDPSLPLPATAPHEEQTKKGSRFHIWPFTVKGKSERPSTSFSSLSHSAHTPRRPRLFGLGSKCEGKFDIIHSDVEKGLSADLLPSPIEDYSPVHNGTSPVDHPRLRDPGDQHRVKYTRSAPCLRVRSDFGSESFPPSPTLFLGRSPTATASPSSSTPTSPSIPASPSTPVVRRYARTAHLFPLDELTPIKPKVSSRRSDADHLDDVDRLIIEMQRELAHNAKNTRKFSDQVRVSLMVVDDEVVI
>fgenesh1_pg.14_#_235
MFTRISVVVFSAVVAIAATTSLKVARDTLPNGEQCRNGTSVWCCPGYDGEIEQVEVNCTKPATTASDEPSCNSTDSSTELVAPTAGCCILVDDADHIKVLIQATNSTAKPGLATMAAATIQRWTRPSEMQAIDMVSMSW
>fgenesh1_kg.14_#_229_#_isotig11996
MSLLRYPYVLQGFICAVAALSAQRARCISAMETERVFSSRFLELLLFSPSSSYTEPLDVRPCRWPLLLLKSLRINQLHRFGESGCCLYSWMHTT
>fgenesh1_kg.14_#_234_#_isotig00957
STMSPTLLTVSLISASQVGMHSWVAESELQNRFACSDGGKGSEGSIRAQPSMGSARRPGERGRCGYREPELAVVEHVFTGGELGAPRVRERTLV
>fgenesh1_kg.15_#_20_#_isotig00067
MQLVPTVLLAALAAMAVASPISVNAEHEILRREPAPPHSDGSMGGWGGLPDWKRWLSQGEPTWIEVPEKAKRWFSSPTWIEVPDNEERSEDVAVEAEADEHHDHPHGDWDPWGSPAWKRGTQQGNQGW
>fgenesh1_kg.15_#_68_#_isotig02411
MHGLLTWILLVARVATFLAPVPHSLIILPFQPSPTTIQSNHGTVRVRIDRGAHRVMLENERTSRGRGYGSWEGAIWVYLIVASLHQLHQNLTKLGRGRPTPPTFPPCCRNCGQL
>fgenesh1_pg.15_#_194
MSTIICPFCVCQAVLGLFISEDFPNEGRVRVKRCHSSLEFWERSSISAAMDCTSLIIATHLNSFGFLYLVQPVPPEFPVLQTFYCRPTCFLNIHEVLNMIRLTKVELVPAGKKLAGSLDDCAVNNPADQCNGDGSNNDEVPEARYEVTCNEMVSKVDFPDVAGTPFVAETNINAGKDTNKSEKAVSLGDPADAEVQQEDEQDDVTTPLSMEGIELGSLLENEDKDEDEQDNNQEEQ
>fgenesh1_kg.15_#_199_#_isotig03450
LLRCLCVAHYGVALANVLGSTPFWTSSTRARERRCLQGGYSMPPLRRFLFFKSLASRRRPRCLHRPENASALARTTILPLLSEGLVLHAPPAIGYIYPKFFAPRG
>gm1.11044_g
MPTSSLLPPPYIHLRYLFSFAPVILGLALHPIHAHEAQTTTCSFITLQQSASCTDLGAPLAVHALTDSPPLTFSATTPTILALPHQIREETAGVKAV
>fgenesh1_kg.16_#_136_#_isotig12116
MSRLCANLVIAFLFRLTNCSLTLLRFTFSSFHHLFGITLIYTSPTQLYPDHAAQYPARQLTLRILYPNHPI
>estExt_fgenesh1_pg.C_160222
MRSFAALALAVTLAATLAAAVPLPQPRVVPVSGQLTGSPSGFNLGARQIQPPVQPLKSTPAAPVANIVNGILGGTGVSLPGLRRSSDSDDAEPISERSLLAGIFSGSANVHPSRRADQSDVDSDSEGISERGLLGGLFGGSAGLVGGNAHVQGLRLRRSSDSNDAGSIEERGLLDGILGGVHVGGVRRAPGLLDELARGGVSGST
>estExt_Genemark1.C_160279
MRSFITLAVLYATLAAAAPLPQSDSALLGTVEPVLEGLGARQLSGIIDELPLPAPPAAPPLTGLPGLGLRQLGKVAGAASGLEQKIDQTAASTGIKARQVPDPLDGVTTELDSVLDSLALRQLGGGTDPLDSVTAEVDSALDSLALRQLGGEGLGDPTEIVDGVIAALDGAARKRQAPTDAVLAESSELVDSVLGQRQAPVDGGLADVSEIVDGLLGGSGGGLRKRQDPLDGIDIDALLAKLPEDASL
>estExt_Genemark1.C_160280
MRSFITLAVLYATLVAAAPLPPQVDGLVGNVEPVLDSLNARQLDGILGDLPIPIPAPPAAPAPISDLDLRQLGGVTGELPIQLPALPERQLGKVTGAASGLEQEIDELAASAGIKARQDLPLPLLELPIPMPALPIPMPELPIPLPKLPVPSPGLGKRQLDDVTGDLPISLPAPPALPVSIPGLGERQLGNIGTALGSLSDLDSMLQDLGLDETADKAAAGADAKLARRQDDEGLEGIVDNIIDVLRKRQGPTADVLGDIDSLVSEAADVVPLAPLKRQDGVSGLLSAVKDTLGI
>estExt_Genemark1.C_160284
MRSVIVLVVLCASLAAAVPLSQSGDKLTGRLVRDDSLVGGLRGDDAPVGGFLGGDVLGDALNEDHLESHTPTSPAEGRRGRHLSRPRRLSTLAHHFAYAPKEIEGKVGESTKGIRV
>gm1.11160_g
MNTKLFIALAFAASVTAVPVDLDGLLQGLSATATRTGSATPTLITSALGDIPTTTVTVGSATPTLITSALGDYPTTTVTVNPTTVTLITSALGDVPTITASPTPYMYITSASTIAPTITTAA
>fgenesh1_kg.16_#_161_#_isotig03450
MRFLCVAHYGVALANVLDSIPYWTSSTRARERRCLLDDYFMPPLRRFLFFKSLASRRRPRCLHRPENASALARTTIPPLLSEGFGDLRATSVIGYIYPKFFAPRG
>estExt_fgenesh1_pm.C_170030
MLATLALVLSTAFFATASPLEAVQARDEPATVNFTPYEYVGCRQSQDPYDPATPSTYNVTSGSCITPPYTFQSYVEEANSLAANGPCSLSLFPEPNCQGQGVGATLTTYYTCQTGDNDGGASFILECGP
>gm1.11239_g
MRVPASLLLSTALLAVASDLQSNVATVSFTPYALVGCRQSQNPYDRLAKASNFNVTSGDCITPSYAFSAYVQMANDEMVNGPCQLVLYPEANCQGTGSPATVATYAMCQTGRSDGGASFQLVCDA
>gm1.11398_g
MPSFSKVFFLFAAVSVVAALPPTVVKRQAELPASPPIPTPSPPAVPGVAKRQLLGDLPLGPIVSPWVNGVGEVVYPFGEQI
>fgenesh1_pg.17_#_169
MSKPSMNVVVLSLALVLVVVWQTGTVVLRHYRVRQEQRQPPPRRTIRVQQYAICVRQQVHDSLNDPESMKRTSEDALPGSHSYMIATINMRVASDLEDGPDDSDD
>estExt_Genemark1.C_180038
MKYSAAASLVLVAAAASGALAQDSSSGRVTPSGIPFLQLGHPPLLLPLPRHHRRPLLPLLPHLLRVLRRLLRALGRDDADRLAHLCRAERDQQPREFHLYHRQRKRKQQQRARCNQHKLRFNRRRCQCTCKFRRGRGGPGSWSDCSIRGCDALS
>gm1.12134_g
MKFTIVFTALLALATGVAAQCSGGCEPGKCCTGSACVSCAELDAQKANPEDVPLENVARPTLSVVSAATSSDVLGAER
>gm1.12269_g
MVFAKTAVAVTLATLALAGPIKRSDSTAIDVMIPNNQTLAQFTDAWKSECDKLFAASAGGVYVNDDLVQPTAVQGEAIAYCSWYTERPTTVYNKTKDCADALGAKIVDSSSKSKRDGPDMREIIIVRVSLHPSSLSPKSVFPLPLLRSPLPGIPQGNSIAQLNQTWTAQCHKTVDGKNGTFYSSIGVVSNNKTEAYAECVTSTPGVNGTIDLDNYTHDCANALNIEFAQGHN
>fgenesh1_pg.22_#_1
MRLYMASGHAAGVLVTWVVSNLARCLERDLARQFQRTMDAETIPSSQQTTELELHISPILTNDNVDDVAFVGNAHHTNVFEEAWNQIKSHLSSSDSEKDMSSDEMDVDNNDNTMHDNKDSMQIHYSDIGGQVHSPVMKLEEGGEHPDEGTTSLDHSQTNIKHLVKYTDIHYMLELIR
>fgenesh1_pg.24_#_19
MHGVLFFIQVVLLSRWSLACWTQVGPCTRQTRLEEGKYSREKIGTRVLPNVITASWFNLSLNVRVNVQAAVHITEEVDTQNQDYSMVTRHLHLARRMSVDRLTRKRKRAAQSDERGGEPKVDRQSKVGNGDGDATLSPPRAMVTKRTPALRWLSAILKNRIDTTGQRTYRELGSRLCVRTFPKDITIQSTYSYQYSGFDPNES
>estExt_fgenesh1_pg.C_250005
MKSTFAVAVALASASVAIAANTWSFQIFQELDCQDLGTPLNQTGSGNVCEPPLEYSFTAVKILDTSNGTCTINFVNDPQDGCTTPLGSSPGSIKYDGTCQKLPSGVTSYGVVCK
