# Supplementary material for: Kingdom-Wide Analysis of Fungal Small Secreted Proteins (SSPs) Reveals their Potential Role in Host Association
Source: Front Plant Sci. 2016 Feb 19;7:186. doi: 10.3389/fpls.2016.00186 (PMC4759460; doi:10.3389/fpls.2016.00186)
Supplement: Supplementary file 11 [file DataSheet1.ZIP › M.haptotylum.SSSPs.fasta]

>H072_158m.01
MQLFKFTALFVATAATVAALPAISSPVGLAPRGEDPIMTGIGRANSAGTIILKGVCKAIKKEHKCELSDETAQKMENYLEKAFPNVAKIESGTKDGKKMPIGPLLEEMGVTLGTAVMDFPHAVVTVAKDLVLDDLKDKGETIGETVGDSSIISSIADVIGRAMAGTV*
>H072_273m.01
MQLLKAVLLFAATAAAAPLAESSLIARGHGAAVAHGIKLAAFKICAAAQDSSQCTLKPEQQTKFEAYLESLWPEASKDEKCKDSEKLPPAEAAEKIGHCLWVAIKGTPEAMLKVSNDIREIIGTNDAIRAAGDPSIIGGVGDAIAKAIGGV*
>H072_334m.01
MMKIIFNTLLILLSFLLQSSDAAALPNAKVTDCTCCTPAPTTIFVAPTEAVTVTSPTTYTVYVQTLYVYRSTTLSARTVTVTTTEYDWSTVAITSHTFVDTKYVTYTLTAQPPSNGKRAIGAPGNYPLEVRGDPATVTNLSPSTCPCVNPACPNETTITDVRSAMTRIVVTRFTVSATLTTSVTIFPSLVPVVISKTETISEENLTTYVDPVIMTTMVVVRTTVTAVS*
>H072_374m.01
MRSHEIGNTSFFLLAFTLASFVLPAATLPVPTDIYIERGYYESQSRYYYWQLGRQLQMHPGVGIRDTRMYSDCSDHGVDGEVATPDGVFPPAGNAGHAHFKFATPDVEIQFDMPSEQGFEDYTPMGGAYGGDSKGQNPLNVNIDMDEGAQDMAWW*
>H072_440m.01
MRLKLIIFLASAALIIAAPLEPSLGRGVQDAARYAGAGANAALHGAADTIGRTPHDAKKILKKVVGGKLFKVLLGQFLKRDVVNPIQNPTAPTPDPDGSLPNIGGLKVDRPLGLRTRDLSKAREILGRLRKRSEKFMPAETALTSSDVLPPVLSGINKQVRSLRTPKKIDSAVGIELADVKVDMHMPEEQTQEVNAVTSNLSKRLKDSILRPCGPRACEDDELFRLDGDNSLAMGIKRILTLPSFIGFFDKAGLPQNDALKSNSVAEFLGAIESIAKEAEAAAILIEKFELAEKHSGLSS*
>H072_541m.01
MKSSYILSAFALVSATAFAAPMDTLAARQAAVPAAQAAVGIQPAAAQAATAAPVLPAAQATPAVAAVPAKQPVPAVAAAPVNQVLPIATAPKTPLTPGTAGTTPATNNVAVGAPKQGTDGERIKMRMMKHMQDMSPEKQQFFNGLKPEVWDQMAALQKKTQDLKNQKNNAWNTLMSGKLPDFNNLPTTRPEGGNGNGHRRGGRRHGGRRHRNNGGEGNMNNGGNNQKQQ*
>H072_634m.01
MILYSKNYFVLLLLCISATYQAATIKPQDVHQPVSEGRTFENKQSTPKRYVAPRYYRLLQDAETSPSTSIQGDDFALHSRSRVYPRKLHKRVGEKRPGEDDTVDEDPVRKKKLTEAKRLQTAFEDAVFNGGLVTALDAHIREGRTDFLVLEASIY*
>H072_1241m.01
MKTTTIVSTLVVLATTVSAAPPNIASGRQGSQKQAIIARGLPEQQSFIASDSTGKQAIIARGLPEEQTADSQSAIVARGLPFQQAPLVYDIKALSDAAAARHKPEYLALKAAAKAEEHDNPPAAHVAHAHHKCKMHKSKHVRRFDISSMLSGASSLLNPINSFMAPLTSMMAPLTSMISNNGGTGGPSAGLFPTGGAANAAAGQSPFGTPAGGAIPAVGGIPASGAPASGAPAPGSTPPWRVKRSVGAQAPLVSVQKKESTGGGESLLNYLPSYLG*
>H072_1249m.01
MKSTTALIFLAAATSTCFAAPVFSPTDLIKPSDLGLSKTVGNLPVGNLPVGNLPAAEDLSSLDTTNGLTDGLTSSLPLGTDDLLSKPTAILDTATMDGKLPVVEGALPGVLQPAGGDSMLTEPLGSTLDLAGLTKTLDLGNLLGGKKLIPVRKE*
>H072_1615m.01
MKLSSCILSAALITAAQCVVVPTLANPPTLAECNQAANVQDPTDTKANGNCFVLCQLCTSATGPDCWNTFYETCKISETPTPTGPPSSSGSPSGRDCALAKSREHPEEPKSNQGCALMCTSKFEATYLGYKLKP*
>H072_1810m.01
MKTSTFILAPFFLATSILVVAAHRSIDIRNETVDLDVTIDTETGEVSIKKDVTITTYTLTHTVQTSEHVYAGVPESDAKSESDEEEEDKEDETCEDEEEDDDEECEEDGESHEEHEEEGEDHEHHEQVEEEDNEGQCEDEEEEDKEDETCEDEEDGEETCEDEEEEDKPEEVMVDDEEVDKLVAKAFGSQTLLGDDEPRGSELPKKIRESLLSIPEIKALPPKVLADLMGLPESVFGKLAVDVPARSEL*
>H072_1845m.01
MKFSTLMTAVFIGATTVSATGCTNECNAHWQAKLTNCQKSVTDTTNHWAAKLNACNKNVQDVTNHWSTKLKTCQNQLVLVENHWRTKCNKPPVTVRVTVTRPAPPPRTSIRTTTRTTTRTVTATVRGEGATVTVTNCGPTGNNNDPDKPVTTTTTTGDEPGTTTVTGPSTNTVIITEVPPADGKVTVTTTVTGDEPGTTTVPGDETDTVRITRTPTGKVTEPSDPPSDDENSYKGRFRM*
>H072_1851m.01
MRSFSILFLAALATALPIQPRNADRQLVVPTVTPSPGELWGPCNPDGGCNSHQDQELLCSKYVPSEFPDGICIPDLFRTTKLLNRLRLWWFDSKRET*
>H072_2446m.01
MKFQAPIIVLLVATVSARPLNMGQVNTVGEIYPRQDLAASATDIFGKIISLIGSFTNGQNGAGSKPIQDITTIIGALLPGGKPGNGANPTPTTPVNQIPGSSPVFPIQSNDPTNPGNPGTPNDGTLPDNGVPDNGFPGSNSTIPITNGTVPDVQPPQK*
>H072_2732m.01
MLAGFFIIALLANAYTTVAAPTLQSSRNDGVDIAQQHAQPVEAQNLPKVKIPNRKPGGVVSSAKPLDMAASIGETDISCCTEAINTGKPTNGCDINKCLEAFSGMRSQKRATKPFLESELIREAERAVLKGTRV*
>H072_3098m.01
MKFSSVAILALAAAVTASPIVAPVENGELVKRDCPVGTTAYTNCARACYYRYSAQSPCAPGICQLIADSATSAGGYEI*
>H072_3337m.01
MHLAKAITIVLSVAGAAVAVAVPEEPTTTCHGQKLAIRETPAAPSTSCTGGMKLVKKETPTTSCHGMKKIKARETPAPEPTTSCHGMKKLKPRDTTLTKSCTGMRKLAVRETPASEASSVETDKPVAMPSKPWGKWPKWKQVDGKEAPRPVRKRPEGAVPPRPTISKLP*
>H072_3338m.01
MQLTNVTVVVFLALAGYSAAAPAPRFFGNLNAPPGGTAKPGAKPTWFRTWGNFKPRAVKRALFGNFNPYIFKSEGTPAKPAPAKPTPAKAAPAPAKHEPAKTAPAAAQPSAKGKLFGSFAPYRNFGAARE*
>H072_3865m.01
MKLTSIFLVSFAIAVAAVPNPVPSGPYCVYNRCSTARAVPQPAPEPVIKKRDWCLYNYCWKPTPTPVPRALEVRAPEPAPTPPAPEPLPLTKRLIVCPVWAGKFCSPRALQVRAPEAEPGQIQCLIPPCPRPTH*
>H072_4228m.01
MHFNKAISVLLTIASTATAVVLPGRGNGSPALVVRENAAAATPTAPVKLPPSSAKKPGKFGGNSIWAKKKVTLDFDKNGAKMDAKNPDSNTVLAELKPTKAGTPGKPPASTSA*
>H072_4350m.01
MRPASLVLLIATIASGLNAMPTPQAAVPPPVTTPPIPLESKEAEIMSVIFAINEWARSVGVPVDRAHPLFPSLRGCKYDGIIWEKLRDLIGKPCEADPTPTGSAPPTSSTGSTPTVRPTIQPTSSGRP*
>H072_4456m.01
MKFSTLSAIFFATSAFAAPLAGPQNTEALQRRDGNKDSTGWSGRFVSGKTLDFFENLQKEHDAAAAAKADAQKRDGNEN
>H072_4500m.01
MQLIKTVILLFTVASTAMAVSIPSIDTPALVVREEAVPTPPVKPPPASAKKPGKFGGNSIWAKKKETLKVDKAGAKLDAKTKEGNSKLAALNDSAKAKGTK*
>H072_4540m.01
MHFVKHFLILALSLPLAFCAVIPLEGRGHDTKKAIESTGAHELYAATNHVDVTKRGHDAASKAQGGDVYDFPHIAVDKRGHDAAGSRIAGGSPELYAADHVSVEKRGHIDAAAPAVAHTEIYASDHINVG*
>H072_4805m.01
MRPYSIFAFAFLLRTATCTSLTTAQDVTDSLHHWNTLLQSISKKAADLTPINVDHEATSICERLTTITEQTSFLAKISLPDHTRTATGMFGRQQLTNILDEYSNLSRTERALFKQLTKIGHDGKFHRAEYAKIGMRRTILKYREARYDLLTAFQALSPKWRSGTGDDYGDDSDYGDDSGYADDMEEEDLKYVQRLSGSTEAFVEDCDLLVEALADEKR*
>H072_4838m.01
MRLTPTLLAIYNLLLLLVLFTRHSSSEPIPKCFSDEQPWTPHAGLQTPCISSNNFKLRDPTAIPVEQFGIPTTTNAKWYKLGEARPFIGKLYKSYLQRRLEWSRISVQGRPNHIPIRGIGWRENVDTNRYNGDWSWHDDDDDI*
>H072_5004m.01
MQFSKIFLITVCSIPALCAPIGEIAKRNPILTVDLSAGKLAKVHVDENIKADVADGTVKVDVTPNPVECVENILNGFSCEPPSSDV*
>H072_5153m.01
MKFSRILAVLVFSTATVSAIDSYLYGGEESFGLDGFMSYDDAAPQEYTEMSSGDASADAAEQSSQDMTGDMQQSSGDDLHPSAPEQAGTSPYDDAAGDSAYGDAEAAYEQSTRKTKTAATATVPSGTTIDTTIIIAVHIHTAHVPDITVPTSTDEAMKSSEDTVDPQNTTVVMEWGTPVRECMAMVATDDTTAMEADDITDIADMVDDTDRATEVATDQVCTAGAEAHGCTPKDEEKRSS*
>H072_5158m.01
MLLSTILPSILLLAVGTEAFEGSLASRGKQISRRGGKADAASAIFSVIGGVLGNRIYQDYKYKTVYPMSQELGYRIEPTSYQYADDDDWLPAPHNDEIKDFPDWDYAYQIYQCIEEKQHDDPKFCVNEVSCCLGVDKACANLNRSFCENGQKICQWNPDASSITIGDHTHVVSKWLSGPVTRPDRKIRNC*
>H072_5260m.01
MHFSKTLLVSLVGFVALGAAAPAPPSNGGQVTTPKQWPAAKGQNAGFYNPRTKQWVPAQGENVKGYNPRTKQPLKRDDAHGEIEKREPGPQYGGMSPSQAISYAKGMLDAGYNPNTMQRWHGRQVDKREVNTKFSEQMEEMETLE*
>H072_5635m.01
MKVSTIITTLFAITTGVLAAPTKQLNTVVPPAPPHPNDNIFSLMISNKHQKDFDGWFLTLTPNFNDGINMIVPSLTGYDRFGLSQGGLYEVIPGTEAVLWAGFSQLTESGQIRPFAFANDGPQVFTFMEAMAFTNDGRLQIDGKSKWALCTYKDVIGREYGKVLSWLDQPFIDPFRKCDNVEIRRV*
>H072_5792m.01
MKILTLLLLVPATLSYPIIRRHTALDALAATDTLYTPDISLKPPVRAVAGVEGTSAVEEGGGFAPKAGEIVGAPYIQYPPHKTANPVIAVTEPVGATANPIIVATDPIEESTKPGAVYARPPISI*
>H072_5810m.01
MKVSVQVLTALFLASSVLAAPQIRARQVQAQPGAIQPATGAAPADIAQEAQPGAPGANPGGPPGPPDFSKAAYIKLMKDTGAPANIVTFLDTVPETVFTKLGDLYKQIMADPSKASTVGPEIDKMEEALQSGKTPA*
>H072_5854m.01
MKFNVAGFSLFVASAAPVIATKTTCITKKQLITKCSNTAVTVQVTTTVTTTVTNEGSNSAADISSEAEVATSMPTDEATLSCPAQVYVTATPSCLRDPPTCTPCTVTKTTQLNYDNCVCKTAEPRTRVIMAHRCPGDCVCPTEIAWLPNINLAECGGAPSVEPDTVRE*
>H072_6196m.01
MRVSIVATGATLLLVADVASAFDIRGAYERVYFYRVRQAERELLKIDKVKTNELKAAKACPQPCDFKQFLDTINKDPVVVPTGYILNIAADDNIDVFANNVRTAKFSAVVAQKKGKSHQKGPVPDPVITGAYKSSQVWGDGHGSDVGAESIADAFVKSADRIKVAGFKNIDTHGAVYAMERIYELRYKDYQSFFLEAMLAENNVNATDKVANHFLIPNVKDAQPVEYFKIKDDVDKRLIKQKLAYQKEAKYKAKGHRYIAEKAYNACIDMGGCKDAKTPDEIFGPAPK*
>H072_6303m.01
MKVSKILSITAFCASVRCSPLKPGYFPDESSVSDFELDAAVDDGDLVEEDALATTHVGGYPSNTDPYPDAFGDPFGFEDIPLATSYTDLQNAAGLAQFDDITDLTTGLILDDQRDTYPDDMGGNFKLADIPMATSYTGVYGYPKGDTSDQFDDVNIGRIYDPDQGPTYPDAMKKKLAWGDIPVATSITNLDDMPIEDTNSQYDDLTVGRMMGSGQSPTYPSALESKFTLGNIPMARSYTNLDGSF*
>H072_6328m.01
MKVSQVISTLALLVAAVSALPAASTSASNSVATKSTGMTKAANGTMPVISDDQVGAKDVEAKDDKPVVLALPPLPASGEALKAEFMKHMPASFPADKKKFFEGLKPSVWNDLLTIETEMDTSLKANNGKIDISLGNKLANAWEILFSKTVPDFTKLPTTEPKGGPIAA*
>H072_6539m.01
MRSFTLVFVASILAAVLGAPTGEPAELERRAYQCFVNDPDCNTKCAAGSVYINCSASTCTPIKGTAFGTCKCSCHY*
>H072_6591m.01
MRLTSLILLAATTVGTLNAMLAPQSAPPLPVGTKEAEMMTVIFAMNEWAKKIGIPTDRAHPLFPSLRGCKYDGIIWEKIRKLAGLPCEAEPTSKGPDPSGTGTILTPTTPITQSSMPTHP*
>H072_6623m.01
MKVATILAVFAISADVAYCHCPKAIQWMNKYNCWEKPGARIATVTRIQTQIVNRPGPTVFVTRGGDAATVTVTTTCKETVSVCPDNAYKM*
>H072_6696m.01
MLFSKILSTVAFFTMAAIAVPTPAPQAGSLPIFPKEVTGPQIKQIFIATIDEDTPEEQKVLTTFAESLPANVWDQLAVVENKVATELAKSSPDTKIVTQGLAAWFWIGGCRVPDFNNLPTTEEEATKDFPECKV*
>H072_6705m.01
MKYSGFLFGVLASSALASPLSITSDPGKNNTGTLETRQSGRAGTSGIGGYTPSTDQTFPGAYGLGTIEDRGGLWFRKYADEDVKTEMSNVALQIPAFKKIIEQNSEQNKLYAAGKSTTKKYFFNLDKEGFHANNNDPRHHATFRQWVVPDDKRPFSPGTWHVTKQGAKYKPGQTSDKEILSNLPKNRASITEGKWHKGEWVPK*
>H072_6717m.01
MKNQHVFIFFILAWWCNLHLVSGRETFSRRDGTPYKEEIPDSWVDRKLCSSPKGEKNVQTEYTESDINQPSKFLDEYLVPPPKEYKHRYIKRANEKEKSRKRPSQGSGGRDKAAIDEARKEKDLRSEYRRARTAGRRNVDYEEWRMENPAQESSIEQGEMVGFRILPNAYRFPADLKEWLQAINRIRVLKDETSY*
>H072_6811m.01
MLKLTILYAFSFLPLVFSQLDWGGVGVWYSLKSEPNFKGDGPYKSKLLHVQYPLSGSGGVCIYIPDSNGGRKVIDVKSIEVQNGRCYFWGPPGGDCNIGREPEAKFSFGPGYTLDASDSMAKLGTNDSRVSSLLCYS*
>H072_6893m.01
MAASVIILLSSILLMISFVLSSPLDYNLEPSRVLEPMSSIDSGSKIAALLEASQVFLRTHMYTKWENKGAPKALPCPKPTRFYQPLDACEQKSSVNRTGRRVIQSLSRPQP*
>H072_7177m.01
MKFSHFFSTVFILATSVSGITAQIRGSGNQTGAQVRQDWFKFAAPGLPANRRKVFENLQQKDWDTLADLASKGRAGDKTAVAKVGNAWKDLYAGKAPDFANLSAVLPPGDDGKLRMGA*
>H072_7327m.01
MKITAVILALVATVIASPAANPSELDLAKAIAPHWHPAHALEFVQVRPAQAARSPAITLDIPSVSATTAKYTKLRDSKTPAQL*
>H072_7411m.01
MRYFYISGIAVLSAAILYGSAIAQTETDIATVTVTSLSTINAVTTVASCGCFPMCSDVTWPTNAAGSGFNIIVSPQWRFHTDITHFSHAARYLCNPKHLQTSFSTSTIGTNMQGQHPNSPLPPGTDSQSQSIASLSTTAASTPEIRTLGADELLYLDRCKEYYIAKIRLIEVLSREIKHEMRLFPMEEHQSEEYLALRAQKRELSYLRDICFEKAIDIMMSA*
>H072_7413m.01
MRYRSVLYSVFILAETISVQAGVIRARDGDGAFALARRGEGEGAPAGPQLSMQEQDLSKRQEGDLIKRQDSDLIKRQEGDLIKRQQSELDKRGKHGGGGGGGGGGHHGGGGGGGGGHHGGGGGGHHAAPHPHHAPAAHHAPGGGKKHGGGGHHGGGVHKAAGGKGHPGGHKGPGAMKHGAGHGGKHGGKHGGKHVGKHGKHGKHGRKHGGKTGVPGSGSDSEGSDGSDASDGSDVSDSDTDSSDEGVASPVEEPEPTTLSTEVSSATDVATGATDAAPSPTA*
>H072_7485m.01
MRFSISLSFLLPVFTLTTIITTPSTCLSLNPLSYFKRAKNYAYPPYTLVAVGGNGYTTTLTVTYTTIVQWPIPTHGNPPSSSSILTRWKTVTKYKTLTRTVTTQKWRTVTKYVTRVKTQTQKEVSTVTVTVTDGANVSTMPTSTMSASTMSTSTISTSTTTEASTEAEAVSRVAFVPVGNAAKGWSQY*
>H072_7568m.01
MKVSVSLALLGVLSISGVIAAPAPAPQLSKVINDDGSINMTPDEPINFKDELNKNGIIQNATKNFETAKQVWGVVTDVMNVGEGIQKQAQTILPGGPEVPRNTIFGKWSGDCNEAVTTAVAFRHTPWIQKFVKSVSGKDISCQKGYDPCKDKGMVCIPMDNKDKKGGK*
>H072_7583m.01
MKFSNIAIILSIATSVSAAPHIHLFHGPGHRNGTETRRTDRPTMTWTHTGTWTHTGTWSMPTGKPTGKPPGGPFGGFGRPHDHDGKPSGTFTPTGTHTGMPTGRPTGRKDEGGPRGGKEHF*
>H072_7788m.01
MRVSVLTTLFSLGTMITAAPSLLKREDDIKYKEMLISSPDFGNYNEVAQEAVKGMTDEQVKWITKNGQENFKIVMQFLEAGADPTQVLDEFFTPNGSFKGELPKTVMDCIRLKKQFTIPSLMICRQ*
>H072_8076m.01
MKFSDFIITTSLIFAVSAVPMTGQPLEARGQLSMMNEDPSCWPPNPEPHCVPILTDDEAAEMEKNTQQLIADRERAAAERQARTENARKKIEEMAKEHNRKPNLMMEPPL*
>H072_8643m.01
MKLSTIFFAVAAICIGTSEATNKPCKEPINQLKKYSCHKKPSIQKYCAQYFPGQNTVLFNTVTVRVTVTAPADNVEPATVTKYVTVTPRAYKD*
>H072_8795m.01
MKFSTTYLSFLFFTITILAAPLSISKFEHKIGDASSGSDKSTPVGLQTRQFTDRRRFLRTPGIEEVLENAAELRKEAEAAKSNERRFLRLPSIADVLRYAEELKKEREEAAKANKERRFLRTPGVKEILEDAAELKKASEAAKETSKA*
>H072_9018m.01
MHFTRILSALALLAITATALPTIETRTSNHATGASLKQEFTTYAEDLDQPRKNFIASVQMTVWDQLADLQNKVNDMFASTVLNEGLVHQLSYAKGSIYECTIPDFATLPTTLIKPPNNCPAS*
>H072_9087m.01
MTSKFIVLAAISIGTLASPILEHVQPYMDNAVVVGGPDLPAATPAASAPFQRLVLISQCLGGTAGTTTTTKTTTKATTTSTKTTTAAAGSTGISSVVKGSPMGFAVGITGGKLYTHLL*
>H072_9394m.01
MKLITLFGYFTLLVASTVLAAPFPNPEAEAAPAPKKGVTYKGNHHEKTADEKAQDAANQQRAHDQERAKIKDEDVYGSDAYWKALHERMRNQNHR*
>H072_9417m.01
MKSISIILVAFAALAQCLPPDEAQGAPLKERALLGLGQPCESSDVCSEGLSCVEYLMGTITVKQCLISS*
>H072_10000m.01
MASNYNGRFFFSFLYFIFGSGDLIFARPAAYNNAARGFVISLKTPASYNYPLRTTPTPTKPDRDLKLNTLPDIQKDSAKDDFIRDKPIIIGSIPTPDKLSAAPISAPSHDPPKASSFSVVINTPFPNRVRRQDAGQITPAPDPANAESPSNSTSSTPQTVWTSMSWIMNWDDNLNAFVSVPMFVIMYAEPTSAPPAGTYPHMEPYMNPSVITMNLPAITPVPVNSLEDPLVPAEEGLDFVGGVGL*
>H072_10463m.01
MPKNRNITATLLVAMLTITATTAAPLSKPITTRDLQKRASLTTGAELLPPSINLEELLAATGGQTDGTSDSHIQGTDNIRNGLTNFDVGNVVEQIDLNAIMLGV*
>H072_10851m.01
MPAMLRILLAVLYLCTVVLAIPRIAPSGDQISLAHDNARDAGKIACEDGESLCGTSCYDPTEAECDPIFESLTKFGPWVAQEKKKATRRGKNNGPKGKNHDIKYNKDAMRSAGIKASKGGDL*
>H072_10918m.01
MTNIYQLLLLISTGLSVWATDASTAQKQDIYQPPNCFENTCLPGAELDSDWYYWCHRVSSYSQNTRSGQSTYPDFTDDRLDFQKNCTSEDPGLVYEQLYKACDCKNQFIVTASPGLVPFFPSIKTATFLPRPTTTSTSNEESTTTRTSGPIVINTSELIKSIVQGGWVDGLRNLSGWAAVTTIPITITSGTSTYTTYEWNYMYNASAIGWKAAYGLTAPYNNGTSGETTLALPPDSSDPMTSPTPITLTTFLTSVTGTAMPNVWDSKIISSGTSESGMSVTTNPPMTAKEGFPTASSA*
>H072_11014m.01
MKISFLAIFAFGITLASAVPPNRDPSQKPVGQPANASLINNTNAQKAIELKNEIVKGLPSHGGDADRTRFFASLPVTVFGKLLLLSDAEMKKAFASLMRKEIPANLKG*
>H072_11036m.01
MVLIFTLTAALALTSYVSPTPKPATKTTNQPILVPPHDIPADVLAEREKQIQSKYLEYTHKFSKRSPRNYLRKRDDQEWDETNEKKEVPVSYLQEGITDMCNTLDNIGRLGGARLTGVTPSRPEPSEFFDEWQFYDTSDPTSGMVNYFGGVKDGEIKIFTERIEYREHTTRAHFPYTTRENEPRSVGWWFQKPIPQGFNWNDCFDNYWAIINACERVGQRWWGSTGGRNNVTNNDFRDFKWVVSCIHVNKPK*
>H072_11361m.01
MSIRTPADTLRKPLLLFGFILLMFILHRLVNLGSSPWESSLPEFDNGPVSASATITPTDTLSPQPQPTAVLLEAPEGLSISPTENSELLGESSNPMVSDEGESKGGIDTLHALQDPDAEETEPATTTTTTAAHPLRTLSHEELQKLISEAVRSALKPYEVLLKDCKKSQGL*
>H072_11448m.01
MKFSVTVLAVFLLRSSVLAAPPTAMDGRIERLEKRVTFRSFTNALSHEKEAKLAQMEGKMKGPGWARQEAKPADLEKTPAMGRLSKHMTFKGDKDTPSPEQEKKLAAMEAKFVGLKKQISFKSYTYALSPEQEAKFAAMEERLVGLEKRMAFKSYIDDAEALTPEQQAKLESMENKFGGMDTKTRPDDRIPSTKEVRPVPVDVNKTHFIRPARLVKQIEGSNIKFVEMQQKFTDMEKKLAFLERKLGKGINEIIRID*
>H072_11551m.01
MQISKIVSVLAVFAATTFAIPMDPNYQPEIAARAVPVFGSGINGMPMPATGTALKAEVIKMRPPNLPSSIRNGMSGLPQSTWNQALALEKQALAKTQSGSTDKTLGYQLINMWSLMMKGQSPDFKNLSSKPPAIPM*
