# Supplementary material for: Kingdom-Wide Analysis of Fungal Small Secreted Proteins (SSPs) Reveals their Potential Role in Host Association
Source: Front Plant Sci. 2016 Feb 19;7:186. doi: 10.3389/fpls.2016.00186 (PMC4759460; doi:10.3389/fpls.2016.00186)
Supplement: Supplementary file 11 [file DataSheet1.ZIP › A.pullulans.SSSPs.fasta]

>CE5137_21604
MHPYILMLSAFPLLGVYAGCCSAASSYSDNLAQLGVAKSTQSSSWVAYASSRAKRIRISYLAVSLGRLLASSLVDLHFHLATHGTSDCTHPLAPLIIHHPSSAVLFSFFDFVAWDLEGGLWGGFEHQGTKHRGGRARTNQIETTTDTFDRGSSKGQDMYHMSITECVFSREKA*
>CE6887_76
MAEIALLLIFTCALMAYPTSACVRVVVDITKRQQFIICLIRQSKLLSPSCCRKCELEKHECHDSELRSRLSKGAFELTTVCPSLPLYTHPTATSSSPSLYRQAVVAQWNGANSCLAPPGSNQRSLVRFTASTAYES*
>fgenesh1_kg.1_#_363_#_Locus10065v1rpkm1.67
MHFLLLFISSPVCFCSYPADSACVVTPSSRAHPCLSIAWCGCGLALEYVEQPCVMFLHDDHDETPTSSLLHVHAAGILRSCLISKVSTYISTLPLKAVVQGQARLPLRNACRVPYHTLSTCDRHDPTNIDLSKVPLNAPSKASDSCGQLTPPPRVTEHLACLYLDLCQ*
>fgenesh1_kg.1_#_504_#_Locus14752v2rpkm0.45
MRWPKYDASLSCCFVARLSAAVRSTCLPKYIKSAYLPLHHAKTLSSIVEHAKSVKQQRRRDNIPSLIKTLC*
>fgenesh1_kg.1_#_513_#_Locus7607v1rpkm6.16
MQNRQEASSLACSLLPTSTLCGTWGYMLGLRSTAIAVWRGRAAVLSLAKQDDSYPLPNLLQTCETDTAFFPWFSASMRPVACLQLTGRIYICIALRVLRPPIAYTAVCHTNSMIQVRKLMCS*
>fgenesh1_kg.1_#_649_#_Locus8801v1rpkm3.10
MALIKKFIWLLMALVALLASSHYEAIAMYQTMSPSRLEKLASSSAWASDEPPEYVEPPLKTPFLITPHETPFTLLKQLPSHYISANSLTAGSICGTDKCCRPSGNCDKDYCYPCYCDEDLRYLETGKRKYSLLDKQRKADRLITMPGLSGRFLIPPGYIFEYLDIISAQQHLIRLAAIAHVDEHMFEAYMAAAFFEP*
>CE15850_221
MASLLFLRLWPAMSRLLSDTHGLMNWGNEMIHNSFLQIQVQKCTYLQNSLRKLFLEHPSSKSQVIVPVCMTIVSCVGLSPSNDSLRGLGYMSVSSSVKRLPPLN*
>CE17166_43
MVELSGHRVPTWSLLMVLYLRRVRAASHTHPCSGRGWRGLWIKMQAGDPRTSWRQGNACVVVGCVSEPSVAYWVRRSLYSCCQRLKVFFSLPSPWNAMR*
>fgenesh1_kg.1_#_819_#_Locus2405v2rpkm0.00_PRE
MIYRSPRVCVLSSCCSRSLTSCRPSASVVVRRQRCPAQRKSSSDDKRLSKQEVVSKICPKGFFATLTPDRVATLSRCGRGASGVATHDKSTRER*
>estExt_fgenesh1_pg.C_2_t10353
MISQLSNTFSNKMRLRPLLPSLAFAAGLIIAQLVPDLSELDDCIVNCIKTKTPIDDTAEDKQFGLFCNKAARRWQPWYNAVPECIREDCHSRPGYMNNENRYKKWIHDFCVDGSPPTTAFAPITTVVNVPCLESSAWPATGYWEGCQTSTTITPKRTQTGGSKMPRPTGPTKTTTKGPIETLPRVIPNSDPCMINGWKVC*
>gm1.1447_g
MRLSTYLVGFLATASAVLAVPDLSGLPREIQECIVGNHNLDWTWIGSYHWENLSDEEFCKIDNVYPRTETKAWWIGGVFPCVCARNRFSWQENRIIMGKWATWMDEKCGGHNIGQKHGTGKMCKRQP*
>fgenesh1_kg.2_#_400_#_Locus10063v2rpkm0.00_PRE
MRPTTFFLAALTAISTTVATVDISNLRQELQNCMTGNHHVGFPYLDPFHWEDCSYKDFCKSHGKMRSWWKNSVFPCVCRNNRFSEVDNVVVWNNWKDWMDATCNNHDIGSASSRTKMC*
>fgenesh1_kg.2_#_511_#_Locus7892v1rpkm5.22
MPLSCVLVIIAGHSQKPLAADITTTYLHKSSKRAPCSFIPSVTKSQAALDISQVPSSLRGLPLSTFRRDNCVCTEREVSSQS*
>CE93341_32
MLHKACIVQIFCAAILPCSWQDSAGSHRGHLAGFEKQTLLQQQRIIACYRYVKMFSCVSIYACRPPVKTTRTPNNKRGNHDTSRLPTFPPMRLSRLFGHSHFVVTMARYQRHTALSMLKRSECTATGSGLMTNPTIGRPQAQ*
>fgenesh1_kg.2_#_610_#_Locus11981v1rpkm0.85
MKLPTVIYSLLLALTTTTIALSTGSGGAAVQRQLVFGAPCVPKVIGSIPSFDHGKSLDTPFRKINETIKLIPFPHERALDD*
>fgenesh1_kg.2_#_643_#_Locus14560v1rpkm0.48
MKLTLFTTLAFAVAALATVNPDTFATATRVGSVEMRTARTSTPTATFAAPEITARAVIGDPVSTGKGDKETKGKDTRVIRSYSGWNYSCSGPDC*
>CE124785_756
MGSLYFSRFSCFLLAFTSLLLSAQALRQGSRAFFLTLCTFTTFSDTRSFRKQGEGSIIHHRIGSGARRTIGELLHVCLTSYINH*
>estExt_Genewise1Plus.C_3_t10144
TFSLGLAVTSAPLFISHHNLLLQFFAASVLCCASTTFHSSWLEQCQRVPLIPQRVPFSRFTSHHSSHHRIELSLTYRVR*
>fgenesh1_kg.3_#_99_#_Locus13532v2rpkm0.00_PRE
MPENTISPLALLAGAFLISAASFPVQDPDDDGVEWLSFSYSSSSSSSSSSSSSASSASSFSSSASSITSDPKKSSNVKVTRISKFTTKIAGWFRRI*
>CE127633_129
MPCFMPCRGTQHLRPRRTFLLFGLRTVIPAGQWPLHGASIASVPSFSNAGQTGLPRTFTIRRFTSVAKHLQPYVSRATSNSLCKVSCREGNSRDQSRLRWRKCENKGSIRAGGDELVLPSICYDSPKRLLRCNHMHDYGSVAATQRNVHPRTGAAWKPPV*
>CE128630_32
MLFPWLMIAIFRFLNTPMSLVQLSNDCTNACHEQSNLLSSTCFALPINRNAVNKYSKWKRLTTSVFLCRRLVRTRSKSWEPPLPRRRDIDGHLKFHTEICHAFFYPEIYDGKDLQMSDTATWQNGKTNNPSSGCILPLPFLPKNINHMESYPEFGGI*
>CE131451_24
MYDVREGVCIVFGGSVFLEALHASPCSSRQSLHKYWYHCSCVGLSFDSNPLHMAVVITYYQKHPSTTRLSQYYDSRLCTEEPVSSHAPPAISLY*
>CE134532_644
MNLFLRDTAIIVYLCVLLPFALHANQHSQRHIQGIQGVPSSSGVRSFMSSFNRLPLTCKNVARTPDVAIESIEMMSKKGELPSQGMTSCSSRYESAFERNLLSAMLRRERRGLGKEKKSWWGNAKFGDSRTAGTWKQCRQIR*
>CE157188_21
MPSFTYSSLGGWTVLLRLRASPNFEYFSSFFTRQRTLLGCPTNLETSFPVPSLHDNYSAKPCLQRISRFATNICLRLTMLVSPIVSLSEQAETGNTQQPYPSSVPISSCCLNPQQMTLDLVPSC*
>gm1.2565_g
MKASIVASALALCAITPAFASPILDARAAAPACKPVYITKLTPAKPVTITAPGKTITVPAPAGAAGTKTISITVNKPITVTAAGNAAAAGKTITVTAAGTAAGKTITVTAAGNSAAGAKTITVTATPSAKTITATPSAKTITVSAKASTLTVSTTLTETTTATTTEIATLSVTATKTITVAAGAKATGTSGSDDGSDGSDGSDGSDDSGDGDDGSSDGADDGSDEGDNEQ*
>fgenesh1_kg.4_#_79_#_Locus465v2rpkm18.66_PRE
MFPTLSLVAFAGLTLHLATGSPLPPSSFPSVYNPHPSTTSVNTLVRRQYNEEDFNDLFDYSWPQQIIPAYDAEPNYKQIVSWPGWDLFSGMPGTYTPFNEFIYAWRDSSPITTSGPLQGPPPFAATMGVADADDDDAPTSGHSVTISAAKIQDAMAKLLADPKAKAWMVEGLVAMGDDELMEQVLSSQAV*
>CE159595_125
MYELYPYWSGCTALASLATRCLAAETEQATSSQENSGEGSRSQGERSSARCPRLSSTQLRSSPPVSSSRPHSNG*
>fgenesh1_kg.4_#_140_#_Locus11260v1rpkm1.11
MDIRYVFFCFFAPLFFFLVLFLSTKTLLNVFLIDEIYSQVIPQVCRDCDIIPVMYEETQGVPPAKEEGIRFPPRQLEKRDVEMEMEADVEMDMNHDPNGKCHVRKELPKCQKKIKKGYVLSSHFLLLTKYSRSGGI*
>CE160110_20
MWRCLLPAFASFGKVGVAQSCRFTLGRPSVTQSGDLGLGAYDPLRRIIACWSHALFVSLMEFTSRRGFGDDVVGGKRQRTAPSRFLTDQDLPHENNRNRQPSTLFLPISSSVFLADDKSHNVKQSCMTRS*
>fgenesh1_kg.4_#_477_#_Locus7444v1rpkm6.78
MRVKALLSLVLGFAAFISAQTVECPAPQCDSGDGDGQYACGVCDPSDPQLCVIGGIQHACTNAGDPNYPNDGGGSCISTCYYFTGTAGAGSRDPYTQCC*
>CE172857_45
MAFPTLLLYLPASLLLTRKSASHPRPPLTTSPLLTEGPLLTANLPLIASYKLWQRTLPRWCLLLSSPCHLLRSQLLLAASKPQAPPPLPAGSPVPGAAQTNPTSASELHARSLTTKTLYISSPCMVAPETCCRIEPGPPSPCAKTSTSAWFKQDVKPPGWPRSSMLLAGRALTKQSNIFRGLRKGEQRDTAEQH*
>CE178548_174
MHLKEGAGVRFRGWTFWTVLFCAFDQSHGAETYQSRDRALLDSEFSYHSLSLADICAQLVMRSEKGEHHRSYLVLRFVVSNTELNLEAKIGTYNMLQRDSAEDRCRCKRAVGKTVRTRLTSESVIRNSVKN*
>fgenesh1_kg.6_#_19_#_Locus11860v1rpkm0.88
MKISSTIALVLLSGAAMVAATPISSQTNSAPSPTTMKMMKSIMTRPGRHIPVMTIIGTDSEERRTTSVAVDVAPTSTSIGRGIPVVPVHHADEKEKEEDIGSAIPYVPIHHEDDGGLAFPVVPVDHHTTRTTTGTSHLPKASAFHKRSGQ*
>fgenesh1_kg.6_#_21_#_Locus13630v1rpkm0.58
MKLTIIWFSIGVTALAIVAPASTNKYDVQTDLTTILARDSMAPSPETEHECMEACVDAAL*
>CE184027_89
MLFGVIVGRPRDFLFWLLSCMTSLLLLRCRSSKSQISVAPHGHNMSRDDDDDRFAKSSSIVDDQSLRVSRGKGVEKQVYRSSVKPMEPSCQSNRIWICARQLSNFPESSTGWANKPPRMKDTFTFQTRPMKLLPSPRSIALGWLASTAR*
>CE193207_1844
MSRRDQMPSSSTSSISTCLSAFSACCPLVSPGPIFSNSASFSISSATFLASL*
>fgenesh1_kg.7_#_146_#_Locus5216v1rpkm21.52
MGRVRKKSVLYLLLHISTEGSGSFVMQHNHLCKSSRRLGPISLVKACRSRHILLLSDCNGPIYNSTGIFCRQYTVARDLDNVWTLMCIIRCSMSI
>CE196472_680
MEMDGRDVRGESLGCACSLLVLVSCQVRTSHEMPRHLKLCNPDAIERHRSYVLSSPSINCCLSGMYHKHIPTDLDHG*
>CE197140_256
MQETEATGLGERWSLLSRAFFFCFCLFALQDCEACEDQLTTHDTSVVACGHLVNNQTSLVQSASSESHEDSRFRRRFTRSILASKRSHPCRQLEVPSWMSPNRFG*
>CE197521_878
MLSCFRCFLLSLDVDAMSVESRRKQRIMYAHATRAVRGAGEVSLSLVDPGFDDKKCVSLVALGETVCRCSQDSSGRDKEARKQF*
>CE199333_8
MRAGFVKACCPSHSHQLVLWCSWLSLLSNTQAVPGSNPGGIISFAGRSITYGQRVLLFVQDVALFCNASSSFNCSLDRMAVGVLC*
>fgenesh1_pg.7_#_429
MRPTKYLLALLAATSTTLAAVDISGLPHELQECIEIGGLNTDWKHYGPTYNSEELSIDQVCNLENPHPISGSRVGSWWRDVIFPCVCQRNKLSWTDNRLIKGKWATWMDKNCGGHDIGRGAEGKMCKKQP*
>CE201926_16
MIPRSKLGMSQETKHFFRVRATFMCVCLSRARGTSLGCGRLAAVPFPRSAFCGEEEARTCKCQSRCPATSCSQIIVTARACLPMRLRELCVLEPEEKRAAGQIK*
>fgenesh1_kg.8_#_157_#_Locus12558v1rpkm0.73
MVRNMSSNSVRAPFTVFTTLLCHLVKPPGAAVSLARTIRYAWETRPSSHDETTLSTEASPPSFYHTAAPCQRHGAVSSARDCRVST*
>CE203543_103
MLNVFVFVLFVNCVMEHHMLTSSFLLHCQLPRTPATIDSKASCLYYNADIARVRKTAPSCGGIQTEVGLM*
>CE204381_11205
MRASVNQENAILCHAILCLLTAKPSWPTICHFCHLSSPSPPDARHPFLFLPCSVVPFPTRSAMHRLGPATASARSEIKICPVVLQEELLVCGVGVPLWD*
>fgenesh1_kg.8_#_234_#_Locus3418v1rpkm43.49
MTFHSNSAVPILPSLLSLFPLPCASDDPAVLFRTHPSDAARRSCPSYLLFNARSSERSVGRLNVCTGEDGGALRRFCLFQSAGERRDLA*
>CE204990_80
MATCVHTLTLFLFSPLLSSSLLFSPLLSSSPLPLPPQKVLVAKLEKHVSELRCISMSSPCVSCDAEGGCRVPESLLVSQEKPAQVTNAQTSASLTKKIK*
>fgenesh1_kg.8_#_367_#_Locus15685v1rpkm0.34
MACSRCVPSLCSVLLLMRSCSVIHVIIPERIGYHELTDLPRSNPQNMCFLTRKRKVRMNSSNSSHYDTPALRT*
>CE209073_177
MHFNPVAILVGWAVTLSVAVPLDSPVNHEFVIPAVEHADLATMAAITFNNDQALNLTAMFPAALEECLASEYPVISCSNCPRRYNATGYQIRGKTVNQICRQRRRPKMSSSRPFRTFDKYTYHKIRECGQVVEGVDTEPLEHLFWKINHRCHKIWQKGTNQTLSAEETAQADFAAETDHARRMKATNGLTAWNGMTLMSDDEKINTSMFPEAVVSRFGHSW*
>fgenesh1_kg.9_#_24_#_Locus10773v1rpkm1.31
MMEQARDARHSKRNTTLLCLFLSNLVATRPPHDVLVSIINRAEKKHDSFVQADVSRSHRRDLFDLLIAMCWLGQVFFPK*
>fgenesh1_kg.9_#_302_#_Locus11108v2rpkm0.38
MARRPFNLVIWLLSKYSGSLASVQPLLGSDTAEQLWGDECDQHPPQLDPQLVKEFVDLLTYAARTALMRNG*
>CE217013_12
MVLLWLLMLLLVNTGLCNVARSYKGFDSCSMYAYGSTVLYKHYMYEASGCRHRVLHVSAVGSALSYGLLELQGTGNITRFELRQISTTVECVEVR*
>CE21368_33
MIASAAHLLCLQSLTPARSSLINVLPSSRWCKHPYPCLSSVNNTTFCILPPRRVATEDPYIDLIGEFRRSSALLQLLLTKLHCIFLLQHSHVGGVV*
>CE26026_432
MYLSIFCIIFILHGILSNLVGKKQMAKKRSIDIELPSAAEAACKRVPIPCKPPTPRSWYVKAKKGK*
>gm1.5830_g
MRPTTYLVGFLAAATAILATPDISGLPQEIQDCIIGNHHTGVDWMGKYHWESLSDEKFCKIDNKWATWMDDKCGGHNIGKGAQGKMCKRQP*
>MIX3397_465_87
MRWLLVLRLWFERLRQVKSSEEQREQQESGMLFVLYHKGSKSLEIDHTLKETAIDSFTCSAAFLHSDVGWSWGCVTLSHPEIWAGRS*
>fgenesh1_kg.15_#_97_#_Locus12128v1rpkm0.81
MNSHALSYIFALTPSVNLAFTCFFRTPFTSITNILPNPRLFPSLPTNASSLGLPVVQNLLSLL*
>estExt_fgenesh1_pg.C_160016
MFKTYYTQATMVSTKLLGSFIAYALASQALNFRIKAVEHSFFSGQPQLAPSAAMSADIMTSESEDCPDGNPKDCNQHQFLFGEGDFCASTADSPLKVCGREFNLQGHEPTCGTFRANGDPTDSVPPEGESVDYGGDAEALTCGLGSRPRILSCVASMMVTVERGVGFVPDGLGGSFDFVVCDLAFGSVPT*
>CE66612_224
MGPSLSLLSSISTCSFPPSAFAAPNSPIALAATVQLSTDARCFRSIGAVQFPVPHHLLAFPQRMCRANLCETLFPPHALSTGLMAITCVQSTLHHIHHHHHQTNVHA*
>gm1.7517_g
MATMLLNTTVSALGSPSSPLSPASPSASHTAELHPSQEVVLNIIFGTLAVVLAAIAVLFAYLQFRKPAVEVMNNSDVESQTGSDDQSRSIIRYGPNHNAIYPAFNSQTNRLLGHASAYEMASLFLPRARVMRNRPLRRRISHRRRGSSSSARHPTNQVTHRASVGAMNRTAAFSKHFSQRHRANRALRRMRVMGHTFAFLGRAGLHRRNSNL*
>CE68992_25
MHFYCVLHLAANLLLCSKIMHRPRKESPSMSRRVCFVFHVSSKHNVRGSIKPMLCLCSCCQADDCLDS*
>CE74407_25
MSVPRLCCLLIRIRAVFNTLLMFPTTMSPRCSNVLRVPGPRSRIEEDVVPHTWLSDRWSHLQVVHTLHGIKALPAASSYLGRRMPQEIRQSKGFGRRPRQVKRSNSVLLWSQRHTLTSSQSSSTVFLDYCTKRHLVFIHCGLAPSRYSSCIGLSQQVHRYLLERLCPVRPTSSI*
>fgenesh1_kg.19_#_47_#_Locus10502v1rpkm1.42
MPAYALFFLIVQSILSAVVGADEGTCQLVGTYVCSFRLRLNNDWYRTDRLPGVGILLHHYVSRRSALFVRCFLLGAQRLLQRIRWFGFLRLRKVFVVYVVRGAGSSKLWQQV*
>fgenesh1_kg.19_#_49_#_Locus5554v1rpkm18.41
MKLCNTAIATLLVFSPSVLSSVCPAPQCDTSTGYLCGVCDPNDPQICTVGGTQHTCQKSVDGNGGGSCISACYYHTATGDSIGYEAPYTQCC*
>fgenesh1_kg.19_#_60_#_Locus2092v1rpkm77.93
MKLSSITLISTIAPLVVFATWKLDARVLAPALGAIGYVCGTGNLPGCIITAVSAIILTAISGINQGTPSGTDGSPVRRGEGHSIKHYHSDGSVFDFLNTTALEKGAWHRIITNGVELLASKGDDGNNMIKASLIPKGNVKRAEDPNAIQEVTAQWGNRNWPVSNQWSQEEIDNMASQLLNTDNLDAQEYCSTISDDTDDDRFDLSWTFDTTNHYHNEFPPPCGF*
>CE99287_460
MWKRGWKRLVLWFFLGKWQKILSCCARVLESRNRLIENDWWTLNIGMPSSIPSCPPHELNSDMHPCGVWFRPSAAFEFSSSQLILCLGGRSKPIIVNSLLTTLEEVEEWRMYPCICRSLLGMC*
>CE103564_10
MRQLLVSVSIIGGHGSYVELELVRKFDHSHILKSGHALTSSFARLHEWPNFLKTRLASRVFSNMDNLCIHLTVQDACVIIGLEDGKNVIRTICLRESLRPDLERSVRAVFGPIESPNPFSPSLIDRMVTELTPLLTRRVR*
>CE103592_107
MRQWIVRYDALEDTAVFALFLSHCCTILAASYGRWPVYPTLCCLRLSIHKYVFRNSRWICSTRPWVIFCPRMINVAESINSNLSLV*
>CE104075_33
MRQYPSLYSSPRFLLALWFNVVVSIHLARSRVWTTQHNPGESSSGYRAELATGQMEKKRCLETRQKSKQKSSPFPFFSMSRVFKVCADDPSTRLYGLALNMSAENGSSHNGFSLRFSSRWHKTLKPRVFFARSRL*
>CE104169_53
MFSPKRAYMWKKTPFFGAFVCCCCLSDFVHAARRPCQASMVGLRISQLVMNVGISLGRGSDDQAHEQGSTSAITLPAPIKSCTTELSKG*
>CE104955_31
MSTTDDVCCALLLSAPLLQLTPGVCSVVSPQSRARSTSILLLRNPTAYLPSSLSSTSTFPRRHDEESLCRHQKSASERIPRHRDLHKRHCYRCCYELRNLLFSRY*
>fgenesh1_kg.23_#_31_#_Locus1529v1rpkm109.33
MGSPPGTSLSLANFASAAASPLSAVSSSPSSTSSTSSRLFSLGTTPRLLLFAAAAGPPLVAVVEASSSSSPPDASSSSSRSAASTSSSSAADSSSSSTSAGAEAVVLRFLAEGAAGLAATSSSSSSEATSPSASEESYLSCQLVLILAAELLFLVHQGLLVNTACGINGLMSWKERDVLATPRR*
>fgenesh1_pg.27_#_80
MHLQTYLPAVMLALSASAVAGSVAPTPTTFATAAARNLEPRQVVTVSQDNPPKHSPIWGPVVSKNDVLLSRSTLSNWFTFLEMECEGFKWEGDYGLRKAPDCVFHHTGRMKQMCDVIERPDHPLCMKEYVELYAPKQFKWKTGGDDEVPDDVVPVGDEPVGTPPADGGEDA*
>CE120980_30
MKFSTALASLIAIASALPTSTPDLLATTDHDIALLALVQAYLTTHQSNQTTSTSTIPTNHFFQASILPNDTRIPPEKYDEKDYPPKKCDEHICCAETRCWRISPPQVTVNATVMVDMAGMMSGGCHAGRCCNIEGCFGGPEK*
>fgenesh1_pg.28_#_64
MQLTLFALTFATLAIAGPINPYEVRTAIKSTPSMPYGQGIDLLTTPTAVVVKREEAIEPPQADAKGCGQCGCCTFFSCYLRKDCRYGVIDAEVGGWELGWIEV*
>gm1.9265_g
MKSIFFFLLGLAAMSSAAALHPTDSQLVDIPEPALSAAHSQPSLQPRQDYDDWHEDPSIHHRFTKQDAKNCHEPCQVSYHHQLRIWECICL*
>CE122324_193
MRSVGFVVIWGLFWLLIGLSSLFPGRNSRVGGDIFLWQPRLGFGMRVPKADHGRRKKPDVCLQSLRLSRQPQLSSSLLRQPPQLSTPVVVLIGINILPSDVDFPLAHDAFARGCLRSTFCAASASISINGSSKHRALQTSAWQLQARILPTDAAIFFHRKTCI*
>CE122415_21
MLTFQPFSLLGLLHHVSREVCLSCTSLSAPSLPQRSSLYISHLVTAEHLLEYEKEASVPEMAVRDVACHFTILQAYAGTHVALAETHSKTLRAKKVALNVEV*
>CE141622_239
MARGRGMSFDCLTLGHLLSLSYVLLSRDKRPTNGHTSTPSPSFGCRSVPVSLSRVWSSHWFFPSFRLRVSCCRTLLRLVSTCTLAVSSPQPTLFHYDSASYLPPVRCFYRRPFLRNDISRGPFHLSSASSAPVVF*
>CE144095_116
MWRLCATSASLGVFSVRIILCSFKASSITQKTAIIHRQPPVTCPSRLLPNCKNVSERCQTDAPSADHCPGWCCKRVSACSFLNHKAPACPDTSLTLIQTARSSAPTTTQHELYFISSSRLHPVADHCSPFFLQHHLFS*
>CE148065_2605
MRSAALLDGLSCSPVSSSQESRAISIYRAYGACSSRSMSPYSALGRTGFTYLSTSSLHEPTSLTIQLAECRRISHSRRYPLRACQVAHLWSH*
>CE155389_90
MVVLSCLLSNNFFPPWSAVAGSHSLCSSSSSRCSRLKHSVSTVTRFKHSHVVTCINHPPSYSLSSPPPITLSNTSPSHTATCT*
>fgenesh1_kg.41_#_4_#_Locus8186v1rpkm4.34
MKPSLITAFLAFAISTLAIAIPSPTSAISTASPSSILRSAHSKQTDDNDKPGKSAHECDEILDECKKGARTERFCQEYTCYKTKGACYSGHCDTYPLARGLRHNEQGINDLTIAAPTPTTFATETSSASKAGDSDVDEGYAPRPEDLDDDCMRTNDFLKQFKWNDEDSLKQSEWNDDTPRPEDLDDDCRRTNDLLKQFKWIDLEKKDRN*
>CE168790_152
MIPTLVHAHYAMTVWAVRLLLLPVLCTSVSNANPIQGAQCVSPSVHLPTLWSHLVWLVNLIIVSVSRQLFRLSTSISPTTCPLPLAFNPLSFIQIFFPDLLVLRLRPRNAHFGLRNSV*
>estExt_fgenesh1_pg.C_460019
MMLTNLLSFVVFLLSFTLLSRGAEYTTMDDLSLEYLAASGGRQGVHAIDNNKLIPGKQHDFQPEAWDTQWLETRIPTRGFEDIIVTPTPMPTVTRMIANPEDPEDDDSSLPSSDIDSAVKHIYDSFSSPEESAFPSTSISSLADSKNYVASLRADDKILPVMIKKEGMGAMNHETWDDDTGAWVLI*
