# Supplementary material for: Kingdom-Wide Analysis of Fungal Small Secreted Proteins (SSPs) Reveals their Potential Role in Host Association
Source: Front Plant Sci. 2016 Feb 19;7:186. doi: 10.3389/fpls.2016.00186 (PMC4759460; doi:10.3389/fpls.2016.00186)
Supplement: Supplementary file 11 [file DataSheet1.ZIP › A.oligospora.SSSPs.fasta]

>AOL_s00004g51m.01
MKIFHVLLATIIAGVIAAPSPRISKRTNLLARHECEETPTNCDSHTDPENPEEECLFCCADAVAPLGADCHLDGVVSCDTQNDGPGLVWHCDDPHRRMRS*
>AOL_s00004g112m.01
MTPIPHSLQPRFLSSVFGILVGLALAKGQEFPVDEHFHQDHVDLVVDIPDSVTITHPNDIPVGINVSDTVDTFGWIICGAGVIIFLMCITCAIRHCRRERAWKREARNDEENGVNELATFRILGGRFVNDVNNEGSESNENKEGGLREGDGEKPPPYSSQFQELPPYTSSSIHG*
>AOL_s00004g175m.01
MQLIHFFSILAVLSGALSAPAPSLDDHKPTPAKRDPKFPLINIVYETTAPIPKPRPEPRPIYGNPRPEPRPIHFKPIVHPNPINRVAWPVIKPRPHPTPTKPYGWRGNGKLIGGRSAAAVDPDKPVHILPFPQYTGPPVTEHPEDPEEQPEPAPKPKPTTTTTKTTTTSTPKPTATPVKKHQSWKWPAKVRPPYYRPWYGVGDNYEGPRE*
>AOL_s00004g461m.01
MKFLSVVIGASFLVGALALSRSGDTLGIQNSNSPQRGVIDGISQAIRTRKPNGSRPKNRIDVFTKPRSCSNQGWFCEDNDRCRYCNGVCKIKEGKDYGKCVDVPRPPSCAKEARDCESSAQCAGCDGICQIEEGENTGTCVDKPQKCTDLYTDCKTSDDCGYCGGTCDILEGEKFGLCIDREENLENAARSLANKIIIVITE*
>AOL_s00006g401m.01
MQKSRSPVYSTPRLLFIFIQFLSLTLAIPCYIGASDSLTTEPDATSTISEPCSVTESIDISSSNTTISSSSRHPAKTTTLINSIIRSPTAIPPLKNNKINPSNLSAPIKVNTTAVNSTPLKPNLNLNLSNQTTPNPSLHNRPRAESNSPTSIYSTGGFYVECDPSQDVYENFVPHSHIPGITPEHWPDWASSDFPHEDAITTIQYEQSKCESCHCDENGLYNVPPTGHPDLRHCPDSDFLNNCIAMYGMF*
>AOL_s00006g489m.01
MHFSKFLVMVGATVASAASIPSSPTAHFYSKADLGLKQSNKIVKRGLEAAFKLEVQNGVNIGKCVVGLFDTTAAFLDCESEYVVTFSIGACGVLDSSVGRPGIIGFPDNGWIFYDGTSPEITGCSLGTGDILSCTTAYDPSSYVYGYNVFGVTNNYETLVMANSAIVDWNNLTAAQAPGGEEITLKAIAP*
>AOL_s00006g506m.01
MKAFNTLTVIAAFICPVFTTPVAVDGAAVLEPRTNYEFYSWASLGCPGAANVKRFTQNRCVALPGVSTKLATPDGSCTSELLSMLDARSDSDDILN*
>AOL_s00006g518m.01
MLRKVVVVTATLGAITSAAAAPVAGPEPAPVTQPKVVAGYNPTPAPPVPQQPTYWQSPPKPYCGDPPGRGSGRGRGRGRGGRGRGGRGQPRGRSLSHRSSGLYEPSEAHTSKGYNPEPSPHRSKSRGHGSRSRSRSPDGYKPYQAKDYKPKLRPESPHRSKSRSSSGSRDRFESPHSRPGSACG*
>AOL_s00006g547m.01
MYVPFLKALLLAYVTCDVTASAVPADNVELQERACLEFGTCSSGIKLSLRIADKSASPVVNPEFPFIRVASPPVGDSAAKLGEGHG*
>AOL_s00006g561m.01
MLFRLIAYFLFLVLPCTVSAAITGVVKNSKFAKSPTTPFHIPYSKCAGLATTYSLTSPATGAKLYTKLRTNVWLAGYSLGCTTTGGTTGCGGCFQAQNSNGLLAVWFFVADYHCNILEIAQGAYDRLNTVSGGNFNSATGLVSVAVSNCVA*
>AOL_s00007g248m.01
MHLSSILIGAVGFAGIVFAAPDAPAPTPKPDCTHTVTFKWSLGLTAVVKTYSEWKTQSMTVDCHGCNSVVQQTLYIKGKGEYSNRAARTRVVAAPSGVVGTKRIFVCRSTDAAPPPPAEKPAFQAKPIPSRLTWGGSKGAAKDVPAKIAPENDAT*
>AOL_s00043g98m.01
MLSSKLILTAFLFSTASIAQLPSLKIPNTKVATSPPSCANKNADNATKLDLPPFIDASNSEPNAASKPGSQPLSNQYGGGEARVAHMN*
>AOL_s00043g129m.01
MFFSKIFVCAIALAAPSLAALNTDQTAMTTKLTQMSNADYNTKTTYVDPLTSVLLATYGSPIMSALAATPNDLVIVRSKGASGGPIATGMPTDASFITTSFSLWAGGHASLMMSIKAKNVIFASSTLPLVMVSAMNAHIAGIISVSNQLQLMLPGSGYASSRTSVVTQADAVCKAIKEAIVSLGSSASGGANTCA*
>AOL_s00043g218m.01
MLFSKFLVVLGATAASAITIPAAIKHSMKTVEKRAIEDAFRLQVQGGTLNGLWLVGNPTSTGAFDATETNGHVFSLDSGTLKSTSIGGLGPTVLGYDTLAWAFFDNSNSAITSCSIASGTDVLTGCVASYQDPETLDTFDYDRFSYVQQEDEEGIKYVWSMGNSGTNWVTENGNTITLKAVAV*
>AOL_s00043g251m.01
MLLRIFTALLAFGGLVGAMPVPDEARVDEELLSLKSRQTGHQEYFINVDEKSQMFWLELAYGDAFFTRGFFKNPIEDNMKKYLTLKDIVKNLLHPLPQVLGSLGGAAYRVPHGKCRVLYCNGSNLGVSLCSRRQGDEPEVSVNSEAIGHIVEEWVEAYKWQRASPKLKTEGDFETPIYGRSFWSEDPGWSVNIEECGNTPIDFGQDVLHDA*
>AOL_s00043g298m.01
MKSGLRPQTLSQWLTIAACIAAPLVRADIVTISFQDFKDGLKYSSASTIGPLRTEISNLEKLTTSVYPIELPSGANSPTGVRKTVSTKLWGLQYGIDLAREELADPDVEYGQADLGVLEDLLEDIQKKFMTFSTISIQVPDGFYTTPDPYKSKPTDIWTFINSLSNHLAANGGLDNPEASAGRLVSFLFSAPLPDSGTITLDFDAFDLRVRTLRKLMETLENVIKKAPDLTAPDDDIQLYVKTLKDYDLSNASELEAFVVAGYEDVITMLKTYLKAVSGIFWTADELYWELKGLWLPV*
>AOL_s00043g548m.01
MKVFNVIVLAFVATVVASPAPEPMGEPGSVAELHKRQCSSCRNGQYSCVCGPGQWCWYKC*
>AOL_s00043g776m.01
MNALIPPAPKIFKFLALFLCLFNGAYSTPLGNGTRSVNSANLIRSNDDINTTVSHSPSMNSPKLPPSPTFKPTGTAAETPNAPRIIKKAEFISPSLFYQQGQMSVECPNQKDIMAIIRDYVGRTRRYPLPDLGGTGITAEEWNRQLDVWEKVIEDKPTAGKAKRYVKNLQKRCFACRCNPETARLVHETNALLINNPCSNRMIALKCEAYFRKFNFKKP*
>AOL_s00054g167m.01
MQLLVTLTSAIGLASTALALSIPGADIPDVPGSLARRAVANCQFTYTVTETYAKSGAAATKTVFKHVESKPTAVNCGAQSTCSVVVKTSTRGTPVRVVYGKTTTVDLPYCSQPPAAPEEEEEEEEEEEEEEEDE*
>AOL_s00054g194m.01
MQLTFAIPALLLLSFADSGLARTVKYPTVTKTVVSYRTTVTVRSPVKTKGCILDTFKVFVSENGWSCTHPNGDQIGPRPKPSKPTDKPTPTEPTPTNDDFNCPPKIITATAKNCPAIKCAVSRPEPCIAYDIRAEEWDCRCSTRKGIVSTYTLPCPSCCPSPPRRYWNPGCRETPVTPLTKALPTNETKEGPNIVITESDSKEDDVEKPTPTPRTKEDPKPTDTEVIVTEAPEPKETKDVEPKPAESEKEDAGNPGGKSTEEVEESTEEDGY*
>AOL_s00054g662m.01
MQKFFAIALLLVASFSSVIAAPVPIAAPQTDVEDAVKTLPDGTIVPFDA*
>AOL_s00054g683m.01
MRPQSLLFLTFSVIVAAAPLSTSGPLTAGSKATGVTVDRSRDGSTHITGFNPTGDFKDILDRMELDLSARDSAQAADPNPTGLLNDKRQSSTVDFDSDVVLKIDIDNGGSDPTRVEVKPNVRFDGQESGRGKTHVIVEGDVFAIPAGHHVWSPGV*
>AOL_s00076g63m.01
MNLIQSSALIVGFILTAVFSQSVAAQLFPDGDYYFIFNWPSWPDRYLTGSSKDVYEQSGMVDVTFKARSYSWETSQLQRWRIKNRSDGTVHIQNVKTTRYLGSGHKFNCTVALTDKTNCATSLLSTGETFKFVEHYWRKGRYHLQMTGYGGNLWQPVLGPAGPYNKPLEIAVMTHSAYSRDLFFQITKA*
>AOL_s00076g184m.01
MLTKSSGFNIPFKLRSAGFIFLALLSSIAPASSNNSLISAPTGIKSVALFARILSKDKFTPDRYTSKNVGALNYAGVYLSWPQPETTSLPLRGYSDLQINQRALQKTSTFQYDTCNQILRFNPSYSRTEAYWLSFDSSNTQGSITPLILTTAFMSAARIQHHMDVRSWDPLLSIGMEYVSFVDLDANIKRDKGSLKITKPVKDMVNDAPLKVCIQNNNLSAGFGLYIATTVNTTSITKIGDEAVTCSSAELYLDYGSNGGQGPNFES*
>AOL_s00076g259m.01
MQATKVIAIVFTFFSLAMAAPTPQGIPADKVRTGGFSAKLIKAKLLKANN*
>AOL_s00076g260m.01
MHASKVIALLVAFTGITMALPAPAPAPEPELEPRWGMKYRLLKLKGIDKFHGAGR*
>AOL_s00076g489m.01
MKVNLIFSLLLLGAFTAAAPADWKRQDSPGLDGTPTPGSTVDRDWGPGNPPDVWKREADAAPKSGPITKPDWEPSHPGHIWNREAAPKDKKPKPWPPFRGGRDIWKRGRTYNPLNVKGFYQGGY*
>AOL_s00076g497m.01
MKLSILSTALLVASAAARITVYSTVVTTKTLTVTSKSWTWRRFTTTVLKPTTVTKYEKYTIYKKSPPVTVTETIKECPPKEGEGEGEGEEEAGGKGGEDDKYKTCPPGSVVVIKPTSTGNTPCVTKRPEPVSYQCNCGAEGVMKRTVTVVQSCGTYIPTLYTFVPSPVERCVQPGGVSEVTI*
>AOL_s00078g220m.01
MQISSLTFIVTALLVNLSLGSPIIPRILEAREASPITSRRLEARDETAPPLAENCNEYKFKPVGDKKEDKGAEALCARLCENIKKNKESPTSRLFEVKLNKLCAVPPPLPPA*
>AOL_s00078g289m.01
MSLFWSFCSFFFVLGAEADPCLVKTHWWSPVELTDSGLRGSKKPQDLSTPGLALVPVDTSGGKSKCIFSSKVSCQIYTGFGTYASVVKRSFCFLSVGLKANVSLTTCATSAPISVPGWLAKPHTSKTA*
>AOL_s00078g456m.01
MKFTVPFFSILAISTTVLAYGYGDEPDEPAPKCTKTISKTKWITSRVTSRVTQPVYITRSILVATTITKYVTSTVAAGSETEEE*
>AOL_s00079g333m.01
MRVAARQISLAILFCGTFAQKSTTITTIFVTTRWTETQTCSSQLQLCEDVIWNPLVSSVGNGTVGPSSWLPSNSIPPGSFSTFTTSRKTGSISTIASSYTENVTVPSWSSISTPTSTPSSFVLQSLDGDSPDSYFQLFSDGRLGLVKIAETSAPRFMLQGGRLLTVEEPVEAIFLRRGTIQKRQDAISLDDIGELLHDILESGEILSTDILSRIFFNEIISSKKSSGGILLENGRLPWVYSGWLATSPRWADTTFPEYIVYNRTAAISYSSFEPNYKDRLF*
>AOL_s00079g335m.01
MKFTLVAFVSVIGLVAASPAAFPNPMPFYESEPEAFSKLAKRDCTSCINKIRCCAFPPNVNYCHKC*
>AOL_s00079g473m.01
MKVFAGLSVAALLVANSPLTLAAPTGLNTRNELSNVHGHTEPIGLQGPTHHHRRDLLSGLLGGLIPGAGLLGGLLPGAAPAQPAAGAAPTTPAAGGDGGLLGGLFGLVTNGPLAGITDSLKNTLVDTFL*
>AOL_s00080g1m.01
MHILSTATLIVTSLATLVVAIPIPISTTSDGISNTPNAGGVQQGSMSRRSTTTTTGGSSREMNIKVNIKRSDQDSRVRLDTRAFLETFSG
>AOL_s00080g155m.01
MKTSLFTTIVVAVSPLLVTPGLGLPVMNDLEGLEYQQQQEGGGLPDIWGCSSQVESLLAMRRWEGEAEKILQKQKAYLADNRENLSSCVEFEEGSVEECVTLGKESSGTLPEVYINHICQLCIKLEDRRVLWF*
>AOL_s00080g185m.01
MRFSRLFLGFILPAFEASTSIIPPLEKSGALVSQLQGNLTIPQDSRTAWQGNQTILAAPSSFKPENTETSSSSLMEADLVSSDQNISDLFRKSAQNHDSARTINSKTFYAWRVVCPTHQRMRYIMNPDPEAYPKIGGRRRPNPKDRVEQDSFRYGKFNCEACRCSDDGDIIANPSLPVVKGGPGKRGRCRMADFTPKCTAWFGELAMGGQT*
>AOL_s00080g219m.01
MKSITLLSFLAFTTSTLAEPLPPRQSTCPKIYDPKCSYICGQKPIDFWYCSDKNIWPVPTDDNYCTPCPRGTPTTAPKPRQSTCPKKHDPKCAYICGQKSIDFWYCSDKNVWETPTDDNWCTACPGTPVPRPTTCSKVFDPNCSFICGQKSIDFWYCSSKNLWPIPSDDNYCTPCPRSRTARDVRKRLLAPRRLVNLSEVGANACPNNKDETCRFICGKEGVDILFCSEKNIYENLVLNPGEKKNEENWCAACK*
>AOL_s00080g399m.01
MRLHTALLIFGLTSTAVALPKGQRNDVQRSSPVLTHYYFTDGPSFTLPSVPPRPPTATMPPPVPTGGVPAENRNDRPPQASGTGASRTGSPPPKPTGTEKLPSKPSGTDNPSSSVTSAGSSAKVKGKVGIIKAGN*
>AOL_s00083g429m.01
MQYSLLFLAAAGAFAPAFAAPVGDLGGITNAVGNIGSSVGGPSVNRVAGLTQVIPKQDFHDDDTEIPEQIEELEFIEDVIPEAGEDVSAQKKRQLGGLGGLGAVTDLLGGVTGGLGGGKVGRRAEKEALDGGAAGAVKGVKDKMPAGVAADPVKDVKDKMAKGPVAGLANGLAGIGGARETVASLTEKLPVRDVSE*
>AOL_s00088g48m.01
MKLANISFFLISMFSCPSLSDAGIGLPLCVTNRCPKYRITSTVINFTTLTYSIPYVITLPRHTVTVVQTVTNDLADAEATIRTTTRPDEGVATESVTNNETTITKTANKYPKTSIIPESSPTTVGIDCGH*
>AOL_s00088g49m.01
MQSKTSYIVAWLPVYIFLTMAPFAQAKFENITSLRKLPSTLARTHLDGWCLADRQFKGSSPSADNTALSFKPCDLGKVLDNSGLYPSLQWDLWGRILQEDGAWEGSIRNRKTKQCLTYNFGDKGVVIGVPIPLQRSKVVGNLSTTACSGISARPILSQRFRVSSWKKKALIYTADAAEACENRTASLETSFGRLWLGCSRDVYSSAVWDIKKFLLMVNSNALFGNY*
>AOL_s00097g1m.01
MLAKSIFVISLLLASAAAKPTKTRIATTKTTFVTVTPAPTTTSLGPPCVGWQGDTTYCATRSGCWTYWKSGTADGRCINTAHE*
>AOL_s00097g154m.01
MQFKNIILISTTTALFISSAAAAPAPKPNPWVDLYGGIVQDFTNSNGQYYNPTAGANADTPLYGLLTDVKNWWNNFRK*
>AOL_s00097g155m.01
MRFSTILVVVVAVTGTNALPIPQFWGWVGDQIADFATQGPGAVFSEIVGATPSRMAGGSPFPLTNNQFTAGMGFLKRWVSRS*
>AOL_s00097g327m.01
MKFLNLAVLTALGLASAAVAAPAPEVPTITINLAFPSKTAVMIEKRSTKSTTCTSSKKTTTSCTSTKKTTTSCTKTSTSKTTTSCTSSKATPVVQVAKLVATTATTEAPKPATTTTTTTTTTTTTVCKNTITVPFPTMDEGTLTVYASTSYTIKTVECTKGCQIAVETAPSLNKLPDPTKTVTVSYTIRTLHSCSPTANAKKWRA*
>AOL_s00109g72m.01
MQIKSLIAVAIVGLSPIVSATAFTCPSNKYFYCCTNSSPLGGTCVPGNADVGCPNTGPLFHACCSSGAYECTWATVKPVGVFTCLCP*
>AOL_s00110g230m.01
MKYLLLYCLLLGSGAFAVTIPAAPSKAKYTTASKAGLQGRRHSASRKFNYNRKISPSEINKYLHPEIVITENAIYCGGTEPIVVDGVIQGCVFTNTDEEILDAIEALTIAKNLTDVPDFENNIIEDPPSDLSRRSLLDPEDVGPGSHVSLAKREPWQYTLTYCHTSGVSGSIDPPITATALSVCKSMDNLAGTHTRSVSWVIVSYGAGSTSTYMFAWGTRNRIRHDYNFVSLKDGDDWVWSSFQGQCFGIVMAIAKQLCRIRAIEVTRGGYVDAYDPSRGAGRKYRIGLDPNPLNGLG*
>AOL_s00110g336m.01
MKLSQSLTIASVALFSLASSAPTPVDKVPDAPAGTVRSSTTPNQHTCLSTHRYDPKDYDGWEFECFQNSDCGGGAQMGCHCIIEAVERFDPSLGNKGLPYYNKVPKCVFIPTIEQLLGLDLADGSPSIHRA*
>AOL_s00169g62m.01
MLHQTITTLLLLLFLTSSTGTAETIINTTIHTPSTNLYLQRSPSGSLILFPFTSTTSPPPPTFISNSSFVSQDTLQNHLIYFPSDLTATNLSRVLLQPLSQIPLGARGLRLTYMQGSSGLDGIYIGTDTLENGLYLIACVPLILNNNITLLVARNSPFPPNVEFTNDVNRSYLPFTTLGFQHDGCEAVTLVAGDGGVEALAWGSVAPKFGVIGEEEVQYVGGVSD*
>AOL_s00169g168m.01
MKISATAWAAVIVSPGNILTTIPGGGPRPAATSTVTKTYTTTCTSTVTQQAPAKTVYIRVPEKGGKSGNDGGYRRRRRAV*
>AOL_s00170g28m.01
MKLLSVIQYAVVSGVTLSRLSAARVLDNPARLSSRQSTESPFYSRNLEDLTLVRAAYDELGHQIQAKLYKASPECLPMVTDKLGATGSICPARDNILVGLIRETFKQLSIRLPGLRSRIGVAPSNGVAPVSWQEFNDNYSKLDGAITFALREIQKQACLILADTDAKTSDAVSSGTMTPATINGTSITVTSLQDSFVQIDFILENGIDPKRFDQPAQATTEDIFSKLRDTRALFFTLGKINDVQSLTTGAQHCISLLAELAAAALIGGLGGILTGSSGGGLPSLPKLPGFGG*
>AOL_s00170g84m.01
MQIKIAILSFLVAGAAARTPFPQTSRTTSTTRYPGRCSPATITKIVSRKCPISHITKTVTQTTTVTKVVDPAPQTEEVEEEEPPTPSTTSTTKIGAQTPELPKCPPSTTVRAFRTCLQNAPPCPTERRCTNMKFNLKHDCACIGAAKQVTTTVFNTVCKGDCGCTPTIAWTAKGPCVTAPAPKGEKPGGKGGEEEVGETVEPPQEEEIDDAEGGY*
>AOL_s00173g272m.01
MGYGVFPLLLFLIFLTTLPICLAAETDAECFVELEIRYLDTKLDSIVGATFKQITPPECKGKQCCIDIAKPPEESAKNLVLWNTKSIHTGHCNCWFYRKPGCAGDPVVRASSNYVQEDLLEMLKVEHGQTKYDRGKISSFACFP*
>AOL_s00188g203m.01
MRFSLFTVATALLLSLAQATPVPQEETETRLGSHNCFACSSNGTPNTQIESKPPTGGINPDAWCTSTCLLCNAGSDNDDACAQLKKYCQNY*
>AOL_s00193g127m.01
MKCIVIILTTLFFIFATKAFPLPAFDGNFSLPADFKLKSLQEIAKDFGFLVDGNGTIIYPSVDHRDDILNKLNETDGIFTFPNPTFPNSTFNNSGLSKRDDWAYTCSKRVGPNPLIYWFSAFFYVADRLKKVRADCHVGPNQDCINCACTGGAAIKLCRGGLSPPDFRVPNGEIGNRASLVINTFLLSFLGLARCGGAWPGCTDRYNCQFEGLATNGGLSEGWYVYLTQETNIPKCIPI*
>AOL_s00193g164m.01
MKISAYIIVPFLIPVVLSAPLASNDFGIYKRFPQLAYRSKILQRAPNSDVADVPESGVMKKLFLEAPVIERLDPQIRKAIEDMPDPVFDKLSTLAGDQFLAYLDELLAGKVPS*
>AOL_s00210g132m.01
MSSSKLLLTLLVASFTAAQFQTPPQYIFGQLNSKCPDDARCAATRYPTVTEYYGEPVVVTTTNTIIDVTVHTSTLTHYVAVVEAKPMVNEPAVCESTIIKRVARPETVTVMYNHTTISHEFTGVVTTETVTVPWTSTTTIACVREVGGPHDHGHDSPSSSAPVPPTQPSPVDTPHRDDYGSYPPVTPDLDPDFEN*
>AOL_s00210g146m.01
MHFSSALVSSLLAVGFVCARPQGQVVNSVPATVTRENVEARKWGNMRMCLEKKNNSKYFADTCLTSKLSNGLNRLDMQAGLAAGKVAPSSKAVWSAFKVTANPLGDYERPGSKEYSFMIVNEGISRNSKPQCLTWEKVPPYEKLEAVEKVLGKALPTKSYWLGGVTVQDCAFPSSWKSSSTTIQLTDTAFRQLFWSKVEGTGKSERRRIIPRVFAGGSWPGDICNGSLGIFDSLETGKEPDYLKSITTAVTGKTSIGWGCTPQKWSLVAS*
>AOL_s00210g148m.01
MAPVKQLRLLLVFVLSATTLFALVSGLVLLPSSQDPQQRADYEGEHAERRTSLVASVQEPIGKWIQNTLNPSSETSSEGVAIVDWKSYVDASRFNYALNHWESLKNDQEMINRYGVHGPNSENMPKVLCLVDSSASDSEGQTIETSGCTWEEVHDPKPSQRWHIRYKYLGDDNKSSDRSPRWVATMKNGRTNKCTEAAYDTKRTPIWSRRNTNTPEVFKVGRVVSSSCHSAPDENKKGLEFTIKRCANSQTPSDSGVDETDEIFRNWSLWLVFPRQASAVDHYVKGRADMQDK*
>AOL_s00210g258m.01
MKFFLPCILVLSAVAALPTEKVKPEPKKVEAHPDPRPNVQVALLGQTCDLTKHIYCAPDLSCFLIAQQTGTDKNSHQGICIDVTKEVNNRQHPEFVDDLLRDTIGWSPNRSKKGSTDTDIPAGRR*
>AOL_s00215g495m.01
MQFSYIFALFVAVGSVAALPAPAENVALKPVALDGTTDEQGRMLRIFRMAAVKKNKAQLENDRLAPAPKVEPPMES*
>AOL_s00215g497m.01
MQIKGVLAVVLAMSGVAFAAPWQIALKPKASSTAAAPVAEATAAPPVAPPLPPPPPPPPTGKAAVGVHGPPTGVIRLSTPHHKAVTDLFRTGALPPKAPKVPPA*
>AOL_s00215g499m.01
MQISRIIAVVLFMGSTTLAAPVAEPNPNPAVYNPWEHIRAGTKPVASSRKRQINYPKGTNLLPDIMRPTAGQEREDRRRVKREDPPAVAPVPAPVAAPPVAAPAEPVAEEVSAKKTASSFKAAAKTAPPGAKGIKPSALKLGGVAKPDLPGRFRRRNGEEKRDRRFNPESFPSRKSIKAAPSRV*
>AOL_s00215g630m.01
MKSFAVILMAIPAMFAVTAVAEHCPSPSVINSCWGECKRNGYATDACYNCCYYTCRPCNKR*
>AOL_s00215g654m.01
MQYSTFIQPVLFVLCVVSCPTWGSAIPATSEVSNGIASIGNTVNDEFLPYLIEEPHIGEQSSLGSTPSNLQSGSSLVKRHFMAPACRKAPSGYGHKDVVLKYGVPALNFDGNKDLVVPPKFNCGIAWCRNYKTHKTAIIVCAKPGFKIKRARVAGAAAKLANSCSYDKWRVNGILKDTTGYDIRVSGAGCN*
>AOL_s00215g673m.01
MFAQRLLSLLVLSAATGLISVPVYAAPVPQNGLTQDQIDTSYINEGGYTVVDGKVPVAQPNPDILGGKFATVVEDSDFAYNDQFRKEGKTSIYTESPQEGSATRKKVPTFEAPPNEIFNY*
>AOL_s00215g729m.01
MAAGIRYLCALLLYFLSAANAYSLTWGFTWINPDGEQTNTLETTDIPGIPLDCFHIPSPDGEMQEWTPTGFSLTSTLDYNKLEDPTYAGYPPRAIALWQLPGCLSNNGLPIAVIRLWDETGTQTLESFSPVEYGNIDHYALGISETGARSFQEINEESPLWENIVLGEGMVEGDVFEVFAAFGDRIYGSLHHEMVSPPVDSDNFQELAMGIPETWLA*
>AOL_s00215g785m.01
MKVSSIFFGLTVLLATASASPAMRRAAAAADLRVRQDDQVAEVGAPVQGAPTTPDGTAITVKSTIKETILAQLPRMPDIEPAVADFLRNFPDSGYDQISKMQDPQLTEAITSLLSGQVPAGVTVG*
>AOL_s00215g860m.01
MKNLKPIAILTLLPAPLASLVIPLFYSSPPPSPTTGNPSEITSPPPAKSNNSKRNPLSPSSVIDEIIHRARPPNDPGADGSHPLVTAKPNSALDGFDIDTDALKKAISGEGSDGAPDRDAAGLPEKPAGLEEVEFKKNTIRL*
