# Supplementary material for: Kingdom-Wide Analysis of Fungal Small Secreted Proteins (SSPs) Reveals their Potential Role in Host Association
Source: Front Plant Sci. 2016 Feb 19;7:186. doi: 10.3389/fpls.2016.00186 (PMC4759460; doi:10.3389/fpls.2016.00186)
Supplement: Supplementary file 11 [file DataSheet1.ZIP › M.phaseolina.SSSPs.fasta]

>MPH_00087m.01
MQLLKSILLTFGIIPFLVLGVAVPSLDERSVDVAAGTNEILEVAARGTELVAVNARSNENAFAAEAVAELDKRQLVAGAIIVVEWITELGGGATISASFEWIAGEVGIAARTVGAAVSNLVVEAGSTVSFDALLNSSGLTVASRVVAAFRDGRVTATLLSATQAGTSHSIAEFIDTTAVLLAPR*
>MPH_00328m.01
MKLTTTTLFASLAALGSALNYAVPAGSSIQLCDSKQLPVVDAPFLFSALKYHNLSIPELPSFNGSCLPEAFVSECTDKLAQAGRLLPAVQDIASSFERRHAAGGSKALAVRARTGPFNVDGEIVKAENEAKSKWL
>MPH_00534m.01
MMESIVMRSVSCSFPTKCLIVAATFLLCNPRMYAAASFPVRKGSSEKDSKLRPPRGERCKQTVGANRTSAPRALVSSPRCFPTSSIKSRFQVAAREIPQGNKAAYEGVSHTAERIVITTYWSAVLEPLPSCAVGTIGCLDRRDTSMRQSNSTPKVRARQKGNLESSRVS*
>MPH_00549m.01
MAVPHVAVSLTLLRSCDSDSRDLLGSSSANDAKTSPRVTTEASADVSKTEEADSPGCPGSCPAFVDGPSRSLLDEESNFSASTALSLCPARNPAGRSEIRRQKTGSAVVPSSRAKIIILFVSAPCAFAILYIEPFGGIQSLTTLLSASRFPYNGTNDIPLFRSPCTFTLPPFPSYSNSSSGMLIM*
>MPH_00570m.01
MKSQVSMKSLVLLLCSGAIASVAWPPIRDTFTAGATTQNCPLSRPAVPARQQAQSQCSHPRRPYKPQEPARCRRQAWRRPVAQHHRERQLVFRRRIFNRRCEGIQRWDAVWLPLSPSWTRARHAWCEGGQGFCLQDRQYIKPADHLRLTRRERGCGLEAAYHRRVMVSMQPRRWGARCPALERARGVSITMYPARLRAKGMVVVRAFAGALPLSTAGGPMESTCRSWCAADGMIDDVVVGVDEEDGAVGVGGGEGVEDEV*
>MPH_00608m.01
MAHQLLLLVKSLSFPKSTHACEDTPSLLTNQSTATRTASCDCYYSSSISTAWGALGKVNWCSYVCTNQSQTRQPEPRSSAKSSGMLRGTDINVCQGGRRGCARCIDRREGNERGLRRWNGPFTLSSAGAPLPRV*
>MPH_00646m.01
MSSPPLVFAFLAMVALALLLLTLLPLTRAGRRVYADLAADARAPLELQLLPVSRKLAWKGAPPPPPPQDQRPRWMPGRSILRAPRSRASPSRRDRHIWFDVTLEHPQTRIVFNWMQPGYQDKLRKIMVEEELPHFWAYGRLRPVQPRDADGDVMMEM*
>MPH_00816m.01
MKFFTSIVAVVLASATAAVAQCNIAGCTQLSCQAYCKSSGLDTSSYACTWLSDKGCSDCVCGVNGLPPPLGNAPSQDPTTDPGFPFRA*
>MPH_01153m.01
MRSPGVGPLGGVIVALLKARAGSSSRRFAQLEEAGSGSEHEWRGQACSGDGRVQPVQRRLDISFEDLLALFYEENLTETRGALEFDGLFGIKWSVGPGEEGLNGAEDERERRQLKRGQTERLKIHRARDCAENQQVCTILGALAKLSALVYPIFLPSLL*
>MPH_01189m.01
MKTLSILTTVVLALSFSSTLAAEDVYLEKSRRPRKVGLPFGKPQEVNELGHEFAHLKRESDPEVDQEPGEIQRRQIQYVNRALKANLKFTCVFAGNVERQLKWSALLTVSQNSGNSVLFYKIQNVDRFGSNSVRITSETQDWANTWEHDWCVPIQNGMCTYHMVGHISGKAITTPGNLGLSHLMDIIGDNQPTLEELCISGNSNVCPAFDQGATSCILVSADATPCYNAECPNPRNG*
>MPH_01255m.01
MQVINFFLGLAAATLVAGLATAPSGDCNFSNPKFNPKEYCISYCAGNLHTTQQFCLDSDCIKKTTSEGVSSTCNCICIPPLA*
>MPH_01974m.01
MRLGCAFLASATSSHSNLSSPDPRWKVGLLCLYIGMATGRSFSTTMSTTLPIGNPFTIGLGSATVSLGWSESGSRNPRKICQGDPLREQFVIYGLYGSGAPVARKRRVISASFCGFTGGYGCCLDLSWSTTPSLGVPSSSIADRSWLGRGIGLPSWRPV*
>MPH_02159m.01
MRSLAAFALSLGLTAAGVAKVPAVEQAQIENFYYKIFPTGAYVNYCDDNRVYFRLDKDTANIYVRVQIDGRTL*
>MPH_02221m.01
MRWCLCGLLLCFSTLFDDDDDDDGRDRAFCDTKFFINERRAVEILLAVIRVEEILCVDLSQESKGPEESVVHISKRGVLILSDNVLFPFFSPLSPCCCRSFFLAAALR*
>MPH_02320m.01
MTDATKRNLILILPLIPPPVHALPTMNISSLHGILPLRRFVVIITADNTFYPNHSRPQHHLFPLLLRQCDDIFIKSLDSRRGTAQYECDHSTAAAPRHPRDSYVHDHDPRPPARLRPRSVELELFSRLVR*
>MPH_02402m.01
MALPPLPRHARALLGALLAAQLPCARVGHVCTPPTHPGDLPPPQILHPLRLLRHERVVLEHGLPHARHPLHREDGLLRGRCVGHVRPLLHAHPHLALGPRRQADAAERAPRVDAALPRPLRRARRLPHPLDLGLHVQHGRQRRRWRRPQPHVVLVQHRPLPPPQAHLGRLARPHRRLDHHGHEPRATRLPALDGHDRRACLVASGNRPAGRGLVCFSDQGCRGGFAEYAVEGLKKWEEGGVVGRAGRASLGFPPSPLLGYGLHALVHRNRMSREER*
>MPH_03026m.01
MRFGLATAALLAASAHAAPRPNGGSNRSSSRVGAVERRAALETRNEVSTPLAGDLNQKTKRWFTLAP
>MPH_03164m.01
MKVIALITAAFAAVVAATASENDVEKRQTIDYDPCPNTKWWKEEGPCWGYNNDGTYFWKTEGPCWAC*
>MPH_03206m.01
MSRRPILKATLPKPLAIISGIALVASTQYILENEKASRCKAANDNISKANFVDTPPLPKKDPPKSRSRIPWPPDYVDSHNQARYLIQKELYERSLSHPPPASPLDPPPREDRTCTDRRWAQLMDGTITHRETTLVEDWRTGMLHVEDRMWDTTRSGVLRFHNVTKRFPPIQKGDIVQGQESGVYCDRKAGDEDAKCYRRHFWNFVADTASWKVQKSKHSDKPLPGWRADKDLNGEELVRVASNMPKLPAGFRVPPVMKVDPKPTVDIEEGQ*
>MPH_03379m.01
MSSQALLSAFLLNPMLAAAFPLTGLFSRAFPLPPPAKSYTLHVWDDAKGTWKTKS
>MPH_03387m.01
MKLFTLPPLLCLSHLIGAVPVLPEARVQAPNGQSAGLPAPQHGNLTQVFPQLRATEEVAARFLDSTQLQKQREETEHALTSLSEFKRDVTAAPPGVKIVYCNPLCVEDLNKCFMIGCLQDGGYVKNYVYVNETTGLEARSASETPNPAHIILASPTEPSVEEGEIQKRDNQEEDSDKPPARIVKVKSLDGVLLPLLEEAVYGKNGEHQKRGLEHLPFPLRVISPKLYAKLKAELDEKRRQKQEACLKTCYEKEGY*
>MPH_03426m.01
MKSSLSILTLLAAALSMAAPAPEPEADPNNPWDKTYPFDPRPLPRPDDNGGFGTTGCNACFNFNCPQQTLWPAPGCNSDCNTLYNPTGCRACYTDSQLVPLLACQCRNQQQSPGWTKVRNNRQFWPPGFNLWNADDYCSVSTQPYHWA*
>MPH_03535m.01
MLIRAGSLRKRLLLHLVFPCPLQLLLEPLVLTHPHPHPVFCPCAQVLHCAIEASAPDKQAQHHDGAPEDQAECQGDPEHDGAVQDVQDLERNQQHDDQQGYGGDVGILGDMVNQRQQMGLGGAEEVRERGEDGGKEGHGVGVLVLGEEVGCPVCAGEAAVSPVPRCMPGSGGSR*
>MPH_03853m.01
MQFKQLLPLAATASLALADVRPTTTAGQPTKPLTGDASAVTCGDGSVKHLEYFHTYGLQESHLALTNNTLFTLVEPYTNFRWLCEGISAADGKEFGCNIQNATVPAPAAGFWYTDDLTVLNVIVRWDAG*
>MPH_03941m.01
MLFTVFFITSLLATTGLGSPMVDEVALPNGVQENQLEARQCATSSTCCFR
>MPH_04046m.01
MVCLSSFPLSLSPFPCSQLSFFLSFATARRRTLGASDSSVRKDMAGNKIPPLSRPQFLVRQQCRRPLLEYGLWPCEVGYANSLLAKPIVVPGRDPVVVEGNQCHWVGGGWQRGQRGQVPESKHSRNLASHNRVEHFHDILSLIYPRAEPTAQPDNATVYQTEGSGEGFGALSVRWQNPRMLLARKLWEGVSFLSLSRRIGGWKRVWGFIESNRRATRRSSAVKHFLLFRFAFLLHFPVDFSSLSTGTPRGATGRPRRRPRSTCAGD*
>MPH_04083m.01
MSLLSSIKTLQSLCTLIPLFDGAFLCEESLLSLNISMPSFCFPCADSLSMILNPSSESVFLRPASVEKRPPVGPFFRGPVAREPTVPMPSDGRLLLGPCDFPFDGREEVKEKSLPRPIMSNAGFKLGRQAHVRPILSSTIDYTMISRKL*
>MPH_04513m.01
MLLVLVIALHLPMGGGPAQILPSADGGSEDERQISFDRLRYDALRIIERGRNSPREQRRVKEKSPIARLSYFCRCRASPNSESLAPNFSAVDSIACRCRRVTASLEEAKGKEKSLSHNLKTFNRMRTGGSLNNSLATGGEAIYHRANSPSGQEKNRTEMLLFGMPSIEYSTL*
>MPH_04728m.01
MSSGCCFTGSSCTSTLVLLAVSQVGIAGSASSLNFLSLETSKVAYCGTLVWFHPGPEYIGGGCDWYCWLLGKAEGGGDSTRLWPFRGPGQQALQQLRQPQQHSAPQQRQRAQQYSSEKTMRPPIMMAAMTGHLRIGLAPPQGCFPNGR*
>MPH_05005m.01
MQFSKLCLTFGLAIAATLASGMAAAPASQAHAIVMAGNVKDIPVGRDGNSCDADTPRRGRPYTTAPLIRNPNPFCNFFGAFFRN*
>MPH_05006m.01
MQFIKLILGLAAATLAAGLAASAPQQSSSAYASTPFSTYPINRTIYSCDGPVHVTAPLCAAFCAGQNNTTTDCCVASACVTYNTNNSPGEGFCDCRCGGDPALPAAGLLDAPTSPGEAYKDSSCPVSTDFACNMDADDNSLCVAYCAGHKNSFAQHCEDSTCLPNRRSGESFCNCACTTPPGPMQTTVLPFPTSSDYPLPGSSTLSPVVERAIASEPPKPATSDVTSYSCGGMSSVAKPFCVAYCSGLYNATADCCGDSLCASSSEGSHCVCLCNVTH*
>MPH_05145m.01
MNRGDGTLLSLLHALPHDAFGKPFFFPVVQAFYSFSLPFSLSISVGSTGCRQGLGCGPAERPCLLAGFASRSRIALGRRLQARAAHCCALWHGKSSLACLVGRRVSHAEVDTVLSNFFRHCSLRSSFRCRCDGLGSCSSSPSRRSALRSSFSHWRKTSFYKCLRRPPTTCEIYLMTGARKDGRGLFLHPQGYWPSFPRWQGGSAGHASNSCNSRLWHRNKSGGNS*
>MPH_05298m.01
MKISLLTFAAVLAPLSAATCVKLKADVAPLPPSTTFFDWARCICRNELKGTAGATQAAGTGGVAYHVFICNGVSQDWAKQYPNGKFYHAVLSVGGSNREYRFRSIVRPSDVCPIS
>MPH_05731m.01
MRFIALATAFALALCASAAPAAAPAADAEALLPFLNPDYCTNRGGECESDGKKGICSCSMSATSPSCLCIT*
>MPH_05734m.01
MQLSAIIFLFFTNSLTLAAPLTPTQSRDALSSLTSITGSGNASDKIADAPSSDNAISSASTARIVARGFGTGVAQNTVAGLNGLMMDGFHKLFADLLGENDEGGQKNGAD*
>MPH_05738m.01
MFLQALQVLFSAELIQNASSASLSFSIGATAIFITLFCLLRLYFPDLALSWPLRSPPLCHQRGLCPARHSQRLLRRAAACHRNLVKSCWYRRSAPIRSIFSFCGWAATPRLLQSRSRALVVIHLLLSQSQAGGHPLRRFPYFRDV*
>MPH_05827m.01
MLYLAATSYAWLMSTLMKTPLAPASSANSSKTGYMILQGPQVEDVKKMTAQESLALASSLSTSRRLLTLWTLPCCAPTPLLAPLTAPLVVPLVVPLVVPLVASLVAAVGAAPLGTFCGGTGAWVTDLIAASI*
>MPH_06401m.01
STMRVTSFLILAIAGTSFAAPMQKRQLGAGMLNPLGGAGLTSPLGGTGGDGLVGLNLLGDIGGSPLSTLSTLEDSYTGAAGELGGLPSIGGGIGGTGPLTAVKYLGDGGKTSIAGMVGGDLGANKEAEASGLGGILDTAGAGII*
>MPH_06460m.01
MSLVLLMPPVLCRLFVLLLLLFLCCPGTIRQGAAGCHKGAYFNPRKTKLPSPATHLSVSGRNTATSPTTIPAHITRNQNTARNPSVPAMIPPITGPIATDTCRTPAKVPVKPPRSDAGAMSAMTPAPIEMVEEQPAAWKKRRVVRTGMEGERARPILERRNSL*
>MPH_06820m.01
MLAHSSSMLRLISIISLFLGLAANPVTALPTHTATFDPPAAYSVRAFPKFVIPTVAPATSTPSLLLHNGTFGYCTGFCEGCRLGDRCISCLLGIVQACRSQCNVNYPGNQLEQEGMRKADSYSKSSLALFPV*
>MPH_07269m.01
MPVPLFCILFVTWITICPNQKRCRMSRQIRPLLPGHGGSGSISEIRGTLPTVSPQFASMVGPGMDPFTFRQCLAPQCTSLSGYHSHTTRIYHWQCCQYIQIQRLTRWTLLPEAPQEILQRKCSKGVSSAS*
>MPH_07309m.01
MRSIILLLATAGALLAHGAAIPNPNPNVGRAVLAARDDDWDDRGRDGDWDDDWDDQRAPDDPAPPAKSNNGKGRDKKYNVFHPDFFDDVDDDGDWDDDGYRAYIKLGKPNQNVPPAPAPPAPAAAPPAPAAPAPAAPAPAPQRSWRDDDDDDDDDWRGHPQGTKYWDGDDDDDDGWDDKRRRSLV*
>MPH_07448m.01
MAAVLAANMHVAAFFVAVAAATVLVARSPVACRILDAMLNVSLTAFMWRHSTHEIHHRLGNRIPDSLLSEHCGRTKPQRPRLQIPQWADERQVPAWEGNVLHVEREVRQHLQNLERIDSRSVSSAPA*
>MPH_07529m.01
MKASQVLALTAACCSVASAAAVPDSNAEVKPIVREEHLLEARASVPEEVIGQILDFEIEATIKAITSIVKAPERESAFTHRTPSNIVTNFWNRGYIVAAFCTKFLANCQNCHWKEYSVGGSGGDQ*
>MPH_07530m.01
MKLATTLTAMSAGMATVHAQMYLNPAKSEINNAHLECANALDRAACDNCIKPLGDALKKAVTDCQHNFGFEVQTCSAIAINDFRDKKKRCLRL*
>MPH_07553m.01
MIDLSAILQFCWAQLGSVVRVIGLKDGEEVSSLGKLLQWALKRRLGQWQYAGWGSAVDEDGELQRQLLNCGEGIFENVPDNQLSGKRGTLRITKDAVERAVVCKA*
>MPH_08320m.01
MRLVTLVFASFIAAAAADSLFDCYPGTNGGRYCCLKNHHVCEKQRGGGITACYSDETVYCGGCGADCCTYDPNAELVEDDSESGSRYTTSTSLVGT*
>MPH_08520m.01
MRSPLPLILASSGLAISTQATGCQNCLGLNKEELGSLCKSEIADFLGQDARVLNVAQANCENFFVDYSCCYPAKRCPSDSTCLNPTTIAKRSVYQDDDPGIFGAGSTANSLEPRDGKAVCCDFATGFYETHKVQNNVATFEEKKKAMLTFGGKAVHHITSNGSAVLTILSGLGYRGGMQPFLWNRTRMPGQFTPATYRV*
>MPH_08546m.01
MHYLGFILFLLGLATGLTTAVPAGSTSSSSVSSCWLAAMSTNIPCSDFNDKGEGCITERPVGTRHENLTPCNHTTGLAMDGTGRDCAAQCHSWFGETENECHTSECIDPTEGANPHSDGTCDCRCGFTLTCVAAIAAIDSNSTAVDNCTGPEVGNCTQATAAPVYTFSALTDPPLTATAAAAAAADRVLTADWQV*
>MPH_08868m.01
MDALLLAVFLLGGVDFCFVPLDAAAQKSETAYNAANLADPKERYNEEDAGATVFGRRVRTLEQAEGYVSCDARESRKDQRLIMFFVAASEIAKNGGANEGYQLRRPRQRGSNEVCAAAIPLDVIRGPPITRLTISVLDEIRIGEQRNEQRDGDRGSAGDEASQIAKADVGIAQAQKHRVEQQARVGEHRPIARLVLLFHGEQIAPALVLLAREIAQAEHAGNGNSKGHGTDDVEGVLDGLTRANASLLEAGGQRQEDCKGEQSTKACEHANKTG*
>MPH_08956m.01
MSLLRRSPSPPRMLPLRLRRPPRRVDRAVSAAAPLDSSSSSSWARFTLERVTVQPTSLRRSEHIQALAVYHQYQLLRCDR
>MPH_09146m.01
MMKISAMLLGLQAALAASRAMAVSPGHQEIQVTSDQGHRVVKRIASSDANWCVGKVHASEGDFKPESAVCNWALDRSYSVYCVQQGVRNPKAYWIQAFCDPGFLCQQHEEARLWNGLKGFDVECRPSKTLVKWAIGTRETGHAQSKYCSPKIQYTTKGGRTAVWEFFAQYFGITGQATQINDAEILWNGKSIQEQIDVNHVGTRHTLKSGDLIQYCGTRGSDALIEGYATAKVVSFLNEAGQEVQPDEHPEVTATIVD*
>MPH_09213m.01
MVLLLAATLIGLLNTAHAWTGFAARSCRKLPVKPSSKPVEERSYFLIPTSGNCFDSLNVCMDWYHPSPSELYLTLTNKAHNTFICFSHDNNWESCVQSSAGVPCNAGVPNGDGRIYASLHLTL*
>MPH_09219m.01
MKFSHCFLLAAASSVAVTLGIPGTGPNGEFGHLAPRTNLDAADPFPLASDPLLKRGIQKRDIRDVKRSCFGENAKLKFIVQGILITTEMVNNVLQYSIGVGAEGTYLATVLFDFGHGTYERAIGDKGKFDFAQGAMSIHPGKKG*
>MPH_09407m.01
MSGSLLMLTRASLPSQRACQIRQSTMEEMKQRQTCWTRGSEWLKVISGSPAWMRLETTTCWVRGHRIECLLRDENGWRMLRRDAPRPKRSSRRASSRRVRLRASGHSHASWCACGCQHVLRRECIRWAHDVLLAVENRREGLSAIGGDGGQALEFWKCEE*
>MPH_09590m.01
MYASALLSALLGASSAAALAIEGRAANVLFDITFHTGTQFSGESRIVQISTPAENSNQLPCQNLQGEAIDNRAQSVEVPPNCVCFFFA*
>MPH_10199m.01
MPFEFYLTKALLSAPVFCGSPALVCLVRFSCFQTVRALVRILGNQHFNGNLSAHPDFLQPALEGDVSRLHWKLLERDISTVSVRDVPERMYGGMFGLRRPKGARDAVRSAVGRRSSGPWLVEKLPLIPALLDAFECAALASPTFLRHIACIALAHGA*
>MPH_10219m.01
MLSSLPVIALLVAAAAAAPAPQLDADTFGPYKYTPNNYPYNNPNNFQCQNPQFFTVENGWRRIFQGSGGLDADGQEQGRALLLQALQSPQNPYNNLWWGVTDEQLKQVLRNQGNWQQPAQNDPSWLARLACNGPNAAPVNLYGNNWQPWKRDADPAPEAAE*
>MPH_10431m.01
MACRVRLGGCLVFFFFFFNVAPSAFRRWGDGVYAQYKFHTSSCLPGPEQDVCAVRMTRIRIVSPNLIPKGQSPKQRSVIEDNLRVDMLHAYWHGRSVQVSSGRCRFQGAVMNTPKSSASPRDSANYARAREHLAAGWSLLNSVE*
>MPH_10553m.01
MAQSRASRPWSFLTAPCMLLTGGTISAVRDSRWNVRCLIKASQSDDQASAKRRTHCRYFVNGPHAVLPSLPCCQSCVRARSVSYVHSSPHPYCPRSASTGLLAIATQALRLLCNTLLVPDTYCAFSHYNALTPCRSAALPPCRPAALHSPPPKHILRTCLLACLDRRTLFR*
>MPH_10569m.01
MICSACHLCSGLLSSNTSNLVPLAIANTTWLGTIGVFRCSSKWRSLCSTGKLLSLLKDAATDFIPGHNAKTLRRVGGVVDVIPSGEQRRDKLQDVSFNGLQGQCFGNLCPNRKNRDRLSVVTKVILRGQSHRHPGSSASVFDYPEI*
>MPH_10714m.01
MCFLSAAFRICLLRLGARFEGLLAQHNDQGAAAVCNELRDTTSASPSPPDSCARAVTSWGNVIAQRDWPCASDVTASLDTWPIAFVALTAAPLHEHAVGQMKCHPTTGHDYGLSPVATRREQAASRERSQLSPISEAITPTVALFGSEKTKNRGDPGSLSAAC*
>MPH_10829m.01
MWFLPLAWALPIVLWPNAVDHGHQHIQLNDTFEDSTHIFDPVANFRFGALHYAITRRLGQQLDEIERRLDRVEEQLRELRLSEATGHSVKRTSKLE*
>MPH_11091m.01
MLNPFAHTLASISVLIARSQTGLNSGRTVCFILYPDVPGYPSTLSLGVDSLPSDMGSSHEDRKDPTTYLEASKGIRLPKQSTQASAKSATIEPRQQMPTMPQLTAISMESEAKNLRGVQNYVRKRNATARFLPMACQKALSSTWAGEAGCW*
>MPH_11157m.01
MRFEISLLALIAAVAYAAPAPIPKAKPADVDNAGVDSVEADKFDVPTYLYVPPKSDKQPTLAFDPKTGGYILISLPDEPKKTSWKREAEPMPAPEAEAEAVAVAPDNLAPKYGYYGRPVFIPGGRQPSSPQYWSSTDVRSSNNQLNGLVNLNDVLNDNTIDLDILK*
>MPH_11319m.01
MKPALATLLTGAATVWLPLAAATKPWVTSEALRAGITTEGPLVSLAMLHQSTTSSPSSPRPTALRSPGSRTSPRSSTASNPSPSASTTPATTSTA*
>MPH_11646m.01
MHTKLLTCTVSFLSLLLHPTITSSLDTSFTITNLTHIPTSTVAPHIHNGSITFTFTISPTASSSHYCEQTFITPYDPAAAGGPFTCNDAWQDMLYYWREDLSAADGMVEFNVWYAYLDCRYVMCS*
>MPH_11804m.01
MKFSISHLAVFSAVLLSNISQAVPIRRSSDAMRQSKQEIEERAPYAPKTKLFITNARIDDVATNTDASSTSDDDDEISVFEIRDASSTQNEIKRILLPKGLLNKTTQETVLSSGSTTSEDEAAQGSVVECRVDKDGRNYCRTSDGWYVYRCETGEISYFRQMPYGDEEICSDGSIA*
>MPH_12061m.01
MHFATTTAALAGIASFAAGVAAQSCEKPDLIVVIHTGNCPNKDTITTHVVGANATEELKDNPVQGISLSTYDTRYTWAYASVDEEDGKTVIAPVKINFATFPKWQATGSGASISNSRTGDPLYVNYCDSN*
>MPH_12392m.01
MKTSAFSSFLFILVAAAFDTAGEPNGCKQVPSCRQAKRYRCILDKKSCGPAGDIQWKKKKQFVFTPNIAIGGSELFCVAITVNQNNKEQYFYQLDKGAHDCTVNNFKQLGSSDNGKVDIVKNRQPPVHIKIRNIQLPNAGCVLSGGIDEGFVVILDNER*
>MPH_12399m.01
MLLCFAHIAAGWNWAFNVATESMIYLSSTKYDTSGREERNECTGKSIPGVMHESGRGPWRAVTHHHLRFHFTPAIDDSHLSTDFSLSVSYISAVECIRINSEDSQLDPSVLYL*
>MPH_12411m.01
MKTVQALFLAQLLAIQNAQAAPAPTRPAFSDTESVGTLLPTSLGTESFNASTVFPTYTATDASDVQTTILPTSTATNTSAVETTVLPTYTATDAAGNETTVFPTYTAADHASVETIIPTYTATDVAVTETTIFPSCTTTNTSDVATTVFPTSTVVVA*
>MPH_12672m.01
MTMKATMLILNIGVAATIAAAATTTTTAKELASPIQAATCRTVSPAGLSNIPCQNNAHAEASDDGKHHCVEECIKLWGETACLGSYCAAQGRSSVCNCTCGSFIDCD*
>MPH_12691m.01
MPALARASLILCSASLLSSCLSPLSTSGLSSSKAGLKRCWRKTLLSTETNSTCANFSPRHVRGPKAHGRYVVFSGCSNTSAPLSALIHRLGWNSLAGSPVPRDHAGEVCTAALFRTILAPAGTGIEAPVLRGIACAEAARRG*
>MPH_12951m.01
MVYTKGSAVPLVAASLFYSGLSSPANLKAPGLSSIACSLGSGEAHFKANEDSYFSLARTIQPTELIYAVGNGSNQSCWSVMPKDTTSSFCLKATEGYSVDSIGVSTIVSGIYFSCRAGGDTNTDTKSYACPYDGQHLVGVGYLDGGSVFLCMP*
>MPH_13208m.01
MLLQSICIPALAAANGWRGELNAGGLMRGRFSGHHLINKYEGVQIQKARALNRHVERSILGFSKGEKEKKHDSKCHLQVWRRPFWLKPKSLTNGASSMPTPRWASGTWPKKTTKAAQLSFRQSETSNDCRSDPWRPCTT*
>MPH_13276m.01
VAVLQLLAFLLSRSTLPTYYTYHISESRCWGPSRCYPEQFPVDRDDALSPLTSSATHGNSPFRHTTSPSCPSRLPQLRLAFRTVVGSSDRGLSPWHSFRRVSLPPSEIILLETHSNHVEMHSDRAFLA*
>MPH_13475m.01
MAAVVGLFSFLLTQISGHNYRLTGPHVTIAGDNPHFNEVRAARVQRHVNGKCTQASSEGYCRFTMYVVPVGGSRRRSTL*
>MPH_13674m.01
MAYTKGSAVAFAAASLFCTAISSPENLKAPGLSSIACSLGSGDAHFKANEDSYFSLARTIQPTDLIYAVGNGSDQSCWSVMPKDTTSSFCLKAPEGYSVDSIGVSTIVSGIYFSCRTGGDTNTDTKNYACPYDGQHLVGVGYLDGGSVFLCMP*
>MPH_13893m.01
MNLLYVTTAVATLAQGITAQIHTIGVSRVFCSGDRFVEDYASFQGLWRTIPRDYKDSYVARPEVENTCWNASANSGSSSFCLNAPAGYTVNKLGMKAIVAAVYDSCKLGGNNTLTEPPQPCPLDDE
>MPH_13913m.01
MMMLRSYQHLAKSLGLSALVSQVVDPLPAWEHASTLCCGVMQPIVRVVLLRQRCPCDLSHHYCIQYGQKPLFSAIALTIGCSGAPSHVPVGWWARGCRSFPGFSATPSILQLANLGRVFLLHVRSLTLSPFGACGCGDIA*
>MPH_13948m.01
AFFSIFFLTSYYVSATPLPQGCFNMCCPRRGAPSNPCVGQSIADYISHADFDPHGVLGATARPIRIDVADNHTPEPTALGYFSFELIPNHQMLSLRFILSAN
