# Supplementary material for: Kingdom-Wide Analysis of Fungal Small Secreted Proteins (SSPs) Reveals their Potential Role in Host Association
Source: Front Plant Sci. 2016 Feb 19;7:186. doi: 10.3389/fpls.2016.00186 (PMC4759460; doi:10.3389/fpls.2016.00186)
Supplement: Supplementary file 11 [file DataSheet1.ZIP › P.ostreatus.SSSPs.fasta]

>genemark.1661_g
MPMMIFIRLKVCSTFTPKMYKGTDQVPTLQRFSLQQVFLPAMRLSAVFIAVATVVSGVRAGSINGNFSGNLEKALITEFGPDIFNGLKEKKCQPVPCALSVGKATPCVLSAVMGQKLLDIPACFNSDGNEFHLLCHCLDCYVKAIKDVLNDSEINYCPTSAISPDLFSRVYLNLASDEEKSKAKAWGFTPPPTTED*
>estExt_fgenesh1_pm.C_010097
MTSSSMKLAVVVCFALAFPSIAAPTPITRDGEANIPGWQSIYGVGPVVQSKAIESEAPGIPGWHPIYGHGPIVPSHSNGREVDAPVPRPTKYAIDYLPNKGQGNVDDASPAPTTTAKKPNPSKYAIDYLPGYPVTTAPKPNPSKYAIDYLPGYGSRPSSPTTVDDNANLPKPTKSSKYAIDYMPTWAVPAPKETSV*
>estExt_fgenesh1_kg.C_010563
MWAAFPFILSSIAIAQVHALALYPRQDASPAVSVNGVSLVTPSTTGSTSSGRPASTTITLRSAPPVVTFLSGTVAIRTVTITNVLPYPTAITLRSSYIPTIPSVIPTPGVGGSTPQESNTSTGLSNGAKIALGVTISAATVAFAALAFFIMRRLRERRAGSSAGVFRREKRAWGALEDHPTSKGQGGEVRGTMKEKEHDHKESLSNPAPADPFASELDASAPKRV*
>estExt_fgenesh1_kg.C_010580
MKSLSLTLFAVALAGVQALPASDTTLAPNYSLSSDAACSVTKCGSPTFVSCCWPFICINASAGGTCIDIGLGNLKKA*
>estExt_fgenesh1_kg.C_010590
MKFPALPAVLAFCVVALVTNAYVLPQNKRSVARSEPGSLLGKRYVARLGRDIPKLAKTSNSDTPMFREDTRNAATILDSGGTGKLQKASKKNAGRPIGQNRKTRFNRSLKRRKVKAGKQRRVTREGPEEERNPQLKQGASPLLEAASPSSPPDASATSAVVQASSTQSPDVPAPTTSAPPPVSTANQKAVRKAKANKPPTPNATKAAGVQASHKA*
>fgenesh1_pg.01_#_1048
MVHIPKFNAVLVISALASLVTVSAVPITQPFEGNGTGRTTHLKVLGGNIGAGALPSSGLRGAKAAPSVSGAVAAAPSTVLNGVAPSSSVGLAASQTSPDASFIPSPPTSVAALATETVTQTLVVTVSSPPLATVTVTLAQVEPQAAAGGVIDGVAGGSAGAVAAVGNTPTLTSPVPNLPAATPVAATGPKRVDTPRGGSGPKLI*
>gm1.1698_g
MRFSSAFVLVATMFTLKNIAAVDPGNNALNMDVSDDFEHAIHKEYGPVVFDGLAKSGCSGWKCLKTVGKTSACLMKCVITGNPLCVVGCIPTSELCPCINCFPDVITNFLHKYDICTSELNAQLFSRVYLGLASDDEVKNANEAGYSISTFGA*
>fgenesh1_kg.02_#_45_#_2251_1_CCFC_CCFF_CCFG_CCFH_EXTA
MRAAIERFLPRSFSASLALVLCCLRFSIISFATGDNSEEDAGDGAMPGGGLNMLGVTAVLNSDDLPVECVRIGVNGSGATAVNASFPSDAFSFSNCDVIT*
>gm1.1895_g
MKFSSAAFLTFVAVSVAAMPSQTSTGDDIEEPVKLGLGAPCIRSKHLCLEHLHCCYSHANPDEEKEYGKCLPLNRACIA*
>gm1.1900_g
MHSWSLFTVFALVAVSAALPVAREGTGEITAFMDIRAEKPVELTAVMDIRSVDKPVELTAVMDIREIKELGVNMDIREIKELGIKMDI*
>estExt_Genemark1.C_020212
MQFTAAFFVLAIAQCISAISLHPRQEGGCVAEACDGPVHCCPAVPDLIQPPCQSIYTSCEGATCSPGTEWTITCAGDDHCCPTANGAHCQPSGELCGILN*
>estExt_fgenesh2_pg.C_20135
MFSLNLFVTVLLVSLAGNAAAHSCLTTSAECLEDHHCCPRPNDLATTAVCTSIWQYCLYGTCEPGIYGIKCPAGSHCCSDRRGARCQPSGELCNYIIDDI*
>fgenesh2_pg.2_#_281
MYFQTVLVLFLASFVAAAPMKVTLRVGGIITGGSSIVSAMNVVDQHHEMARPQLHGGLDSDSEHASHMLPPAGAQVMLGEKPVPEPSSSSPSATIGDILKTWSCNLSGAVQKFSVKLRFHFGPKASHVRLHQRKLLRLVSI*
>gm1.2229_g
MQSTQLFFWLLLGSILPALLHASVVLPRGVDVKKSAKHAVASATSATSSASAAVSVDAMATTAISLISKNNKESKVTSTAVEAPSTPHAAIQQVINDMHGRNKSISLVAVKLFTLVEGDATLGVPGKDWGTVWIPVQPSASSPSITYVVWWTRKRGGTLMITNPASPDDISNSFIQVGSF*
>fgenesh1_pg.02_#_373
MRRLLDAASAGLCCLLSCFTCGLSILSSLRRARQRVDREIDKDDNEDDYLNAGVNDGVEEAWSVGAKCPTLLSSPAIYGANLLVYHGRELRRRLLARRLPAWQQSFQARQSRCSVPRRAPPILARSSAVCRHRILRPRDTQSSVRARRCGRSFVHSLVRSTLGWVSDGCEASEHPYQTETNGIASQISLVFILVVVFALACPRTAHWSAGQARAQRPLAYAMGLRWDCGGIAIGMGGRQWVNERIRDGLMVEGFQGWASWRG*
>gm1.2458_g
MSPSFALGPQFISSLCLIALVGPSKVGLQVSQEQDLAAEHTPPVLEHAAEQADDWMATRGRDEMLLPRGSLRMSDTESQSTARLSRAIQVLDESATDWIAESGVEREEFAAIGSGAKADGPA*
>gm1.2545_g
MNVSILALLACVAAAYALPVDVVAIEARRADSSVDLLNAEWCTSPRGLCRKAT*
>estExt_fgenesh1_kg.C_030010
MKTSILALLACIAAAAYALPIDDATAIQAKRADSTVDIVFDTWCGNPRVSCL*
>estExt_Genemark1.C_030254
MLKLQTVLNLALLVCGAAALSVSSNERMARMLPSDGQVTFNPKLNQQAFGTGCLVFADATLTLNGITRNLTRVSEQGNTAITYSVNEGWPPPGSTTNAIAYAKSGRTSGQTFTDEIKWLGRINQLYAQGRFNNLNWIVFQGVANKMHIASTAYFANVLLPLLRVGNVEACKTQFRNNKIPLIVAQAKYYVDNFQVLHSDLHPGNVLWDNQATSPTLIDWGTAKDTPSWTTAVATQVTNQVEFSHLTGSEAICVDLSEPAP*
>estExt_fgenesh1_kg.C_030266
MVIAGLLFVVASVAAALGPTAGVTGDALASGLGSLRDGDGASVDCSSSHLCTSSCDGWFFGEMGCFCDG*
>genemark.4237_g
MIHSTLAFVVLAASSVLAHPSLPIDYSQRDTDYTRELDLMSRDLETVTSFYNLVDTRGYTDELGEYDLEGRNYDDFQGRDYDDIQERDILEDFSRLMARAGGRGGGGRGGGGRGGGGRGGGGRGGGGGGGGGVPGLKAIPPGGIPKPVPKGTPKPPGQVSKPGGPAQQPTKPKAPPKQPASLPKGKPNSLSPAGAPTLKIDPNTVIENVPKAVEPAVEWWTQQQQQQ*
>fgenesh1_kg.04_#_18_#_0_0_EXTA1152.b0_CCFC_CCFF_CCFG_CCFH_EXTA
MRLLAIVSTALSILASSDVLSAAVEAATEHSAPLIQVMVVGGRSITISTVPVSIARLSIFPATDARNGTSKPQTALTKRAVGNGCEVGCGGNGFCSNDLSPSSNPPSLGDCQTLKAVLDELALSEVTHTYPCNFPN
>gm1.4440_g
MLAALTQVLGALWAFILGMVACLTGRCAHSPFKAELPVVAPYGGRVNQTNPKAAGGITASTHTYGATSVEARMNNGLRAFFDDSGEGLDVKELGTRNDDIEAMKSEWSKLLKQGSGPNSSDEDGASFTPLILRAMLMMIYPDDLYFFSSLTTKKPSPEPGQFHDAALSLCQVEPALEDIDLVDISCPSSPSTTESAATDSPLPTSSSYEAFEKFQVFRFPVGPASPDCASPMFSPGPWYEEFEQTGAASRSGFFPTTPMTISIGKRGIVLHDYGDFDKNTLSTPAPFRRGYQWSRDVV*
>fgenesh2_pg.4_#_553
MALFKAAAFLPLTSPSPDALNLSTFQPSFHSPPTRSPSTTNPEFHSNVPNIDSESVTSSCSTMRPARSALPPFYSSNDNSTSQLNGHTWNSGGTVGVGGRMWTQRISI*
>estExt_fgenesh1_kg.C_040367
MRVSFTAATLIAIAVAGSLVNSAIIPRREMNRSRVDSRYFNDHVEAAEARDVPEIRSGHYDRGYAESTYHARAHPRDFVRRVPVAAHSNDDYEQMEARDDRPVVVAYYVRGHARDFSRRGQ*
>gm1.5625_g
MQTKSILAIAAYVSVVFALATPVIQTEQTGEQAKVAVAQRSVDFLPISTGGNRNANGGNGNSGNNNYNQGSGSNGNIGNGGSA*
>genemark.6573_g
MQFNLTILSVAVYASVVLALAIPVSREGAGTLETRSTNAGPRIGNGTRIISGNTTVGGGSGSINGNNSAGGTNNGVNGNNGNNENMGNNGGNVGISGNNGNGVGGNNGANSSGNSGNNRR*
>estExt_fgenesh1_kg.C_050081
MRVNQHLGTAALLVANCGTRCFYALAQPIDSLAHTGGDLNVDPQVTKAGESKSYEHIYSWEPSKRQSKKREGGDDAGGEPIGDASVQVSEPHPARYEKQRDDSGRTHRLLFDSRDGDSGIRWAYGERQGRWKEIRANENAVREHPFYG*
>estExt_fgenesh1_kg.C_050082
MHAFAHILACALPFLILKFHITTAASSGTSEPGSLTQGNAVAPGALSTTNYETDTTMLQAREIRNADYSSSSNQDTSPRNTTATPARDVTEKDSPGHTSTIDNDEHAHRGAHSTDGARNVLFSRAAGKFQVKQLRQRSVDLGSGAVTKSISGPDSKADPPSKRGTPVVFIPRPIATADRPQGGNRVMSGFNPPDRPFEDFGSVNHRSFEDSAANKTTSDHRSSPLEFQVSDHIRHVEE*
>estExt_Genemark1.C_050316
MRTCVLMPIVAFLNWGAAASALAHPGATEGAVQLDNRGAPDCHLLQDGTLGGARCADTDVPTFKPPAYDEGEPKSDSGDSGDPGFLSGAPHRKRQQAQDVAGNSSTPLPEASPPSPPVTVTVPLLTHQHSATCTPSGTTSCTSTRTAEQSIRTPEVSNPLLVPVYHALAPLFGIYGPALDTALDVAINGYEDPSTTTGPPYESRKPTPTAVPNDIKQIPDTQKAETEGKMRMTEEQVKEEQGHASLATKPSSSTPCSSGSGPTATPDVTNLPKIRGMKRRE*
>gm1.5779_g
MRTQILISAVVLLSWGSTASASAYPRAATRVVQIGGRGDEFCTGVHDAAGGDPCEVAKPAPIPQPSSTYADDSEPTPSRVPEDSTKIPGGVVKETQKEEEWVGKGKMQSRGSLELKKDS*
>genemark.6061_g
MNNLPHLSSLTLTNALAQPVGPAPSLSINLPSLTDLSITDNNMRNIAWMACITAPCIKTIKLWCSEKQIEAEHSTAIVAAIYLNLPNLTDSHCQFALSLDTHQLHDYVHVQAWTKLTEFDEDALSLVFDFKVPGTSNLRLEESVLTLFPPTNVLPVLCFSSNATTFSDDNLTIPRQRILRRLTEKGS*
>genemark.5790_g
MQFNFAAACVIACLTIAVAAAPVPALAAVARDAAVLVPPLQTLVDGDPRPPRI*
>gm1.6529_g
MVVLLIARPASAAVVPANNTDAPLATPVLAPGPTAPTALSATLALPGPIVPPSVAPPGPPAGPGILPPPTAPAAAVLPGPLTPAPLAPPAPAGVAVMPSTANTNTLRIHGISARDILNNHNTTRRAQWEVFPGMKGLILSFNPGYTPTGAAACVPLLQQAIRSILHLAQDPRCKGNLKMAAQRRASRGAGLAEGESKDMNKTNYNT*
>genemark.5504_g
MLFSKFAVVPLVAAFAGNALARPALAARQVQSTSLLANFDPATALVNPDPLTAATPVPNPNANSNNANNNVVENANVAAPPAVTVTVTAPAVADATPAPVAVDAAAAPAAAPAAADAAAAPAAAIGGIAAPIVNAIVSAVAPAVQAAAPAAASAAAPAATAAADKNARVKEFLTGGAGLLTKLLGLSI*
>gm1.6723_g
MRIALLLLAFVAVLVAAAPDMENRFTKAAVKRPIRPTGTGIRLPAPPAVQTPAPAPVRAIGAPAAGAGAGLQLVLQQLSIKSIIRDATNVLVLTTFIN*
>fgenesh2_pg.6_#_656
MRAALILLAFAAVFVVASPSADKKKPKKTGKTPAAAAAADVPAADPAPTYTDAEDDEDDEDGGGDQARMSIPSHARPPINVLSVAHVWLLQAQARTDAVLEHRNTDELTQGLGD*
>genemark.7656_g
MRVAILVLAFAAVFVLASPHADKKKGKKSKKVAAAAAAAPEAPAADAAAAEPVADGADVLS*
>gm1.6727_g
MRIALLLLVCAAVLVVASPDIEERKKKKKIRRPTVTATPPAPAAVADVPAADAPPAAVSSAAYAEKPDRHTSTRGFE*
>gm1.6769_g
MQFIQTVAFAVAFVAAIASASSLTEDGKPCPKAGSLCTVSNPKGCCPGLTCTPSGTSVATCE*
>genemark.7496_g
MQLSYVFASLVLAASAYAQASVCAAGISQADSTLAGIAGFVDFVEGLPAVSGLSDAGSITVPAVPTSVCELTGGTGTDGACACPEA*
>estExt_Genemark1.C_060206
MCHILCFLTGAGLATYLARRRRDPLYEDEEDVYYGDRMRERGRERNAAAPGNPGNPGTGTGDIRGIEQVDRKQQQQQERDLQQEARGTGTGERGGFRRSLSAVTKPLVEFFENVGDALDEAARERQARRTTATIAAEAPQPRPVAEKSPLPEAGGPGERAYTPRT*
>estExt_fgenesh1_kg.C_060105
MHLRQSLGLLLACAVTALSLPTDEGNTKAVFATEPSQQVINAAECAVFADTLTLNGVTRPIIKLDDQGNSAITYKVGGGGWPDPSTKKDVTAYAKSGKTPGQTHDEEIKWLTKVQQLLDKGKFNNLNWIVFRGVDNKYHITVTDYWNNVLYKQYLSQGNIQGCKDEFKKSKIPLIIKEAKYYVDNFKVLHTDIQPGNLLWDMAATSPTLIDWGRAKDTPKWTAAIEEQVRKQAEFSHLEGQEKICIRF*
>fgenesh1_pg.06_#_298
MRSSLIVLAFATATVIARPIEDGHSSLVIRGVESTYVVRAYDAEDGKFRDTLHSAIHKVAALGTKLLGSKSKAPPAAAAPPPAADASATTEAAAPADPAVAARDIDTEDGRIADAVHKVHTTIHNAVTSAIAFGKKLFSGKSKAATPAAAPETAPDAATPDAAAAAPEPAA*
>estExt_fgenesh1_kg.C_060151
MRNFIVSLIIVATAVTASHIPIPRNERSANHSAVDSPTSLADGQDDPQPTCSPVGHPCTPIRCCPGLSCVGFHAYPGSACIVCPPGWIC*
>estExt_fgenesh1_pm.C_060289
MQLKVNNTLFILSVVGVALAIPLQARAPAGIVGGAASGAIELAESIAGGVAQAGEGIGSGGLSDVGGVAGNVGNAADSGVIAVVNSTDAIFHSSS*
>gm1.7269_g
MARNTLALLFIVGYMILAVSARPVLTQDVFNGYNNTVVVIGHKDIEPSIWGPNINVFGRVLNQVLNMTNHGTEKHPLGGLLLHLGNEFQPLDAPGFWKNFGHGLKVSFSTFFRNVPPMSEAVIKYLRDL*
>fgenesh2_pg.7_#_145
MSQFIAASLILALSATAATFTVLDVDPGVAQSSDYIIVLHRLLGSSTLENDSDLDLRPIVPTFDINSPYSFSQTANMATVLPQAPLDDGLALDAGVVGEVPAEDPMAPGVFGGAAANSPTQTPSVCVPQLHITCCENGEPSCGAAVAEFPKASATTVPVTTLLYSKCFGDLIRSGAITADANRPDRDDGWTRSSIVQEYLFCWEQAYMLRANLSHVSLAYSHAASAIFSYEPRQLCTSGEFPVAQTLHARSGLQALDTVHKSERQVVA*
>estExt_fgenesh1_kg.C_070092
MRPAVILIALAAFTMASPIAMEAKEDSLAVPSYYQNLDFVAAAKPAAPAKPEAEPGVLSKIGSKIDKGKVLDSVKIAVAKGCKVVHGLITECLTPPTSP*
>estExt_fgenesh1_kg.C_070151
MRVSFILAALAAFAVAAPIPTAPAAAAPADTVGGKILDGAIKVAKVVGQHAADEINGVVQKHWSEEAIAAKNAKKEKVTQSAAEVKLHGLSALKTAGAIGKGLAVGSAGKKSYLNQE*
>genemark.8228_g
MKASSCGLLLFLSSASAMWFLSVEPTVINPGGSLNATVRVDGQDPPTCFLCIGPSNYDLTGGQVRLYCPEVQKMTATGAERTSVAFTVPKTSPGQYRLYASKRTSASGPIVEGDMVQGSSEPFKVTVEDISSGLSASTPTVIETVTTGAPLPTTLSTERGSIHAPPAGIIIAVGVLCGIVVVVALLAVGVCVWRRRKRARKNGIAPYPAKIGDEVAYSDTFKPRGFLPNAAPIVEPSDRRIKYLQDQMRIIEAEMMKLERSRPDTTNRRSDELLGDASRRHRGGETISSWTVVGHS*
>genemark.8366_g
MQFIKTVAFAVAFVAAIVGASELMEDGKPCPKAGSLCTLSNPKACCAGLTCTAASGGTSVATCE*
>fgenesh2_pg.7_#_613
MRVTFLLAAFAAVAFAAPAPVQDVQDGGISGFDAAKAIGGACLNALKCSIVKKVKSAYLEVSRLAAEEHLSGQSSRWIYVIDYEWMDVYGRTIPGERDIGAQGLRKGLSGAPLSVTFKGIERTFSSANFRRRSARSSQQQWMEMKKTPEPATSSRLNSDPLSIGREIDRKRVGYPIIKEGGVVAD*
>genemark.8627_g
MLPASPLLAVVLWSSLTSNVVALPVPAKEYDPFIHGLPGWKPWFGIGPVVRPILEHQAEYDLVLCCYVNTVDQGGYFRLKKLADAKNKGVDVAQADPPEESVPTTGIKGWNPLFGKGPIMFHRRPQSSAGTSTASAEGQPVGTPAKESDADAVLPYGLGP*
>genemark.8628_g
MLSSQVKLTWFTLCVVMFFAAFTAGAPVEAKDDPVSEYLCDLGHRHPGSGAAGHIGTFHPLPKPPFQPHNPGMPIVPLPRNPIAVAAHGEHLPSSEHAAPDWHTLVEPCSHEGGKVEGKAQQT*
>gm1.8582_g
MRFIASTLVAIGMCATVFQPAAAVNPGNNSLHINATDNFEVAVLKEFGQDVFNGLASDSCNVWNCLGEVATLTPCLLKCVIEGSVTCVIGCVGATNVRPMLISPHHTTPPPLPLPHFHFKFCLLHSD*
>genemark.8637_g
MRSIPSVLVAAAACAIVFQPAGAVNPGNDALHINVTDAFEAAILKECTCPSRNPGMLSHFASRRLLTSYCLLTAACCVLGLRIRGHGYGYIYLPPPPFHLPPPPATFHRPVGQDIFDGLATQSCNVLRCFGVVTHLAPCLAKCLALGQARLRPFLCRNYRRTS*
>genemark.9603_g
MLADSATFLPILFIALPSVSELALQEDIYTPLAQWTLSSKPKIADMFVTEALDEYIKGLTELDGDDTDFVDDVKEVHRALASTQAEAQLAGPVPNFKVFALGGTLHFDGPKFSGSGPCEKKGSGGFYVNKTTMGGRGTYKLYFERFSVKLELYSGNKLVDTIKGNGAQKGLSNREGKPWEGTWS*
>genemark.9602_g
MLADSATFLPILFIALPSVSELALQEDIYTPLAQWTLSSKPKIADMFVTEALDEYIKGLTELDGDDTDFVDDVKEVHRALASTQAEAQLAGPVPNFKVFALGGTLHFDGPKFSGSGPCEKKGSGGFYVNKTTMGGRGTYKLYFERFSVKLELYSGNKLVDTIKGNGAQKGLSNRGGKPWEGTWS*
>fgenesh1_pm.08_#_165
MVAFAAAILSASYLVVLAVPQVGAGLASTNSTRLPPAQAGARAQNGTSLAQPAPPRPCSFADPALNPRKGDTQCPCAKNTPGFVTEPALYTAGCMDDYLTPVGRGARRRRRRRVKQRKDPERAAVKFVLTVADACQMEDGLGIGWPRC*
>gm1.9314_g
MLYLLPLILALRVSAATFTVFDVASPSEVLPAVGQQTASIVSFKPLGVGPDGTTYEIAQAGPTGGPIIQQTIVADKYFGRYQAASGS*
>fgenesh2_pg.8_#_135
MPRLRTILDLPSSLSLLSFATRSADDSSSIHSHRGTISTLMSTSTVGIGTTSAKVLVALGERAIQYAEPSTYTDILALSIIDLLLAAAHQSTESRLIFLEAGMLDILLYFYLDGDLNLDTQTAVQKACFDLAKVRPPDGRRDLIVHQILPLIASRPTKHYSYVSELAKRGEAWRLTRLSLVDRHFLTISAAVREDRWVIWGSEWIVDLVEFMR*
>genemark.10241_g
MRFLTNLAVLCAILKSTIAVEPGHNALGIGLSDSLEAAIHKDYGPVIFDGLAKTDCNAGECLLMPVRTTTCIIMTIELKSPPEDVFCCAPACKICPCLDCYPTDVIAYFQKWRLCEDQEKAKLFSKVYLGIANDKEKSRAEELGHTPNFIGVKT*
>uku_9_PF08015.2
MDIFFTLVAYIVPGTALPASSSASSSSTSNDSGPCSDDERTRSGAFCYCVVT*
>gm1.9701_g
MSFRGTALLLLLTVLVTLARGAKLNIDATRDCDCKVVVNGKKIGNTYNAGQVNTALKRGQDLEKKGQTLG*
>fgenesh1_pg.09_#_237
MLFSKLAVVPLVVAFAGNALARPALAARQVQSTSLLANFDPATALVNPDPLTAATPVPNADANTNNNANSNVAENANVAPAAVTVTVTAPAVADATPAPVAADAPAAPAVADAAAAPAIGGIAAPIVNAIVSAVAPAVQAAAPAAASAAAPAAAAAADKNARVKEFLTGGAGLLTKLLGLSL*
>gm1.9968_g
MLFSKLAVVPLVVAFAGNALARPALAARQVQSTSLLANFDPATALVNPDPLTAATPVPNADANTNNNANSNVAENANVAPAAVTVTVTAPAVADATPAPVAADAPAAPAVADAAAAPAIGGIAAPIVNAIVSAVAPAVQAAAPAAASAAAPAAAAAADKNARVKEFLTGGAGLLTKLLGLSL*
>genemark.9776_g
MRAAFVVLALSFFAVARPFVGDIDVRSVDEASVQSTPETLRKIVGALKDTVKTQGKALLSDLAGKACDHVQAKLATREVDSSDLENTIDAVADKMYEEWIAEHDATTLEDSGMFLKNLATALGGAVQKTIKGAASDLVGQGCEEVQAKLNA*
>gm1.10183_g
MPGCIFGSLHLCIFTGCRALGCKDANADSANAESERHRTKIGSIGQEQGQEQEQGQGQGRELAQLRRHSVFSELENNNSGGEGSRMGYNSAASIGMSRRRSTPSSCSNLFVSCTPPSRAPPPFASLNALGGSVPSLGYAPRVTSRLDSIRLSFIPLALSAGTPAGVSRLPTLPPPPLSSHQLAPPLRQAHALTH*
>genemark.10779_g
MRSFYCLVALLRLVQAIPFTTNAPGDDAGTTTCITWGFPEETQASSTYTLTSDAGTTTDPVPTPGGGSHTHVDISSTSSSTSDAGTTTDRVPTPGGGSSTSTITTWY*
>estExt_fgenesh1_kg.C_100030
MISTRSQLATILILVLGVSSVAGAPVSLKDLGHLETTNGKPVYHNNPVVYSKRVDESIATRSSKYAIDYLPTWAVAGPEAEPTKADAKKDTKMPNPSKYAIDYLPSWAVTAKAASATNEAEKDAVHVLMATTKSPAPPATTSTRALKYNISKYAIDYLPTRAGDASEAEATVAAADEDKAAPLATRSSKYAVDYHPTWVAANGPAEATGAADEDKAAPIATRSSKYAVDYHPTWVAGTPVVEATAAADEQN*
>estExt_fgenesh1_kg.C_100066
MMYTRLHILLFLGLAALAFAFAAPLPAPRIPGVTLRAIHPSQPLRTRFRDTERRSWHNLASKFPGFDWAMGSRKRAPRAGLDVFLMRSLEDSAIASVDQREPRRPRVALHP*
>estExt_fgenesh1_kg.C_100082
MFSKLLALSSVALMASAAAVSSSASVTPSSSNVTSVFSSVLPTATPPSSLPTFNNSVIVPIGNGVYSCFAIPSAVPTTVPEPFPVTSSVFTEPVTITSSAVPSEDVSSSFARRQEATTEASVSSAPTITVVGTDTFASSSPTTVATATASSSNDTALPTYVCVPIPQASATGTVTPSTSFAATSTPAASSFTSVSVSAL*
>estExt_Genemark1.C_100259
MMFPTLIALSLVAIVASAADNSTTNSTVSSFIGNATSTFAPFPTPSIGSPTFNESVIVPIGNGIYSCFVYETAFPPAATVAVPFPIATASSIDTNATDSFNGAVNSSVVSVTSFVLPSGTAVPDNSTGLPTYLCVPIAGNEADIFPNGTANSSVIATPTFVYNGTFPSASAA*
>gm1.10432_g
MVNSFFTFALLPAFCALLAAGGPVSKAPASTYKPPKSSSRPMSSRRVSSRGFGSEGFTSTAIASSPSDVPSSSFSEYIPSASGDVPFPSGSDYPSFPSGGIASSSVYTSYISSPSGGSSDGSSASYVFSSAVPEYSSFPGSDGASYSEYPSSVVPGSNFASASYVYSSGVPEYSDFPSSVVYSSDAPVYTSVGASGSYSGFPSSVDQGYSMGFPGASSDVPIATGVSSGINHSDIPIATSASEINNSNIPFPTSAGASEINSSEIAITTSAI*
>gm1.10440_g
MVNSFFTFALLPAFCALLAAGGPVSKAPASTYKPPKSSSRPMSSRRVSSRGFGGEEFTSTAIASSPSDVPSSSFSEYIPSASGDVPFPSGSDYPSFPSGGIASSSVHTSYISSPSGGSSEAPSASYVFSSAVPEYSSFPGSDGASYSEYPSSVVPGSSFASASYVYSSGVPQYSSFPSSVVYSSDVPVFTSGGSYSDFPSSVDPGYSTGFPGTSDVNSSDVPIATGVSSGINSSDIPIATSASEINSSNIPFPTNAGASEISDIPFPTSVGASEINSSDIPIATSAF*
>estExt_fgenesh1_kg.C_100090
MKSIVFVFASLFAASFVSAMPTPNPAFGCSSIFGGCRRPGVPSKASTKSAPAPIDIGASSSSAKTQNGFRPVI*
>estExt_fgenesh1_kg.C_100115
MKCSTFLAAIAVSFASASALRVSHRENQLVKRAPADVLCWPACDSEGNKKSPPPTCAEGMDAGDIGENCFKCCYGNDPNGPVHKK*
>fgenesh2_pg.11_#_321
MAFSTLVRLAIVTFVVGSTIVAGSSHLQSRELDAADSTIEFGCEYNQKVNPGKCWRMCDGSTSSKPLWCYSQKKKPITCNNAAACGFDWPCLGPCTATYYPEGPRDCHLKNTSVGLMV*
>fgenesh1_pg.11_#_346
MAADLPCPVSLLASPSLALALACISVSLMPHPSDQSGTRNRNPDWTARIRSYWLVCPGILVAVREIENYGSRESHCTLHTYLREPTAVEITPALGLGSVHWTCVRGYEHPRAVDDGERGAWREGEAWGGDPGCRASDDECVAVSFIGPLES*
>fgenesh1_pg.11_#_510
MFKLTAIILALVTANAVYVAATPVSRYAEWDDSGERLAKRWPPLRPYYMPPAPFGYPLRPHVPFTTPPTPGETPTSSGPTTPTDTGRPIPSPTETESSSSRSTQVSFPTAVPQHSLRPLDSSKSTQSQDAVKTKNLAPTSTQVSQHTETQSSEFQHWPEPYNRPWGYIPPVRPWYPRPWYSRRRDETAGSGEEDYDESWVYEEGY*
>gm1.11637_g
MSMSSRGRRQSRPAIILCYEVVVSSAAFVKPRLPDRVRSYASGSTSTTSRHDPEYTSRPLIPPIRCCADNAGPASTAHRTPTEGSDCLVGPLACCQLGNSAATPEPAGPSSSRSDGKTANARNASPAAFDANLKEQALVQLVVQRAPASGDTVGVVWRQLEEMIAERVRRLT*
>fgenesh1_kg.12_#_6_#_1889_1_CCFC_CCFF_CCFG_CCFH_EXTA
MRTWMWASVGVFAWCLVLGAWCLMRGAWLVSWRGYLGRPRREFVGRLGGSRCRGDSGGGDALPPGVRGNGE*
