# Supplementary material for: Kingdom-Wide Analysis of Fungal Small Secreted Proteins (SSPs) Reveals their Potential Role in Host Association
Source: Front Plant Sci. 2016 Feb 19;7:186. doi: 10.3389/fpls.2016.00186 (PMC4759460; doi:10.3389/fpls.2016.00186)
Supplement: Supplementary file 11 [file DataSheet1.ZIP › J.argillacea.SSSPs.fasta]

>CE35497_1882
MVVRGKGIVKVQALAFLVFFSLAAGGGGGAALCLGADFLGAGCGGATSSSSSSSSSSTSSSSELSAAVDAFSCSISLSGSDDSLSSDVAAGATTGATFDFAGLACQCVMTGDEGAAAAGTSASAGLVLGTMPRVTS*
>gm1.1009_g
MQSNIFLTLFAIFAFFAIMVPSFAAPVPAAAVEEKRICQYTCTRDGEADPQFEVIDIKVREPQLAGTDLLARDASPAPSPLDVVASDERL*
>CE25296_679
MSPSVADQMRSFVVLLFCRPCGSNEWRTSIARRDLHHIAGNVVLSNSLELPSVRGKWSMDTMTRGACTICN*
>CE11422_10
MTALSSGAPLICSALDHTASSIRCVSAFPGLGCEKYVSPSLVPLYLWFILPNYGLLVLRSTSLQCFAPSLV*
>CE4289_102
MSHPFPLLLLRLGLRFVYPMLSSDSFPVLPSLPLPKVLSFQRMPSALHLESLAAGNCRQPVRHRWATVHSPELEAHRPSERQIDLPIY*
>CE3803_28
MILVTWTWSICWVIVFLARTSEGLPLLLSFAIYKSGSLLLPRPGYPNALHVYMTPLNYNVDRHRLHYAIAAASEGACNSVNHGNLNVLEERKAQLRRAPGHKN*
>CE147366_30
MFALRVVCVSFLFMISCCCHVQYWHHQRFPLPAIYSQTWPVATLQTIVGAKGCLPIGRHKSAAVNCRVKTVKSTFTLDFNNQWRALQQRSKLHPRETADAGSS*
>CE158334_6341
MAYAMAMVMSLCLVRFLVTEFPRNHGCKFPSLHINPFPSAPLLRHLRNSTHPSRPLLSSIIFCPSHKTIEEELYSSGIVKGGFARVDGMGAVSCLVGVVRL*
>fgenesh1_pm.2_#_616
MWLLELMLVTALWWPFGSKGGVSTLFTFPLLTRLSTVENILFPGPQVFGDKRLAINLLISTTHLRGWLELLWQCPFLLFPFSDLLYPIAGSGQLGFRLLHFVSVNAALLQDTEEVSWPERGDREWITP*
>CE235093_2692
MTSLPLVTSLASPIILMYVSRTIAYTRLRLDHPLANLPDSRELRGWVGISSDKVNSINQIFLLRRDLVSSPLHWTLRLPCRPVMPSGWLQLQRPMPLVVLRGISDNADVREPPKHPLLSNFYDGDKYSSAR*
>fgenesh1_kg.3_#_80_#_Locus27355v2rpkm0.29
MKYFGTLFTLVAITGISLATPLTSRQGTSGCIAMPPTTTCAYPICPVGYELNFTCPRGAMCCPLPGTVFECCPV*
>fgenesh1_kg.3_#_83_#_Locus18896v1rpkm0.98
MKPTTSLLAIILAAVTSTSASIISPRQIAPECLILDPTTTCEYPTCPPGYKLESDFVCPVGAMCCPIDVVFKCCPIPSTTGP*
>fgenesh1_pm.3_#_113
MLPTIFTSLTSMVALVATVAASPFKPRAAPTLSPIPGSFTPSSSSFLPFVSTGAVQASPNTGLRSFEERQEEPMTPEGTLYLCMGTTPCDFCYAYDVSEMADDVCYTFTADLDQESIFSYVFLDANFSSIPFLSNLGGIWIGNECSVADDIQIPAPEICYSINPPATQFFYDWLY*
>CE244606_121
MQRYCACALGFVVTANLCFSCRSQGSVPSISSFHIPRMCTQITSREPGCVRHLQEPSPLSIHSTSSRPLGTSWTQPSLWRTLGRTDMVLCLRCNFRKCDSTFWTMHSGL*
>fgenesh1_kg.3_#_459_#_Locus1446v1rpkm121.56
MALGALFPFALILAQYDRHWSRNANIVRRRSVECYCLVEHSNEKASTTRSSRDDTDFCGCRHRTLSNAVLIS*
>CE257325_749
MSTVWIARGSIVLSSITLLITSTSTLLLLTHALSSCCAKIGVFLLVQSHSCGGNAARKARGV*
>fgenesh1_kg.4_#_515_#_Locus19177v1rpkm0.95
MRRILVMLIIVLTFPLSLSFTCWIHVACTLRGQSLISSGGQCGLAIAQDGCRDIMKLDEGPNLHH*
>fgenesh1_kg.5_#_591_#_Locus3695v1rpkm37.25
MCRVARAHVGCLGMSAPAFLLAYHSACLATLIPHSHSPPTPIISSRRWLVS*
>CE362710_183
MSTLGMLFAGLSRARKQDTTGTPPSIEDSQNQQSPPHSFENTALGFGDHSYTCPTRHTLLGISKQSISSRFDSYLPNSSNW*
>fgenesh1_kg.5_#_792_#_Locus1877v2rpkm8.33_PRE
MTLLAALVARLSLCLHGTITGDMSFETTVITSMNRTQRQPIRSQRFQRAQQSENQLPGGGSRFGAACCLVTD*
>CE384838_208
MSCLSKLRGCIGLWPVLLFIRLVSSFCSVALEQRLQFKYSPSSDTERPGRLGHKNKPSRRQALTDALNSAKRGAMDEAARGELRAALGVWGGVVGLAQIGLAGTGWGWGLGKEERKG*
>CE418733_23
MLSKCNDQVTIALFIVIGVSNSLIWTSMAALEPNRDHVGCQIRSACNLLQVRNLLSVPNYADVKLYHTRRQRC*
>fgenesh1_kg.7_#_441_#_Locus12430v1rpkm2.49
MPTPSLFNTVLFLLAILHVQALATMERETPTSLLHRNPSLVKPGTLMGRSYTVHNVNCRDVQPEVRTLTTLVDREAVDLPTGRFPDVHHILNPQDPPSKRGISEIDLNHLLPLSNDAMPSPPQILGEDHSVLGNLEPRGDTLVHEPEPNRKALNMLSDESPAPPPRMPTSTPTPQSTLPSTAKANTSITLIPRSSETTGAVPTTNPMRLNKTNLKTNKHKKTKATLRKEELTPKRDGQGSKHGGVMKH*
>fgenesh1_kg.7_#_539_#_Locus15449v7rpkm0.28
MSRLMLFIGLLLSSLVTLSSALCIMCPNCDYDWINNTVGAECLQKWTCDDATMRHHCETLLVLMTWRFADLIWLQEVGGGLKSGPEAICRESGGIDSKCVDAKDVYHWGSPGHCIAASGTVSQ*
>fgenesh1_kg.7_#_542_#_Locus9778v3rpkm0.54
MSRPLLFIGILLSSLVTLSSARCIMCPNCDYDIINDTVGAECLQQWTCDDASMTMSCYYQSSTDPSTYNICTYTITEEGGTLLSGPSVCEGYGGIDSKCGNAKDIYYWGPPGYCIAASGTVPQ*
>CE424116_241
MLFVSLILSSLVALAPAVCIMCPNCDYDIINYTVGNECLQKWTCDDASMTMSCYYLSSTDPSEYNICTYDIPGGALISGPTDICFSYSGSDNHCENPKDVYNLGPPGSCIAASGTVPQ*
>gm1.5085_g
MSRSILFVALLLSSLFALSSARCIGCPNCDYDNTGNGNECLSGWTCDGTSMTMGCYYPSSTDPGTYNLCTYAIDEEGGYLVSGSSVCDSTGGIDSKCELSDGGDVYSWGPPGYCIAASWGTY*
>CE424166_59
MLFVSLILSSLVALAPAVCIMCPNCDYDIINTTVGAECLQKWTCDDASMTMSCYYLSSTDPGEYNICTYDLPGGSLISGPTDICFSYSGSDRHCENAKDVYNLGPPGSCIAASGTVPQ*
>gm1.5086_g
MSRSVLFVALLLSSNFALSSARCIMCPNCDYDNTGNGNECLSGWTCDGTSMTMGCYYPSSTDPGTYNLCTYSIDEEGGYLVSGPSVCESNGGIDSKCELSDGGDVYNWGPPGYCYAASYGTY*
>fgenesh1_kg.7_#_561_#_Locus18573v1rpkm1.01
MFRSTLVVAIFLSSLSALCSARCIMCPNCDSNGCLAQWTCDNATMTMGCYYPSSDASGYDLCYYTITEEGGTFLSGPSACRGYGGIDSKCENPKDVYFWGYGCVAASGTVTS*
>CE432949_125
MISWALSFSTSIHQSLACFVNHSIDLLKILTPETTSKFIMLTRRRTFGRKWDADGVLLKEWTESTGVGYFVSKSRINA*
>fgenesh1_kg.8_#_9_#_Locus20221v2rpkm0.69
MKFLASAAIFLLALVAGSNGMVLEDRQVHCDLACVKPYHFCDPCGCFLTPCPTPST*
>CE433992_41
MIWLALSFCHPRVDPQNCFTQFLVIQPLSLLTDPLLPPQPSTALRRGWCSVLIDPMTSAYTVLHRPLVRHPSPGS*
>estExt_Genemark1.C_80281
MILFDAILPIATLLIVLASAAPPSSSSSASSSILSSSSSLNSSASTNTSASSTPSPSVHTATNYIEANVTSSGIATHTSVVVWTESASTITPVTSASPLPGTPPKMKV*
>CE447789_69
MSPRVGLIAVLLLAQSPGQQRCLLRVNDHPHRHTQFDRSTFCQGIGCLAATITSINFTSEPSIYAMRLPDLWDHCAQRWDLPYGTDSHPKA*
>CE453488_98
MMTALAVLPLLYLSNRFLFFVHPRFLSRSPITLEDYEMASPKESLIWSLDFCCDRCIGHTTNGDNTLSNPHGYPLGAPGDPLTTHIVAAMPPSINGSLSVVLIDNELASHRRCP*
>estExt_fgenesh1_pg.C_90206
MPTCWVAAVLWVGMSLIKAIAKTYDYRKSELPMRRRIDEDEGVVGIGGFEGEWSIRAGCSDGENREVRWFADLFGQGGWALTDDETVLSAKLKMENCQRGFDGFIEVTESGKSQHPIIVQVFKIELDLPASTAFPTSHLLELCPPSRGEI*
>fgenesh1_kg.10_#_53_#_Locus19177v1rpkm0.95
MRRILVMLIIVLTFPLSLSFTCWIRVACTLRGRSLISSGGQRRLAIAQDGCQDIMKLDEGPNLHH*
>fgenesh1_pm.10_#_95
MVLSIISCLALAIIVISLFPSGSSTPSEMPESTIGYELNPDVLEEESKTELVDEDVEKPKACCQSDNFLGYICPKCQVRLAVMWS*
>CE40664_849
MRHWRATCLTLTVIVVGTWPFGVPWGYCSMRSHGKTSRECGLWLITDQNEKRWPEVP*
>CE42096_15
MWTPSASTSAHRRPTILFSLLCLFLYPMSANIQTFRKSPGRCNLDGLKATLLIRSLCLVDAELDANCNHPRFELFLSWLGYYIFIPTPDTRKLWLWPNEDLKNLWTYADP*
>CE52570_239
MSNWRKHPTLLTAISLKGAVDESRAACIGYSSAIPSKFPGSTNYTLAATPYPGHLSYGFRWNCLSPEKYTPHTHAFSGPPKQVLPADNMCCPGPTPDFGGVKFAERCVALGNSDDSREYHGMPLCPGKDT*
>estExt_Genemark1.C_120326
SFLLSSLAITSLFHNGEPTSPPPKSAVESVSQHRAFVTLPKNTIAFIFGTATAAYTQDVKVKLQFQDDTDLQAYTLQASNNPLEVTHGGSGIARQSTIVINPDSTRERQLELLFRIVVDGKHRDIRQLDTHVNKPVPWVTNYTYNTEDGGDHDVHDTTLVVSVIDTVKSPWANGAAYGVADGAADGVGATNGAAVASEPLSAEA*
>CE83852_72
MVMCCRIPSRLEDALLSLVFAIFQIIRAVCSTSVSNDLRGYGSNHVPWRAITTSKLHSKPPDSLARYPRKNHAQFPRPKLHDLNGAYCPKVIGISGSGCRPSITIRSQVLCDLVKKDLTILAAMTRLVTRPVGTTISPWPPDLGRASVSTASSLVARNYFIVVTIVEANDHWAQFL*
>CE85279_684
MNAALLRVVVYSLLTLVTHLQSSHSGTKRCTALAHLSWMEPRSLMRRCICDKILIPFNTRHTGQRQTSNCECERRHKSNPTPRPASWRHHWRIALRTHPKIPQGGCLADLVSSPQWLWVERQRYLPSQRNPPVPNH*
>CE89887_41
MRAVLLAYLLLAPSKPQRQLSLCWLCMATQISELLRALQGFAYETGIAPQEISMSHPSVLPYAVILNIRSVVSPQCGNSCQCRSSRPKIFSECIPVSYAKHCSDIALNMYSWGQRCSATPMISVYLSVPAML*
>fgenesh1_kg.14_#_27_#_Locus19177v1rpkm0.95
IRRILMMLIIVLTFPLSLSFTCWICVACTLRGQSLISSGGQCRLAIAQEGC*
>gm1.7639_g
MQSNIFLTLFAIFAFFALALPSFAAPMPAAAVVEAQEKRICQYTCTRDAEASAEPGSNVELLGRDAQPASDSELAAREALASPLDVVAMNERL*
>CE100533_337
MLRFPLTLALLYSFNAIHPFQDIPPLFSDLTLSTTFALSSQCQSSSGAYASHQYPRLGAELVRVALFFETLNSRHASSLLVPPGEQAWVFITTKFPRATY*
>estExt_fgenesh1_pm.C_140217
MSAVILLSLAIAYSFNSIHPIQDIPALFSHPLLFAVSLNTNLPRALVLPPKPTTWSEAGSRGAVLRIRATRAPRYLFLLVNKHGIDSHHNSQIDKLRNKVVVVMTGVLGIGLEHGGQRVPLLPGSLNG
>estExt_fgenesh1_pg.C_150022
MRTPIVFSLLLPLAVSAYVVFTDTLEVVGGCRKFSSGDVIQLGWQVNGSVVDDCYASLRLASNTSVIVAEADGVYPGYIPCNANGANISIPQLPLDITGGQPDKWEDGTYLLEVDLPFGNGPPAQNCNPT
>CE103633_39
MLILSLVVPALGSDVYPVQQHKITCSYCVHGFLSQGYLQNIPFCPTSSSARLFPGPHSYSHPSEVHSHRLDERSQHAEANALMKLLSNTSINSLSP*
>fgenesh1_kg.15_#_156_#_Locus3456v2rpkm0.68_PRE
MTFFAFFVGFGSSLGLPFSTFLAGLSFAGRPLSFPFPLLLLEVGFFFLKALGSSSSSSSSSEYPGMGATFV*
>fgenesh1_kg.16_#_11_#_Locus22749v1rpkm0.71
MATPIVLAFLALALTCIVFQVRVSPLVVHGNRLLFSCFPPLGLQVGGVGPKLVQNLCPQNVNCDM*
>CE113143_795
MWVCVGHTTLGIGQMLLLLGLTLHLTLAGRSFTYQSLAPSQGLVLPLGGFCTDKSIPLGLDSGPAINQSSRS*
>fgenesh1_kg.17_#_45_#_Locus26625v2rpkm0.28
MLLYPVLSLGLISAALLAVPFTFGRLSLRLRIIVISEDPKMVNCETERVLAVGCIQLIFKMVEQDCSKCAVLLTMYLL*
>CE121733_9
MGRLIAVVLTFVYSPGFSYPSVQCVVVSPISYSSPTSPRTKRRQPCSIAPAFSSCVDVFGNPVFRAVFHIVIPLC*
>CE124807_67
MRRIFPMYLPIALSAPVLFHLQHDFPRLLPRTSSAALGNALKDLVLACELLHAGASASRGLRYSDCFRRQTFHPIPPRSTYSPPSVTGAYYGTPYMAWDVAFCPREHIVMEFSFLRLGLSASDLLDGLGHLRTHPYGGQLSATLSHPFQSPHGLGSSMLSS*
>fgenesh1_pm.18_#_10
MSRPTLYLALVASLLLAFFTRVDAAECFLCPVHDLEPTTPVVKNQPVSYEILDHWTCDAAAETFTCFYQSYANPGTYNNCTYGEPYGLLVSGSTFCVGGAPVESKCDQAILQGTSGCMATSGTTQR*
>fgenesh1_pm.18_#_11
MSRNLYLSLIASVLLVLCTRVDAQGPYCLLCPTQDLEDVNTPTTKDYPGPWETLDHWTCSSTAQTLSCFYPSAADPGTYNDCTYSGETGFLVSGPSNFCVGDAVRENKCDEAIFQGANGCSAPSGTTQ*
>CE127277_98
MAHSNFYFALIAAVLLLFCARVDAQPYCLLCPVNDLDPTTPVKKNKPVTYEVLDHWTCDSAAQTLSCFYPSSTDPGTYNECTYSAETGFFVSNPLNVCVGSATRESECDEAIYQGANGCSAPSGTTQ*
>fgenesh1_pm.18_#_34
MKVILSSVLLLLAAFATSAVATPYVTVGPPCTKQCPPKTYLCVGPCECLTSGQACPL*
>fgenesh1_pm.19_#_142
MMLLRPYLAAVLLLLVSVASALPTADTSLDERGVSGKDWKRGADKDWERGVGGKDW*
>CE141475_89
MPLWHTLSVFLPVLPSPVSSTLAVGYNIRLLSQVISLVPDNSTWCGETSRPTEGNFIPGGSVYIAGHWMASYGGRYGIIDVTMWPYNLWRLHRNGSDRWSGR*
>CE188594_29
MTSLALLVLSHTTLPPLRILAASEVSESEHLAQTSLLHLDCCNTPVRALPYGLCTLCSSTTFFTALALTLLTYHELQMVLWVSRLHVPYICLSIIPRLALRLTLPPSTPLHPEKLSQSCFKTPIDPAHL*
>CE196164_148
MDSRCMFMWCFTLLWNSETSLIGIQLSSFSRYSQTERSSASLARACRVQRYILPPMQVHPLLTQLLSARRPDNDPFRISNYPQLINLSIPCSQYTHLTYRNSRERRNPVSAL*
>CE196370_113
MTFLTALPTCCISPIDPLHSCILGCDLLRSLWLRPSLAYCYKIARWAYTTSPNSWRALLLGATHQRLPLQI*
>fgenesh1_kg.22_#_55_#_Locus6833v2rpkm1.34
MLLVQLKGFLSSVESFPTLRISESNCRPAARPSPHCWNPPPLESWDAGFPCIQLGVAFFQWQASKPDSASCPVLNSLLLSFGCSSPHCCSQYGWLVSVDTPHLLNSVWCRGLLLFFTSTRSRRRASFLHLRFSILKSWVRYHDADSPRNWDGSEDILTIVFGKASLGSGDQLTSISAAAQLWTQTIT*
>fgenesh1_kg.22_#_135_#_Locus3895v1rpkm34.54
MRPPVGSSFYITILLLICADRCLHTALVTFRSALLPPWERNINVNPSRKSRLSPFSSPSHLKSASPHSAGS*
>CE200601_1622
MMILLQSPSLLTLLFDNVRLTNYNILMLPRLRFDDPNSSPTTLAELPYSSPSHSFLSRSPFPLLILARSRSSGSPKFPSIVMGSVHLKSSISLHHSQQLRCCEPWRPRGAEEVWGGGRCGVWLHQGREILEPFPVDVRGGGGGPRPLA*
>estExt_fgenesh1_pm.C_220102
FLFLFLTFVLPPALDVLKSCVLLCFSVAFKIRIQPICYDLPVASYPHRFVVSYQVSTSGILIIRTSTRYNDGESVRLLLSYLCAVLSYKLSSRKKLANDGGLYPD
>gm1.9872_g
MTSNKPMPHTPLGLSAHTLSLQPSLLTGTTLAWAREGIGSVGGPKSEVSAIWVLPTPAPTHPNHSPPLKTVREPHHHLPLQTKPLNPSNANPSPPPLLTPTQAASVAA*
>CE217108_34
MEHIPPFSLLWVLLLGLRTHAPMCFPLSRPTGHVLSSRLCRLDAHLENLMTRTRSPRQIHPQFSRDPTYRNIPSLPPSLLRPGLGLSTHDERSDVHRQRSVSIAPMFKASEFYRGPLRPIAHSMPQRTFAMYPPSYLTLK*
>CE217900_52
MLSRFPAVLIVLSLTLFLPFVVFEYQNNLHAYLPTLYLHPDQQSQLHFQGEPISRPCRYHLSYTSTTPRNGEETTSLPLNLRRPNFKKIDSGDDHSVKQWRATSGLGGKSGYGRVCCQRWDWWRGSVGVLKP*
>fgenesh1_pm.25_#_142
MLLFLEAAMLVLLVFLPPVLWSRAQRWVGGFSGDGGTLFRKPAVPLHCIYLGCHEEWGDHLKALITTWVADVDWNHCPSKWRRRRSRFCSTLPSCYVAQTKHRTSTNRAS*
>fgenesh1_kg.26_#_79_#_Locus9879v1rpkm4.55
MKYLTLATIYLFTLITATTSTPIEPVHPPVCNLVCVPPKATLCANVCECTIGVCPD*
>estExt_fgenesh1_pm.C_260053
MKCLTLAAIYLSTLITATISAPFEPIHPPPCNLVCVPPKATLCGNVCECTIGFCPE*
>estExt_fgenesh1_pm.C_260054
MKPTGLFELLIVLSTLGISSVEHRKRSFVGTLHGHLPRRCHPICTSLSFPYLAHLHRSGASIRSPLPTSDQLPKKSAFQIQ*
>CE223270_622
MRRAKPPQFHKLRIMFQTIIIPLSLLALSLSLASPLHPPVRFSGTALGAEATQPKLAAFPCHPLPAVPGQIRSKQSVSLFGKCFSVLDYGSGPWAVSSIFPLPCSSGLGWVHLLHCPPRAFSHSLSHSFILCHSAGFSILRKLVA*
>fgenesh1_kg.28_#_93_#_Locus19177v1rpkm0.95
MRRILVMLIIVLTFPLSLSFTCWIRVACTLRGRSLISSGGQRRLAIAQDGCQDIMKLDEGPNLHH*
>fgenesh1_pm.29_#_40
MTMFLVNSTLIHMKCSILVPLVAALSNVVSYLPNDSVLIRAFFAPDEASLFAERDYLHSRWRVRVVVRFGDYARGDGFGGGVPGCWGL*
>fgenesh1_kg.30_#_57_#_Locus5221v6rpkm0.00_PRE
MGDQRLVASSCCSVVVGTSADPRRRVAHCFGNPLPVLLAASRTSYTSPSLTERMYSLLSRRVPPSAPHLPSCKTSTSVDGGWHIMFEMDVIGG*
>gm1.10891_g
MQSNIFLTLFAIFALLALAVPTFAAPVPVPTTTPNICQYTCTRDAEPGSDAELLAREPQPTGAYLTVKEPLAAPLDIDALNEQL*
>fgenesh1_pm.31_#_119
MQSNIFLTLFAIFALFAVALPSFAAPVPAPQVSPAICQYTCTRDDEPRSEADLLAREPEPTAAPLMVREPLASPLDVVAFDERL*
>gm1.11052_g
MHLSLLSSSLNILPLIFAHLDKPIHSSPHQVSEWHFAEAEEYEYRPRILLGGAIMEEDKDEDGVDGEENREAEMKNESKVKTLI*
>CE273502_101
MAQHLLRRQLHCFLALSCISLSIDLALCGLHFNMHDLLFERQDWMHRSRLFFGSMGEFVAKTPYQTGTPPYAITEA*
>CE280320_145
MGESYRRLTFGRLLIHVLCCCSLRVFSTETVANGHLLVQGDSTRTSIDEYLNRGMLDDFLDHILASYEPHFHLSLKSFHSLATGSRLALFPNNIPASIASQLSVR*
>fgenesh1_kg.36_#_33_#_Locus22168v1rpkm0.74
MFLTLFAIFALLAVAVPSFAAPMPQSTPPPPPICQYTCTRDGEPGSDAELLAREPQATAAPMMVREPLAAPIDIVAMNERL*
>CE283810_30
MQLHTCPLSILGTLGTIRAHACLVKSPHSSTSSKPPCFTNSPDAPSNHSKAIDDAIQGHLLASSALQSRRFTSPPTVVDVDLR*
>CE285785_18
MAKGVRGALQVHAFVTASHFAFAGEHKESIFRSSLQNSTKGEYVSLVLPTYCLDRSDLHIIPWTDSTRSRVFDPFVSVSCTILGVL*
>fgenesh1_pm.37_#_63
MRQAMGALVALLLGIDSQGRVSEKLTSAGFFPVPVISAMLGGRTFALLHICGSRRRIDKFDVHPLQHPASIDHGLLTLSSRMAISKPSDA*
>fgenesh1_kg.38_#_7_#_Locus19177v1rpkm0.95
MRQILVMLIIVLTFPLSLSFTCWIHVACTLQGWSLISSGGQHRLAIAQDGCRDIMKLDEGPNLHH*
>fgenesh1_pm.38_#_26
MDPDLQPIAALFLLCLPFALIAVPPLPSDPPQQPTPTTNNITKLPLHTKFALDVRDARQLMNSDGDIKLGVFREEVMQMGSQGLGCGGGRVGGCWRDGWRWSAVRIGRGKGDMSVTGGGRRRSVHAGIRSGRFGWHV*
>CE289553_56
MFSLVLQVIWMLRHQVSSCLPAQPCRSATLPDSTSLPRTFMTTFGSPNYCQPSRHLHLLLTAKTLSDVCNARLKFGHDNWKSTYPTSTSVLES*
>estExt_Genemark1.C_390004
MSLRIPTNLLLFTTLALLLDSVRSSFVCVPSTTWAGTTYQVANNTAFPICAYSGFICHYDNSTGLSLFSGTACPVTVIEYSCPPSTTYNGQVIPLTSGSAFPTCPYSVYICHFDPSTGASLHSGTACPTSGAITTEITSYPSSSISSNQVSATSSPTQPPPTSQYTTSTSRISTMSQSGTSTTSQSNASSSTGRAANIATIVGSVLGSIVSVIGIITGIYKFKEMRAKAKQQRYQQAPSYEYF*
>CE292279_81
MSSRLRPRSAFILAVYTKALSRWQALPVSSYHNTPRARLLTTQYTLSDPLRQRWGSRYGLATLSARGHSDPTVCRLQGRIRPTVIRVCLLSRWLARGGGRLGRRNQ*
>CE292054_1441
MKYFTAITLFLAAFVVSGSAMTLEASAPQASFRCDIVCVPPEHACPPCGCAVGDCPT*
>CE318273_110
MPRRTLCQSTVLSSMLAWPHCSARRMIWLIRLDIGPLDEATIHSQHQDRLTKHTDQLPPSNRSGQERITLCLLTPVVQAGSG*
>fgenesh1_kg.41_#_2_#_Locus18057v1rpkm1.08
MLALTFVVAVAQGACGDDKSVDERTDRYNGEVAELLKAGCCECCATFEKCSDENVVSCRLWVGLSRRQSMP*
>CE324819_109
MQSNMFLTLFAIFALLAVAVPSFAAPMPQSTPPPPPICQYTCTRDGEPGSDAELLAREPQATAAPMMVREPLAAPIDIVAMNERL*
>CE326942_141
MPFPSVKMLTAFGFVVSVTDGRRCYSILHSSYLIALHQEKGKSTLALLEGPSIRPSRFRVQSATNSTTRRTTISYAPCIGLLNRQCEDDSLLSTQRPHVSSLDTWH*
>fgenesh1_pm.46_#_1
MQSNIVLTLFTLFAFFALLVPTFAAPLPVEVIQEKRMCKYTCSREADASPEPPSELELLARTAELEVREVVEREPLPSPLDVVPRDAPF*
>CE339139_251
MLFTLKSSLVGLVAAAFLCTEVGAFPIKIDGCTLDEGSTVLDCKFVPPQRRQDTSGLVAGAVSVVNGENSAAGAGALAVGFSPDGAVGAGAGRIDGVVGGVGPGGSAAGVGSVGSVHRDEENTELLSRAGGAGAEVSLGLGGGEGRRRGWDRRRW*
>fgenesh1_kg.51_#_14_#_Locus15333v1rpkm1.58
MASSAVVSAPFLLAFSLRSLFKLAHYPPIWLFGCPDIPIICNSNSHGGLPSPPVPVKDKSICSPASHSSSLSIMPDLRLKFQTAARYLVQAYSSPAKHSELNRRQPEVELASHIESQPGGDKRSDHMIATILHI*
>CE372489_54
MRRVDIFASIIFLDRLFAAGLPIQKLGPRKITQGRGTKRTHGDHASQTSRIVVCSYVKPASVSFDDRRETFCRVLITISAVDRVNSFLALKAAGQGRFTSTCVQPAESRVREPSENVASVSREVRRVSLVMSARSAVAGAGGLNS*
>CE372859_8
MNHRCSIIATLINIFYAHALVFPWLPLLASQCPTRPHEHVDNDRVAEEHLGGLSQDLG*
>CE375675_339
MVSRRSSIVLAFSMVAALGASAAPLVLPADSTSPMPAVPLPMQVEAEKVSSEKAEVDSSIPRRISVDSRVPYRLEREAELVNLDISRDAFHSGRDSDIELVADTLD*
>gm1.12891_g
MPLATLSLVALLITLPLVLSPNPSRPLDHPGSERCPSSRTGINALMASYQTNATHQRPEVRTFVGASGADVGYHQSLSTVSSAQKMTTTTITGPPLKRQKINNTPPVEKISTTLGATDSSSPQIPPPKRNQGVSVLMKDLIDAIPELEGFLLECDAYQPLQPKSSTGALLVQSNRIRVHHYTGWRSGTAPFLSIGGLTTWVW*
>fgenesh1_pg.60_#_3
MDLGVALTSLRALWFAARTQFDAECSSQYPIWTNGLILNIRRVWYGKHDIVTRRIKATLFRDVRRQDPIDSKIRHLLHCSGGHVETNGSESTRDVLRGPKCLRGPSDRQLVTVPPSGRGSSLGGTAPISRRIRPMASVMGSLERDLTEHIGTTRAKEFGPKPSTLAFLCTNLQSLCGMRWEQPIFDIGRRAYDA*
>CE398802_51
AFPVLILLCLSESFAREIQSQQPLSPAQFPPLFASCLLECLSCTALGKFGACGDQASVSSALVNGYLPEPPRASNIDQPGTPKPAHSTNPLPVLEPLGYISGQSALC*
>gm1.13122_g
MRFAFFTLALAAAANAATTPETRQLPGCNAVTCILELALTVPACVGVVTGGEITNPTAALLCLTVAALEGVSTVDCTLACLEGLVGGGIGGL*
>gm1.13123_g
MRFAFITLALAAAANAAVTPQPRQILGCDLVTCILELALTIPVCVGVVSGGVITDPLGEVACLTDAVTELSSPGSAVGCTLACVESLLDDVLGGVVGGL*
>gm1.13124_g
MRFAFITLALAAAANAAVTPQPRQILGCDLVTCVLELALTVPACVGIVSGGVITDPLGEVACLTDAVTELSSPGSAVGCTLACVESLLEGLLGGVVGGL*
>CE403658_44
MLMLVLTCIALRPLCDGILTELWVLWVPEYRQIKGDTADPCIFIFEDIFTLLFKSYFTVKSSAPSGLFIQLPSALPPY*
>fgenesh1_kg.69_#_3_#_Locus26503v1rpkm0.52
MTYHVWLLALVLSPLADLHYRWPLRTTRSVLDSEVAPQAFDWSDFSLFGAPDILRRLLRQRREINDLHPTLMRFRPQAIHPPAAIPQSASSAYSIRLQTSATPT*
>CE426623_347
MRVPFRSQACLSACAYLGPLVPLPVHRNPSPLEANSYPLTLARIEVLNSPPHQITIRVLSWNYALSRSLHRRLMVRVGGGFDDSQEKRERAESEAEARGNFDEKTSIFVGRRGTSRVERRWC*
>CE448639_43
MQSCTLHTCLLGSCSPGTVSYMTLPSRVSWRNIWASSRLRGEECPPRNNVIVKSITCKMYHPAKVSRIQWLSINAGRHVRKRVHDGRWGTGLGGRLGLDTDQPHRHAAPHFIPEDSNRHCWSE*
>fgenesh1_kg.87_#_10_#_Locus9081v2rpkm0.36_PRE
MKYSVALTTLISTLLLLSRTSLASCYACPLVDHNQTPSQNLTSSEWYNEFGRDDLICQYPYAGYPGQYYECSYDCVSGQWAGGKTSQGCPEKIGE*
>fgenesh1_pm.87_#_10
MKYSLTLTTLVSTILLLSGTSQAQCFACPPIDYGQTDPQPLYSTEWYNEFGRDDLICGYPVAGYPGQR*
>gm1.13810_g
MRLVFCLITPTPLPSFSTAVVTSILFLVSAARLNVKVQYFVAVGRFSEQTSSLYPICNT*
