# Supplementary material for: Kingdom-Wide Analysis of Fungal Small Secreted Proteins (SSPs) Reveals their Potential Role in Host Association
Source: Front Plant Sci. 2016 Feb 19;7:186. doi: 10.3389/fpls.2016.00186 (PMC4759460; doi:10.3389/fpls.2016.00186)
Supplement: Supplementary file 11 [file DataSheet1.ZIP › P.carnosa.SSSPs.fasta]

>fgenesh2_kg.1_#_146_#_isotig14677
MAGLLHCLPLANVTAALIVDGASLWDVIRWDKLLSFLPSVEELTLYYELVTQDDGRLSEIKPCDALTLCPRLQMLHIRECQLKESYFVFKKPAADCVSLAQLARGIVARGEKTLTVHAEAVDGAGVVKGLPSLGQGPQTTRRWLAAGMSQISAMLVRR
>fgenesh2_kg.1_#_148_#_scaffold_19_91293_91955
MEGLCFHTLSLSATVSSGITFCLWDDHLSVDGPLSKLYSGEDAHFSCSLRTPRGSFMIPLIQELPPAQIECAFLSEQPVGLDYVPWEAVLTLMPSVKNLVVQYKTFDYLMTNT
>estExt_Genemark1.C_1_t10118
MAAALIVILNSASLWDAVDWEQLLSFLRSVEELTLCCEVLRIRECAPDNPYFAVQQLPPSYTKLADLARSIVANGGETLSVHAEAAD
>estExt_Genemark1.C_1_t10267
MYCNVFALVLAAASIAGASPALEARQTPPTCAATVCSFTGTLTLPGGLTLPNITLNPDEACVGCADTACLPLNATHLDTLGGGFEGDISTCQTTAAPAASAA
>gm1.269_g
MQLSLVALFAAAAASSFALAVPTTLTARQTGNCPAVPYCYFYGTVTHRDGTTQDGVTLTESCAGCPYTSCGAPNPGSINVGAGTLNGYIAHCTYWTRGEGRQSSQSRLQEVVGSKMKRSVLATIALAAASSALKALPSPACSISGTLTIGGASFPVTVGQDCDGTLDNHTTCVPMARSTPGRITIPGVGNVAVTEGQPFTVTIGGMHHTFMMCQ
>fgenesh2_kg.1_#_378_#_scaffold_13_478435_479484
MQLSLFALLAATSFVMARAAAPTVPVNDCPAVPACFLNGTITTRSGHDIPAEEVITPCDTCPGTECGEPTEGTIDYDDGSFTGDYSVRALSCSSLHAVFC
>fgenesh2_kg.1_#_425_#_scaffold_13_368544_369289
MTWRPRASGCSSFLLIRCLTPLLGFSERTEARNLARPVFLRCILVDRGNIALLVTPELQVFGSFTIDSKSWILVAARSGMYTSGRCEV
>fgenesh2_kg.1_#_491_#_scaffold_13_230778_231038
MVGKSFAALLPFAIMLSLVEDAFALRPPFTKRDTSSTPAPSTLPMPLQFDGRGGYQVAVSLVSIAM
>fgenesh2_kg.1_#_639_#_scaffold_21_63797_64224
MRQTAGGLAFVVLTSAVVASRAPRRLFEPHPAQSMSAPLGRPLPILCFRDYSYRFAHALTRPQSAPDLIRRGSLVVSCHAGSSRFASVDVASVSLD
>fgenesh1_pg.1_#_471
MRSSFIALFILAATVGTLAAPTPVDPFSQKLERKTDPFDPKDYEDFTVERKTDPFDPKDYEDFTVERKNDPLDPKDYEGFTIKEGFTLDLASRQMLQYDGFENGGGR
>fgenesh2_kg.1_#_1965_#_isotig08997
MRPTSLGLAATALLSLVGVPVSFAFPISTSTVSSRAVPPAGSGLFNPGTLSHPLVPITDVVSGVAQDETGTKMKSV
>fgenesh2_kg.1_#_2059_#_scaffold_3_2033375_2033905
MRYPAAVSAVSFLLGQTGSRGSVSRLEGGDCARAYLPLQSSTTSISWILAPSFHRFWATLRMLTPQPAYERTLKLLNVSPAARWF
>fgenesh2_kg.1_#_2347_#_scaffold_3_2591717_2592760
MAWPPPPYSALVLGIWLILLAACLYGAPGTLTLDSDPACHLPVHISISTILVHGTP
>fgenesh2_kg.1_#_2775_#_scaffold_27_179427_180376
MSPELYVCFLSTAAPVRLAFSFSIAEQIRPAHILRDRRLGAAEDIMETAVREFPDAPTRKAAHPHDSIVVLGNLLPAV
>fgenesh2_kg.2_#_94_#_isotig15276
MEPRLPGAPVAVVFCTFWALVRLWSATPCASRRSTGACTGGLVGVHQHVGVA
>estExt_fgenesh1_pm.C_2_t10041
FRLLVGSSALQTCQARVCRLELAFPLCTCVCPRTSWRLCIATCTRQVQRRKQW
>fgenesh2_kg.2_#_207_#_scaffold_16_533696_534165
MCHTVATLLVAPLVVAAPIIIAAATIAYEKCNIVLSALHTFKLLSNDPHVSRAVLTISKVQGASQLYNYLRYTGRPYPVAQGSLQPFSSCGQRCARRPVESDMGGNDAGRSAVFSSV
>fgenesh2_kg.2_#_224_#_scaffold_16_491431_491600
MHTLARHATTILTLALAVLLHLVIDGRLECIFGRGVAALRISYSHNAPRSL
>e_gw1.2.3486.1
MPFILCSLKALLLAPPTSNNQLDWPDSDSHPDFNWWPSVYRYVTISNYLEYRTVRTFISWLTLSQRPRCHDISAGSGPGIYRMCVVTLPTAEDEVLALSMDPSHSLLREGDFTSL
>fgenesh2_kg.2_#_1356_#_isotig10476
MPLLMILLLLRPAIPLSAWRRSRPALHVCARLLLTRNVPRPARLHAQPSSAVRLLVLFGESCPARSAYRRTPAVLRPGRHRYTRSRVGT
>estExt_Genewise1.C_2_t50406
MYASKAILALAIAAAAAPALAQSFGEPLVSREDLALAGFARNVNLVRSVGEAIGMKRSEVDDILAREFHSKQHGHKAGHKHGSQHRAHQHGAHVTGKHRASGTHRGRKHPGQHGSLHHASSQASGQHGTSGMQHGSQHQARAQATGQHGASGMQHGHKQAGQHGSQHHARAQATGQHG
>estExt_fgenesh1_pg.C_2_t20494
MSALNFSLLIVHLLAVLGNDRLGSENIVSASSVSVKFARQFLLCQLLWYGGLQEDTHLLQTCMGTSARLRLTGENISPDCYLSDNSIQNREQVCREMDTGLLLPLHLKVLYRSACPHLRHSAPEKPSFYVKNGPSIPAIKELYHLQTPADAGRKSLIQAAPVLRPRPNKFEILGEGFVLGVQHSE
>estExt_Genemark1.C_2_t30406
MSWVCCREELVQVFFGLIALLWIADTSWITSASRLPATKIKTMHASPPVCCWADISMHTTGATDTSNTHDVPGARSSSRPSHAPLDHGPAPMHLASDLRTARRL
>estExt_Genemark1.C_3_t10004
MQLNYRIALLTLLACASSILASPANTAKSLAFDEDGDNGLLASSVSHLADIPSDGFSTHSRRVEDHSRFQRRALFNPSGKKGNSGEGSGASAPGPECYPEGRCLASS
>fgenesh2_kg.3_#_11_#_scaffold_1_3917647_3918257
MYASTFRNAILGLLCVTALLLSFVQAAPLAKHPIRGTGDSSAWSGSPMMNSVEESLRNSEARYATRCTSKVACC
>estExt_fgenesh1_pg.C_3_t10008
MHASATAFRNAVFGFLCVIALLLSFVQAMPVAKQPRLPVRPEDSTASSGPPMMNPTEEGLRNSETGYATRHVSPYLQLTYFAVPQACSPDAAARDRWADELV
>fgenesh2_kg.3_#_302_#_scaffold_494_279_1915
MPTTCSTFYQLLFLGLCRSNLSVSSALNDQHDARTLHTRDISVASASSFIIVVAVGFIGILLICAGSSTWYRRRLARRHVLPDRATTRGLAPRPQLWDVYLPDLQGSPDLRDSADWDRVLVSVALSMDRLTAPLSTLDLTLEPSLWR
>gm1.3973_g
MRSTLSVVLLLVVPLALVAAAPPPLLPCEASTEDAVAQHGGLDKRNPAATIWGITNMCVAGGRTAHVTIEDVENRARQ
>fgenesh2_kg.3_#_2095_#_scaffold_1071_2_226
MSIVVSTTVAVLLPGLLLGVCCARTSNSSAQIGHSPGTSGGVSPTNASSEREEGEGVA
>fgenesh2_kg.4_#_107_#_scaffold_7_1848550_1849113
MILCRLARSLSPSQFSTCSCALLSSFASYGRTSHVPFLARNEGLYSFDSRHTHRYNNSLALILLSDAQQSVARLLAASIQDHDVKSRQSCVPPTTLAASTTSSVTGTPGQASSDAKLDGGINYLCALSRGDV
>fgenesh2_kg.4_#_125_#_scaffold_7_1763077_1763890
MSRLPPMLERECGKHLNLRAQRLSRGMRARLLALSWSASLFRQQVNAVPTAPRPLPWPHSCRHPGAIVRLSSHRVRPLSNHNHIEDYRGRSLSHDDYSCGTRAHLSLRCDSLCRTSRERTLI
>fgenesh2_kg.4_#_251_#_scaffold_498_1978_2418
MVLLVSAYSRAATLTTCLPAERLRESFLDQPPTALPANRPQLDVDDAKHRRAYKCRACNRNSRVYPLSIINLFVHKCSA
>e_gw1.4.2478.1
MQSLLVTIIFFHILINCHAAHAVIFESYSRSSTIFRTELCTSVRRVIGRRDTDSLLVPVLPCSPHAGQKYAAWFDGTTNQVAWSHRVTHAPSSR
>fgenesh1_pm.4_#_336
MGPGGCSRHCGSLIAAAAAVGTLQCVQTPRKVMNMSWNRPERDAPVSDDWPISHELATWQGLPQRSRQEIARWLGQRPSLHTLASLCYEFNTSRLLDLAEAEQTATGPVTSSSSTDEVRGARENARHC
>fgenesh2_kg.4_#_883_#_scaffold_7_253448_254116
MSGLLASACGIAHPYSTPKQASRILDGSFESRRSSITLASALPRHGPWSASSCGARLAADRILLLRCAQGAK
>fgenesh2_kg.4_#_886_#_scaffold_7_249275_250567
MPLHGRLLLLVYLRNSCCAILLRNAACCTRSVGAGSVMSLSLHFGAAKSAAESTTWKLWLPGYDQCASES
>fgenesh2_kg.4_#_952_#_scaffold_7_91693_93000
MLTLPLFSAGTRAVACLGFDFTPYPRPHASAAQGSIFAAGARLLVVAGARLGGVLSYSHNNCLPEKCTHNISISVFKIASVYWRSVYFSSPPPTLHMRPEVVGTHRHL
>estExt_Genemark1.C_4_t20096
MQFKSILATFALLAMGIVVSAVPLLGADPLVARAALENRQVSCCQKIGDEPPV
>fgenesh2_kg.4_#_1809_#_isotig03653
MTALLLGCSQLLRAAQPFTIILLFSAKDVVSHGLRAAVIGKFVRSYNLDVVKLSSRQAMDYLPNPLPTGIYHAPPPYVVHFGQARRCCTGIARRAPDALRIRDHQPHVPRCSLRRTHSGRKTQAYLPCLSPTTAE
>fgenesh2_kg.4_#_1827_#_scaffold_31_97591_98042
MRALSNTVLALVSLDCGHVLAAAKGDTGKERTEDTWTSWRNGKDISHPAFSGGYHH
>fgenesh2_kg.5_#_1_#_scaffold_2_3751138_3752096
MYPVVLTGVLLLCVCAFGLALISALYSLRTARMTSPVLRRGDSGARDYDMAPAGLKLNSRYL
>fgenesh2_kg.5_#_74_#_scaffold_2_3646681_3647085
MKLTTALASCAGESLLMHLLLWAPLSEQNTTGLLDDHAFSCKHVVCSFWQWQT
>fgenesh2_kg.5_#_1033_#_isotig15190
MLCASASRLFLASSRILFSSFRLSSSFSFLLKPELGVDPPGFMKRLAYTFASRKSKSALFAVAAGFRAPPTPRARLSAFGVGFTGIPVGVEVPVDGLFFFIGGSFGFLGGGGAAASTLSAFDVESSSSPSSLRTPRLPGKDGPLLEDTPLRSSLIAIGLSTAAALTDLLFVFEKVARLEV
>fgenesh2_kg.5_#_1308_#_scaffold_527_3_872
MRAERISATFSLAFASPLSRQLLLILLSSRVTRCSVQTTAVRPVNRSRVYFCGPLHDNNIHLKYVKANAIALKKSGQTNEQLQRILQAT
>fgenesh1_pg.5_#_820
MHLWPSSLSAIFQAASCAVAYAVELSPVPEKIEEVNERCRPKWSGQGSIGRQLTPDVISDKWGAHAMGVHSASQEPDCLLYFQFLHPKASADELRFQFKTVYSSKLSRKIIFTVMTCKVEDKDGALFYRIESRLLEDKHWHAYIGLLADEIKVRNNVRCFPILLC
>fgenesh2_kg.5_#_1878_#_scaffold_2_698880_699234
MLPASAACVLCPSVRLAVTNAQPTPAQHGQDPGNPALDQRINVSPVLCDLVNSFEPGFGMGRYYMEISCAQVLRAFSS
>fgenesh2_kg.6_#_11_#_isotig04506
MRYIGLSSLRLGVGLGLPVTAWQTRIYPRKFCVQHTRAQTTADHGLSERTLREPCKADRSRYLATFKPYCSMKDIVTLQARFAVENSECVRRAAMIRRETRQDASNAEPRSGTPSESLRVGSAPTRHSLAPSLFIKPKTGRAKA
>fgenesh2_kg.6_#_114_#_scaffold_837_61_1153
MHSTGASSIACIGLSGAFGLKPGISGEECTHVSQPQIYPRHEIEDAPLRRNPWHSQPNDMQLSSLPLRHHACCSTPSLLAHRHALCEQTYLLSQERLGRWLELQCIVCAPLPFSFVGLDMLVRHLVWSNKASGTFRCVREFRTRYYLLLNMP
>estExt_Genemark1.C_6_t10215
MLSTAILVIGGASAVGAGHISGIQRPSPDTHPNGGKLVGLGSDSMKRTNTVRSMTNLTPFMHSPTIGSSSLPKYTSTLRP
>fgenesh2_kg.6_#_422_#_scaffold_12_871185_871600
MPMFTAMLGPSAALILFLQLFSVFAGLSNALPTPARQSRTLVVRQNGNNLSQPVTVQTQDILQTYVAAVF
>fgenesh2_kg.6_#_511_#_scaffold_12_1007605_1007877
MRASTIIALALLAAANPALAAPVRRGLTFGDIEDIGSIAVGLGTAADTVYDE
>fgenesh2_kg.6_#_685_#_scaffold_8_37159_37707
MNFIAVLVLALLPSASGVDLLSSASLPLTETITVPDHIPCCEDLPALTSLGLLSQSVIRRYKMRCVVKQEDQEIGMSNSGDHQDCRRMDHVYSVSLRMLGPGRFWGSSRRDDGVALLTGVE
>estExt_fgenesh1_pg.C_6_t20298
MNSSAQASNAAVFSAATAPANSGQVRFSRSSATETTAHSAPLQPVAAPSNGVVANVLAAQPGTAWVLSGRKAAHPYAGNADEGEHVSPTYEPNNTQNGWRRPLYTARDLTVESG
>fgenesh2_kg.6_#_1680_#_scaffold_8_1814800_1815473
MAKLLCCFTSFVLQMLANKIFPTTTNSTVDELSTLRQATGKSGHCSTCPRSTSGNQVVHRNCQKYRDSTDVRKVEEASPPHSTVCWVDIHEIIHTRQKTTGESTV
>fgenesh2_kg.7_#_164_#_scaffold_9_459452_460074
MRRFAFTDIRLFLVLVRGACGDRIIVFDYCSLLPERALHKSQSCVLHVSVAAYLKLLPKNAGWQFRTAHAWHWNPLIR
>fgenesh1_pg.7_#_161
MAHFTISALATLFQALPQASLGSLPFELLQEIAQHLLDNQPSALNFAAANSVTCQATFFCTPFVDLFCTVNLTSPPILDKIFEIFGEKLLLAPSVASIQFSRLDSGPSGEASALQAANLNFTYFCTIIDLFPNIRLVTTTNISWVSNDPLPRNIHN
>estExt_fgenesh1_pg.C_7_t10198
MAGSQRDVLLLLLLAAQLLAHYCLLSNPKFHGQTKKFKTFSMVTYTVRSRCYRTRGQVHTLTQLLFNMRYNMVCQCVARQNAHKNRPLVLSSHFSVPSRRRWTPPHYNTLSPELRKEAECAAGLAARGW
>estExt_Genemark1.C_7_t10323
MIMTIQSILLLLVAGHLFVLNSLCTPKAFDTNGTSLITAPADAALGPCPFAFPAPLTFEEAIVDLCPVDGNNDHHPVDISPGAKPAAPPKAGVVTNTLSTTPGSVNVCFIPPSSLVQRSSPASQPGAYDAWVDVDEDVRRNEDKGEVDWAGLALLAQRACFVALVFFLTVRRLGPLSDSSFSPARGWNQVKRGGGDGTRVAQHGLGGVDLGL
>fgenesh2_kg.7_#_448_#_scaffold_84_2417_3546
MGLSPKSALSLLSLLIVGCMAVKQVGSDQSSTNKIDHHKSQFSHMCRASCRPTVVPATSRIPADGFSQSENKWTARGVQAPAMFRPECSSVSTLA
>fgenesh2_kg.7_#_653_#_isotig14133
MQFPIVTLFAVVLALAAAVLPAMSLPMSTINSITPLARPRIGITIRPPTQVNEPIAMNVPSSASSRRDLMDSVMWKRYIDLACTEAMNSGTPAPAECYNNPLVNSPFFRVSKVAARAYLAGLMH
>fgenesh2_kg.7_#_726_#_scaffold_9_1508555_1510928
MFGLAGVSLLWSTASSRGAVDVADATLELSKNATALAQEVVSQGVPAAPNTYTPSALARLPVVGVALVGLWHIAFVCVHFSQLGYHLQPYRAQRALLARGRGCRHTSVASDEHHGGVSAFTLSTFPLSLMRARPDFVIIHSLIPASSQVTLVPDFIVHQGVRIHLMNQYGLQLRYVCCLRETFAFRTYRV
>fgenesh2_kg.7_#_872_#_scaffold_948_813_1247
MQLLPLALYVLCWTAAAALALPQTSSASITSSLASYLSASATAAGSISANASSSATPTSSAQLPSLSGYSPCG
>fgenesh2_kg.7_#_993_#_scaffold_24_213362_213752
MELLFRAVLRLIITPLGCSVNRCVAATLKRKLTRATRSIRSKAQTRAKSCNGFNRVTWSYLHGGFTCPSSCKRNSPVTLGS
>fgenesh2_kg.7_#_1033_#_scaffold_24_281707_282442
MRRCVRCASLFRCCSVAVSAPSFARNLPVREIDRYFAGSDVVLERQADTLDPGASFNVTI
>fgenesh2_kg.7_#_1092_#_scaffold_862_1749_2061
MSQPRTCFLLHTSLPHCILLLTLLLPFRQLVQFLPTCPIRTPRRSISCRMPIALHQDLCHHTTMCRKWHNQYMTTHLMEDHPGR
>estExt_Genemark1.C_7_t20298
MRATSSLTVAIQISVVSATERTRKCRDIASRAGWRRSSRRLANGQVREPVLAVEFADVSIDASRVEELKVLVAGLRGSVTTSKRSSADPTPALATVAPGKLQALGCAKESFLEPEVPLHESWGGAGIWDL
>estExt_fgenesh1_pg.C_7_t20148
MRCCPRASACSVVVAAMLALQSVSDPQPQSELLGTPFTPPYLARDGGNPIWLAKMGTVESTRFLSLVIRLHDSKNAGYFIEAVGKRLEKLDPELEGLRRPDVSGGESHGRF
>fgenesh2_kg.7_#_1289_#_scaffold_17_636666_637846
MTLHILTLSGFAVTGDFSAIGVSVAICIRDDTFSPCARDHRRPVHSLLTASLHLPIAGAPQAHRNIRSGRTWNSCFAV
>fgenesh2_kg.8_#_538_#_scaffold_6_907171_907556
MIGVFTTPGLIATVMTSCYAVTELAALPHTAEPERYAALLPRVSDLLHLISVMLMLVPASLSASAAEQPSMRSPTATSCSLRPGPSY
>fgenesh2_kg.8_#_707_#_scaffold_6_1168434_1169854
MSLRTPPILFVPFLVALCCLPFCSPTLSTESVPLTYKAVRQTSADLRAVRAFLCALFCRGATQTSILLCSVWKVRRSFRSSAQWAEQVDRILNGKSRKSRRRSENQGQWYRRAGYDDEQLALCEAGIFPGTLEDNGSPAVTFGALMRPSRRCLEAEESSASLNHFEKASNTAAGVGKRTCAAEVFLVVDVCEVSTLLNSRTFFHSTFGSIPCGVRVAGAGRISDLRKLSVSGFYSIRPSEACFLSLQ
>fgenesh2_kg.8_#_974_#_scaffold_6_1752512_1754007
MSLDEPALPTFALAFSVAAGIHNAPRCRYPSVLSLRVKLDTAQDRMFFKYRPSFRRQDRRCSV
>estExt_Genemark1.C_8_t20163
MHPTKASVLFYHLWVVSAAEVILSAPTSISWDDETILLTTARRTEWLLCKHPKKKTEYLQELLHAAREARATTGASSETEPCVVQGLEDGAAEQAPDVAEGDGEGQKGESEE
>fgenesh2_kg.9_#_342_#_scaffold_4_1478799_1479720
MAKAFAWASLNSIRGFDDFRSVCLWLLLSLVRVSKPMCRGQRTRLHPWIIRSSSACVHFLLMPVEGSTVSDLLCVCDSVDDGEDWLTVKDGTHGLSSGESRAISSHASRTVYRLWPSYGAYAFLNGSCSTRSVW
>fgenesh2_kg.10_#_377_#_scaffold_15_446344_446577
MGQAGRNTGGLLVVNLLCILKSQGIQDSYRQLGSALTTTFLAVALAPLCINSFIPPYMQLP
>fgenesh2_kg.10_#_449_#_scaffold_15_584477_584950
MNNAASLLLPISYAYLLNLVLTPIGDGRFCQRQLPAKFIPAAIFCVDYNKATRFEATSSTLQSAHDSSPAYLSRAL
>estExt_fgenesh1_pm.C_10_t10316
MALLLFPLGSLGSVMATPVQLSTPVVGSLSGTPVKTLYHYIPMGAVISVVIGIILEVAYVVSAILGAVLCTSLFH
>fgenesh2_kg.10_#_692_#_scaffold_23_266844_268119
MRRGKALVLLLLLLVLGRTGACLRVPRLFACPSSPPLTSAVRPVVQLQARTGGAGCRHCFKFAHTRHHTSSRPAVLLQAFGK
>estExt_fgenesh1_pg.C_100472
MGQLLAICCILAGVEVTDDFGDLCGGDSDASGGGCCCSDAGFDNGTEVVVLNNYNASPDLPQLGRSRFHDGGPAPPRRPYAPEVEQRERRRQRERLELQLQRQRREELFSTAPLPPPYVK
>fgenesh2_kg.11_#_417_#_scaffold_11_499353_500226
MSCIGTRALSVLLLPFLLPVRQSASPAIVSAHSSSVATTSSQRACSPLSSTRDQARESTSVSLYAITRHASTCRKWYPGTDRSLEVATGTDEDRPKRTSLQIPPVTHPSTESPLSLTLS
>fgenesh2_kg.12_#_255_#_scaffold_10_493184_493946
MSRLNKGSAVLGRIALSALVLCVWLYVSSANRGARIILQAECSGHCRTSTSVDTSRETSLGHLACSVNGPVRSFQG
>estExt_fgenesh1_pm.C_120210
MINIFVSLGSLAMLSWLEGFVDSAHERVLQPLVNRWFTANALAQADFHDAELPIFRSFLRDLPNASGESLRLVADSLSGFLRCCPEFRGPPFTEDIVLLRLHSMAKLEIEIENKDWPTIAALVRCIRLLIERRIELLENADIMGSSLYAIMLEAVRRRDGGTIGQ
>fgenesh2_kg.12_#_503_#_scaffold_10_952732_953095
MLGRCIFLTATVLVTHSDELAPFRVSLKNGGSAVADVLSLSPSTISLALVVAHDGSTTGPPLPQCASRGSCKDET
>estExt_Genemark1.C_120422
MAIVALFVGIGVPSDVHGEDSQLAFPTAGLVTSTDAKDSPFQDLLSVATCASYGTASQAGISEVAYMPARNRESGTRNAATVTTTAGHPWSLAEKLDAGIDRFEGNTVGVGRGSSGQPAVNVNREIVRISAVLIQSS
>fgenesh2_kg.13_#_19_#_scaffold_4_2150160_2150619
MHKSQCAASYAVALGAVIVTGTLSLVENIHSACTRRCLHVTPAEQRQEICGRSGACGVGYIMGKVG
>fgenesh2_kg.13_#_216_#_scaffold_4_2541787_2542978
MMAAEMMKYLLPMGGQLLPLLICRYLALRAQAFESKTKRYNPAICGSPSPVLRCCWPDFNLIIYSRFYLPG
>fgenesh2_kg.13_#_250_#_scaffold_1765_1370_2204
MLLMSALSAGLPIWCLLDSAHAGRLRIILRRRRAIPDVRDRSTIVLNLRAAIHRWQALRTNRPSKGIAYRPGQPQLAFWNAVYSKLGNARHLSFSKVPASLAVPGEAYAPRASNVRLWYVCGMRGPATLTVPALIQLESGQPTHLLHTACYGKYMS
>fgenesh2_kg.13_#_299_#_scaffold_4_2698622_2699564
MSHLFLARMAGLDGYLGALGTVVLTAGSVSALEMGLKDLHRPTLTGDIRALLLACMTHSHPSMRHMAVTRDNRQCVFMR
>fgenesh2_kg.13_#_480_#_scaffold_98_7929_8470
MIARARLSRSLATIVVAAGARAVSVCDEKAAYCKAFDEPVKAKAAQNNYVESEGYNEKEGRTEMSLLPGGNAGGHSSLTSSKIAAVDVCPCRGVK
>fgenesh1_pg.13_#_309
MLQQVLVGSAALAILSLKEGYELVCVYWLDNPDKTFTEIHAILKEVEEGLRRLERSITARLFGTGSVSSDELGYRGVHELKQEWHDCERLYFRLKHDLRKYYPRRWTLVISGAQLLTDIRDLRGRVYALEQDWLRTSSVILYDSDPEAE
>gm1.12285_g
MAFPAVAVVTGLALPEVYALFKVYWLEDPEAFLNQVHIILREVNDGLQRMSMLQVTRMVERNVSEKMMSSSEFEFVKALRDEHKDCGKLYTRFKHDLKKHYPKKWQLLLYGSQLYKDIKDLRKKVADLELDYLKTSSALEFSDYEDSDDEDTDK
>e_gw1.14.219.1
MQLLTLVQSSPFAPSASDGHPNWLDSTDSPTFDWWPDVARQIKSTNFIEYHAIRVFINSRNLNQRARSSDVSTTSGPGFRRVYVAGHPIEGGDVCAKLNNFADGLLREGDFISMWMGRRSGPRREWIERVGQVVRFRVLWQTHITAEVHASHGSRHFTVFLTFRICDILPPSAIASSAWKRAAAACEQYIERPCGFQHTPLPPPPPQAPQPAVPSVPDDMFVLAGDLFDMEAFGVAPASLPL
>fgenesh2_kg.14_#_2_#_scaffold_27_87254_87727
MAQILSMWPTSLLTLLPLRGSHMYTTRSGEPNTITELNGSAAWAHTDASGPESPDTSDAFSVTGAFRSVHAGSQILIVRSNDADASHWRSQLNQ
>fgenesh2_kg.21_#_3_#_isotig14921
MSLAEVAIVAPAVSALSYAAGVVVETGIGYIRLRMNDPDEALKDMRNRLDEVKSGLGELESKQRESAIYLSVSKTNKEVDLTNLKLELDSCEYDYREFKSEYLGYSTWKMLSKRGSELYTEIMNLSTRVRTLNANFLKTSQRVLATPDAKKRFQERRDRILEERWRIAFETGIPEF
>gm1.12511_g
MLQQVLVGGAFLAVLVLKEGYELVRVYWLDSPDQTFAEIRIVLKEVGEGLTRLEHYMKAQLFASGAISCNEISYRGVHELKQEWHDCERLYFRLKHDLRRYYPRRWTLVISGAQLLTDIRDLRGRVYTLEQDWLRTSSVILYDSDPEGE
>estExt_Genemark1.C_260006
MSSSSMPSSVAASSASAVSPCLSYPLRLPSYRSSSDGDSAQVIVPASTN
>fgenesh2_kg.84_#_1_#_scaffold_10_822394_823746
MSTRLPRRLTIFLICSVCQSDLSKYSSRAIALHSANTSIARQWDKTGVPTSCRGGCARRVADLVCETCRLDVIGNHHLFAELSTTDVLVGSIYAYATIRILPTLLHTGCGVHRGSDVPMADTRLSTQLHEVDNSEYAPRASSSADRRSIFSGRRDNWSSLAVSIGADCSAVWLVSIALLPAWCPGFGEGKSAMCCAESWRRRLKQDHGASLSTVPLHKGLCKQSAAG
>fgenesh2_kg.207_#_3_#_isotig14820
MPARATPMLASAFQSTATAPAAPVLVVALLAAEPDALDAALVAEERTLESAAEIDDAPEDAALAAEDATEDAALDAEDAREDATPEAEDAAEDATEAADEADEAALPVALEEEAAADEVAELAPDDALTAAHCAAWSAVTDGMSPGQLL
>fgenesh2_kg.223_#_6_#_scaffold_7_815380_816065
MSLEECFALLTMSRPCLILPVLAGAGISIAAVQSESLLFTLVCLLRALSFPKGQPLPQMRMPPSEGPLPVCLCSEGQPLLQMRSLCAARGLFCHA
>gm1.13365_g
MPVSLLPMGVLCGVFTLPQPARQPQTRPSPPTSPLQLADTQTPEPTDTQPEPTAAHFESTVTQPANTSVQSAAASVQLVDVSAQPEATIASTQPTVLLLQTIVVPQPAMRYMIQLRLSCSSSLLSLIPLQHVHTHAAAFGNDSGSTAPAKQKRQDTGIKHGSNIQMLQKQQL
>fgenesh2_kg.486_#_1_#_scaffold_54_580_932
MPAALVVAPMPVAVAPAVQPAQDAFVVIPPPPTPVYIPPINQVVTALPDPPYNIALPPIVAPQPVTTQNFRMQLGFIML
>fgenesh2_kg.512_#_1_#_scaffold_8_1814800_1815473
MAKLLCCFTSFVLQMLANKIFPTTTNSTVDELSTLRQATGKSGHCSTCPRSTSGNQVVHHNCQKYRDSTDVRKVEEASPPHSTVCWVDIHEIIHTRQKTTGESTV
>fgenesh2_kg.538_#_2_#_scaffold_9_459452_460074
MRRFAFTDIRLFLVLVRGACGDRIIVFDYRSLLPERALHKSQSCVLHVSVAAYLELLPKNAGWQFRTAHAWHWNPLIR
>gm1.13593_g
MLAKLNFNLTIVALLMLPTSLARPTTNTERDLSLQGYTGSCLIIVEAPSGSGSAFRLAWT
>fgenesh2_kg.693_#_1_#_scaffold_833_1694_2034
MTDMQLPLVACLSIVAVAPRPSPKNLLCMKLKRKPEEPSSLQASVLPTLGALYQTIDNMSSDTSAELISELYEA
>gm1.13856_g
MRSSFIALFILAAIVGTLAAPPPRVGPFPNPNFRIGTVIRRKNDPLEPKDYEDFTVERKTDPFDPKDYEDFTVERRAATPTEVASLEMRASAHLCRMGLRSVNGGEGGNGGSGGSAVGGDGGKAAGGANGSSANGGNGGGFPTLDLDIISAD
>fgenesh2_kg.884_#_1_#_isotig14820
MPARATPMLASAFQSTATAPAAPVLVVALLAAEPDALDAALVAEERTLESAAEIDDAPEDAALAAEDATEDAALDAEDAKEDATPEAEDAAEDATEAADEADEAALPVALEEEAA
>fgenesh1_pg.966_#_1
MSLSSLLVIGLELEQAQWITRFQKIQSVYMSVVPQLLLLQAIVLTAGSTFSPDNTIPIFFASPVGLSCFDCITTPSTSSFYTSCSAQETSSILTLDDCLLISEASRINAATTKASVKLAEHVHPFLPSDILKIEHKDIQEMDPA
