# Supplementary material for: Kingdom-Wide Analysis of Fungal Small Secreted Proteins (SSPs) Reveals their Potential Role in Host Association
Source: Front Plant Sci. 2016 Feb 19;7:186. doi: 10.3389/fpls.2016.00186 (PMC4759460; doi:10.3389/fpls.2016.00186)
Supplement: Supplementary file 11 [file DataSheet1.ZIP › L.maculans.SSSPs.fasta]

>Lema_T001350.1
MALGWGVGGVVLTCTLAWPGSGAVKQVNVAANASPGTGTVASYGTKKWYGSTPVYKLIVGPEVARYVYPQSNAQ
>Lema_T001530.1
MLALIPIQSFFSLLSFSSFSRRALDPDRGHHQSHDATTSPSTRPSHGTMYVYGTELLSWSRTTCSRISSPWQPRQTRSLCPAKRPHTRHHKTWRIGSRAPILATKQMAFMIWDKNSVTSP
>Lema_T002750.1
MSKILALGCFCFTSCDSVGAEDRHLDGTISHQSSIV
>Lema_T002760.1
MQTPLAQLGTLLVFITTFCSSSPVALDSSVDTSVKNAHEPRDTPVFVSEFVGHEHNQHHPRNEGADSSTTDISLRSIEKRDLRGSSLLRNAQTRPKTRKGLVLYGKQLYAAGNNQIQSHLLRGWS
>Lema_T003520.1
MKVPRLVFPCLPIWLANGAFPTMFDWPWGPEKRSRKRTYLFSPAGPSDELGLNLDSCPAIVTYYVLIW
>Lema_T003730.1
MRLTFTACILLIANICLCTWGPSVRECQVTIGEDFGPLIDVLRLSWSSCCHATADENGHYSSLMGVAAGNEGPDVNLIG
>Lema_T004250.1
MQYFTIIVAFLAATTLAKDRNHGQGGRGMLVCKWAAQGSSAPPSNQIYYDPSNPFIKQAKKTSQSNARLTSRKPPARIAQSAYVPAGPTTDSMEPTQFANVA
>Lema_T004500.1
MPVNQPPRPSMLPCQMRTLITTLLLLVESCRVNPMIQYPACAQYVDGSG
>Lema_T005170.1
MHFPTILTLATLLGLSTAKHGPVLKPVYTCCLNIDHTVCLETQKPIEYAGTHDCAYHPLKPLIENVPDVGTKHWNDCRDPKKKSYWCVHFTEW
>Lema_T006020.1
MGLLSLSLSLSVCVCLCLPFSPPNLFSPQKQTDSSGSTVNAPQGRRGARRRSPVMEQAIVSPGTDGVDDVAISHAVQAASLWTTGRFGDGHYRVSYQTHKSPCLSPALRKPSHGLGERVHSTRCPHAASPSHSAHQPHNESRLFSALRCTLPRVSTLKLCSSRLAALFRNLLLRAPPSSAPGLKWRHQQIFALIFKALEIATTQVRPILRGHMSICTYGLLVKDAAMSHRPGWRWVSPVRGVASLHSLVPRPSVHTVETWYAQMASGGRESKACRL
>Lema_T007110.1
MSVAKARLQLAFMWVFCFFLEQVGHMDCAEEETANYHLWITYHRLRITTASGLLPPRDSHHLQMPTASRYPSPPEYHRLQIPTASGFPPPPDSHRLWITTASGLPPPLDYHRF
>Lema_T008880.1
MKSAAQIVLLYLSIAACNVAAKVLPDRRQPASPQQSGAIG
>Lema_T009120.1
MMLFKAFFCLALTALGSYALESTLDPQENFPEPVFYFNLTLEEFRTIQGQHLNLAKRTYQNSELDQQCIIRDGALYRWASGNCIRANDRVRRWVCRDIALGRRDDEPQHSQVCPMGTHCATVQKTNYFGATNSYPICEEGKTLEVNNRLQGTDPLVVYDAEVKIDKTIVEMGNMNFDTFQLMASPGQHLTAELNYGTRYQNQLVIPFTSWACIHCVRLGATLKVFHKNNPTRAYLRLTR
>Lema_T009270.1
MLMKSAILATIFAAAATAQYGHYSCDPAKGSCQETWLSSSTTKIGPSFTHYPSIYGNPHDRHPNPYIGWLSRHPKSSSRSSSSYFSYQTGYSSYETSSESYGSSSTSTESNLIGYGSKSISSESSSSSKKLSTSSGPSSSKATFTLTPSSSASAVFPRIYSNSSTPITFSSSSASNSTATSFSITNSPSSSSSTKTSPTLSLQSTKKVCSLVGGPCGGSSGTRCCTVNLTCGSLLVRNKCCVRENQFCVFSPKQPTGGCCEGDCLGDGDGPNFVCQMPR
>Lema_T009470.1
MGVACLGCAGLGWAGLWTEERNESRCCCLRAPAAACQLQLPAKFTMGKGDVGAWFGCRSAGE
>Lema_T010120.1
MRFSTSAIALLAVGLTSASPVSPTANEPRQLGCVAALLPLVLSCGSSLGTCPSALVDQICDCKSVLLGQLGQGQIDAYLNALGNLCP
>Lema_T010160.1
MRISLAAILFIAVGSACAERLGKSPEWHAINCGPDDSLQRVGGACTTMADCCTCESETNANGFLSCVNNRCAVIEHHDMCGPVPLS
>Lema_T010810.1
MLPALVLLSFLLLLVSVQGTSTGSSITESMHAGWHVTTDINETVLD
>Lema_T010860.1
MMLNTTILAVHLLLASTLAAPPHDALNLDAAALTPPAVSTLTTTVVSIGDGTAEPDVLENEEGVTTVTTTITSTATFPAPPPAPSSPPSTISRHLPVLTSFYSAIPDPPTPLTLQPSANGTMARSFNWPTSYSITPTTTYNNGSLPPATISLAASSLFTVSAFRATSMPPLESTSAPLVNASLPATALESTTPTSARRVADVEAVAWAGMDGALQWEERRRLERGERRG
>Lema_T011970.1
MRFSLAMIFLTAVGFAHGRIPCNGKSLGGAMTVSNVCRLLQMRHC
>Lema_T073560.1
MYRRWVLGGSPSLTTLGLAPLFCGGGDGGGGGGGGAAAAAAARLVQVPCLAWLIRAGHLKFEVANPTLVTCPEPSSPPNPQHPQ
>Lema_T074510.1
METNLGRVKVPFFRLLAGICYAFAGNSHASGIPGSGQSAQRRRLRHNAERIMTLPTGRELARQSTTAPGMTYEYGNPGQSHLSLISDSCGVLRSFTSQSLSPAGPGHCMIWMRRLESTWDHGRLVINLPYLSYPMTCRLRVCGSYV
>Lema_T074680.1
MLLHAQYNAIMDACLALPTCLLASLIYPPMLCTVLVPYLPTKPTLFSCLFFYRAGLLQACSPAAHHFTCSGLEARSLPFRPLLLLGFTLG
>Lema_T074930.1
MNLLNFIFALLALVSVFVTVNAKKPDCDKCSPVGAIRCVPLRSAYHMYCGDNNCWHFDIFGCPQGHHCLDDPQRCVLTSEACRGCDDFYDACSSNNNNDCDHKCKEDCERRMCALDGGRCKHQCLHQTCKKWAM
>Lema_T074940.1
MLLFNYISAFLAFFIMAIPVCAKKGSCDKCSHEGEVKCGRFSIGSGERGTQVCHNGCWTLNSLLCKYNEVCRDRPSLHCIAKAEACAGCHEFFEHCTEDFWSICDMDCQVACARKTCAFDSGRCDFDCKMDICTM
>Lema_T074950.1
MNLFKYIVSLFVLFAAVTSAKGDKPCFNQCNNPGELFCDYDEQTNIHYLMKCGNNGCIRQEKECKSEEKMCIASPTPHCTSNSQACAGCDEYFTHCKSDYWAACPKGSDCEKVCIRKTCEMDGGKCRKDCGMLICKT
>Lema_T075330.1
MKLTFLCCLLSIATTGYGGVAMQAGDFPEGKWKARCTCEGSALRNEVAAA
>Lema_T075400.1
MKATTALAFLAVCSSAVYAQETDVGTNIAPECKRTCRGSSKCVSSLTKKAEYCVQTCPVGSPCQGTCLKGTKWAYGYCPVKVFVNSHRRGAA
>Lema_T076380.1
MMNLLLIAAYFSTALAASPMWTSGDQAPFPKSDKTYKCQGNHYSYCTSWEYDQKHTFVWRGQCYNPTGENGKEHGFSRNDPLPTCTGGLIRCCSP
>Lema_T077140.1
MRLPTTTTFPILFLISLLLLTPPTLAKSDTSPNCGARGKCTIAGELRCEQNEDGRWISRCDGVCRVFLKFSNDCNIGAQGIGA
>Lema_T086550.1
MLWFIAIFIAAALCAPLDNPFLQPRGTAQSLLEIGKICDKDNLCTKA
>Lema_T086760.1
MRVSLALLFSSFIIATSATGTGPDCAPVGKACGQIGSGPYVNCCECNSGSGFLLGCVYDSDKSKGDFSRGKCRDSSIKCT
>Lema_T086920.1
MGMGMGMLFFFFLPCTGGFMGKETAGLGLDGGLGLPVPSSDESQSLGGGGIDGGDGGDGGMERGTGLLGGARNMADGTLMFNFP
>Lema_T087800.1
MAGAASCSFAVVSFCHCWPWFPLYRQSKPIQKVESPRQKENLGSAKRKRRLPRTTWAPILYVSLPALTRPKTDDARPSRHKTRRSSQTLILGIGPDLGAKQGGKVQPLPRSASHATPGSVQLQPAGTLPCGSGNP
>Lema_T084190.1
MPMIMMTIWPWLITPTLIAARSYNCTKEAPSGISLSSAPPIQLAGCAARCHFCHHHDSHMHFAHTLMHGQREINMVLSKGPFSNSNGVIEPACRLHE
>Lema_T084760.1
MFLTHLVLPLGLFLHGALARDVNEALPLKPGSFPASTLEKRDRDSDSQCKAESKDSCQYRVKSSTCFPHGQIVSICRGCFPVKSIEIPIGDQRCPDIRRCLACRKKNAWNEEVMDTMCVPSGRTISWDGSKVDGQESCSQQISLKLDHETDLFLVVNIVNDANAPTAARKLRLYTQPVRIQACMYTYPKDGQLHGTSAVRLS
>Lema_T085020.1
MALSALSALSSSIFVSCRGPALAFHQVDSTAPGRFRPCIITVPRPRKPPPHIADRGIQVTVRLSIHLPRQEQGAYRIVNAACRAVDDQSVEMRGCGQHPERTAIQLAVLSRNAPNRE
>Lema_T085920.1
MKSVTVSGVGLALIGVAQAGVITARQGSFRFECNGQQYPDVREECFHTHHLMINQRISRLATAMIFSTPSPMARRPTRSHPVSQQTAKSSTWVTAATARSRSSGKTTRML
>Lema_T086090.1
MKALSLLATLSITIIAAQRFVPAETGKPPDVNRICDTACYNTYRYLMGVCNLLGVRD
>Lema_T086310.1
MKLTFAIVCPLALAASTPLPEPSSIATHPSTVNIRLIGAANHYSPGNAQAPTTSRGHMIRAPIGTAIDMAESVIEVEIVSIDAGVSLSQQAVTRDDSHVVCTAWMKPAGESHEFATGDRQVRLHGGTPGLLARLLCEKRES
>Lema_T077760.1
MGASISLCACTTFLFLAPSNVQDRSRRTTKIFICMSFESRP
>Lema_T078720.1
MAIAGPFFVMFMFLPLSSFSSLLCSARDYNVAYPPTPFTSQALFTFSHSSIHSNTSSTSLLSLSSLKIAALEREKEDLKLQLKELESENAELKEQLDYHKGEGDYDSPLETADYDSDDDDDEEGDEMTMAFKEISGLIKQLDAKDEKIEKLEAELAAVYKATATATATTTATTITTTTAATATNGEPDPYHINLALRPKPKGHRGKHYSGVCKRRGDK
>Lema_T080210.1
MPFASPPHMVLVLVLVLVRLWAVWQAFSARSGLVGSTVVLYPSEFLHAVEWKLAV
>Lema_T080290.1
MKLILTACLLFLATSAYALTAKCLCNGLELFANRERSGKCSFNGAATADGIKQQDKRDTTRPYSCPIIPDSPTLIGDMQVAFAQFLQDCPCAHFIYWCNLL
>Lema_T081640.1
MKLSCIVAAALLAAQGETKAVMDCSNEGYALADDLHCENPDAWVFCCAHPFLNSGLPTPRVCQDPFFNSRPGGRTDGCNGDKGSIVCCDR
>Lema_T093830.1
MELLGIPTTILLATLCTTDASKVSQVSKAEKSNSQKFNRSWSPKSTIQKLKSSKAQRLQDFFNIPWYTMTMV
>Lema_T097030.1
MLRQFMMNHLLESGHCLILLALGLDQFTLGDVERKMGAFGRTIGSAAWAVLSRDRQLDLLLTVYLLCNKAGRSMIIGVVFEVDCAAEEVYNKTTNNFSTLNNSRQGLTTKLFSLTDFVGRFVGLRPQATRFASS
>Lema_T097130.1
MADQEEGALGLVLVLTSSIQMGEAVILASGDWVPTPQSLQIHQLDVAAPESTYLPSSSSIHRRQKKTPPSQTPSSSAPPLPTPTPPRPSPPPSATHSQASPARPATPSRHGHGRHPAKQRDAGWQKQARNDGLADERPDVQKRARTWWDPCPLHKAAGVGLYP
>Lema_T098190.1
MRVHHAHPSLLCFTSLPAASACFTPLFFARLARLYNSAGGRVQCGQ
>Lema_T098530.1
MLLIVHVLALAIESHLVLSYQLDFSCPITKAKGSCLTWNLDRYSSPAFYTPVPR
>Lema_T098570.1
MSLTFFLCFSAPVFQMYASVCCFGDYDWWSSGLEADDCSHLILDTEALKVEVFPRA
>Lema_T098750.1
MKTFITIAILAVFAAATPVELVAKDAIPQQCTTDCCSTEVNICDYVHCGGGIFTC
>Lema_T103520.1
MKLATSFTGILFCLSGARAAVEQAYVCLKFPGTSSFIAADDPGRCGYMQSSPGTDEMEMWVGRKCSMDSPCKHNSTTCSWQVDGDKATCS
>Lema_T104150.1
MRLTISACVLLIANFVYGLNFECTCAGIDPPPVMQGLVSLCCGGTGIDTPEGKSGPGSWNGKGICTFDLPNTKVTTNQASESFKACCLASSCRKEIHWWFVPGSLGLRNTYESWRWVS
>Lema_T105530.1
MKSVTGLALLFLSSACLAAPTAQDGIFDTHPGTCQLGPVINGEQTAGDCLSTDNSPPGKCRKAVEYYANILSPSLLYQKNSPVKDDRHGVRI
>Lema_T105590.1
MHVPTLLTTLVSLVLLTGTTLAAPTPQLEGILGALTLPTAGTGNQVGGKGVENANGNMKGNGKGNNTGNNKGTGNTAGTGNEAVKGNALALPLLGARSEQQKQRGDLGSVVGTITQPAVGLGHALLGNGKIAVLGTKLAMEIFFS
>Lema_T106200.1
MQFSIVLAILVGIAAAAPSNPPIKTQGQFEICGQARALCDADCSFIPNCTPAFINRCICSREPSCGIVVWSSLEKEEFKLGRLWHVSEGNQDQAMVTFVLGSLDIL
>Lema_T099070.1
MVMFRVSPMLVCAITPGEYSFIMATVVSDLNASEFSLRYQNFILFQENSSFGEHDLGRKWKVAGDKTSSKADEMYIASDPAHYRFWAVTNSGESRDIGRAEQPVCQYSNFSKFLQCNLAFKPERAVVVTFL
>Lema_T099850.1
MAPANLCIVVPSCLSCLSAQRQRVTVGHTAHHRQARPLLMDPSAATAPPMLRCHAPASLTMCPQWCSSPLLLEGCLRASADYHLTPLFERVSSRAPIWPATYPSNNIKRPQFSRFHPTVPPHRSCVFILDTSTN
>Lema_T099860.1
MPAACCQFGILPAAGLLFFLPLLLLPLQSVDYELPSTLARYLPLQPTTLLL
>Lema_T099930.1
MVALRSPSHRLLLSAQCSVLSAQCSVLSAQSSVLSAQCSMLTANSLPPSPAAASPSPHQHQHQYGYNTTSIADPRCAHIHYG
>Lema_T101130.1
MALALALALALALALALALALALALALALALALAPCPSEIVGRQGLTRTAVFFADSTGGAGRESGKENGMGAARVYANHSAHHR
>Lema_T102900.1
MQLQATLLTTLLAPALVASAVTGRFPFTAKSCATENSEKLGNGVECNPGESYRCCVLPDESYNAFMDPAQCTYPTQGDFQEREPCNGGTGFTYCCQ
>Lema_T106690.1
MLQLLVSGRFASLGQTLGLVQVEIVLVQHRRNEWGFCAMFRFNLEVTEDGIACCA
>Lema_T106930.1
MKTISIVALLAQALIVGGMWCNTAGAGLREGLNCHKEAKYTFCCTEIPGGDTPVPRRCQPTINGTTDMIVYDKCDQGYVYCWGLSKQTTACVDQHQTILLAITVFVEHQGSCKLPASLAG
>Lema_T106940.1
MKPVLFVSVLAPALTVAQTYCDKGAQLPVGILRCLCVSTPDKTLRLRKNCELPVEVYGLKHTKAYCIGGGLFQCCD
>Lema_T111710.1
MKLNFVTAFATTAVAVAAGSRMWCSDVEVDKNTLPDRTGCRYKLDKIYCCNSEAVGRQDATPIWRGDCYNALTGFTDEIYERDCPNGKDISQLCNSADHSQNHEGPSDSFCGEKRNQGIGKQYEAAEQRSRSRQDIRTKV
>Lema_T112100.1
MAPALRLTREITEKLPFFCCFFLAPSTAFAQVDSATRSSWDVPQFGDCGQMDRHELVSLSEENLVVGDRKDLLAFKSIVASRKWSLECVHKYTSQANDYSCMCPTVLNSVKLRASIYSPHTHHCFSTATSTTAYVSALSKPSALHANPPFPHPPSSSNIRYAPRQAPPPVKRRKPVHPITQPYSFILATFGFEEEDLFAHYQKTLAQLSSPAITNAIAPNSLSYSDNALPARTCSLAAGTRNSQDRGPELWLWWCAYQ
>Lema_T112110.1
MAIPVALAVISLLYDSLPSRVRELCTARANASIIPRHATADALLESIIPN
>Lema_T112120.1
MIASLVLQLAIAQPPLLSFTDSCSQLLTIPAFEVHLWAPPSPNPTATAPSTTTTSPAAKVCLIGLWWQSLIASHIMFCRMSRLGVAPILGAPYTLDARFTRSIWPRHEGSWNGHTILIAKFCSWLMIRHRRHNLTHTSDHPGQVPPGVTSVSRTEVSQPGAVTQYCRDKGLMLWCPRSGGKTESAPPRGAAWSTSLKLHKIRPTQIVPSFHQVFGVTDLSRRRFQILTTCLIPSKLRDPAGTQSDTVTAVDAAGEDAERHTRLLDEHAV
>Lema_T112490.1
MPNLLITYQWLSAISISVISSHGKADCFQCKKKKKKTDGNKAARLCHRLGITLAM
>Lema_T012860.1
MYLYKKIYTHSLALALNLFHAQAHENLSPLLLLYASLASYLLFSRALCSSLSASCRVGAGSRLASALGPDSSAPPSPLLLCISPSTPPGAVVAVGFSGVVAVRWVPEEDEAVSDFSSSHARCRFWRSSSAFCARSALMLRLAKK
>Lema_T012990.1
MRKNLLFVMAMVIANLDAGPFRILERNKVVVWGTRAGPQPLPIVVLGLSQPRRCQD
>Lema_T013250.1
MSALLVSRTTIVLVRVMGVSFIVAPNLQACITTTQQHDDLGPYMIIS
>Lema_T013380.1
MVAVDVDSLCALFTVLLTDFSLLSVGVAGDVAAIAADLKSKALPGVLGVLAEEPKDAKAPEPRPNAVEPPVVGDARPPGVKGGIALKGFRPPCDESPANRFVDEKERWWGSDLSEALSECDMDKESLLVLVSSRQCGKRVGVGGDKGAAYLERRVQRFSVLSICSKGRGMNGPANLVGAVFVVLEQGGIHERDEQEATSNKPQATSNKQQATESNTATEQGA
>Lema_T013450.1
MHYYVSWAILSLILAQGLPGGAGTPSVCHLGGE
>Lema_T013610.1
MNLLLIAAQFSMALAINKVPMWTSSDEVPFPDKNMTCSPLGEQYNCYTYLARKLLQPC
>Lema_T014890.1
MGLLCCAASTLPSYVPNGLEPFPPPPSQKMNTFLQRSRDAWIIPLVGHGCGRSGRYPGTV
>Lema_T015480.1
MAGVQAWLCLALDLLVTWFFLLFVLALLPGFPMDTSLPGPGLACKRRSNTSTPPLCHDCLASDPCATSDQPTSSSSHEEPRGPNEKHPRRRSYSFSCPRKASLAVGKVESYPSPFFYMDLFKDGWSKGVIRQGGQPNNAPK
>Lema_T017210.1
MPGHCGLLALLSIQFFSSLSSVHYTWASQRVEEISRLAADKTTTPPQTWLPGGYSAGRMVLVRKCQCTRWWWLVWISVCPPSRIGLLPVLT
>Lema_T018710.1
MLLRYLLIWPHICIFACLPCPALPASSGMSVLVRRPRGSPAVVWGWVNTTHLLDTNCYAGCRFEHAQPKIALTGRWRQIPGDFDSFVLEFGYTFTSPTQLVYTE
>Lema_T020880.1
MKPATSFILLFLSSACTASNSQCKVSSNSPGECVHTTTTKGYVAVQTSVCFDDRPCKGNGHGCDFVSPNLKAICY
>Lema_T022490.1
MCVLCVLPARMCSVCASVVRPHPPSADDHQPATACYSTKTCRRQDRVQTRGVKHSAPSRIREHQAYLRSSALGERGERRDACPLWALQLARPMIHPKPRSLTARSAGCPRYALVPSALSPSWPSPHLASAMSFRISGLLWPRRALSKAS
>Lema_T023020.1
MATVRTLFFFLFHLLILHLQLPFSIHPPPPPPFILAFP
>Lema_T023430.1
MHLPLIFTFVTTAAAAATYTVAQKAACKGLKRGATCVPPECTGIFLPPDCLDPDPRNPPISDGCNPKFFEHLPLGKPLIGLICM
>Lema_T114960.1
MNLPLLAGLICLPVLPASLIGRPAANPNTPAPTSRFSTHLPPPSHTLGCCGQGGLLGIPLTWATRCWLAQHLTQKWLGQLTTQYSAAAAAAAHGPDAATCIANTLLFRQQSYHRYPTGPRPHSLQPTKDKLSSLSLRDGPLGEAWCLPMNPTRPPTEPVLCDQNSTIMRYRPSSLTRVFIAKPNDMLRNENT
>Lema_T119060.1
MRFLLPIFSATLAFAINEAFEGRPCCQKWIEQCKLEGAVGCMLADYNYCVVPSSTCQEQCNGFFGRNGRSTHGRDTEYVYQIHNMYTANEKDPTC
>Lema_T119130.1
MLAAVCAFPGVVLLPGVCREVSEEALLDERAIAIVGALAPMLGLADRPLDKVAADFKSGSLPLLSIRWALIPESLGRFASSASASCRASLSSASTSSCASPPSAAY
>Lema_T119230.1
MSMTFLVKDVFLLTVILNREGAEAQIRSRSCWWAWRFRTKAANVYGLRADVARQVFDWIEANDNVAFLLVSSSHDEAQEAFDFVPLPEE
>Lema_T120080.1
MTTRLLLASAPLSLQVSSGQEHHRASPLAHGPGKPEGETPPYFFSQIPNDTINAQYLVEVIWLVIDAGQNGELRMQYMGAQKCTSTPKKPKSCNNFACALSGTGQRMAADPRPDTTVA
>Lema_T120500.1
MTVHLAVSVWLAVPLQTSNSPCSPCHAMPFYFLLTTSPAL
>Lema_T121470.1
MKLLVVTALLAQVLIPSVLARDYRYCEGNKYNLPSGLSCREQDPTWTSFCNSARKNRTRSGTSIEENVPNRGLKRTVAKQQLTGATPAIVLKLSVARHSSRTKSPHPLRRNK
>Lema_T121480.1
MKLSLVTALLAQAVVVVSTSWKTQYCLYKEATLASGYSCTCGGGGTKPGNQYFERLCKPIIADEDWVFPGCASDTGTIYCCQKTYF
>Lema_T121680.1
MKLSTTTLSALLAGLAMAQSTFWACKLDDASGTCYEFAKVDGKDSRTPNEPVPCLEDSATQRNYARCIYNYGQVLLMMHFGTVCQLSEVEIAKS
>Lema_T122710.1
MAWHGMLHLLALRRLLMLLASAMSCAGTVNNYVLHSQVSSQKHIRSHTALDHPSRNYSSASTEAMIAPKTTGGLGPTRDLVVLPKFQSRMSLAVRQ
>Lema_T123000.1
MFLKSILHLPLLSLVATAAPIDNQSPNPVIIERQGNNCQVAPGYQGQPQPPLLQLIEFWLIHRNSPDPDPRGWIDIGREDPARNHGTNYRVATQNNRNAIATVQIWAAEGDPFENGEPYRRNEYPDLAVDMNTVAIGPHSGRLLCLDRTLFGLMSTRMFGRNNSD
>Lema_T123070.1
MKLTISTCLLFVAPIACKWNVGCDCASDNMDAATLRVEQCCPTKRYGGKVTQGDKRLGNYRYCSWDVATEQESVNLLNSIQSDWDTCSLLVFA
>Lema_T123580.1
MKLSTTSIILCLSSACAAGVVAPRAGAIPDVLTHSSTAPIGLAPPVGVHRELKDGSAIQLVTPSTRVHCIYDIVIT
>Lema_T123590.1
MKTFAGLILLCLSSACLAQEISIVSAGLIQWGTLAIVLRSIRNIQTERQYGSAWRSTSVQKQAIHVNSLQAKHTIRLHATRMLYRGVWQGPSGPSPNERYFSGAIEYKRLFLWTMAKVTLRGSVAAEPVPVNSSSSHQIIIVSTTTPADPNPLTLILQIKKLAISKFST
>Lema_T023560.1
MAGPLLLTALVNSVALFQTRDTLSARGDEEGERKSQTQNIALVLLGFDGCSHLSALETSTLTKMTFSQAANLHVSKSFPFAQLNLSSVPAD
>Lema_T025720.1
MLLLPLLLSWPEARKPSELVINLRNSSSLKSSPLRELVFGMGLGRAKLY
>Lema_T026230.1
MSRNCGSGERSAMVQNRSRQSLSRNAHGLGSCAVESAGGRETTLLTLLALLAAAIMSSTMASHVLCAPPALLYAVITNFLQEKEVSIYLIANAK
>Lema_T027140.1
MTWRDSWALLIYPALLPTRDATCYRDGAGSRRNRRGWGEQKRTSVLRRPPHADIREKGQKCVHQKSVSHW
>Lema_T029850.1
MLAQTPFWVLLTAIAFWLQASHATTILLYTTTSTAYLPDITLVARAEAQDANARHDDFMADHHWEPYDLFMADFIRASGDTGYRPLYDEYNNRFSGGYEYWKSHDLFLADFSSAGRDSGFKRMYDNYNKCCSTGFKYWKPYNLLVADFICASRDSRRKRMYDEHNNRFPSSHEHWKPYNLLMADFIRASRNRGRRRMYYEHNSRGSTGYEHWKPHDYLRAIYISGNHTQCTLWLDNHSKFDR
>Lema_T030090.1
MQERHALSLSLSLSLTVLAQDAINSAALAQIACVAPLPFAAGRGGGGRRTLSSASAKVPITFRFSRRGRQGPGQMNSGQAVKAAKAAKSWESG
>Lema_T030130.1
MALCIFSVALFSASPISTSISLHSPLNRINFIFAGFFLLSVPPKPPQLQPHQQLQPDPKVFRNGGFGDRCAEGLGVELDFAAAEEEEEEEEEEGKE
>Lema_T030660.1
MLVHLLLFSETHSRAHFNPPIISPRDFGSTCYTAPIPTSYEPGTILLLCGDTFYTAENDGKKWLNLVVLSTRMILHITSSIAVFQGPCSGLSNRQGEKELSLDSTVLRHDREDCGAVPDAKGSKSMWRTAIASDDLASIRGTTTFFGVGQKDQRFEGTGYHQVGCIVTVT
>Lema_T031330.1
MKFLLFLLTLLVPALVSATLTTGDGPGETGHNKMVRRMPDPAVPVQSQAPPDNSPPGLVTR
>Lema_T032780.1
MKASHISLILLSAQGLSAAAIDPRAAVNAELVARGLVENLSLDVSHLLTRSGGTDSLAEFRAPKAPAPTRELLYLHAPTSLRYV
>Lema_T033290.1
MASWFGWATWAVTCALSDKHTSATGRLPKPYSM
>Lema_T035010.1
MHSIFVIFFFFTIAFCLPRSEEFSELQPRGSLWDVCLDTLRTQTVLQANLDVAGGIVSGPRYSSTHLAPAPPERTIPYRQWGPDNDHRIDYRSWRSDGDGRTYSAYVEIFIHAPIRLEATFWSAIYVGEEPTRTHHHSISAQNGRSFIFKLDGLDEGTTRVFKFDGEVYNV
>Lema_T038180.1
MIFSKTLLSCLALAVGIAQALLRNRDCANCGLMRAIHQSIEPQVNIAMQAQ
>Lema_T038230.1
MQISFLTLVPFLASGLANVALAEICCAYGATSPVGDVSRSVGFKQSLARGPLETGTIEFPTAPYSCKITVDRGANLPCKQWRYVKSSGNCLVQALNFDTESTPFSCTSHKPIF
>Lema_T038790.1
MSALFLVSLNRASACGLGLIQKRGCSRRGYDIHTFRPFNAMARVNEQRSLIDDEARLGYRGNL
>Lema_T038950.1
MKLLALTFTTLLFSIQSAHAARFQCAGVSSDLHYDPKGVKTERWTGGSCGARVNGYLTTAGIKSCCEFADDKLLAFKKNCWNKKDYTDKHSKAQPQPC
>Lema_T039050.1
MCHLLCCISLCFSPFRIFQGLGRRFPSAQPYISSVPAD
>Lema_T041330.1
MLFPPFLNLPIPGFSFLFLLLLSFVLSSLRPCTQIPVPVPKWGKHSRSHLPTNQPTSMPSDQASCQTSACY
>Lema_T042160.1
MQLPLTLLLSATLASTTVSAASLNFLTWNCPNCQDNATCQQQNYQNVFPGPIPDTCFALRVPFPQGLKIFGQQDCPRGEVDFYATSTCTDTPLAYRLETSFPSPGNPTCHNETALTTRTHYRILC
>Lema_T042300.1
MEHAQSRDKPLLDPSLLLLLLLSSAQSCWIVLQHRVANSIA
>Lema_T042410.1
MCLPLAATANNPHFLFFFFLFFFFFAFRPCLATGACHGGPPSSRQLSRTRKIARPLSDNASVRNPTRLPTAGFGRLTFFSPLDIGRAN
>Lema_T042530.1
MRLTIPVCLLFMATLPKYGPLLPDERCFPISLSAK
>Lema_T050230.1
MRFLTVLLTPYLLGIAIAAPVLEENNVLLDRSVSQKRQTTLVIHGQ
>Lema_T051340.1
MLLPIISLIPSQAILEITAPASSQERQTFSSNDRFICSAACRRRVLLVTLPSPWHDYRGTCDILADLHCHSKIYTKNFAWSQQMEHRQGAGAYKTQYPSNRIEIGEHE
>Lema_T051600.1
MPSVTCSASIWFTRFDFVRLFFKNKNNRVLSALVACLLPLSISAPRDRQGFAFLQAQLPEVHTTADWLANSACLHRHIPQLYDLVTAIPSLTIRDDAAKMSRVFRQLCYTNKITLGIPVAGENSFSLWESSADVCSYVKV
>Lema_T052510.1
MGRFLMCGLVSSVFKAVGIPFCGRSNLAEARWAVGASGVMVGILRSLGASCLTTSFCTTLG
>Lema_T052610.1
MFSVLLSARSFLLFFVFTSSFCVIVGVVVGGEDAGAYAVGCCWVWEVCGWDGVCCFLTPRSYLSYFLAYISF
>Lema_T052650.1
MKLIVLAILSPLTLATTEVWAPWALSFPKETRQTQPFLLSTLRKAVIQHIKTILPPVNQTDFQELFFAVPGREKYSVLGIKETQ
>Lema_T053210.1
MRLSTTVLTITLFTLALSLPVPQANSNALTLSTPNTDPAPAPTAISSCSRCTTLYNICMNVKYPPWYPMVAVQEHAVADL
>Lema_T053640.1
MLDAAVRLVLCALPLALSAGIPVVVEWEDSIDSQAENKQARDLSLSEVSSILFASPATPMGGGLVDHLEATSLTVGQILARLFRRIERPFSILRLPPTSIPSRPSSVNRRLGGHHEYCYSLPKTTRTVTSSAVETHQLASSACSPLRPSSAPGAVNQRRHRSAWAGLHGVYPAWGYSATVRVGG
>Lema_T055400.1
MPIMLLWAWAWACVLVCAVYRGTCQTHYPCTYLGIYGCTSPRPTVGYPQGSSSDAEMRIHFVHNGDSSCA
>Lema_T045770.1
MYILVSLCFVSRSRSTFPEKDYVPSKHLHYGTPNYPPLSSSPYPTNSHGWLCEPDGCQLDELDWVCGWSWGFAGMAESIFMEDCVPVWSQVGAVLIVDREEVTSGLGELSMA
>Lema_T046300.1
MKLSSLSVMLSGARYLPGSQGSLFQTAQGIGHEFNSERKWPCNLGAWKYGALLPFRTSKLPDLPDSSTSPTSSSSPLFPTAKESN
>Lema_T047320.1
MANMKSLASLILLYMSSACIARNDGVPGTCTPPLKPSGPTDRQYWYL
>Lema_T049100.1
MCPLGAAIAAFGGVGGGDFPLGKFFRGGGGGSGCVGSGGLVGGGVGGDGSGGGGGGGGGGVFFA
>Lema_T068580.1
MVMKLISMSISLGTVMSEDAWNPSRACMGVMYVEAEDLNNKEPTRQGNNMAQQLKRNDTGVYRAQNPEAAKSAMKTVQINPQHKMMARIRVLVVELGPAPNRLRSPVASGEAEVSMADAGRL
>Lema_T069180.1
MLPSVPLCGSAFTSPAFTSPSQFNDSGAATACKLPHNLGSFPASKRSPTNHIIMHRRSTVTLTVG
>Lema_T070480.1
MLSHSFFTAAIAAAACINAAPAEYVKSILCASSLTKCSKASKNEASTSNGAGTQSAASISVVG
>Lema_T056880.1
MTCMMVAFFCTVMLTLQVLNSTVCPRLSKKRIPKACNAVEVSKGLVTS
>Lema_T058960.1
MPVLAITVASWWCGCGFPVVAKLRLVWSWSLGRAKTPTSDVRHAKVGSAISLYLWNPWTENAALADCTR
>Lema_T059380.1
MVAVVVVAVVVVVVVILFPNALPGQRLAKLAGKRQRLEDTAAQAQCAYNQSPPPQSTR
>Lema_T059550.1
MPALRRLATWVWVWVWVWEGEASTPPSFQGLSCLCRCGVWPFDSWPLQGFCPRSSSIRTNKQACPLSLERLHTVHTVHTVHTVHTIHTVHTADYHPTPSAALAVFSESRRPDNAFLRLQSSICIPIRTSFCSDTPHALVPVYIYSTLLYSARSLLSPPYNRTPKHPRLLGLGLRLRDTTGRALVADPPTCVRSAGRSSSTGLSRLSADGGNTRQFIAQRSTTTSCPADDYSLGCCQTRNCSLWQVASLVSMGARGLPAFFSRRATTALARFTPQSISEARSSLPC
>Lema_T060800.1
MKSHIITTLLTLPLLALSFRPATPCGTNQDGSSPCMRSVDGTDAGAGYPDHVNKLHHHNTPSVDPGSEEAVLLRGLGPVVWYGVVERGLELGTKEGAKVWGKTGFEVLVTRGVSSGLSSGLGLVTSSGSGAGSMVTSSSSASSSSGSGFGSGSAALSSPSPNPPSTLVTMPKMTTTTTTTTITVSSAWDGTTQSPHVTLMARGSAAKAARVQHCFWRFCFS
>Lema_T061970.1
MARFLVACSLASEPWVAQTSTSRSLLLLALAQSTALLFPSNCPGP
>Lema_T062560.1
MQLFTTLVAILALATPIFASNRCNRYVTTATSDGTLCSKESPGNECKNLCSTFLERIKSISSNYGGPAPGDPLGSSFITLDNASSACSGDSGLNPASTSCTCNVRMWRGRTYLFPVPPGSGSISWDIPGLEWDQTFRLMDGKKVRCGS
>Lema_T064210.1
MNFYSFAFVKTLLLIGFVKQAVGAAFTYDVQVNGQSHTYKFVGPTDQKCLMMKIPVDPPTRFGNSNTETNTICCKYQTEQKTAACWLQEKITFSVENEECDKGIPGARDNVTITQRDDNPFIQSQGNTQPC
>Lema_T064220.1
MIRLLACVVSTTYGMCVVRLNKVEENGWIQQPHLLAQTIKDGVSRRGLDLVICKYDGAKSEDLLTSIQSFWLSCEADEIPYEADETLCNSAYFFPSAFELYNTLSKAVVFQTQCSIETTD
>Lema_T065940.1
MRFTLPLVLLTALGSVHANQCQLVSQVGGTALAGEHCTGDIDCCACDLTSGRAMICQLVRPDGSVTAPHDRRTYVSSHKCMPYGDVKHECPPPKFIDR
>Lema_T067030.1
MQLCISLFSLIPFLSLSRSLSLSRSSLILFSTLPCPAPSRTLHPASDPETYSGNYPFPALLP
