# Supplementary material for: Kingdom-Wide Analysis of Fungal Small Secreted Proteins (SSPs) Reveals their Potential Role in Host Association
Source: Front Plant Sci. 2016 Feb 19;7:186. doi: 10.3389/fpls.2016.00186 (PMC4759460; doi:10.3389/fpls.2016.00186)
Supplement: Supplementary file 11 [file DataSheet1.ZIP › P.chrysosporium.SSSPs.fasta]

>CE28701_848
MRLAALPPAVVASSSAFSSPGDVRPRRHSCRISSSRRAAALPWASPTTGFIGALGAPPLDTWRVALHAQWHRSTMGDACTPLCPTLGAHRVSGLRFSSRRRAAYAWEVRGHPGGCLLPWSGCRDLLEGGRGPVRGLQDRSPLRGETNPRPVAIAAILRVLVYILDKELL*
>CE72627_14158
MFAVAPFTFALLDLISPGFGLPATAPLRCLTYASAAFHAKFPGPPICPRNVPTISGHAVVSSIGQRYLRHLFRFCPVLFAFFAHILLSHRLLDLRSYFVLPAVPYLPPTTLSFSTCASAPGPTVTTLHGFPSLTEPRHFTSSSCFVAYPSSS*
>fgenesh1_kg.1_#_845_#_Locus4671v5rpkm0.14_PRE
MLGWRALCLQLHTAVCVIWVHASEVPRLARPYLRRTHGSPSVFPWEPYLPCEPRRITFDVHTTGRRQAHEVDFCEQPVLDEMDCRCRCQYRGAVLCSQVHSFSAALLLCEEQCALPLRVLSEYGCYHWCSSDQVSQ*
>fgenesh1_kg.1_#_921_#_Locus7257v2rpkm0.34_PRE
MADGLVAVGGIIGQAAAGRYLRHRLQALGGSAPSRQGPSETPPQAATPFPPAARRPATNEPLEATLLLSPAPPDAPLVATSARSVSAHTRHTAPTCTHRREQYASLANPYRTVSAHMPNGVSLQRVFLLGGSTSLWLAGRESHRMATWRLSAHGHWCIQRRCGQAPVQPSSRVALAAR*
>estExt_fgenesh1_pg.C_1_t20169
MQSHGMLIALTVTVCVHESSSICTLQSHVWLSRTLICLATGKSTKPSLIWCSPLRWTYFLSRPRQLRVNASSPPPKRPIHFAAVACPRASWKLSNSSSTTLHASWAEKSTTSSTQSPLCAKNFRTSSFTWKMT*
>fgenesh1_kg.1_#_1558_#_Locus13611v1rpkm3.05
MLAFPFFALALLALTTPALGTSYKAVSPPDVLTVAFERTRLRVEHTHELARPKWHGRPARQRVELPGMPAVRCRRGVPPERRGVQLQHRQALYPI*
>CE794390_430
MTGVLGAAGPWLSSLPCPITSTTLTHSAESCVCCGTRSCGRRTRRGAASVRVALRRDLAVWPIQIALRVVNELYSRSPTRDRRPGNVDKRHCCRKRCT*
>CE838769_1938
MSSMALLVLTSYFVPGLSSQPIYYLCVKCILVCKEPCSPPSAARTVVTDLILRASVSAVHAPRAHLSKSRFFVCCTSPGDLF*
>fgenesh1_kg.2_#_963_#_Locus13934v5rpkm0.00_PRE
MDLIQIVLISLQTSTSTATSIQPFLQVFPPIIICRFILNLQQCRGNGDDSTFSQATFLAGSVRFGSRKGGVQEMDGYMDWTGQELNGAQDDEQLGVSPEIPLAEICVEDRENVCA*
>fgenesh1_kg.2_#_1310_#_Locus16424v1rpkm1.55
MRLVAFAVYIALAISTANTAPLGERMLSSSWKDVFQARQESGGPGEDADVPGHILAHKIHYKVTDTE*
>CE896254_380
MLHRRWVYAAFLAKAGVRAYYCASLRNSDLCTAGPGVLGRADVEQETCPVRGDPRRRRTGKPPCSRPPRPQKSTPTTFRATMSGVIESTRHARAYIDTLWDAVSAACRRR*
>CE906274_2745
MQPKLLTFIVLAATAASALAAPAPDAPGAHCKAVCALAVRAVGGNGGTVNGHGNANGGAARGGDTKGAAKGGPKGGPKGGDGAQGGNGGTVNGKGNANGGDASGGAGDDTRGGNGGTVNGTGNANGGNATSRRAVPPVVGGNGGTVNGSGDADGGSVSGAGAAQGGNGGTVNGKGNANGGSVSAGKGASATGGNGGTVNGQGNANGGTVSAAGTGASATGGNGGLVNGDGNANGGLATVAEECHCPIFHNPLGSL*
>fgenesh1_kg.3_#_10_#_Locus2861v2rpkm91.79
MAERTAAMMTTSLSFCAVTRALAEVPARLERVCTNDDMVVVWDRGSGEGKQVEMGRGYMREPKRRAGLNWPRSPCAFTCFFISRRVSVPGNMAGYSIGPPWFGNADPGYRTLSVGRLNDLQESQWQRSGIILAEPRNVGTHFRDVSVSIGVPLQREDSLMKRCAHTTLPEQVTRDTA*
>CE1013493_286
MRLSLILIVRGCVSTVFAVDSRALLIPSRISRSSSGSFVILSRITGQWGVRWSSRNYLLDFAIVVTAALTITPLPGTSAQDTPIPCRYADLPPQAAPYRTSVVEFARASAQSTAASPVRACLRSRAMVPRSHRKHIRCYSSAHALNFGRERLRAAPTERHGGGRSFRKHTHCGCHLGPPVPE*
>CE1029839_473
MREILLPLSLLPLSSVECVLNGNLAFSAQTIRKQRRPHKIERNPRSLVSVRTSDRTLLLSTSAVSRPCARAAASTSRDPHGGSPLSGVAPLWHCAHHNRRRRWLSRESPHRKGGHR*
>fgenesh1_kg.3_#_564_#_Locus1599v3rpkm0.21_PRE
MECLSTVLMTVLASCRLPTRRSAHLRFVVERGFREYENRLPHGPEGGNRRRLLMPSSSTYPQGVIYKSQKAFGTVDPGERLNVVNG*
>fgenesh1_kg.3_#_565_#_Locus13631v2rpkm1.05
MLRTLVFVLSTTVHRYNSIVSVHARRGCSAVSVLLLVIVLVCIGTCIDHRPCAACPNVCAGTASSSVNCCSDYAKGLLS*
>CE1073156_111
MRPAVCSMIGIAAHAQLARSSPHHHAYHCYSWCSRSPDVLLTSHDAREIKCWPLNASEHVVSVLPFASCIRSVFQVYMNDTSHSAATVAGVAQPRSRSTPLNYRKWRTTPQEQVLCMDCADPAAVPARCRDG*
>fgenesh1_kg.3_#_948_#_Locus5966v15rpkm0.00_PRE
MLRLVLAVALLYTVALSALASPLYLSVPSRYIMRAEDFKRHALESRYVNPPYGKDESTRALEIMLQGRVTHDEDDEAPSNPFRPIHVGNRTISMGPGPVKINHTRDLPLPGLLGKDGGPGKDGEASTGSAGSTSGGTVTNNGAVVSDSGAGEHPGLSGKSTV*
>CE1110899_1005
MVLSTCKLCLLLARLLVGGSTPSSKIVWTWVLAFCPVFGFDNERPVSSARALRNGYTDAGHSTRNENDCKRDGHSNGVGNADRESNKAGPGCIGRRQLAGHARCCVPNLPYDCRVGIQAPGRHKACTGPASPASRTRELIPTLSSLLPTTTSSAYPLGQALPSSLSQACATPRHQL*
>CE1131306_6719
MLAVIAFLALCLPWGLLCSRGLSAWRAGQHCDEQPKASNAEGAQDGAAVRQALTICCVWARRHGRGDAVHGRAPRTPVRTAVCAAVAQRRAPRGATSSVRYVPPRPAGGLPVSGTCRRRGRSRWHNVRYPACRYIVVCTARVALPRLPCRCLEVPREMPADVTDWPVTWT*
>CE1158128_71
MRLRFCTFALSIHQPSSLVQCVNTAMSYVFRMLPFRTIVVPAECVQLERCVRTQRHKPEVCQIPPGERRSRTSIKQLCKHIRRFSWLDVFKL*
>CE1195768_452
MSTRTCRARSEAHMTSKGSLACLLVVLERLTAWPDREPRRTSCAPLAHDNHRICPRLETACSTSLRPSATILRRRCRRRCTRSRL*
>CE1198003_399
MNFILGLCLWLCADLQVLTLCLYRRRLLPGALQVINFVRPSFALDNEAPAAIAPPCGPATALGGCTSSGVEDDAPDAVVLSQSVVKTRQSPNGHEPCPSAQQWRSSARGVESECISSETTRKDRTQPFRCS*
>fgenesh1_kg.4_#_496_#_Locus26935v1rpkm0.20
MKYLLCSCAIVLCAAQAALGSPIPATDIVIPPPPIHTAIAGPPPPVLTTLRAVIPPIHTAFIPPPITIGLGP*
>fgenesh1_kg.4_#_499_#_Locus16252v2rpkm1.22
MKLALLALVAFAGSVSAGIAIVCPTPAVCEAFFASPTGPIPEGCINCPSPGPTLR*
>fgenesh1_kg.4_#_500_#_Locus22769v1rpkm0.49
MKFLKPLLMLFASGHIAFAACCYYASDCERARMDATLRVPEGYQSLNSENGCCCYSSNQGCRLCGGN*
>CE1198540_243
MPHPYMSPRADPFCHYPQPPVPTMKLFAVATLALASVVCVSTSEDVCCIAISGACGAAGNREAFVRTNVPASQLPEPLVCCCSAPGDDCARCGV*
>CE1198545_1632
MKLVLLAALALASALAASASEDLCCIAIQGGCDAAASKDDFIRAKVPASQLLEPLVCCCQGAGTDCSRCDVRYPVMPCDCSHSPMILVLSSTQDNVTLPLGLSGVHLYIQGDDVQGLPKKLKAETRSMHNTPNLSPSHIICISCRNMTCGRLALCSSTSALQSLCRARSC*
>CE1229229_10366
MYTVRSRVASAWFLIYVASCALYFQVNVEYPVEMNAMELGLYTCGGPGVERRVSGEAYLATNAGFPLAEVIPQHRGASTEGILVSFGGSSICI*
>CE1231581_255
MRSFSIHLATASLAFDLCTLLGGFSSDFPWIPSSPWLECISPPNVDIDAPSRCPIDDMRRCKFDLGLLRLDPIQYHGPRDSFTADFRFELSSHRAFYAGKNHPSSRELCA*
>CE1249728_2166
MCRLTTLLSDLQSAAACELSSIQHTVKCMATTVQPRNRTHGPFQNNSVGNMRISPVSHATRKHTEITAVCPVCVSVERATVRCHSVSVVSDIDVTGLCSPCQRHDTFAASCTTASCEYGPFVRPD*
>fgenesh1_kg.4_#_1097_#_Locus20752v2rpkm0.23
MQLKLSLASTLFAALLALSGAYASPIADASAAKPTPAPFAAPLQARHTPVDLATPHQARAEHTPIGDPEPCIKTHLC*
>CE1260124_305
MSKSLAVLPLYPFAVRLGDLTAASRTLTPDYAHISKFADTPESTQTLNLISSSNNSFSGICGAACDGPSLAVLEFVLKLQVPERRLRTSGGLGA*
>CE1296967_42240
MHVKSILAIFSIFALGAFAAPAPMPEPARYVPPSPLTKPQRLTMTHITHVVLRLRKPLSPARPWAAASRSLSTQAHNDPMDCCTTRVSEVVCTMLTCMRRDSTACMYPLVRTVFVHDFFFAHLADGRSGLRLPYRSRRYSSADHGHVLFGSLIDMERRETQRTRCNGGSTVQGPGRRTR*
>fgenesh1_kg.5_#_299_#_Locus19847v1rpkm0.81
MVRPAYGKHSGCLTTCLSGPLALVAHALAVKLYGRSRRRHEGAFDAPWTLTNASAWALDRPALFSLKRFHSLLPACSCDIRCNGDSSLSILSLCLCPRVTYTLLFSDACSAD*
>fgenesh1_kg.5_#_640_#_Locus4864v8rpkm0.00_PRE
MLYMCWPAWLSLRTASSLEPDSSHGDFWRPETDCSLRHPPVRLVLLYLCKANSSRQQRLVSTEPCMYLHAPTLVAIA*
>CE1358892_3345
MSLRQPHCDILCLAILISTSIRPEIVFAPQVARSECFSKHLQTQRQRQRWRETARIPSTPCTSQPEGSPPFPFPASSCLGTA*
>gm1.4717_g
MHITLRLLSSYALLIYSVSALATRNTRVECEDNGLCFVQTPIKGSLSQIGFAFPPPATNTPPEMLVSMQVELPYGFAAFVPAHGSAASSQPTSSGQCGICGVLISIFPADAIAQMKDPKFLASLTPKDWVVQVSELLPNQTFAPTGAGSITLSPDIFFVNTSFYRIITRFQGAAMQELGVSSTRANEMSFLTSEILPTYITADDGDTPPAALFNASPATTSSFDFKFDGRQARFENYAEMLEVAGFV*
>fgenesh1_kg.6_#_401_#_Locus13412v1rpkm3.22
MCWQRRGCLWCLVLQGLCSLSYILSGLRSYQPVSTPDRADGVRVTKGALLSSPLAAQVLGERITGMPPRRLGCRTNGLCGREKP*
>CE1428311_1258
MLTIESARTQRTPCAAGVIASLLAIASGRVGPWRALEHLVRHVGLEVLACAKRWALSKAITLKFSEAVWKQFYPCGTQYQRRTRTRVDDGTCDWPRFILAMTPSYTR*
>gm1.5002_g
MAIKHFLALLIVVLTLQLVAASSGTEPETNWGTSSMIWKTTPSHAFGAVAGELRVLCNHPQVFVADPISDSAAGCSSVFFAPKLNMLTAT*
>CE1459581_519
MQLERALWFSVTAPWSFAERVDCIVPMPAKADAPRKKVPRYQSWLCGVRLGQCMRSHPPPPGARLPPSYESGSDAGQNTVKAAARFSACRGDILRISWTRPLLEVLLGAPSRFAENRRTANMCEEKTRSAPAVTETRVYLWDAYPRGHSHRVPWSTCAQGAKLSAGSSSLAQGGSCRGEQRAFPHPPCSEPWGHPCSHLV*
>CE1522167_54722
MRAPKRASSGSLLAFLVGRGWSSGASSASASALRFAARQYSGSCGTRTGAGLCEIGCGEADGLVRWLARDNYGHGQQRLGGKADGDVGAKRGQEGRLKRSPRGNCIHDLKAIYAANAGFASLHLMFAANASSFGWQVAVVANGRRNVLAGRGQGEGCATVSPISQQRHVPL*
>CE1583832_2398
MAAFLVLDPAASFCDSVLDAVFVNSSIPSDTPDAVAVRPVVTCSALFSKGDLGRIVGDETRVQLGPPISLPEHRAFHIHHHAIDPADITDAWRSTTRWSAHASERTRAIRVRHRFLDAFLIRSKAAAISDAHPRRPLPAVELHARRPAPPPWRIASAIQRARGQHTPTGPSGAAPCARWWGATPVQPLCPRRQESAAGGGGGASPPFFLFEGEALSMATAPSHRTRPTLSSAPGPSALS*
>CE1609724_1304
MSQPLHRNASQAVPLLVLLPGSSLGDAWPSRTQQTVINGCLRIEPLPDQNILVLPRPSSQVMMTAQLIHTSLPYAQSTSSVSHRTAPPRGTRAVCCTRGRHCGRRRRTRPCGPCATHSGDGVRATRLAVAIITRRLSARVATPAGSARPRGCLRSQVPLTYGLRCDPRQRVRRVAFLSFARRAEALAQRGGACWRWLCPSAAGAAAQARALSSLRSEVPCRRSARPCAAHSLRLRRKRRIAREDSCSGKSRRLHSSRS*
>fgenesh1_kg.7_#_888_#_Locus11870v3rpkm0.12_PRE
MPVPHGLIPILGALLGAHASRIAGGLEQLICQRLRGATDDAFARAPTVTPDIVSPVGHLRHAPRAHEVILFVTSQRIESCARLNTRRQGSCRGHSCYNTQHSRR*
>CE1623859_7861
MAWVHGRARRHAAAGLAFVLYIYYIVAQTCYDNRTAISLAFCVTRSSVSSSCILPRRACASGGLPSSQDSSPVPFRRTRDRYRCAYSSLSSSKRSLSSIVDAVDMLAQDVPGSVPWHRQIRGRAYLSRSSASSASGADIIGRPAASGLRETHSELLRASSASSSSMSLKSSGAPRFPTACEANWRIDETMALWVLAPLPARYTSRRCRMKWQTVMLRNLVRRVGDRVR*
>Phchr1.fgenesh1_pg.C_scaffold_7000625
MKALILCLVIGYTLPLYSLKALQVAELAPHGSASRLSDELSTLLMDSMKSNIALVKLWRDPSILDRAIGVDRLAEWCIALQFVVQMAEGDSRREGTKVLAGAFLKTVSARLKALTLSLARSSGPP*
>gm1.6049_g
MAGQVLGALMLSRLLSLRASQLVTFETILDDILPLARSCPQIRILGLPLQIEYTATHMPIVQEPPPGLLEKLCVVEVSPEFTEDTVRLFLTVSDLYEKADDLVEELYDGSLEQGLAAIVEGMGG*
>fgenesh1_kg.8_#_52_#_Locus22104v4rpkm0.00_PRE
MSSVWDGLSLSGLLQHSASARARALGVGALARQTHGRCLSQDGTIHASERHLAPGARTQIRGDGLSHASLAR*
>CE1645704_3717
MKYRLASLLLAVAFSLEATCSVTLAVRQLPDCVVWAPPLGDSPTFVAGQSNIVTWDPSIVPAGACMINAIDATWSGCGIGVPNGSLATNVDPTLGIMTLKFPPIGTGAINVAFYIVSWAGPDASAAVNVVSSQCASSE*
>Phchr1.fgenesh1_pg.C_scaffold_8000118
MRGLFALLVFVTAALAVPVAEPGFNFGGGGNGGKGGNASGGNGGTAICVYPPCILHDGLLIDMTAVGNANGGTVKGGNGGNGGSDFSFFGGSGGNGGNGGSATGANGGFAFGGNANGGTVKGGNGGNGGNDFSFFGGSGGNGGNGGNANGGNGGFAFGGSANGGTVKGGNGGNGGSGGFFGSGGNGGNGGNASGGNGGIAIGGSANGGTVTGGNGGNGGR*
>fgenesh1_kg.8_#_411_#_Locus6387v6rpkm0.00_PRE
MRTICEACLIWASGLGAAMWLFPRLRAAPRLGRPPGGAQEQARHNLHMHKPSQPRYALSQAARAVHSAGVGDASSLPG*
>CE1670938_151
MARHKYHMKRPSAFPVVVVPSTSLIGSIAPAERQSLVLAQSVDQSGASGIPFLVHRMPRWSTVSCPIPEPAVEGSVKTCTKGAAPPVNHPLGILSLPNLAPANMSKTRVSSLGNAEASQPPQKGFMRALPFKHGVIPDLSVS*
>gm1.6554_g
MFLRTVVLVLALSLFLSPLQAVSVPLPEPSHSEAIASTGEHATKKHEAHATSTSADASQATHIHYIPPANAASPFAGGPDYDENVMWGLVDNFSQR*
>CE1733749_1760
MQFSLASMRTQTSALLCSLGTLPGLPSGCCPLPCAAGGHGSSVGVQKCVCVLFLPVERFDYAYTTSGSTVFRARHIGTTSRSPTAIASGPDSAFCLSARASSGIPRSNSASTRQARSPTAALAPACKGKFLPGGASELVCAGTGPSVRTAETAACFVHASAPLAGAPRVAIMQTLICPSSGTGIRTLASVSLKHRGVGTPPPPARCLRAGLARSLECPSTVVHKCVTDLLP*
>fgenesh1_kg.9_#_67_#_Locus10349v1rpkm8.22
MLSYLLVVTLPLLPTRPCHCPLPLLWGLILSLNSTPQVLLISDLVRISFRPLDSRKRIWLSSRGSCASASDASLCLDGFDGIRSRHFRVTRGFDYVQCHRPRE*
>fgenesh1_kg.9_#_272_#_Locus20127v1rpkm0.77
MGTRARVPRAGSQALYVLISAAVLLDTIYCTSASLVILTEVCTPIAAELIPRCATH*
>CE1775297_12347
MQLPALACALLALLAAARAAPLPVRAPSLPRPAMLTHPRQEPPRRVVSDSLAHAARASLHAVGRAPLDTHAPPPTRGRRSLPRPASATPPPCAPRAPFSPPQPGCPVSPPGESG*
>CE1784902_1556
MITLLSLLGLCVALGLLAGGNSIPLDSFLSRSTYATQSERRDRWPCRHALRLCPHDMIRNSRKTTRSRKIKRFLRADGTSGQIHPVEVDSCGSILGSGTSNLVACRLCECPDVQACHSKTPSSPHPSNISYCLE*
>CE1787963_333
MIRCNSKRPSYVVLLTMAESAARTLSTSTNRSTVFSVACYVSKYGTLGNQGRKHLIGRRSEFYGSCKHSDFRIEAYHSSPNLALDPVLNNVTIMCTDGCTCDALLSNNCVPVKVILEEDRTLYP*
>fgenesh1_kg.9_#_620_#_Locus15735v1rpkm1.79
MPALVTSVMASSFAVTSLLALPRTPEADRCAPSSSANTGHSQPLAEWPPARSTVSTSRCRHTAPRG*
>fgenesh1_kg.9_#_686_#_Locus26129v1rpkm0.25
MSHVSASGLLLLAGLVRLLGVPARLHQPMKHNRSSLSSVGRPSTESWSLNVILR*
>CE1811164_11994
MFRLLCTHSEMRSVSQAFVCILGSSSHATNLAFSNEELKTAVMTLRSARGWIVNFPRSAQSECSKLTAAVSHLVSFRTTAGMLEKACTSPFRSSSLIPIVGTLRTLLCPPTINSTSCSCSTLRPLPASSSPPSPSPSSAHDHCHDALRCPRRCPRCASHRVRYATC*
>fgenesh1_kg.9_#_874_#_Locus6505v2rpkm22.00
MRTWRARCALLACLIACEAARAIVCAANSSRHSPGTTGVGAGAMGGSLRSDDLRHDAAGRPTAGPSRGRSARGIAARWMGVMARSGSGDASSVSGQLCTDHHARPRHPLFHDRSVRRSPACPWEPSFLAGHVPRPISFFATRASYINGCFPGPCTTWPLYCPHGPRPSPFPAAI*
>CE223083_842
MFPPLRSLVGLLLKLGAAAYNASVGVCKALRGTGMHVGSRCRQLTERQSTTTVFCCGPARSPQDRVIYCQRSCSAEALGNSPSHKLRLGTVVHLASHIVTNTVIVPLNRSILEIVVNARID*
>fgenesh1_kg.10_#_371_#_Locus14911v1rpkm2.17
MDSLRRAGEMTLLAPFLTACASVFYTKRTLLEAHPSPQPARNLVARDSFRAHLSLSLHMPTCGTSRREPSFLPSCSSKCWSVWVSDPPRFRSIIQHFALQMDLRGTVEGWSSYNDLTRVLRASSPHM*
>fgenesh1_kg.10_#_575_#_Locus4220v1rpkm59.43
MRTITFIAILALIAPSLASSSHSGPHLATELGSVPIMHSRTYAARSGSILKGDGAAVIRPVNHLPIWDAHLARRDAYLVDLIARVLDELD*
>fgenesh1_kg.10_#_581_#_Locus16830v3rpkm0.23
MRPATIVIASFALASTTLALPYGARDHTLTMRDVIAPDYLLGGAPDSTQQVSRTDASGTLSSRTVSLKPGLNCARGWKRCCGLCPAIPPAVAAAIFPAKFKTTRSVIGIEDL
>CE248655_106590
MFATRLLSPLVGMACAIPSILVLHSHIQPNSQINYDSIYAGCAGMGSPQLCEHLQFRHWLVCAALDRPDFVLIRTPAARDRPRRTAIPTMLKASTFATAVLLVAPVLARPYGSPDSALAQREVFTGEYLPSGALSRAEPAVRYAFRTTAHHAALTRTHDRFAREYDSASGGISLGKFKIGPICARGWKRCCGVCPLISPGIATNLFSTAKTAREARSMEALD*
>CE281393_1426
MRYMLLARVVETLTSTSCLLHAYAVWVGFSARGCALRCADIETLHDSPYHDHCRPKRGSHFKESWGRKLWLASRSAVCRRLGACSRLFVFAGRASRLASLHPPGPLLPQRPRLTLPSTP*
>fgenesh1_kg.11_#_339_#_Locus14984v1rpkm2.13
MATSVFLSVALLSKCQIALQILSVVFFTVLLPALTAYCNPTAWVTTDIDTDRSTERTF*
>fgenesh1_kg.11_#_416_#_Locus6735v1rpkm26.54
MIAGLTACLVSPAARPDAPHGSGVRSAESPSPLGHPPVATAAVLAALSTPSGSARPSANLSCALLSSFSAIL*
>CE365210_16086
MRTGLAAALLVAKSFLLGAWRRRCGSLLGPGGRISRSRGGALAAPGTLHTYCNQPWPWAFWAPRGLVFLFTEEQALQSRDARTLQTRPRSNVSQGRVRSFSQGWRSNGVWDHQEEEVLQREVWVCDDVNVSSRPKSGRMATCEFIPPSVLQLRRDFIFASGRSCAIWVRPTRTNPFRTRSLFHAYLTDVVCSATIPVYFVSKPTQVARISRSGGDKYYTQENKKESERPAIADIKKNQKMGRTGTLETA*
>CE381633_274
MHILALIATAHRACTIRSFILPKLNAPFTSLPADATQWVNSGLPCNHPLVPNLTSCTEVQLASFCSYALEFAACVSKTTLDCHWAWQDYLAARRVMCTVQLRHTSARQNLRCYCSVDLA*
>CE383093_3734
MSALWALVVAVAKGQNLVLEIARCRLQATNVGNSRWRPAPFAGASVQESVRQNAWARFTSSSVRCMFLVLSRQCCTAGVATGVLRARRGRRAGRSLRADLTRRLPLKTGRVFPRRKLLSPKPTSADRNDVRKRPRRGRGGQPRFAGDGKATHSHAWGSLESPQRARPESHARPGPVPKHANASPGVARRLLFECGGWAGREKGAMELYRIAKRGYRNMADEQKSQSHASHVILACEQVARHA*
>fgenesh1_kg.12_#_96_#_Locus385v1rpkm652.46
MLLMALGALATPVEDKVSVMKRDCYSECGVVYSHCIQNGGAIVSCSQQEQNCINACEVSICPPGKRDGDVAC*
>CE410904_717
MMWLGLPCAPPPAAAAAGWPLSAAAQRTYAPLPAPLCVRTAGFSMFFSGRPAAAWQTDPFRDTIYLHAIRGLWRREKQMFLHRCVSTAHSSESPLPLALPPGTQKHTAPRRLLIENLGRGYMCRSIPPRSRYLWSPSRSNLASMSDEGQSMTLRQNITTCFINTAGTSTPDSSVGRASDCNWIPTFI*
>Phchr1.fgenesh1_pg.C_scaffold_12000202
MSSTSIFGAISTGIVSAAGSSSASSSSSSSASSSSSSSSSSSTSSVSASSTSLSSSSASTSSPSSAAASSSFSSTLVSSTPSFSTTSSFTSPVPAGPSSTPSSAPSSPLAVSYNADSSSPLAIATSAPSDLLGSTLPDPTSSSLGLTLATFASSQDYHDAPVSSSSRAAPTTLKAVQRPLPSPSPSSLSQDDEDAPATRSFKTTVTARPSADWRVAQSTVYAFSTESDDAVWSTEGEPPGPMSTELVGALESSSSLYGCVLCLMMAGEKLKGVFQANAYGRRG*
>fgenesh1_kg.12_#_544_#_Locus7875v4rpkm0.00_PRE
MVSFGRCACGFCCCATVAARAASGRRLVSIVACPAGPVPPTGLHGNPADNSNEDQLSVAEVPSRRHRRG*
>fgenesh1_kg.12_#_548_#_Locus7875v4rpkm0.00_PRE
MVSFGRCACGFCCCATVAARAASGRRLVSIVACPAGPVPPTGLHGNPADNSNEDQLSVAEVPSRHHRRG*
>fgenesh1_kg.13_#_45_#_Locus3795v2rpkm40.84
MTWVTVAVIVTVAVMVCAAKTRQGHIRASRHLRSTHVCHGLGDRRGVVHGARHRVGDGDRLRRRSRVRTCIAAAITTVTTASAARAPVRKTRADLSEVDGTHPWLMMMVS*
>CE488774_889
MCLGTHQLVLLLCWRCASVTEAEWRRVQTLCELFSSMRGSGKRLDKRGRPSHTTQLQTASDRIADWSSRRCMYAHNDRSQCARARRSIVRQLVPNGEGSCAARPPANRT*
>fgenesh1_kg.14_#_87_#_Locus8593v2rpkm0.29_PRE
MLPLRIAFVSLILAITSYAVPVALKADVAARDMQRPELRALQGRAPAVILAHKIHYSVEES
>CE540887_3669
MISPGGFFSTSAAPIIFVLADHPPPRPITRPVMGIPHHTWPLARPKEVQVCSRAAPDVATAAGQCPADPAGTPPIWATPPPRRHGLALWRPRALCDDGVRGHRRAAYCVCQNIQGVFQPDSMRVASILVPSNASSALRAPSPPPAARLASPVRTSFPPAPSLHRSPPPSAATVHTLFVFRLANSLATHS*
>CE545013_4852
MLAALVAPCDALHANRTPLVVTSLRQARPCARWDHLPSYGDFRAVDQRTRPPPQPTPKAAPDPASIHSWRGPSVCNRLPRPEGLDVSHPYASARCYMYQTRHTPRARANSSSRRLQRLQGPTHLAATRRSQGHRTPPHPGITTSERAIQGRESRVPRLRTLAATPDMSTAARGQ*
>fgenesh1_kg.15_#_155_#_Locus656v1rpkm418.78
MAPLKIFALLVSLGTTSRTAPLLGPAPPRWLNHRTEPSQNDRRDRRRPGDAVELEVPRVLAAT*
>fgenesh1_kg.15_#_422_#_Locus7594v9rpkm0.18_PRE
MRAVTLARLSLCKLSTQLVARCEATCIKCSRSVLFIILHFAPAFSLQGLQRLGVHAPPGPSLCFHGTRADPQPSTPSPDHPERESPPSTDAAATRGAARPHPLRQRAASLVHQMCCEPSMPSALFNYGGRGRSAALRDARAGATAFSYRVSRGWHCAVVL*
>fgenesh1_kg.16_#_274_#_Locus3419v3rpkm0.00_PRE
MKLALHAFVVLLASAFTAGAVICPEVCFTPLSRDGGAPAPIKCAPCQRVPPKWPPTV*
>fgenesh1_kg.16_#_279_#_Locus10056v4rpkm0.22_PRE
MAISLSPPLSLSSLARGLPSASLAPSNVRPSLLRRLETLRLPGARSAQSLAPQYVVPRKRDLQPAPRQGRP*
>fgenesh1_pg.17_#_12
MFCKLHILFAALALLVAGTSAIPHRGRAPVWTTHTLRACEDAINCEVVNGHPVIDHAFTRSFLAKRDGTTSNKTSIVANQGIVDASNCVPGDIVKTALGNHCTAAGCTTDSQAFQCPPQPQAGIAGLKDQVTCTVTQDGAFVEDSEDLKSMFVDVLQAAARAHTTQKSHSVSTIQLGRREAAHFGGNIKFNTNAFPQSIEATHTVTINGQSALSGHVRYTVECHDSSSGVCSAILNNVGAILGMLVPETKAIAGAIEKAC*
>CE673775_1320
MDGSLCLASLLWPSTIGVQRQSRFCRAATSPTLVRTIWDRQATCRSKSTSRRPGDTHAPCVCAGGETVLYHTVRATDYIRAAQHGPWRRLTSRTLISTSQGLSPAVPQRSRGVRRHGTQIDPGCLTSSACSGLLILRSGLWAEEPENEPRRHGALKRSEGR*
>CE674460_293
MSFAGPFFAAAAALIAIVPSPAQLDARGYSELQSWYRNNHAPRTARNIDGLDRRVQTSYTDSEPCVMLRLESISAIADIRRIPAAPVWPRRPKRWVPKYCLSSYVAQSLLLLERWHILMFLMDS*
>estExt_Genemark1.C_170175
MRNSFVSLVTLAAFLAPALASPIASGGEGGNSGSLGPRFFIGTVANGRVVGQDGGIGFGNEDGQSVRTGPGQTAVGGRGGVSVGGGTANGGNAIAGPGGTAVAGNGGFSSSGSARDGDAIVLGARFFDGGDGGDGGNAVGGNGGQANGGFGFGGFTFGGGGSANGGRVDGGDGGDGGDSVHSSFFGGGTDGGDGGDGGNANGGNGGFASFGNANGGIVNGGDGGDGGDSRVLRRGFLGPSPMAQA*
>gm1.10350_g
MYMKLSTVLLFAGAAMGAAASAIEARQPPVDCVTLGLTCISGVLDGDLLNVPGLVTCLEDIITCVTDSICPL*
>fgenesh1_kg.18_#_51_#_Locus15652v1rpkm1.83
MRSNAAFLLFLAGAALGARAASLPPAQACPGADAAATCASALDECVEDILDLNLVDVTDGCGGAIVCLGSLSQLLEFLCCEIDLCPRGSANGTIF
>CE682104_148
MRISCTLVLFHLSKSAFPTARSLKSSHRSPYLPAFRLGPRTRFIMVLRSDAGTPSSQRMSNYNCDSLDSRMQELRSVAKTATGRDYKHFGRMRATQSRRSSSPSEVEGICSALSEISTRRAYPRSLRPLRPLTSNILSETSHYLA*
>fgenesh1_kg.18_#_233_#_Locus17896v9rpkm0.00_PRE
MLLLLYGSSLRLGLLCQSKTPDDKLRAFSSVLRRPHCLTSDLMLEWYTPHAAALTSPRCGDLSLVTPHQTPSGHLYPIAAF*
>CE713195_1273
MQIVSLLYLVPCMPANLCSKSIDACTRRSTSLSSSFESAISCFQESRLHKEVPGENNSPPRFAQLKLLRSAARTSTLVRRLRPRIYSSRRIVALLGCRPPHFPPSHRHFYGSTYIRVGQCSPSTASSDSFQ*
>CE714305_6091
MHCVSCGVCLWISLSMESFWTAHVGPVRHWLHLKLRHSCATMHCNGPRAASSPHTRLAWPEMLVRVGSDLRQRQRRRMTPDDQHARNCLQAGCGQAAWSDGCGRGDAEGVRGSRDGPLAIPPSTQAIVSLRSVARVPTSKQASWPVVGDRSSRAYDSPAMASTPCPCTRLASHAIRLAGPCQRPGCTLGAHTPPSTDSEAPWTLAYRPFLTPPCQPRSAPRAEAAGSGRGGVGIRDGFRSSAL*
>fgenesh1_kg.19_#_192_#_Locus12395v11rpkm0.19_PRE
MASSLLPYTSCILAKTEAASPLVSSLLHLAHDSGPFRFATTACRRRGCVRRRGRWRIQGELFRADARRSYEETSSRTCILPHVRESESVGVVCCRDEVCYHFTMYSPKAFACTTTFTPVATPTTFTELLLKLSAEQNARRLSTTFGRELLSPVYLRRGTSIPDGCTLCQAQRHVQRRDEQTRTKAPCLAQIDISPVCCAVRNSHTRTGEHEGPQTRTVCIVLYDTSIHTSSMRRHLLHLHVPNRVLPQALSFRPGLATRMPRRITVLFAR
>CE933163_214
MGPNSALALVVVSSIPRRAPPAPAAVLCLAQCLRLLSISCNARASLLSNVHVDVLPGHPRLPSPFSSNAQRSLRFDVCLAWGARRMLC*
>CE971737_58
MLVTLEYWLLYLGLVFGTPFYVRAACRPAALTMGNKPLAMPCCRCRRARNLRSRLFRPFVKRFRRPSESNHDVFPHLQCPENKGGEHALNHAFDKQNRATN*
>CE975567_147
MSFSVLHCISLLLMFILLEYGPQNTVECNGRGMASSASTACGEESTGSRQYLGSCHAGTGAVPFVLTLLHRSSCPRNLRASHKGM*
>fgenesh1_kg.24_#_56_#_Locus13102v1rpkm3.56
MRPSSQSRWALPLVPLASNLVAADTLHTALRVDFSSTQCHAHTHTHADVSFSIARPWGCPLPRPAASVAH*
>fgenesh1_kg.25_#_18_#_Locus22588v1rpkm0.50
MKSSVLALVAACSGSALAGIALDTRDAGKGVPFPFCQFDGTVTIDGITFSAILSRPCDAVSAQCGLPVVLSGMQLRDVTAELNGKASTCV*
>CE987304_2152
MRTGGCAAPCAFGACTAGRVACERATDARCGTLGGGGGVQGPGCVRRTEHEGVKCARALSLCCEGCEGCSASGSALHHHARPRRASGGNVYLIACQAATSITEGTDARALPAHRQQQQQQQRGTAGNARPSWQFAAGAHSPRPAACGAIVAVAAGGGVGMIARGSDGWWRRMCFLTLDDQASRCDRQDGSARRMNEKARAPQFLRKDGTPPRRPFVESCGALLIPGDDAQVGHSIRAIDTVECCGDVRMQSYQLGERPEEDVRHIGRVMLVYKSSFRGPIPVVS*
>fgenesh1_kg.26_#_14_#_Locus5798v4rpkm0.50_PRE
MHTLPGRIIAIFRVLIHLAVSPTALLASPSRRRPSRAVSDATAEITDAVAIVRGLPVSLCRVPAISCYRADYVTIAVVTEPLGASASCCRTPTGSPATLQRQVRKSRLDPRTSADDLTAVLSLQIPTHRARQPARSNSHVAPACYSASGACIASSGRRSVAEIG*
>CE1744021_23
MAQISSLTPLLTLSTPVNSHLRSGPPNAAPVSEQSRLTHVHMGPSLIITSVRRECLRTFAADPCPYGSIIIHVSLPRVFQNIRGA*
