# Supplementary material for: Kingdom-Wide Analysis of Fungal Small Secreted Proteins (SSPs) Reveals their Potential Role in Host Association
Source: Front Plant Sci. 2016 Feb 19;7:186. doi: 10.3389/fpls.2016.00186 (PMC4759460; doi:10.3389/fpls.2016.00186)
Supplement: Supplementary file 11 [file DataSheet1.ZIP › C.cinerea.SSSPs.fasta]

>CC1G_02106T0
MKLLAIFPLILVSMISPLLVNGHHQNDSKGVGQAAGHTKEAAPDSRPSWQNHSPQQEQEWAPDHHQQQEWVNDHHQPKGAVDSVRNAYDNLQFKIKRGGVKGGPKGGSKPHSGPKKPTKARGGRKSVKPKKSIVKPAFGAKDSGAQAGSVQTQGRVDDQPISARQFLDALEDYLVARQTSNSPGGRHHDRRRKSMVKPAFHASVARPGIPVSARGLDASGRLVPRPLLTLKKEFRSRHREF*
>CC1G_02398T0
MKFSSVILALALTTTVICTPLRYTPSSSSSDTRDARAIVRSLLREYEDSLEARAGCTAKSLPKRKCDVRICSGSCVLLPSGKACKWRTNKAGLIEGVPQMCINECGCVVS*
>CC1G_02592T0
MTSLKHPLTPLTLLPLGLACDPTSNTSNRDEGASCLRFPTRQEVWRFSVHAVQQRRMDHEELELRANHHRSLAAEYESLLEFRSMECGEGQQGTMEYEV*
>CC1G_02761T0
MVKASTLALSACALLGSVAPYVVQAAPIHADDSVFERDFTHDIAEVFERQYYPMYAVPPPRPVYYRPPAYGGYHPGPSRLGGWARPPISTVNNLKPTTKPSTTKPAAQPTTPAKKPDNKPKTRKDSKKNKKKAKRDFIHADFDIFERDFDIEGRDFEFELEQREPILGGLFSGVADIISAAKGKKRQPATE*
>CC1G_02762T0
MVRITTLVSFAAFVATLSPSIVAVPIQLDDDLVIREPHIVDSAVEREFDNVDLLEREPIFGYAAKDRCGFGGGAKGRRDFQSLYDLLERDYDGIELLEREPIFGNILSGVLTGVGNIIKAVKGKRSFDDRELYQRGFYDDLELLDREFDFEQEQL*
>CC1G_02776T0
MVKLASVAFITAALVASASAAPQPQGPRTAGASGGNNPPNPEIFGIIASGIKKGYDKVKKPRDFGEEEVMYVRELLEDLYGREFWEEVYERSPPASSSSSGGGIGRAPPMDIGRPPSPVRRVPHVQGAKGLTQVPRDLGLDSEVMYQRSPSIGKGGRVKPLINRPRDVGDSDMYGRDFLEELYERDPQGPASWAYYAAKGWY*
>CC1G_02781T0
MVAIPFSLLPFLSILIASAANVAGHAADAPPTLRLSSRSNTLNDRLHQREILDGLLYERQILADLIYERQLLSERNDRSNLIYKRDSLPTDSLHERYRDLDSLLTARSGPRARLSARK*
>CC1G_02954T0
MVTVNRCLLSLAVVYLSSTSAYYVPERRQVFQFGKPSKYRTVDLPTPTFDASFPSATFAIPIGGGNAAQANITDIIGNFLGGSSGSSGVGFTNSKGQTVPMVSTSSSGTVLDTMSGGMFGDDSEPSDNSIDTSIISAHSNSGSTGGLTGHGLASPINLNQQSAPGTSQIGSSILGILQAANAANPGPAFHRRDQPQRTRASRFRSRMKTPTDETLSNDKRQATAGDILTTLGGAAASLPQLPSAPSLPAAEGAVPADATGTGGSEVAGP*
>CC1G_03007T0
MFTKAQLLSFVLASFAFNAASAKPISVSSAVAVPTTCSKTSTITRTLGGFDPNCSVVVTVTEAPQLEATCSKTSIVTVTLPAGGPGVSTSVTTFVPGVTTSVATAIPSISAAPIPSVSTSVATVNAIPSISVTTAPQVSVTTAPQVSATTAPQVSTTSGSAGGPGDCSVVLTVTQGGSTSCPFTNTVTRTLAPTASPDPDCSVVITHTQFLPRATGA*
>CC1G_03086T0
MRLRQFCGVLRLAFSMLSGRDSCANAPIGQVNRKNNPRSSSRRCRYSRDSSATSSETHYQCLLYQPNPSCLRASPAPSLSLSLEASPLGVRNLALRTLRSQQDIPQFSEATILGRLVAWSSYLSVLRTLAYDFSGFPGLWDAASSPPSAPLLGENAGLRLGVSFSLPCRWPSRNSRQIQLHGLRLVVLFGGTSQASGTILPIYSNSGTNDGSGDWQLDLYRWGNWRSYKENFC*
>CC1G_03141T0
MSRWFILVSLVLSIYFAVGISAQNHPTGSPALVRQRGYYADELAVRDITRYLDSYELRALRIYAERLVEARDNKVHYANAYSTKGNKKPASNYQREKRRQENKKAGANGLKL*
>CC1G_03149T0
MSSSTSSTTCSTTFFRTLGLSLGVALLFVASLIPSARGAPFGSPPGRRTHYICGPTDPFCQFFEVCDVKTRPNCPCIDSEGPGKPVFTHACPPFHSCEPFSEETRWTYHVCRPMAGGPVFGPTIPLEEDEGGHAHPDSEEDGPTTASEEGELASTGSDDPVAGSGTQTGDESAPSPSSDSGSSQSGGEGGGAGGEGEVVPGPGPGEGGSDGEVVDPQ*
>CC1G_03370T0
MKFFYTLLLSLTLASKVLSQAYTEGDYILALRTLLAEYEELLEAREAELYDVRGLEYSNLFETRDLDLSDYSDALFKRGQTNRGGPAANGGKESSPEPNPEEVAQKIDFPTGLMTDSPVQCRAVGPKCNSIQCSKHCRPSGRLPPERPCTFDTNIKDRARNCQTACECEQKRWV*
>CC1G_03371T0
MKAFTTTILILFASRILALRYTEDDYTLALRSLLAEYDHLLEAREAELRDSLQVHKARELDFVGVSEARGVVYGDLFDTREAFRHGANAPPSQIQKGGFPCWVMKFTSQCNVEFCSDFCIQRPGSTTGPPKGTSNQPCRWKEWITKKEYKGTEGGKCFDNCYCKVSTKFKQVD*
>CC1G_03542T0
MVRHLLLPVLVTVLTAREAFAAILVGGLCAGIAGPVNDTCLYAQLYRKKGNARIGSLKNAGYVPLHLEGQSSLGFHRMHSALLVPPAAMYMWMSACACDQSSAISRGGQGPLPVTTQGDNYNIPLNFNLNVIGLLVRPPLDSMASSPQ*
>CC1G_03960T0
MHPIATTTIFSAFLLSSALAQNGAEVITFYEPKLPTMQGFPRGFWQTRGASALSVDSEGYTHYVASQVQTLGVGPMGTYLSTPTAITYTFKADASHYHAVDVLRDVQPTNEAGDYGLVTVEGGKEIFDCVYNNSGGRQESGDQDSISDSEESISGTSSSPDSVELDENTIVCSDIQEGPYGSTGVRTLQMTITAEKVPMFTVTALSAKDGSGTDSEGTSDSNDGVGADDDSGAMLPLKLGVSLVWLGITGGMSVWL*
>CC1G_03985T0
MLISTIVLAISFLVAPAALANPTSKRAYIPELKLSLEHIDQSWKKLEGDIVALSQEATTEDFEAVKSSMDTLTSYVRHGEYQVAIRTNGPFTNTKWSDEFIEDMKPYQANGANALRNLRSHVTRINETGGIDLLREFDTSTASLTGAFGEMEWDLERYFFQFVSGKELLAPIRESRLVQEGRETAELFYQTWCAIEWGQPCW*
>CC1G_04362T0
MKILHAFIALSAFVSLSVLPSAAYHPEDAYYRRRRTDEDPYARSLKRAYLPSDRLTRRDLNIIHELLYGRDTGCAMINDLRRKNVGNCIAADCVSVQGRCDRTANGCEMAGNGKDTDECKRCRCVDSHGGIIRPNPPPAPAPAPAPAPAPVPAQQAARRKQQASPKRNRRA*
>CC1G_04422T0
MAGRVVTSVVVASALLQTVAALPCIGCGPGVRSAPGPSGSGSPTYAINPALVSPKPGPTFAVPDHLRPGYVYHGPPGSRPKGLSKPRGSYRPRELTFGDEDDLVARQGGWKSKLKQFVPKNEDQMKAATGKFFQGWRAAKNLYKSGKSAYRTYKGIKNSIRPRDLELVDDLTAREFDLEEFEARDLFDMDDIEARDFSTLEDIEARDFEDVEARGYEGFDDIDARELAHAIVADEVFSRDFDDVYETREFDGFMDDLD*
>CC1G_04525T0
MAYLIVFDLCVTLQALVLTLGAYTLRGVCLVSQRRHEFQSSALCWARCSHQVFHSVTLILFHRFKMPELHYDDPEVQQYLLSNDPPGQAVVPEVQLDYRCNLIMKGMNLTSQHWPMSKGIDPTG*
>CC1G_04702T0
MLPKSLLYVIVFGVLATHFASALVVPPRTGTQPNGSRRNPADIPSDEDSEGQEKRFLSGFGNRISYHSGHYKGRF*
>CC1G_04885T0
MRTPSISFVLLGLLSGAMSHETITFYDLGGIEANYSVSAFSTDTVGFTHYVASGVQSQYAETLEPEGKVVTRSLDTPFTHVVTFQADASRVVKTGHTTVPLEPTQSRNDVQWSLECTHDVERSGSHEGEPVVCVNRAIVSRLEGGSVSTQLHTFTGTASAFAVYTSTPKHLEEDKEEHKSDVVASDSLSPASLNIITFALVLFGGTAGVLFVM*
>CC1G_04905T0
MRISVVSALTLLAATSLTVAAPTTSGDLVNRSERQTGVVKGPERRNIIGVDRDLVQRSERQTGVIKPRNEPPADRETGTVKWKRQNSDRQTGTVKWKRQDDDESDRQTGTVKW*
>CC1G_04908T0
MLISMTKFPLALALSLLALPLSLASTQDPTFTPTPMPQPTTQTRTVRSCTVPATIPCLPTCFCPMEYNSLNHPRFTPTPVQIGTICHPCTACALVSTTRGVPRPTPLPDPTITSLGAVCTPEQGNEFDKKFWIICPEAQDKVYTWMETSTWVWTPTASQVTSTACVFEGCYDVESSLDAPTSYATATSWVGC*
>CC1G_04911T0
MLKRTTLLTLLTLSPSLTSAQDPTFTPTPTPQPPTQTRTVRSCTVPATLPCPPTCYCPMEYNSLNHPRFTPTPVQIGATCHPCTACALVSTTRGVPRPTTLPDPAITSLGAVCTPEPGNPWDQRYWIICPEGQENVYTWTKTSTWIWTPTATQVETTACAFGGCYDVEPSLTAPTTYATGTRWSGC*
>CC1G_04912T0
MASQIISLVLIAGVLASSTSAARIASEPFPTPTESDAPTTTTTTTIAITQSPTPTPCPPPGPIPCPPFPYCGTDGSYTHTITMIGTRCETCAACAPVSATRGVPIPAPGTTLGAGCTPPPSQGGDYPGIVICPSGQTTARTWTVTSFWPPESKTSWCKLAGCFDYEPTPTPEL*
>CC1G_04925T0
MAKNMFFSFSFAALAITALLMGLGPHLTAIALAQKVSAGLPRDHHHSDDDEEGDYEPPMECDEELPYYHSDSLGLNKHQEYCITGIKSGSTGWEKAVSEDLSAHIFEFQSVASLAVDRRMDV*
>CC1G_05369T0
MKSYVITAYVTILLAASVICAPVEDSIANTIISARQSKPPSWRAPDSDDTSLNITRREAQVRPPSWRESDSV*
>CC1G_05370T0
MKFNLLATTVAAFFAITAMAAPVEDASALEGLLAREPSPQAAALFCIASCRTRGLCCNTSNLQCRGC*
>CC1G_05396T0
MSGRHVARCSAIMLRTAHGQPKEQKPWTGRRSQTDRLSRESIYRFHRPPTFFSAVTSKDPRAQWKSVEEFDRPHPFTVPFYISNSLRLVMYSHELRLTRVIITTDPDVVVSDSVELVLLADCDVPSMLPGERWYDYRKGVFTRHQRAYLLSYKWPVNSCPGTTPIHL*
>CC1G_05424T0
MAILAFVLLLISPTLSAPVGISNIFHRPEKCSVENAISMAAIKSLQNNALFLDEKFPPSAWATIKSLPAFEGKKTIDDVFPEKIQKKMKGYCKPLGTGVNPSPQPAPKDRYSEVMEEAMKRIVSGTVWVVSDQVWADGTPWWHIPRWRGLSSGSKAVTKAQLMNRKGEVVRELKL*
>CC1G_05726T0
MFPKVLAAFLVATTTMVATSSGAAIPGPPAPVARERIPPECEFTLIPSAPVPEDADLEAEFSFQLRTRFAQEFPDIPFTNPPDRSFHDGPDGNGFYSVNRAWAIEGVSDEDIVDAISGWSVETFPPATIPSVSWKVDSILCFIF*
>CC1G_05821T0
MRYSESVPALVAVLLLSAQASAATDLDYGSETIARGASALEDLVARDDMLGDILARDADFLEELLIREVIFDHLDARDPIFGAAIAAMKSLVGLGSSIAGAAKTAVGVAKGAAGAAKSSGLTSKSLQKAAAKSISRPKPKNQAPPSNNNNNNNNRPKPAAPPNPAPKPRNRKKKKKNNRRKKRAFEDDWEELVYREVTASLDLDDVAQRDVSNDEVYDILRRAYDNSDDID*
>CC1G_06036T0
MRFSNSVALLVFAFLSTSLASPVPGEALVNRGALDDLERLPARRELVDRGITPPPWRDHVEPTPAGITPPPWRDNLPEPTPVPPVRREDSRPPPAWRPIDSETDSELESRPPPAWRPVEAESRPPPAWRPVKREADARPPPAWRPIDISDDDPEGPPAPSWRRRETVADAAGVIAPDW*
>CC1G_06085T0
MILPTSSTTTILLRLLVLSALAQTLVARPVDLIKPRSEESSGSASTKLNTKLDDAVSGSAGTLVSDAASTNLSFNHPNGSGSQVSLAGSEGNQGSIGQATGDELGSPAQGSSSGQQDPSHQPPDKKPSKLKEFFGKVAKPVKDFAGKLKDVKKPKEDKGKKREDDPGAGSGASRSGQQLTRSKSRSASQNAQAGPKTASTRAAANTPRGKKRAVTVPKSNSAAKVKTSPAHQNRAGTQKQVKKSVATPGAKPVTKARSPPAAQRKAVQAHRAPPKNVGAQRRK*
>CC1G_06091T0
MSLIALNCINAMAHRSFLVRFLFAATLFVGTLALPLVVGDGREARALTTSELYGNRGYYQTLDARKFDPELYERFCTNGFCGRLWGKVKEKLGGTPAREPEWHQLTDLNPSVGHLPTDQQPQPQPQPLPPAHLSAVDLHRQMIAPQYGSGGDGGPRLQVSSTVTTSRSKSKGVKKGGAPALDQHKPKKTSAAKGKARARNLPKKIAPKPVTRPGKGKRAKV*
>CC1G_06123T0
MVQIKASSLVLAALVAGYAQTLVVAREFTVGDLIELRSTIRDLEQQEQNIRSIVEEILARRATGSNPFSELEAREFEDIHARGGEQVAGFFKGIGQFVKRMCSAYWNGMKDDVAILDFRRHPRRITSRKFTDGAPVLESRDFPVRIHTNYKQRRRRWSGDRIARDTVDLEARTHDYCDRRRRWEDGHIATRGYADDSGDLEMRDGADLVPRMSWFGKALLIYRDIKSTPWQNQPRSEPDAETRLLYRDLTKYLLEYRQTLDSLRDWEQRSLDELD*
>CC1G_06143T0
MVRLYTVTSAILFVGVALVSAQGHAGQGHAAPSSSPLSARELFQPDLYERAFDIDELDARRIHWDAKSMQTVKNVAKKVAKTALRGAGLFLGVRELSEMSDLELRDHVYDLLEIAERSVEASSDLNELAQRDLGDNEELYARIVSSPRHVFKNFAKDAVRGVMKIFRHPGSPRGFTGEDSLEIRERLQDLLDIVERDFEGTSPEVYQRAFDGSYDAVEARQLDYDLD*
>CC1G_06529T0
MVHFRATLAVAALSVVSSVVAVPVGFDEYDARRELTDLELVERDPLFGAIASVAGNLLGGLMGGGGSSSPPPPPPPKPKPKPKPRRKAPPKKKAAPKKKAAPKRKAAPKKNNNRRRKRDLEDLEDLVTRAIYEFDLDELL*
>CC1G_06588T0
MSSLKTLALLALIVATSVFAAEIAQASEIEGPLPRARDDGRPHHVIKRIYIPRRSKLRKIKVVADTPKVQPVQPPGVHITVEAHVKRD*
>CC1G_07308T0
MKLFQCVLSAGTLLAIIPHVLSFEAGHAEDLVARDVDLFDEILAARESDFFDARDNEIYEARTSPLDDDLEIRDILDQLDSRDLAALELREILEDLEVRDPLIIGVFKALVSKIKDGIAKRKAKRAAKKAAQAAAAARGQKRSFEDGWGLEQRGYEWDDWY*
>CC1G_07712T0
MSSIHGHNPMRRILLRKLLALGAARYSRAFGHGSGNVETAFYSWYDVHPATFPPPEPPNDEEDDELASSPSLAPSDNPHITLAPNQDKG*
>CC1G_07810T0
MAHGLKALLPVLFSLVVIANALGDGNDAHLQARATPAPAPHNPCGSEPYGGEIVCLDGPQVPYCTLISGSAYLCQPTKTVVPVPTPPIDPLARCTPPCTPGINYTTRTVWTECSCAACPTISCGGDCGPGSTNAITTGTNGCASCGSCVPTGNARREPVAEATPAVTHL*
>CC1G_07943T0
MKASKLGYAALILLVSAPQVFVYGTRGPTSKRLGHRNYQPPMPGASLPSTLIESVPPHKSEPSETRGPGRIILPSVTASRNPPATPSIDSTPSVEAPAMGDVLEDTSLDAVPFAQEQPSRASHPIVTGSAASDAYVDLDEEGEDDQAGGQSSESGGGRPFRRGESWHRLVFVASVLGVLQQSWHLGWDSV*
>CC1G_08063T0
MDRSRAILAFIWINEHTTQALLAHTYQLNGTTPHLLSRAPATALGGTELGTWPLERPVPTIPTDLATLHYYDLWSFCLLQALITPKPPLQVDSLTPCDNKQPVSDFPSTVGVVCIPSRSTLVCASRAKVDASLLDAHSWLDLQKGIVVGHKNPLALELSSSDSSPSLFSSQALHSNQPSPPVPMDSFTTIASFTNQPSVEVPSDLETGGGSGNGAYCVIA*
>CC1G_08260T0
MELTASFLSAVAVASTFVGTALSATTVPGCYAECIEKGAAAVNCAVDDIDCLRLASSQFTTITRECLDTNNCTSLTPGTPADEASITTTFNILSGLGLIDSSEVFSLADVLQVHQRDLTGLSRILPIDKRQRCIVRRATCVTSGLTACVNHCISCHRGSGSSNCVECSGAPIIPTFIPFAVLIAIHLNIRKFRFFPIHPPSSACSSPEAPQSPDLCRPQPPLRAKVVEVAVEHEERIH*
>CC1G_08267T0
MRFSNSIALLVFAFLSTSLASPVPGEALVNRGALDDLERLPARRELADRGITPPPWRDHVEPTPVGITPPPWRDNLPEPTPAPPVRREDSRPPPAWRPIEADSRPPPAWRPVK*
>CC1G_08393T0
MARTSFLTVSLGIVAATWLTLVRGLAIANTDPSDTAPPLPTPTIWNCFYDSAICDLETVILFRVDDSGRMTDLLLGPENYTCCGPVLVPEGGRCVYLPAGWACALSSDGTATEVVKQ*
>CC1G_08445T0
MQIKLSLLVAALCVAQGYSRPLQIERQLAVRNELVETGSAFSLHRLQSAGSVPTSSSRRNANRIRGSLARLSSKRTNRRRLQRRAALQQALIQLSSRQDGITPISSTSGSTGVSTIETGQEMGPRPTSPFGTDDSLEHGGSGTGMDTPAGSPGVSTAQGSTGVTTVNGSTGVSSVESGQEVGPKPHAPYGADRQSGESRISTTRQEQGQGQAPLAPANDWENPMVPDWLANLPPRWAVGRRGSARRSMGRRGKHGTPTRTKSSS*
>CC1G_08447T0
MRFILFAIIAFLFWGLQAASRPVAQLEAREVAVDDALDLLTREVVESILLNLRHNDEWTTSLMARELLYDDITSIDARANPISKAINAMKTAVSDWRDRRRISAQQADLRQKMSTWNRRGGRR*
>CC1G_08449T0
MRFILFTLCIFLFSALRVSAAFESRELDLDNTNEFASRDFDLKERNVFNSRGNSPYDRSWAFKREEPFSLEIRDHGTSEQVTVRQNPIVKAWRTVKQKIWDWRNRDLLRQQAQYYSRPRRALN*
>CC1G_08582T0
MKFANIILAASLLVGTAFASTEGSASDFEARALSPVADEILGSRAITEDIDVFERDVEDYLFERDDLDDLEMREPILPALGIRVGLKAAKGLYHVVKNRRRKRDLEDAFTEEIFRRVMDEDLSPELALRALEVMDVDELVARFEEDLD*
>CC1G_08897T0
MVQISKSLAVATLLFAPALGAPLIESSAPEDLSPRAPCGGRPGVRSRCRPNAPAGRPPYRMAPYVHRPRPVGPFYRRPLYLSKRDGELEARTPQAGGKKTPIDWGNVISGVSGAVNIAGAVASYLKPRPPPPPPAPPAQGQPPAHGPPHQARGLEGDSYFEARNFGYHADPDMYGRQMLEELGELLARGRQW*
>CC1G_08901T0
MVQIAKVLAFTALLMASSLAAPVSMLSDKSLAEITSRPRPELAARGPNRRDWGKLVNNAATAIDLASTVVDFIKPPKSAPPPPPPPAPAPAPPAPVPPNPPPRPHPNHHRSFMDDSDDIAMRDIAYSDYDVREFVAELVEILERSGDY*
>CC1G_08904T0
MVHFSTSLALAVMAITPALAAPMAPSRQSENAPSAVRSAAFQNLAEASMDSPSASTNFGVRVAPSNSKRGLEDGIEARFSMQGWGKAGANAFTAVTEAMEIGKTIYDLAKPIPKPLQQQNQGPNTNQGPQPRRFEDGTAIEARQDPGSGRSSRGKALQRAFVTLAGLGGVGLGAASAWKAHEVEKAKEAQQRDYWDGDDDVFVRYSVGQGRQYDMRDLIEYLDLWERELHA*
>CC1G_09143T0
MKLNIPAVIIYSLLVGACRAVAAPIRTPAAADRQHGPCRDLGRKALFRRYDYKLQPEPPEFPPTAPPSPVIAAGVIAPPNSPISAPQPLPSVRSRPPRRRDTN*
>CC1G_09162T0
MKLFKFTLPLSALLLYLAPLFLLTFAHHWDDELASRTDDLLYDRSILETFEVRDLLKEIIVREILEARAPQPSGNPGNAVYIYTLRSPDSRCTHVWTTTLTKSEADVKGYSPGAINVAPTMCQACLQNPYFHGDPQPTRTSNRGGNLSAPPKGNHGGPKPKPQPLKGGHAKKALKGRK*
>CC1G_09226T0
MVAFTSAKAFIAAVAATAMFVTGGALAAPASFESEANAVLNRRAADIESGGSAGYLARRGLVTDNEGAVWLVRRVFDPASEFEDLAARGACSSKVSSLEFTSIQTSGNAKYKEKMKKAAEKYWKKDKQLRKQFCKATIVQNGGTMIVRYYADREITGHGVAMAAP*
>CC1G_09233T0
MQILSRYILVLIALFLGVGFSTAAPLRYASNSVERARHMPENGRHWHTIGGQDIHPRWRHNWLPSSKSRT*
>CC1G_09529T0
MQLRFSFFALALLALNAVATPISYADSEDLEIRGKKPNPLPAVNQKVAKLPDDLRRKVFGHWKKQTLQRANARVGHKAIMQELKGQAPPGRWTDRTTAAWAVHQKNKNLRRELLDSDELEVRGRKPNPLPPVNQKVAKLPEELRRKVFGHWKKQTLQRANARAGHKAIVQELKGQAPPGRWTDRTTAAWAVHEKNKNLRRELELLDEVEELL*
>CC1G_09531T0
MQLRFSFFALAILAIGVAAGPLPQGSDLVIRGKGGSKGPKPNLAQRVSNLPPELRNQIGNDLRTHKTIQAHFGPGSKHDRLMKEMNGKVPPNKWTDQATPAWSVFEKNRKLRRALESFDDYLEVRAKHKNGKKGPNPLKPPKASAPPKKPAPKPGPKPNLAQRVSNLPPELRNKIGNDLRTHKTIQAHFAPGSVHNRIMQEMKGKVPPTRWSDHTTAAWRILEKNRKLR*
>CC1G_09655T0
MKTIKTMSVVLAIVSTFVCAAPVPEPVGNANLIREAQPDPIPNPGPQCPRQACA*
>CC1G_09801T0
MFANQLTAFVLASALSLKGAMAGPLASQQPPFPGGGTTCSSTNTITQTGFYDPLCSVVVTVTEAPQATCTSTSTITVTLPFDGAVPNAFPTPAPTASVVPRGADDCSVVVTVTVPGPGDGPHGPKGGFTTCPFTNTVTQTLAPTPADPDCSVVVTVTERLPRPTHF*
>CC1G_09971T0
MLVSSLVLAALSLLHGARGAAIGAEPEPQPEILTIDLGEMIANMNMTAFEESIALEYGESDNTLEKRAEVVTCYNHGTKIDRKYAILAINDSEACRDSVSLSRKNVAPRRDARKPRDVC*
>CC1G_10069T0
MVKFTSKLFAALAVATAVLVHSATGTGAPEKRDIVEISTPGVTQTPVLDEASGKPKVFTFHRFTPFPGGFAEVFMKTESCPAGSGYNRFQRMQYTTSFSHKHSSPLDNPIKGILSSLFPGSIGHRTRRRPVHLRRSSRNRGVLPADPFFSPQIQRRGRRNQWYRRDTISDHEDVLFRRFLEDEEGYLARDVEDLADIALREEVLDLIARFEELEEYGAYY*
>CC1G_10097T0
MTRLSVLFTLFFAIVFVAAAPAPSKLGIDDVLEREDAKWLRVDLSDDDY*
>CC1G_10166T0
MQLKNLTPFLAIVLSVIGGTNAQGQSYILPWYGGQWCNDQTIVGLAIADAPTGGCRLIRSTTNGAHNVHSFAANGAGRFNIRGVRVGIGSRMRILGGATRLFGRKDVTDSEYFYV*
>CC1G_10246T0
MTLAFKGRLPALLSLVVLVNARAGGNDGIDLSARATGFPNPCGSGPYGGAIACPNAQKPYCTVSSGSVYLCTATTTTYTPSTTYPPTDPLAMCTPACTPGINFTTRTVWTECSCMACPTPSCSGYCDPGSTNAITTGTNGCSSCGSCVPTGNVRREPAAQATPAVTHL*
>CC1G_10404T0
MSRVLCQRYAAAATAALTVDCSLSPTAQSNTTFKRYPGLALACVHQFHSSSIGPGGDSNFLQVYCQREVLGQSCSMIDVDPGGRGGVCFRILESAYACQTPYIKRTGKKSSKLEFLDIFRRTYCVHTI*
>CC1G_10599T0
MVQISTSTLAVAALAAGAALPALAAPIGDSSFVEENAARSMDIEGLEARGLLLPGGPRRPIGWKGVMPPRSLDGSDNLETRGLLIPGGPRRPIGWKGVMPPRSLGMDDLEARGLIMPGQIVPPGWAGAPSVGLLSSGTRKRPRSLDADDLEVRMLPLPGQSLFRRPRGANPLLVYKGVRPRSFENEDLEARLMPNPRLPNLGMPSNRFIYKGVGVRPRSFDIDELEARSIDELD*
>CC1G_10622T0
MVRISTTIAVAALAVAPAFAAPVSSALIARNVEETIEARDPLQAMIPRDLEDLEIRSPTILSPFTSFRSPGIIANPLPKIPRPSFGSILHRPRAVDDLETRSPTIISPGPFSRLRSPGIFGTPFRKFPRPSFGTMRNRPRAMDDLDIRSPIVRGGCTIGGGLGRHRFRPREFEAIDIRETRLRGGGRLQGGARRLGAGFADGFLNSVNAREIEQLD*
>CC1G_10734T0
MFFKLSSPLTLVLGETLASTLPFKFYTNSNLSFIPSLMFHAAALSTTLIVPSHAQIPAGTTALAEWFTNLIPSVIPNTTTNWIPPFEDGTFAEDIVVHFNGRVIEGRENMKTYWTGLSANIVARVDAYVIEPTQTVAFTTDVEGREGWVVATGKTWLQTKQGEVYTDGGASAWVVVKWDQVLEKRVVKEWREVNTPPNFPNYPWS*
>CC1G_10753T0
MLLRTLSAIAIALLSGLLLATPARTQNSTGSQALGDWFINDFYPSARDNVLAPFEDGTFSRDIVSKSNDITYSYRKMKKGWIEFGEYMKTLDEWTFTPVSTVAYATDDLGLEGSIIASGEISVRTKNGTVFTGGKNAVYVWVKYNRRLGRRVIKEWREVYQAPPGSLDHLQ*
>CC1G_10903T0
MVLMVWLSLGASSREEENYVNMSQEKSEKKASRDKERDHVNKKPVQQLANRWWRGTKNDVAHCRRYRDIDMWVFGFGRRRKGCRSREVLTYKKWRCTSPSFWRYPPAGFRVWKFKGKEEVMATWARSDVPKVTVHVAVVLEIWTCGFPGLGGGGGSGCW*
>CC1G_11015T0
MFPSSNKAPFSFCVAMLVLLHTTVNGVASLLPQETGAPPYHLQVRGGKEPHFPGHWGPRVPPTA*
>CC1G_11019T0
MPSLKFFAFYIAMFVGLLVNVALADLEATGRTRPKLARRYDYRLAERALHRRATLIPLLEEFSTRELIEELVERTDGTNTVQFPSSGSGGNTPPANGGGGRGQQPGTRPRKDAEKRRQSLDLGFPAPPPTVGRIHTPPKRSQSWR*
>CC1G_11020T0
MYFPTRFTTLCVVLLGSLYVSAQAVDAEEGISARELGLDQDLYEARAFDEDLYEARAFDEVEDLALRDDVLSDFSTRDLVEEIVTRQRFLGPRPILYPTRYRARPYGYRPAIPRRRF*
>CC1G_11022T0
MHFQSLCVVLLGAIYVTAHFVSPFADGLERWLTIVPPLKADAEEGISARELGLDNDWFEAREFYVEDLVLREDILSQFSTRELLEEIYIRGNSKGDDEDKLPTTAGPDGSPLPWPITQSSSSPPAATPRSGRR*
>CC1G_11611T0
MGILFYLALSVAAFGWSEFNSNSDGELWDPLTIQEFTSDVLDTINKDAAQTASSEPEQRFGFNAEDWMNRNA*
>CC1G_11775T0
MIRYTLVLLLPVLGALAHPAPREVDSIVPGPTPIRPPICLQTICPPCPPGATPTSIAPPGKCPICSCAPTSTKPIITSLPTTKPPIVIPRPTITLHRREEDKPTKECPVRPCGCPVGQEPITTPDADGCLGCGCQSVTAPIPTITIPRPTATHPIITSPIIPPGCPKDPCSTWVCIPWDYPTVTHVPGEKCPRCVCVRDPNYPTPIPIPTATAL*
>CC1G_12394T0
MLFKPVTLLLAASAAFLGNVVPVEAQVPRGTVILRDWFVDLIPTVFPNTTTHWVKIFEDGTLADDIVCQFNTRTLNNKAEMRGFWTAISHQIEDRISQYVIQPKSAVAFAADDKGREGWVIATGDTWLRTKQGRYHAGGSASAWVSVKWDHAKKKRVITEWKEVNTPPNYPNYPWN*
>CC1G_13069T0
MRLALSFSSASSCMVPSVGHHCSSTLVLRERRSQSQSVSPLSNGAFLPVYGRAFSDNFQVGSPDTAQIFWKGWWFPLGSSYLCASTSWAGGLP*
>CC1G_13276T0
MQSLRSLLLSSLLITSTLAAPQPLQNDAQPTCTATAQSTFHPPSALWIADNLPAVPGLQLPLGRNHVWKHDRLDARVCVTNSSKENLLISISEIGRTIKKIVESCCSDLGEDGGCMGGRDSFLARGGDGDVPLEVWVGAIGENVC*
>CC1G_13820T0
MSVTSMELLALLFAVFIGTAISRFVFHLTRLIYLWTVFDDEKTTAFATHYDSDSPTIGYRDEKIPNLSSCKRDRCHSDDQANKERTVSETVIHMPRISSTLYPRHLPLLPPSPLIPRGEEKARAHVWGPATKVTKPGKRRFRRIASQIYPHSDNAAFDWCYYATVHHPRVVSLNPTARRMVMPLPEPTTVAVAINARKSAKMQGRPFFLPAPRTASSQ*
>CC1G_14042T0
MPNSNLKYLPLVAFLFLSLSYLEGTQATKLVLPGVTKIYPTTEPTTTPKVVKTNRPWEVTKGYLNPTTTVTTTTPY*
>CC1G_14106T0
MSSCSDDCICCFLPCIVCWACVYYAYAGVRSACKFCYKKCRPGDEGEEENSQRGKRAPTSQYSQNSLKPSTRQLTSDMECRSSRPVSLQVPAPTHHNPSIRSQPLPTEQMTLNIPSRSSPSPSSSRRASPQSYSYSDRYRPHHRSSLASNSFTADLVFNKQGERSHGLADGSQRPSSIPQPPTVSPQPTERDGDDRERDRGDPDGITVEPREPHEVQTTSQKYPTQASPS*
>CC1G_14176T0
MSINYGFSLRVPASLVLISFLNFTNAVKDDGAPPPTGPPYNLDQRVSWLLRHNYLAFKIIERH*
>CC1G_14269T0
MSSMRLRWFATPKWFFALSLLLGASSIRLDFLHRFSFHQMYENRFRHISYHPDSNRRKWKSQTLVNISTHFVVGCRTEARTRTVSAGRVCAPFERRIEVPGDRRGPIPEMEKEGLSVSSADGSHLGRRVEAGAMDDPEQISRWMGQTRQSYERIYGGCRLAITKRKTE*
>CC1G_14284T0
MATGCLILGLGLIGLHWQGFIPSLPWRDGNGKGGMQRLMVPKFKFITRRMNDLSEIAMVVVNSLSVVEPPAKR*
>CC1G_14388T0
MQAFAALLFALSWLAAFADFLSVAGHPNAAPSTELGATLPTPITTTLPPASCPTKAICLHVLCPSGFIQDCNCNCVSQGKPPHSTLCPAFVFLPSNDPHANRWSIANHDHGHRSAVSHLSLSALRLSNWTMHGLLVSVPSLLHHDPTGV*
>CC1G_14562T0
MPRLILILCIPAANSCAWNEGPASSPFKAGTSSRRFRDPSLSSSPVARGVESMWRAFLAHWYDVIAMANWRMTRRGRWEKFVHGRMDSMTGRDYGFEILDIRSYSGPRTEEKRTPSDDSDGGGFVR*
>CC1G_14771T0
MTTIHITTNTAVAHNARRLVVGILLLLHPPLSLSLPPPPPALLLLLRSAPPPGDTTPLLTSLQQRYHNTQAWMIVKIEVIGDRYLDAAASANPASEIPRMQVEERMEVMKSVGAVALVWVWMTISVGSSEKRIYVAVGEGEKERGATTSVATRAPFTSLHLRTMGGAGGSHREKER*
>CC1G_14917T0
MKIISLIVVLTCSLTALAIPYPNNGLGENAPCKSTSARKVYIVADGSLII*
>CC1G_14934T0
MQFTLLTKLVLLAVAASSVAMPIGEIKLEARKPQHKPSPLRVGASSS*
>CC1G_14960T0
MSKFSLILALFLTSAFVAAAPFRHTVPGNELAEGLPRLYVARNETEEEPDHDDRIDAMWLRVDLPDAE*
>CC1G_15094T0
MLGISSALALRTVGSTLTTNDERTTRLPATPEPIPSDCVMARTRADQTRERTKGVRVGTPRFPGGWSTPARVLRRARGGGRGLL*
>CC1G_15238T0
MKIPHLSILFLGVVALKTYLVYGIRDDLVERDLRDDETFVVSRGELYDLVREVYRRSLELRDLDLEARGYYYDDDLYSREGRGGDGYPRDVLGEDGLYRRDPFEGGTFEDLKARGNRQTARKTIPAARKAPKLGQSMQSTQQSQPQQPQRQQPAHRCMMIGDECDTGACAKAVWAKQGCVCWEWDGGGGVQGVWV*
>CC1G_15239T0
MGPLILVLAASRTSLGGEEESSASYAKSGCRACSSFVLGQRDWEHAAFVLFPDWFRCGSTKKNQTMIEGVQRRDGLTTIDEKVAVASFIDDR*
>CC1G_15286T0
MHLVPFIGVLASGVTADEGSAGRYARRPRQDLQDGQTAPRSFDSYRRALVARELYQRAVVKNLLQDFSTRDLLEELYERSA*
>CC1G_15344T0
MSAQARARLTALFPALMIAAAAYSASDPDTHSRKPPAHVLNRNTNHHQQKRRGNQSNGNNPLPQPNPQWGSSSSGTSSFKRNGGMESRKSGSDNWTIGLDSGYRFSSFRCACGRCSMDRPPTYRL*
>CC1G_15383T0
MQSTYSPAMQLTNRNLFQTFTSGVLVVLVLLVAQGAGAPLTQRTEFTAGALRVRSRVYNAAGALVARTSTLHRPARHVSQAQSRGDTALESQRGARPTPAAHLQELEARNMFGRIIDKVKDYVLPPSPAQAAVRPVKYGQTEYVMKTQQRYQEFLRKQEEARRKLEQQASAGGSGAQLKPRPQRADSVSSVASTDSGKTLVSRPATPKRQDTTGSIKRRSLSLLPRSWEFE*
>CC1G_15472T0
MKYLSLLAFASLLGVSAKPIETRSPDIPPPDVTIIPLPTQPPVITSLPTLTKVPPPKPTTSICSIACPIACPSGWTFICPCTCQPPKITIDPPRPTYTAVNPN*
>CC1G_15627T0
MPSRAGSLPTIILSPLLAHYGADAIKHRIPIQSGGGRGGAPADAKIQRLGHAVIICTLVSEGFDSDSDENVLDSDEGDLEDDGSDNEQSTGDVAVAVQQSKADSDAEMSDGVSWSDDAFDDDSDFLESKDIGRARTLGRIQPPELSSREYSNSTWITFVPFTWTPWQGSTLWRKLA*
>CC1G_15659T0
MQFRVRFAILFAAITMAVALPAEDTDALVARQRKCWRRSAAGDGDVEIACEK*
>CC1G_15781T0
MSLITPQVMFVFLCCIAHGLIQFTALSPRPEPPPHETDPKYGPKFGGNAMESPMELKGMLRSKGLDSRSHRNDSPTGKLGRGVRALDLPMKARQT*
