# Supplementary material for: Kingdom-Wide Analysis of Fungal Small Secreted Proteins (SSPs) Reveals their Potential Role in Host Association
Source: Front Plant Sci. 2016 Feb 19;7:186. doi: 10.3389/fpls.2016.00186 (PMC4759460; doi:10.3389/fpls.2016.00186)
Supplement: Supplementary file 11 [file DataSheet1.ZIP › G.lozoyensis.SSSPs.fasta]

>GLAREA_08783m.01
MQITTFFLVALWSGIGFAVPSPDTTILTRSLGLCKSPSCTSKCPDGTPYDCCVTYVRDPCADHQKCAFMDCICECEKIPATYLCNANYFRDPCSPLHPTHPIETHTLVLPDPAAPTACEKKGKKAAKKCKKMAP*
>GLAREA_09172m.01
MKQTLTILSIALLHLIYALPIPLFGLPAPQTITIRFNTPTEDTFTRSIPLSKDITTDTEMANMKISSIMVPPQITCNFSRSTGGVIVGGSGPEVKVPHLVQVVPPEVLSHVQCWPA*
>GLAREA_09251m.01
MHLATGFATIAAIAPLLLPHVLALPSPNPQPDFFGDIKNTWDKITGQEHQSNAGNTAEQNLAGNATLLSQSFGALLDGDPSNNVEAIIALAKSGEDWFQNIQSHADEIAAHIPNPAEDVRKAKQALKDVVEDIKNEFKEIKEDLKHPAKLVGDLLAKIRAASAKMACKLQNDVFASINTLITESNNQNKDNPVVKPIPQIQISKDVQDDLGLDMSKCTVNAAPGNPTPTPAPAPVPTSPPTV*
>GLAREA_09319m.01
MQISFYVHLLAASIIGGAAAHDDDAPYTSLGAFVDRPSHTGKRKVTVVVTSHIIDACVTPCTKVFADGPTFTPTHTPHVTIPTSFYSNSGRHNTVSATFSGSSTAKAVPTKIAARAQNETKIIEQTDKPHQLSSLFKPSAGVIAGIVVACCAGAVALFAMITIIINFWMGSNKRKWDLEEGKRRRNETEQRVGKAVNGPNVLRKPNPYA*
>GLAREA_09324m.01
MKLSFVLAVLAFTSSAFGVAIPEVEATATNKGETTPKAETIDHLLRYWRKSEPPTAVAEREAAPQKTGIDHLLRYWRKSDAPTAVEEREAAPQKTGIDHLLRYW*
>GLAREA_05266m.01
MLLTISAVSFLSFTSVIVALMDHHINDIRFPDTINEADYQVKPGSNRIPLDGELPANIAKIQSNSDTDGFSAARQKREVPQEKAQELPPELPLTTGGTFSAVERCESFDKDLKYAYGSCALQAGIIAKYRGGPGEDPEIIIDPKKCVKAACYNQAAAQVCNNNDKHLKILAADVGNEVKDLVAHGTKYEKKTHQACGRVTNSNGWTITIKNDKDGIGACDDGKYHDCEKSSFVGDAKQIAA*
>GLAREA_05503m.01
MRLLSLLVSIWLGLAAALSFSRTPTIQRRQIPGFSEDEMKEMPNVSPRTYIDVACTDEEKPTIEFAWDEAKLLADAATNIVSGYDYNLPYTQWFGDDWNVQGDPKAEERAEAITHAFNQLGKLFRGEPKDHTYFIFRCNDKRKDCTGQTQAATWQTERKDGQHELLYQNVIFCPDFFTDKTLGEQIAR*
>GLAREA_05611m.01
MRSYTFSSLALAAFALTAYAAPYELDNRNDLMRRNPHPMGVPAPVLARLRRADAEDDEDEDEDEEDVATTTQKAVAGAAAPTGATPDKPAKAGAAKPTGAAGAAAATGKPAKASKAGAAAATGLPAAGAAAASGKAPKNPPGAAAASGAAAASGKAPKKNPPGAAAASGAAAASGKGAGAKKSAAGAEAPTATTPKKPAASEAPAVEATPAAAAGANGLDALLGELTGAGAAAGGAKAPAASAQPAGGLDALLAAA*
>GLAREA_05685m.01
MQLHLTPLILLLLPSTLAATLSPRDQKLSINVYSDNKCANYLETYKNAGEVSKIVTLPYEGVGSFIITQGASTYTCDNGNANHYVAFFFNSNTGGPTCNGAVGLLSPVACDSEGCQELNERASSMAICLGVGS*
>GLAREA_05777m.01
MWLNAITLLLAYPKYARSESLNPGCVNPELHEASQTSSSISSQYNETSRGRPTTTAAPYAFSNSSTLGLSAMIHDVCTHWTLESSNDHLSPSFRPVATFPCSSGASAHSYSALTTPTAPLNITVPSTTFQTLTTTTLSHDSPYNHTSTDQISSFSVNVTASFESERIRVTSEMSSLSWVWSSMTAHKYDEKSSTTSSSNPPSTSTTSASTASSSTTSASTTTTSLSGITLTSTTATSSNSHTTTIKQADTYTKGQIR*
>GLAREA_05778m.01
MFLKTISLVGFLCLLCAKAAILIPRSDPPPPGTVTIPPTTTFVVMAPDVLVTKVTTVPAEQPFASWLANAIPIMPDIPVISNLVGVKPTIPSSSLSPTAPPTTSSKISSSTAVKTSSTGSSSLTSSSRTTASSSSNGGPMSSSTTSTMRLNSTTAASTPDIPTRIICVLPPPEPSNDYLNTSATPQTVPCPKPSPITDTSSSLVMWNTTA*
>GLAREA_11017m.01
MASALLFSSTMFALFTILITLVSGNPVFVPRDAIPTPPPEPEYKTSETMDKPYTAVTEPAGTMSTMGYQQETVPQYAPSNAETLPPPDKAFVSKTTSMGEGPPAYQLPPSPVTYPAVTLISSVIPPYDTPAVPTVPTSVEAPALESTPGVVPGFTPGVVDNPGVGPSVAPAPEVNSPYGSASSTTTPQMATESVVPTPYSPLPGITGIGIIVPPHITPEPVITSPVFVPHEGVPGTDGTPGTPGTPGIDGTPGTPGTPV*
>GLAREA_11018m.01
MLVTVIVILCEASVAVLDFGHAEDIDQAVPAVPAVPCVPTPVQWTPGISGIAVGVKDERVGAGVVNGYAGPV*
>GLAREA_11099m.01
MKLSTILALTGSLYSSFVYAGAFMDTEAAVCNVKNSTDGTLTPIAVSEVKAGMAIPSDTTGLSLRCSYGGSSVDEFENWFSSELATGSQAVERSALAEEKRAECGCVGGRRCCILCDLDWTSGYVNCYKACVTDKFCPT*
>GLAREA_11102m.01
MNLLILLLTTLPLALSSPAASPSDLSARQNTGCYCGVLTGTSCGSRTSTGFSLSGSCNANYVYECTEQFGNARVKSQCLICNSGGQDGFDACLLGLGLPGGK*
>GLAREA_11211m.01
MHFSYMAIVGALLSTVIGSTIPSLDDNALSSPVIDTRAAGGGHFSLELNAGTTEDDFQELKDDLREEFPKVLFRWTKMETVRVKKTATVTLTEKNKDKVKDFLDDHPKVLKAKWVLDDVDQGLMDKRTPGEDVNTKDHDLTKRLAVDYLMIQIAPWMTGEDYETLKDDMKDHYKGDTTWSRLSTPENVAILTVGKPKHAQIITWLRNRTDRPKVITIREVQGGQTVQTIDNF*
>GLAREA_10479m.01
MYLFFLVALAFSSLVWCFPQGSELSEDICYYLGPHKIDPGCESLYGCEDDTEVILCNDSNKQVFPDRKSIGKKMQAVLNQCTKDPSQSSLPYVDLVEQQQSPTACGENFEKDIPEQWNVIIRKFQSDILGYGADSVGDGVEN*
>GLAREA_10598m.01
MQYSYLITLFATTVLAGPIGLRSPNPQSNNSPSSTDPFLNALSNGPISDEPPTVSPKDQCHFSLPGHHPALSTPPIDPQAVILNGPISDKPTSSASIPNTAWPHISSILEKITTDKQNTMQTWDLGRAFSDNTLEGIMVGIVYSATDVPAAAGSAPGARIKIKSRDERSAVVKEEGKGDVDMSELESGKKWRRECVEGAVKEVEGRQQMEGVMDLAEDVTGSGGRISFLVYRVD*
>GLAREA_10839m.01
MTLIVLLTGRGWVGVVAEVGLKMQMQKYGEQEDDIDLAWIEKEAWTRTNEQELQKQIGRAGARTPLYPFDGVSAKNQTRSNLPKCTQKRKSGKVEQMQ*
>GLAREA_10848m.01
MHFSLLTLPLFSSLILATTLKSPIPYTTGTPSYNLSQNGTLTNTTLPSGTAYPTNLYPKPTGLVSASPIPSSILSKFIPERRNVKGKRGYDMPTGTGIPLITGTGVPLVTGTGGVSAPTAAVEGVMTLRKVVKPTTRGVERGSYTMVERS*
>GLAREA_10079m.01
MFFLMLALFIAGVTAVPADLESVHDIEGRTLNERQCQPCGTYCCDYANNWVCNTYSTYCSYSYNIPSIPPPTPAYYSTPNYYTAPSPTPVSSTTCSTYETTCGSYCCNEATQSCKTDSSGSDYCGTKYSEPDGTSSKSSKKIPGKAIAGIVIGVLAALSLIGSGILYCCCGIGRKKAAEQSTPIEPPGYDDGSKNVEPGVAQVAPEKN*
>GLAREA_10133m.01
MKFFTTATLLLLVPLSTARALQRDSIPITARDLSTKSDEMLNRDGLPHEITKRQGFAQALVNALPDILKTLGLRGVAQDSTNPSIGKRSQQSSISDEDNEALQTFIQELLGSLGTVQSDGNLINGRGQTQAIAKRQGFAQAIVDALPAILKNLGLRDISQDSLNSSFEKRDPTLQTSDDDASTQGIAKRQGLTQAIANALPDILKTLGLRDLSQTSLNSSFDN*
>GLAREA_06844m.01
MQLKQTALVVAYLGTLALSVPIPDYPKQLYTMGYNDDLAEEQPKAKQLYTMGYNDDLAEEAPKAKQLYTMGYNDDLAEEQPKVKQLYTMGYNDDLAEETARHKKVHHKTQKPGHFWTLGWVYVKHWLAK*
>GLAREA_06878m.01
MTVMTKLRWYFLFVLTSTAQCLLPRSVSQNILMLNRQTASNDQRKEVEVFERVQYSNCSDPATDIFELSYMEVYPRAPKIGDFFEVAVSGRFKEDTGDLPWFTLGMAVNDVPVSPDGIRGEGPLCDLEVFQYMQFKNDRGTEWHRSCRPGIKEGYARIGMPILQIDQGAEAAKYSLRFDATTADERSIFCIEFTHHLER*
>GLAREA_06952m.01
MRFKPTLIKSLLLASLTAALPIPKTPNNLVTNGLHSIPEIQSTPVTNISRSPPNEIFSIDASNENQVATHIDASAKNEFAAHMEELNRRIAQRAEERIPYVIAIFSVFSGTCVVFGMWLDTLTPQNPQIGSSGT*
>GLAREA_07030m.01
MRGFFLHDVRPIRSVLAVFFIGCILSVSARGVARKDTLPSLRVKTHPTLDVTVEPGDQWYECGEFPGGLAGSDPGGYFAYEHDTELEVNCWELDNTGELYLKTVEDECFIREYFIFYNETLDITYEEALPRCKPHRPFQAWWGKPGNPDTGGSPDTDLGPCYHCPDRDCNTSDVDYLMLHVYCWLNGTDFNGSNQWWRHAHQSDEYEKCYVPAVIFDRISYNETGSGGRCPRWDKPMEEAKLR*
>GLAREA_05891m.01
MRSSIIVWALLVIFLVGVAAVPRDELSSRDLHSSENAPNIDFSYKTHVNTGKQRSVETRTNLASWKIGELKLRLPPICVKDAKNGPEPPIINGMDGKPMESPPTSYVQTAKEKLAKQGGICEVQPRKCRDEVMSPKCEDIANMHVQALLDNCTLKSYYDSGVKSTAGQVFDSFGLNVVVGWQNQCD*
>GLAREA_06004m.01
MRGNSAKLTHLVLVLPYLAQLFIPYLAIPNGQQVASVIPRYTLRSIVTSIERDCISRVCRDQRPRDETSPTHCAFTKKPPSHSSQIRPKPRVISLYQESITNKSHRLENTPPISASPHCPQLVIPRLPAPAQPQKK*
>GLAREA_06103m.01
MYLNAGFMLGVFSVALGAPLFTTNSPSVINGLEKRQPNGFPFTLLASVIASLTDGAAIALLGAPKVAGGPADPLAFLQNLLGQKDANKKRQIFDDITNPTALVSQVTAAATDGVALSVLGAKPVAGGGSNLLNLLPNTNGELIPLGLLDVLAARHAVTKQPTMSSFVTPHAETFIDISYPISHADHDDFPISKRAVSMNVVHPRQLSQLPTLLDGLSSELTDPLANVINQSL*
>GLAREA_06191m.01
MHLALLILAATSLLPIIISAAPSNNILTGIKCCMAGCNTCNSWHCKNCHASPYSTCCPTILAKKRDSGGSEIWYNEQGERITMVDMPEPPEIEAREAEALKADKGVLWAKKDADAEALKADKGVLWAKGAEAEASKGNNPVLWAKNAEAESLKTDKSVLWAKDAEPEALMADKAVLWAKDSEAEASKADKAVLWA*
>GLAREA_06192m.01
MHTKLILLLSTLTLSLFVTAVPAEVPAAEVTTGIKCCISGCTSCNTWKCQNCWAWPYSVCCATILAKKRDGDGNDVFLNMKGEVITMVDMPEPEFGENVAEA*
>GLAREA_06193m.01
MHTFNIILLAISSPSLFVAAAPPAELDSRILTQAKCCLPGCRSCARNGCRNPDCSAYWPWSTCCGTIIAKKRDEDGGDIWYNENGEVITFIDTPAFGVPQEAEAAQE*
>GLAREA_06254m.01
MVATILAVIAIYIAIRSWKLNRRSRNGNDIELQSLTTPQPQPASPTSYTDAAAHPGTASHPPPINRALSDTFEAVARVLRVGA*
>GLAREA_06391m.01
MRHILKCSSAAVFALRLVLLSAQMLSDELEPPYVLRIVASDESIDGSLVLTDNSDGIGLYIDGDSKVYGSSPWIFSTTGLLNETQLMNATTQLIILGIRGHMWDIDPLTMQMYAVDKAHAQTGYLGTPWPSAYNAAKWKFDVQRDDDGRWIMGSGIGHGEWMADPDQYHQKNDTWSILWWNSTTSGPTTENLPVAIEIVSLSDLGKV*
>GLAREA_06484m.01
MYFSIPTLLLLLSTLVAASPIPQEEQGGALGGIGDLGNGAIDAVGTAATGVVDTVNGVAGAVGDRLGLPDLGRRVVLA*
>GLAREA_06485m.01
MHFQLPTLILLLTTLVAATPIPQSDIASGLGGVLSGVGEIAQVVEIADGATQAATKGLGAALGAGLALEG*
>GLAREA_07449m.01
MYSFKSIAHLAATALGLLAIVHGAEVQSTVTTIDPEICHSTMKNHRWVVTDVVMDREKDNIGVLFNMYDTAPNPQGFANSCYVKPFAIDNDIDEDADPWKDCLIAAPPRPNESFQYSIDRRQWFEDDAGWIEGVIYFKHAWGACYWDEGRGIEETECADQGAQIFNITIDLRDGEERHVVGYPPMILHRAQTQAICISDCVDAGLVANETCLTTPVGGGGDDDENEQEEEEDEDKLNSKICTFQN*
>GLAREA_07576m.01
MYTITFIRSILRTLFAGLLISVSGAKINQKRTPTTHPKYTPLCRPAGGQPSLEGSKIENFNANIAKINNQTLSLEIPPKSCEDILCTVDSNIQLCNEKEDMKTVDKAVLLDMLDSIRAYCVDPRFYGQVSDGNGINVVHSTNCNLTPASPRSIALEFEDR*
>GLAREA_07684m.01
MHSFTLLVALLSASFALPTLASPIPTTGSTELRPETQRQTYNARNAAISLAVARLSVDVVSVTCALNAIFLATDPKYISELAEETKNRASDFLSVPALGFTEAATTANDVLVENFVGKSGTIGYPQPETFFWKLQSIIDEPTAAVSINNAVKEIGANRNANILPNIINLVDAALLATHQLPLSFEQKRVFKGTSEIQRRNGTAAY*
>GLAREA_07903m.01
MLFLEAAICLLSVTGLALAVTSPRSSEDVSIEDVKTGRVYHNVEEWMADMDEWIDMRKKDAEAEKDKIDPFSVGQPGAELIDRFLDLLTKGSYR*
>GLAREA_07905m.01
MKFLGLAMSLTALCGELVSTFPIAPQKARVNGRILLTSCGGSYDKSTSIWDSLWRSRMEHEDYLDPKKVQAYINAFKHHKRNELFENANSMTEVYFTILMVEPEIARVTKEDCREMAEKSTHSVKKGSIEKCTGSEDRTQDLFKDFANGLSGATAKTEEELMMKNEI*
>GLAREA_12221m.01
MKLITSTILFSLVPLIIGRTIPRQLAADTVDSVSSNLDDLSATIQVLVPSPYVRDTLENRFEHSYETTENGQDFQSQEIVSQEIMKLQLLGRLLSGIASTITDTNDSTPARSTSAQTTQEPSDSFHRRSLDEDSGDTGLPQAISKRQQLLGQLLDGVISILDGSILARLDLAGTTGDLSSPFDVNLLDGTPYPDSVPQAVAKRQLLGQLLEGVISILDGSILGRSELTETARVCLRRKQKTKQHRALKVIRRIMILNLPMSDLKQAWMILVPA*
>GLAREA_12309m.01
MLILVLLISIWFGCAVAHKSPYKPTIRPRQTPQPEAQMWEFVKGGFSRKFVESKCTDEQKERLKSAWEDAKLIIEAQTNIIAGYDYDLVHRTWMGDDWDARDTPEKEGWGKIIEDNFARIAGLFRGEYGKSEEFFWRYTPEPDDDLCDDGKMYANNYYNLDFHLSGNHMHTITFCPPYWSLETIGEQIARHKDDEMGQMNMVNFVATTSHIMLHEIYHIKLATQPQTIDYAIEYHEALDLARTYGMEFTHVNSDSYTHDAVAIYLQQTFKSSKPPTRLI*
>GLAREA_12376m.01
MHFSTSFIAAAALAFSTSVTAAPTAGTAIAQGVWSDAFPNPLATFNVYWYNLKVPGFYMDTWGNYNTCYNFAADAPYTQGVGSIAVDGTQTQGCRAYPNADCQGDSTQILPPGNSLYTGHVKSFYCAPPKTA*
>GLAREA_12484m.01
MVGASSIVLLLAVTHLSSAIPHPAKPAVAHKAVLSPRQTDAPAAGTPWEPAPECYASPPVIEPDLAKVIKAVRNPPQNYDISSFCSAGLQRSLVAWEVSTIHSPSTTTIYVSRTVLIAPTPPAPSPTKTKTKTKTKPHYPRAPAPTPAPVFMERGLGEGIMGGEMVKRDFEALPPFLEEMNVSVYVLNWLANACSCVITAARADVTYTTHTREERVVDVKTVTVTRT*
>GLAREA_12565m.01
MFAKICFTTILFAGSISAQASNTDPKALVNLWIDVPCTVGVEATNNRNFWLPGFHVPFGPRDRNVGQCYTETFQGVSTNYFPTQTNGKKCVFTAYDQANCNGTSPGRAISFNDVDPVAVNCKPGPFRAAPQLLGISYKVTCP*
>GLAREA_12570m.01
MFMKLSPRAASDLAAAALTVTLRDRAEEDVAVPLAAFKEERSGGDRVVGGGVEEGMGGGAQVITYHVTWDQKAASFETDLEFSIHLLTSAGQALQLIFCVFSAAAIFSL*
>GLAREA_12641m.01
MLPFGAALWVAAAVVGALRAGGFAFVQEGLMGSDGGVCSAPPPVQDQLPENKMQGGGWGRSGNDSTQQAEEYRRDSADGEGH*
>GLAREA_12761m.01
MRFNHLSLFLAVLASVVTAASPSQKGNPPLAPLNTNTGDSDDSGSIGNSSPASSLNSDADVIKYYKTLSKEQKAIALSAMKKSLKKPNREPSNIKNMDAVHQIIKEGGGVPESEPGQVQKTSDKDKGAGVSPQSGKKDGSVSPKSNKKDGNVSPQDGKKGAGGSSKGDKED*
>GLAREA_03442m.01
MKLLLFPTVTGLGLTSPRFFPPGTTQSIVNHEDDSTQQVMNILSSVLSTVKKINMEIFFESEFKCAKKGRFCNDSTDCCGTLECDNEDLGKMPECKQF*
>GLAREA_03444m.01
MHPLFAITTAWCLFALVSASPGVEVKRDEIGSGCHWCSEGPWTTATECDSGEYWAVANSMRNPPENVTLDVTAFCSQFLRPLVTDTSVITETAGTTIQTSTSIWLTLFTPTSTAPTTTIPTGFLKMRSPHAAPEPTASPELRKPRADLAIQEYTVPEYLTDWYWYGRLDPGCSCIITSAAPSVHFSETSTTTLYDVTLSATVTETYTIWPKSKD*
>GLAREA_03539m.01
MRHQIVPGIQMRGLLIAVMVMNGLPVAAAGQDGPADVRAFEAPAFEDYGATVAVPAVADVVEGFHFAFEVEQELEGGGGEGIVWFSPCEKVRNWSDKMAG*
>GLAREA_03726m.01
MHFSSRVFILALASLAERALASTVYMRNNTQVGLSPDGSSYTRVSALKAREVTFGNCGCNIIAPEDRGLCARISYTGVNVYFYKEAGCNGTKPLLDYRGPAQDIFTCGQSTWDSSSIRIDC*
>GLAREA_03733m.01
MYNFLVLLGLVTLTITTHPFDRVDMTSWDLDPNDCLDQPGNETHIQLQDSVTHIKKKVIVNRFGERCGTKIFSTIPRASIHKPNPGIWASNFTVEQDQVGTGNFTACYPMLGNLFITMRSFNEKTGQGVMEQREKVTDMWCESVPLGKHLPYTLDS*
>GLAREA_03742m.01
MRLLVLKFLSIAGLLHTAICAPAALDRRDTKSLLLRSACSDESMTAVTVHYEDEKELPEKTVVRSLGKDCATILPRIDKKITKYTVDQANSKLGELTLCHLKDSAGQTVGMSSDGVGHFSNIHYHLAVPQTVWSVWCEEIEMHAERFVIRTVVRDTEQST*
>GLAREA_03770m.01
MRSNTFIAACAFTAVAVAVPLPATTGSNPLSDTVTQITDLLGSPFGNGKGNGNGNSAGVGNDGNGAGNGVGNLNGNGNGNAFGNGNDILSGNSGIGRRQDSLTQVLEGLVGSPVGNGVGNGNDNTAGAGNDENGSGNGQNNLNENGNDNIFGNSNSILSGNSGIGKKVRRFPQKTTLGTYVGTIIDDVTVPLDPTSATSIWGSPSGNGNSNGNGNTAGSGNTDNGSGNGSGNLNDNGSGNSLGNGNDILSGNCGICSPIDIDPSIPITIGKKSTTAQPYLENHLIQDS*
>GLAREA_03831m.01
MVLLILIGATASGASYVKRRRALKKLESSNAASTPQRRTSSPQEAPEQIDDITSPPPYERTTNEVVVLQGRHLSSVEGVEVDEDAPPEYGNDVNVFESSQTLMGSSEVDDVEVKSRLRLQ*
>GLAREA_04026m.01
MAWFISPYLFITFLATVYSVFARSIVADAELCTFAFDKATGKSQRIQSPFPGADTIFQLQYNGMYAYEVSTGVFEALFAPYTYTPTQPPSRTKHGEMKRDLDFSQAQPACGQSINEKKSVYAKFGKVALYLCNFDKTPVSWADVKEQMGRLNAECVHGQSGMTGMLSLQRKCFSPCTNMDVETFTFAFAQRGLELVYPEPSDTA*
>GLAREA_04163m.01
MLFTANNIAILIAFSSSFVQAFPFKRSNSLSLQFSGDGESGTTKKVPANTPTPFTAPFIPDITSITIIANFGFCTIFGKDDNKVLGTISLSEADFKAGKLAAPLKFEHPVQVSSYFCSPDKTTTPVPAPAVKNTPITPASVSPPVIAAVTPVSTQENPSASEVITVQVGNDSEARQFPIPVDGIPTDIVEIENTTEVKMIEGSATCVLLDRKAVTLGSVSEDEPFTTNEPGFKITTITCVRG*
>GLAREA_13006m.01
MTVALRQFHTISSQHHRHGLKILTTFALFAATASCLSIRQRPAGPTPCIHVQFTFKLGDDTTILHNIPVTNCNGNEIFRALEIPIKAAGLNPPLPPIKGVSVNLEKFFDGFGAPINFNGSDQGHLNDLVCEFEPVGVFGVDDLLIGVLSRKCPASGELRNADGNPLGIQLLGCFFRSVTGSFLTDLKKGALDSEVCPAV*
>GLAREA_13009m.01
MYIILTTTLLTLLTTTLALPTQPPCTIPHLSISFDDAFLNNTHALPLFPSCSALAALIPSLNALQDIPPARAFTVDFGVLRDANLRPLPDTNPTIKALTKKFGTIEVFRLAIAVEVQFVGRGDVKLEAEFELTKGVAGVATSEPFRGDGGNVGVRG*
>GLAREA_13089m.01
MKVILICAILSAIVPLYALPLSSFESLAVREPEPLPVEATTLSEDAADAPALHGIYSTYKQYGGSGPGSVEG*
>GLAREA_00036m.01
MPQLQGLAAVTGLVVAYNSCAVAYQTWIEASSDRWDDDYNQSLDRSLMAGGSEIQYEYEMHCSRLGPRFSSGDGTIPTTYLV*
>GLAREA_00069m.01
MKFSLKLQSLILSLTATSITALPQVQPTNPPINPYAEHCPVPSTYTISAYTSTLNVTSNPDTTTNTVSLRMSYGSANLSASYGNGNFYCPRQGPRPINYGWGVGDQWRFSVLCDPNGLVIVGGDGKGMLDLRQWHYCDQAPKNGKYRYYTIESNAKAVDISSVLKCTTTNNMYTCTQPLTGPDSTVEIPVQAYTLGGTMGYLNIDQDGVMVPDCPQADSMRNPIVIQKEGCVHGLGSV*
>GLAREA_00089m.01
MFWSIQYAATLFFLLLLSHSTIAAPTSISSSFIKRQDPAVTSLVNMLIEDLSNSTNEITVRVGRIVEISRDPAIQDKRTPIGPVCDDIFLIVAPTGFLRRKLVEVTVGSSNHDDAIFSNLEISRHGVIDTSGRAIDVTPSTVDVTDESFYGKIKALEGTPNAAVDFARLTDQAFFNTVTQMGVIWNDRMVPSVEGLMNAASLASGQGGDLPPLIRADID*
>GLAREA_00090m.01
MQLTTGLISVFAIAPLVFPQVLALPSPNPQVTFAPSFVTDKLKNDKTVNAANNLMQDATKFTKGLEGLFDGDISATDAINVVKLAGSGGKWLGNIKNLAKKIVDSVPDLPEIGKKAAESLQGILDEVEETYNDIKDDITDPLELMNNGGETLDKVRGLASKVACTLSKDVLPSIKVLVDEAEKLATGTVNLPNIPEIKIPADIAEKSGLDLTKCTAGDISGIPTTTAIDESQTTVPAESEPTSEASPTASATETDEEIPEESAEY*
>GLAREA_00091m.01
MFSLFNVVVPLLIASVTALPTPREPLSSQQQVITAVSNIFLDIAQINGAISELLNRKNPIDKTTIIDLARIALSCTLDADIQRNKLFVLSGGEGTVTSPNPGEDASLSVLCVTETEDNKNPLSTYNFIIDNPTDISHVQDNLLAKAHDINSNLVKQVTILANAAYQKVNLPTDAPTIEVLKVPQSD*
>GLAREA_00092m.01
MYFTIQALLTLALLIFSLFNPVFSSPTHQIGSQASISSKDVISYEAPSMRDSAQQLTDYMKKMSIENDPNFSKNFAAVGLTMARGLQSDSSQVFARLKPPSHVAADANGNAQKLTLVTDALGAVVANPTDVALARKNAKLVLCLLNKTIYPALKVLIIEAQKAAGLGLDAGTFPEGNSLQIGLCAFGGLGAIV*
>GLAREA_00093m.01
MRLSYGIIFLSIGLVFAKSRSVTRQSTVDTQSTIDTIKEVTNQMVKMSGFISTIVSSENATAELDQVFAEAQTLSGDLLAQKNILSLAADPSAGTKVFDHNSEATAGLKVVLSIIEQELQTVARNVDSVTVQFPILTGQWNITEVPDVICLVQDAIEKQGIPGGDVELFTLHSETFAVSAKGPNSNGIPLLQSHVTITVGNNVPAPTKI*
>GLAREA_00094m.01
MHFSAAMILLSLTSVLAAPLQLDARQGTADIQRTLNAIDLVSVDMEDIAGIITRLLERKVCQDINLSRPLAEKGSLSGGDFLIQSKILLQAADQFATDNVEIRDSLETNSIVEFFAEVDTIGSSDSIRSLADRWNTIDVPNMQQLVRNAVDEQKILGGVPQVNTQQTFLVTIHTPALCTSN*
>GLAREA_00352m.01
MYRSSPQSPISSALGGALTAPTASGSDKAYHHVDTGTEPGLVNFCVNVPQCLIEKSILGPIKLPCGRRMFLRLLRWTVTSFRADRTVLVE*
>GLAREA_00613m.01
MKFLNIITSLGAATLALSAALPAAELESKVEFRAIADVTEPPPFVTDGGIDIPGAVNDRSLVPKAGALFDRDMSVMCGYAECIGSRFIHPQHESEMWHAFDRYYGGGFRVKSYQTYCIKCRGGVIAFSNIVSYSIDVTRNDWLRSYDCLRPLILSGKSRCFLGSLTFGYHGGWRVGAVQEFDGYDGCIEGC*
>GLAREA_00877m.01
MFNHLKLLITSTLIFSSSVLALPTAELTPRGTLHPCSVKVDRWYQNSFDTYYFSKPLLPSGDGDYSGNFFTQESDVTPVGGELVEHKVGSYVLYIYNLANAAEPGRIHDAGKLSFSWGNQTWDSFSPCSPCVITPVGTNPAAGAASVACNFQCDVFS*
>GLAREA_09374m.01
MTQLLSVVILAMTSLTEANKKVSEIKCNPAPHFKSWWQEGFEAVYTDLGVEGTTGRVEVLPGGCSELSKAIRHGVTTNAQVCSTRGDKIYPSRAYLSSYILDIHNVCTGKDLPHDVKEGILEDTDGYYVRVYNDAQ*
>GLAREA_09455m.01
MRFSNFLALASALPFTLACYRVHGQIAQHTNTATQSTTYLPSIFLELGTERVCDGHSGFGSGEESNPFQPDFIPGGVPTNSSFSGPWSGANCTKPYTNVEVNGINGQVLVRDYETAFWIQPEQLNWQQPASHQGLAGIPNTFASYWTFDSGDVHC*
>GLAREA_09602m.01
MRFSTLSTFGFLGFALLAECNPVGLPLEADKHPAVIEPSAKNPLHSRAAPSCPMKKNKEKVAARAAGVEIPSFLNRRVTEDDCLDLEIKYCNKADDIAELKVDIAEMTPGSSAKKAAEKRLKKMKNSLAQIRTAWDRCEDELARGR*
>GLAREA_09725m.01
MLLSIFSAWTVSLPLLWVFVTCAQSSGTQEPSQAADVENQLQSLFQMNLDEGPILLHETGQCPTSPKPGCSDPTCLGPDYISPFQFQCQATAITQREGRDVILAGCRCCPPQIDVMCDNHDCRAPEGSRTCISEELQGCPCDTTEDMIRRYETDTRFEDYVFYGEEEFEDIIEVNDDGMGPWLAAQSGQTRVNTPTLGGSFHLQNVTTQTSNVVALPTLNINHHLLRVNKDAPLDRLLSS*
>GLAREA_09754m.01
MKFLGLAFSMMLALAAAAPPSSPNEANSVIEERACLKARKYGCPCGTNVPGTKCCNTSGISGGCDCTQGNNQGWCWK*
>GLAREA_09915m.01
MYLWKTSGFAVAMNLTCLSSSAGASSNLRQARASIAAGSTAGVIRFITT*
>GLAREA_04310m.01
MLYSLYIATCVFLIGFSTAKQLPLSKPGQAVKPVKNTPWIHVFYTPVLQPKGSSSCLDASGKIILTKTFASPCSSFSSADSPDGKASHIWNEKLEPCGFEDKVFKCGKGVENANFTYEGDYYVPILLVDRSKGPYDQNLRSKQNFTTIANWRPDPIVLGDEGDYVALWWGNY*
>GLAREA_04458m.01
MSFAQLSFIPVIVLSHLLPTAKTHGKQQLLQIKVLSEENTILGRLFLPVLSPMREVNDNEAIDESTSSDDENASASSASTSSSASLLEVPSLAANTGSTTKSLDFQNLATELSKLLSSSTKDNKAKKDPPKGLDGKPQVHSNKH*
>GLAREA_04590m.01
MHFNHISVYLAASLSLTEICLAAAISSSTAQSVIFSLSNTMNVQPTDVPSPTTTLQQPPAPTPSVLDTLTLTAFLNLISSMSPADLTSSDGTNEFFIKIRNCLSGNLQGIFVSNLPLIVSLSSQFASVTSAVPAVITSAVAVVESQASEVAGIVSEIPAKASSVVNVVESKVTAEIPKITSAVAEIPKIVVPVVTSVLGNVGENIGDLFGGLFGKRTLSAAKKCFGIALDSTVVFQVADCVVGLTVSGAVAEVSQIRSLVDEVGGVGFALSSPAVLSEVAKLGQKVEKCRGMVSGG*
>GLAREA_04681m.01
MLSTHLLLPLALLIPLATSQDDYTTSLNFKLITYLKTTTDLTPSINNYALNYNKKTTLALLTPRKRNKPETSYYINGTYFDSFHSIATLWTDDSKHAINIANETTRDAQGRRIVYFSKTGQKGWVETTPAGCADVIVSAECVVDGTIHPLATPAYCCRDVAVSHCSASGPVPPPT*
>GLAREA_04849m.01
MVQLTISSLGLAVGFLAAIINAQGYPQDRFSLEIIPRVTPTDPPTLANYNSSSPIYLGSNGGVTNSSKEYVCSLWPSVPYELGSELHCANENNALGIQSNVASQALHACIPQYASDKPVGCFSRGFKFNYITRLMEWPSFGSRFWLVETRDGAGELIGGQSLWATVKSGEESAPVAGAVPVSLRVYSIYKMPTGPHRATRY*
>GLAREA_04864m.01
MKLRPIIALSLTAAAGVVPGKPNPSSGEDSGQKPAEPVHRNAQQPVNVNAQHQQTHERLFGGAQGWVKQADGSQKWVGGTVRN*
>GLAREA_04895m.01
MQFPILTLLTLAIAGTSLAAPIPRASQGATPSPRANTRSPMQEAPYVPVVKRDESVNMFGNVAKRAVLGHAAAARGKVANYL*
>GLAREA_04952m.01
MLFRYVVLLATASVVLAHPISNAETRTADVNLALEQRSADKAADLSTLLEWHDQDKRAESSGKGTPPVPDRYSVCAADKRLENTKVSALLEWMNTRFN*
>GLAREA_02821m.01
MHSTTILASLFALAGLSTASPTPQAADDGSWTPNKYDTKLSTEPSTTTTEEVRSDSPTTIPFPPNSGALAGKKISIANFPFGYTFKDTNLTRTSISIQLDTPFVCSTKNGDNCSIGDLAIDICSNTGEISPAQYALIQCRTSTKAHPDMFVAFNSVTVQPFVVPGTGNTKTLEILECRVMPEGQNVIEKIEGVETIVPYGRGFCSGASPK*
>GLAREA_03305m.01
MRFSTVVLALAFGVEALARPAKATIEGQNDVVGVEPQAKVGAAIVTPVKLEAPTASPVASTAPALATPPSPPANASAPPPPPAAAPTPPAKASAPPPAALAAASPPPAPPVAPKAAGVEPPKAIAPPAPAAGNETIAVEAPKPAPPPAVAPPKAAPGNGTAVAEPAKAGKPAAVASPPPAVSPPAAPPAPPNGTAVVEPLKPAAPAVAPPKAAAIKPQGPGKEPAVVAPKAAAIAPPKPGQQSGVAPLKI*
>GLAREA_01188m.01
MRFSFVAIGLLMSISSAAALAVPEQADPSIDVAEYSSMGVAKDSNAVVAESTLEKRVLSAAEKKAAAKKAALAADKSQGKKTDKEDAGSATSEDEDGSSGKASSSGTSSEDEAAVVQKLAKAFGKTKATATETKEAKAILKAYTAKLALTPIVNNKKVDSKSAKDALKDKPEDAI*
>GLAREA_01752m.01
MKPTLLLPLVFTCPTLAQSLFSSITTLANLPQDLRGTYRKLARACDTRTELGAAAVTIQYGADESSPAAVYGLDECFPFTKDNKKARLVLFCRNLDCTFGIAEDLDCQSGFLDTVLHYRLNGGQALPNPAGVVGVALNAVKCGTRQF*
>GLAREA_01851m.01
MRLNVAMLFALATTTLVAAKPVDEPVKWNDRDMEALYKIGAVGCAVGAFICNKNGQVLGQDVFLGTAYCCAGMAAAVTASQGPRFKESIAAVGAKAKVGKDGIVAGGKYAVKCVKHVCKVVAKKATGGKRSIDGSTFQGEVHVPSEDGYIVARFVEVEEREYAEDDALLPQMDKSGKKHQE*
>GLAREA_02185m.01
MVAISSLIMTVAVFLSSSAVAAPNVEARQDPNPQIFSLSLYNDCTQTVEINPVGLTRTPTLNQQGCYDQTTPFGALFINAHVNGHPECRLITYTGLGCTGTAYGNFSQPIGTPPTAPTCRTTGPNRGYQVSSAGVSRSIRFIC*
>GLAREA_11414m.01
MQFTNLLFITIAVLGATAAAHPGHGGQREAAIHDSVSHEKRGSGSSGSDKKNKKKHGKSAGSCSADEDNLKNHSNENCSADSCNNDGDCDQGLGCTCQMGWCRD*
>GLAREA_11595m.01
MKVSTPPILTLLVFNSLVSAGAINRLWMREQPAPPAPQQPAGQPATPPDKFNGETQELQAQGLCRLYTDQNKAKTSSMDLCSANCNPNHSPNQPGAPAPAATDFTVNITCTPSEMIPGDKAPKPDPENVMYTTGVCSCEVPAVEYLKNIFDGLQLPQIAKSICEPWFKEVSTIFDAETKKMTQKGPSTDKLPEIGGNTTVALRIAVQGANTLQAKGGSPTDFADYYKEACAEKATPEAVAMAEKAYESLIIVDDKLEVAKVLPCKDGKPECWNYDRCKAK*
>GLAREA_11602m.01
MQITSFIVAALAGTAVAQFTRDGNISKDKISRAGRPTGHPVGTGMSGFPSAPTSMGGARPFPTGNSEVAAEAKSRSKGRGRASGQRSGAAKPSNGARPAKSGRSKTGDASSPTSTPQFGNKAKLEGNSAFSKPTSFPTGIPRGAAPSGGPPAFGTGRPNGFDVKHSAVTIPLPDLTTLPSGTFPTNFTAPSGFDSGSFSAYRGGSDHQKPSGVPSDLPTTLATSTRSAL*
>GLAREA_11606m.01
MSPSTLKSSMVCILVMVSFFLSLSLSLINAKQPVVLLEIPPDVQDYFKQALVFQTHPGSTAAISQTFRDGSQASMLSRTSSETAELATFRDVLDVEFPFQPQVAATSNTLQWQNVADGVHIAMAHSNVSFDQASGGDGGEMQFGLWSSEWYKATRVLDGKIQCI*
>GLAREA_11654m.01
MASRIFTLLLLLTTFNSIAGWTLAAPKSQVHLQVSEPQTQHTQNDLDSTSATKLTPALTRELFEEIQHLRVDYEGYVKRYDRSMNLVVKKVNRVMERMGADGVLMNERGDVREVKKVVDGMVVKIAKDGVKENLALRLDVMRLLDLVDTVSDEMGILKGYMVDVKQKLGKLANLVENTE*
>GLAREA_11741m.01
MQPLSIILAVCLGLAVAAPVNSREALPDMVADVSVPDDLLRRDVVADVTVPVDLLKREEVIDVDIPSDLL*
>GLAREA_07975m.01
MYIRALLVLCVYLDFGVTHPSWHTPTIEQRQVPSAEPSPADYPDILDGKYQDPNGGPSFPPLEGVFPNTYIDPKCTNPEIKILKDAWEGAKLVAMAQNDSISGYDYNFAHSTWIGDNWNERSNHKTESRSSSITANIKQLARLFGGKIEPDELIVWRCSESSKPNIPCDLDHHHHFPAITKHHRGR*
>GLAREA_08201m.01
MEILTATKLLSLLMLSFTNVCQGDKFLPEMPTKGELNQICNKEGKREEAAPWVGIRAVYDSMEKTGRITIAGNSCADLGTERAFVGKVCNDNKYKIYPDRGYISSYILDGIHYCQANGVKPGIHSVTVEDTDHYYVTVFYNGP*
>GLAREA_08255m.01
MVWGLLAGAMSAGAALGVTVANEGQRQKERREDKRDAAIERTRVENQRSAERRETKVREESARNYRDYEGRRNGGGK*
>GLAREA_08273m.01
MQFTPIVIAFMALNFGSVFAAPVATPAEASTDTVFEPQNICPEGMFSTSVDVNGVVRRGCSAKRAEFEPQNICPEGMFSTSVDVEGACPTVDALLREPNSSLKTSAQKACSAPQSTLTASPVAVALRRELNSNLKTSAQKACSAPQSMSTASPVVAALPRSRSSAL*
>GLAREA_08474m.01
MLFKFSLLLFSAVAFAATEITIPSDLSDGTWLVDLANPTPDFQFLGELSGNLTGDLLLEDTPEKRWSSGFQPPTDQEISCYKTWLPLHGFRHIRYWFKKKCDEGLVVATNKLWLVKVKDWAGYFCTDDRPYQCKTEQYNTMREVVEVNCGRRFGGQVHWPGMSVTFGKTFGRRVRCESGAD*
