# Supplementary material for: Kingdom-Wide Analysis of Fungal Small Secreted Proteins (SSPs) Reveals their Potential Role in Host Association
Source: Front Plant Sci. 2016 Feb 19;7:186. doi: 10.3389/fpls.2016.00186 (PMC4759460; doi:10.3389/fpls.2016.00186)
Supplement: Supplementary file 11 [file DataSheet1.ZIP › M.graminicola.SSSPs.fasta]

>fgenesh1_pg.C_chr_4000001
MKLSTIVAFLPFCTALAIPKGVNVALDHNLALVPRQASAAFDVAFEWFAEVEGELEGESITESAEVELTPSGGPMGRNSAVAVQAGDPTMKINTKLEGNFATRIFVHKLNQQTGFEGWAEALWNRLTRRFDEPFHMSPGLPPKIRGVTATSSSFKLIAPRVARVDFVDPSGAIRRFFAKRYDFSRSDYSFERS
>fgenesh1_pg.C_chr_12000001
MQIPIVGVILSSLGMVHAFTTYEIVFWSGTHCQGAESHRMTGNEATSCGKPAGVPNSFDAQSATVRLLKDCTVVFYTDNNQQCNFVGPGFQGTSLGPFQGPDGVAAHNGHSPWKGPTYGCADKDGGWCNASFSRTGIWTPEERLDSAPEEAGQRPSELITPFLRVAPKLPHAAATLAKPIPNI
>fgenesh1_pg.C_chr_11000003
MLAFKSTIILSLVTAALGVNVIRGTCVTHNTLYFEGGMKTDNLFGRCTVPYGQPPGVAENMCPWDNANCEFDVDAVTGLNSINAKCGIKDEMSESIFQAFFAGAQRYLLVMCLHAIQLRFSILIDAGGPRRPLRSRPRKNPLAAIHRGLISTTHLAKFETQPEAQELPMQRTNVEGARMVMLGNAASVELCSYQGKV
>estExt_fgenesh1_kg.C_chr_130001
MKAFAITNLAATAAVLMGLLSPMAAARCMRDEDISKGLTPDQACSAHVKTCGPSECPKCEHNTCVCLACTKSGGDAGGSLLFE
>fgenesh1_kg.C_chr_3000020
MPSFHFHLGPILMFFISPNPSATHHSLASPSSSNRPSGGSMSWLKLFAASASALSAGARGASARGVSAAAHFGLM
>fgenesh1_pg.C_chr_12000008
MRFFSVLTAVLPAGPVVDAAILPDLDSRSPLIHDINLPKRQTQRCGVAGTDRTNCRPLQTIASCNAARASTLCKQNTRCKSYAVTTASNGVQSCGLYAFTVSQDEHDDFETGDYNDETGYYDDETDYYNDEADYYYNSTGKQHKSADKHYYRATE
>estExt_fgenesh1_kg.C_chr_100006
MKLSTISIVLFLGLAIGAPNRFQGAGEDIASPLARRGFGCGECGECCRANEHWGPKDGGQTCGCIPN
>fgenesh1_pg.C_chr_6000009
MQFSEALLFLASALPAVVLAEVQGSLHVPPAVIEHGKRSLSPLHRRHYTFTPKPCTPGDDTPCIPKGVIPHTPKTCNIPVTNDDRFISTDAILRNGYPFCDPDFALCNCSVQGLSQDVIIEVCREIISRHDPSLHIVDGCLNGNDGYCDYAGASFADFSGTDVKDVPSVWDCVKGKYVGDYTPGSPPS
>estExt_fgenesh1_kg.C_chr_110020
MPHRSRTAAAALQATFWTSTPVATTTTAVRDPTVGVRFSCASIRPNAYWLERARSGFCSGDHQAPPVKSAPKSYRSAYRWSSVFEVMEVGRGFWTEVV
>estExt_fgenesh1_kg.C_chr_100007
MKNLFAILAMAAVGPAIVSAQSYDNCACTIDGTSVNYQTGVACSHWKGQTLRVGGDGPNKDDLYCYDPTCVDKPTFARYCTANGADGDPNCSGSSCYN
>estExt_fgenesh1_pg.C_chr_70031
MWSLPKIGLLAPAYVLVFPAYTAGACLDHWHGTDHPAKPFGHAAVKRHEAAMIQKRDIISYIRLALTLRLIAEGFQGACDNHFGLLARGDGSGGLDLTVGPTGNAGANWLDTTIVIDPDSASDDAPRRIGYLTHAQYNDADSVTAHYSADETQHYMEANGYPQNHEFFIEIQYSIEEQR
>fgenesh1_pg.C_chr_12000014
MKISILISTLVLTLCASAAPAAEPQTAVSCSGQYVCRRAKNLYVDPIGCLCPATHLATSVYVVLFAFSLRSLLPEQTVGFGWINHHAGGDSDGDRDSDVPASVASG
>fgenesh1_pg.C_chr_17000014
MTVPPLLLPSTLLPRLLLLLSPDLGVEIPSLLLLAHNDTWLVPRIIGLRDVVPVLVVVFSGSLSTHIAEPGSSEDWDSTKYDSTEYDSTEYDSNEPVHDLEKGYFEEYELALNDPDESSDPKKGDKFGQPHEADDFEADYSDPEEGDEDDRSSPMGFGMTDYGPEMYNVTELFDREGYFKRLNLDRLKDLAQTTQDSYKQDGAIDKSLVGNLLEAYTDHHLQEGYAEEDSGE
>fgenesh1_pg.C_chr_12000019
MHFTTTVLAAVLLSYHQTLGSALPAAPNPAASVLDEAIATAEAQASNVAAFIQGVSAGLKPTTQPAKPTQTPQPKPKPMCDYLFTSVHQYGGGSPYQAAIDRRIICFQINDAATGKTRYDKDLNWDNEYAFSVGRADHEGTHNMWARGAYEGLTDSWPACAVSFDGGEFVKGTGGQDTDIDSGIVSVTTPKCTARHEC
>estExt_fgenesh1_kg.C_chr_130012
MFSKHLFFAAMAFTSLVSEVVASDYQGGAWFCRPAPSIRELRRSYGSVVAQCPTLNAQDPDDQRTYCADACAEFCRECPTSNAKASAVGCFITTVEGGTKLTRCFCGGAYGSKNPPGCQ
>fgenesh1_pg.C_chr_13000022
MKFFTILSFLLPLCLALVLPRSITDGSDQAVAAIEATFEFVFENGGAGATEEAEVLVEPPPGVGRAGAAGYAPSGTSITGHKPMDGATKFFFRKYDEFTGFIGEGEFIYSEAEHRITEFHANSGRIERAGIVIKQLYPKLRLVAYKA
>estExt_fgenesh1_kg.C_chr_120020
MKSTQTLLGVLAAALTIGAVSARCPLVGTYCGAGGATCCLQMVCVYDRGRNRCHHNCEGNAGDWCPRGQKCYLGPHGEPLCQDCLRNRVPCTVDSDCCVGTCSGGRCQK
>fgenesh1_pg.C_chr_7000035
MKLIVFTITALLPGLSLVSGAKTWAKGKKGMCCKSTLDACHKLGYWGCAVSDRSYCVRETSGLHGPTAWCNESCLESENSEGVDARDAKDYITDGGAFEPTLSVHDKSRIQVARLVLADESYFYRRPRLDYPDDALRRSYTCRHKEQTYNLMRIRRLIFRISSILVPYTKLPSTNFDA
>estExt_fgenesh1_kg.C_chr_50013
MLAPTRYRASFLLLAFPFIFFILFYTHRESLLSVQELLHTKPSPNEPPAAHYDSAFIHESKLEGTRPDHSSLPVVNPVPILFDESRAPPPIYTAPVAPSASDSSPDPHTQPSNSLPHTTLSPSTPSPSPAFDSTSPPCLALSPLAQ
>fgenesh1_pg.C_chr_16000033
MWKQACFGLLCFLEVVFDLVLGLVVVELLQFAEVAVLRARDRVSIMFFSGNDLLYLLEMMPSLQDDARYNGSARCGTSSLATVVAGRHDLTWGGWLCGRRGHSRGQLGIIDAISPCPKFLVDRGIGVVIFAGTGHASLIERKTLILNSCRSLSLDDFQHGPNSFLVSTAGC
>estExt_fgenesh1_pm.C_chr_70030
MNIFQLSVLLSMAAAAALPDGDEPPYCPASCYAGAGDQPLRCTAFDCNVYVCAGLTCGYDGTYCNPRPDGSADCA
>estExt_fgenesh1_kg.C_chr_100048
MQFTTSLLMATAIFSAASVCARNTEAHWCSGTGESYAYWWTTCDNAYGGDLGEMQVGTDSYHVCCLDPAWVEAYRIICNRDGGKIQNGLNGLVKCNKQHRDPPPRKRFEGMSGSVE
>estExt_fgenesh1_pg.C_chr_20058
MKYSAILLASGLTAAYALPTAQPATDLAVEKRTLGLLHKVLGSLGQYGHGSIPSSYGGSKPSGYSPPSSYSHGSSPPSSYGVPSGYGSGGGSSHGVPSGYGSNGGSSHSSGCPGCNGGGLPPTNGPFLRSANLTIR
>fgenesh1_pg.C_chr_10000107
MQFFNYATTLLVALCAVAAQAQDCSCLCPGDLCACSVMLIEHRFQTTVSPPALVRDVSSLGLVLKFRCHSIPGSHSISAGNPSSSLPDVGRGENFLDCADKVAMAFIPPVVLLLIKTPVSVRFDLGRSGCLK
>estExt_fgenesh1_kg.C_chr_30040
MKLSTLLAATVMAFSTLTQAKPAPAGGEPGGWCEDCEQTCRTKNPTRDDYYCACANKYCSARCGKCTRPHA
>estExt_fgenesh1_pg.C_chr_110094
MKFFTTTALLAAMAITNTAAAPVVADDTVAVGNLVHRRTIVDPLAGSHDLVESKVKRQHDCDLDPAGCEGPDKLKVKRQHDCDLDPAGCLGPDKLKAKREAHDNDPSASDGLTEIKMKRAGGPHGCDPEDPGCEGPDKLKVKRVADDNDPSGQF
>fgenesh1_pg.C_chr_21000058
MTDACAGDSAGFLACLAVATSIVAGRVPCRTPSTLFWTSVAQACQLSEDDRRTSKLYRNLPLFHDQNETLGHARKRPRLEAPASTKPHTLKLKQAFLDCGQKTNELSERIDRVEAYATEVQHLRSCAALVTRGFSVSTRQTEERRQGLETDLASARDRLAKAPPTNQEFCQDTITSLQKELDNLPSAATPAPKFTHMKTWAETMAGHCESEIDSLRRTREIPLNSTRDIIPKANSWLIEVK
>estExt_fgenesh1_kg.C_chr_90039
MLSSLLSLLALSASLISAEESIPYKLKTESDSTFLYITPIDDCKYKVSATGYSGAGSKFHWTDTQNINNSTIVATDYGPNALLDVYAVRRPESLGMAQVFVRTNISEEERTFTQQISIADSQLRYGGYEGVPYVFFFCNTEVTDDFVDLPHTLFIRRSDICLPEGCWDTVLDLTSQGLRGNS
>fgenesh1_pg.C_chr_1000078
MSAALPTASFLLVSTSSFLLRPAYKHKPTFKSPRLQSKSDIDGFAFTVSTTKARRNVSLSATTTTTTPAAAAILLTNTDLISNLSTAANSTMCVILWTRCGRRWCENAGYFTSPVVLSGCALRQRGTPHDACPAHREVHEEGDCRACVERRELEHLRVRAAAAAALQRALDAQLGQ
>fgenesh1_pg.C_chr_1000082
MRSTLFICLVASLSWVASAEPGSPSKNVCNSRPYSDYTCLAHYAPAVNYCKQKYPSKVVCQTIKTVKTVTSTKPAQCGPTPAKYYARDANADADAELESRDNGDAWKWNQLKKKSQNELQTFCRCIGYPRTRYTVETHCKKDPHDDIEQEHNLKWAIDYLEDHYDKPVIHLLLHHHH
>fgenesh1_pg.C_chr_9000098
MLSTLTLLLATIASLTAAACTSSSASGACYTSTTTVLNPTCVPWTGICPLMLCATPTATATAIVPLVTPYTHPDWTVVRRGGIKQKSQFSSLLSPNVLFFRSSVIGLRHYHKKP
>fgenesh1_pg.C_chr_3000119
MAPIFTYAVAALAFAQSAYAVVYAARCKFGNPLVQNNRITRAVCDLTNEHTTKDGSWHYVEVDNECKYLAGDNPRDQPGWAVFVKYCPEQNAAADKSRARGEQTCGFVRTPVDDVSRRAESATTPVCEGD
>estExt_fgenesh1_kg.C_chr_110077
MILNKALLLSLTATCAVHGAALAMPQLQGLDSLVKPVTDTVETVKQIAGLPGTSTDGGKFGPKWINDVAKRDEPEPVHQAQAKPVDDGDRRRDAPQLESRQSNSRQKLAQMHGTYRQNTLAKLSDSGKCNKNN
>estExt_fgenesh1_kg.C_chr_50059
MQFSNVVLLCLSMACAVFAHGKCDVTRNKCNVSTGNEPIWIKCHDSPLDCVYQNDWCNPDPENSGWAFCSDQTS
>estExt_fgenesh1_kg.C_chr_90049
MRRRYTMVSLLSSVFRQPHCSLIGKQAGTGLLLRCQVHDIARGKQKVPAHSQRALDKGTGFNKDAVVVVSLPSLHYHSPLLS
>estExt_fgenesh1_kg.C_chr_30061
MHAFKLCAVFSMMAATAFAHKCKPNPPASGYCYYSPTDMRACHHYHECKTPNGACGYNNKGEMVCS
>fgenesh1_pg.C_chr_2000111
MSTTHIMRCVGSIIVFLAIRNVAAAPVAVDNSLHAREANALYNDPDDHGDGRWPPEEGSIKAREGKDVTKDPDNHGNRAYPAIEHIPKRDDKHCDVCSSACETSTW
>fgenesh1_pg.C_chr_1000115
MVSNTLTSALVVAVLFLGSTSAYEQKDGALGKLNGRHGIVQCICYTDASNTQVHYEDTKKSCENVPNGMQYPNDPDFIGECIFFSYEDRKTATYNFWPWCSSGYDQCCNTQYGETETGCGALGPKDHHPPPQWQNSGHHPPGVGQHPPRSDSKSPALVR
>estExt_fgenesh1_kg.C_chr_90062
MLVLTAAAAALYGFAALPVALANPLALPATNPQCAAKLCHCCSGSIPLYDEHHRLIGFKRFDNGFIHSRIYGCRCSVPNDDGTDNDGCAGRCIPE
>estExt_fgenesh1_kg.C_chr_60072
MKIFTLLSFLLPLCLALVVPKSNTDGSDYALILAPRQAGAVVEATIEATFEFVFEEAGGQGATEEAEVIITTEGNTGRNAAAAGYAPSGTSITGSKFEKFGTRFFFRKFDEFTGFEGSGNFLYDHASHKISEWGVDSAVIKRPGTTLRQIKGTRLSLTKVKTS
>fgenesh1_kg.C_chr_4000087
MQISQMSIVLLSIASTALAGAATCDRTKGVFGFCHGEVNLPCANNSPCIADSGHNPPLPCNYDVYNRFQALCFNQS
>fgenesh1_pg.C_chr_9000144
MQFRTITIALISVLATMVTADSEPTKANDAHPRCLDEKGQPADDRVVICCSGHRIVGAYCERCPGRTSYAESKRRRREEEERAIGGDVREWIDVFDISQERNGLSRLRRFELEVEESEVEDTGE
>estExt_fgenesh1_kg.C_chr_130072
MHFVQLAMIFGFATSALAWKCDLPGDDWPYGRCYDETGQYTTAFQCLKDCPCPTTGDGCVPDQMTTSYTAWCTPPDYCQNRPPFQALGE
>estExt_fgenesh1_kg.C_chr_60076
MLPKQLFFAAMAFTSLVPEVVAYEYEGGDLWCYSTPPKNKRGIYGSKVVPCAPLNAQDPDDDRSFCSRQCAILCPKCPASSAGPLFVGCLVSTVPGNSHLTRCFCGGPVGKKNPPGCQ
>fgenesh1_pg.C_chr_12000163
MHLSAFLATVLGFQLIPTMVLAKDNPHQHCQCIYRDTGLVDERATALGCDDLDHANMHGGGASPNCAAEDFWGIRNDCWQCKCDQYVSNGRALGSNCWNADGGRINIHCGGVPNPDAC
>fgenesh1_pg.C_chr_5000149
MHFSHAILFLASALPAVVLADTTGSRIAVPIAAGPGNTKRSFSPLLRMLRRDDPQPASCTAPDDTPCLPKGVAPHTPHTCNIPLTNSPAYIGLDAVRRNGYPSCSSSNTCSCSAIGVPHDVLIEICREIISRQDPSLHVVDACASGPTGEDGHCDLAGPTYPDFSGTDVTVYNGWVCKNGKYVGEHTPSGPPS
>fgenesh1_pg.C_chr_12000181
MRFPEIVALTSALALVAAAPADLSPQTAGTIEPRVDASSGLTNSDKSSGKDLFARENMLGMSDEAAIAADEAAADAEAASAEDADDDWDGDSPHWDDPGKDNIDPFDHCVKGEVGCHQKDAWVGYVFGILPIMRALIKHKKDRLNLRRYDMSCFSGQKGDQISKTDYLEKHKFIYGMDDGHGNVSTQTYNAQSHCIEATGMKSFYIGDCSS
>estExt_fgenesh1_pg.C_chr_130200
MLSKITTTTLLMAAIAIGSPIDQLMEPVKRDSVAEGAKAQHLVSMLGNNECMFKPDSRDHNVFELVEDGDCIPITQRAVDECQSFYIQPFYVGRKDVKDKNGKKTSDATCELKYYYDDNWCETPSIQNFTQGYDLESAAYTEEGFCATNTAYRDDKKVEQAIKKANATTGIIETIKSVDFKCPQSYTIECRAYEKTDKEAKEATS
>fgenesh1_pg.C_chr_10000231
MKVAILITAFAATALATPTFGGWPWKQPSKGDAPSYGSPPPTYGNGDEHCPAAPTVTKYETKYETKYATKYETKTEYKTATVTKPCEPTNPPKYENPPKYNNPPSYNPPKGYSH
>fgenesh1_pg.C_chr_9000189
MQINLIFLTSLAALLLPGQVLADSCQLEQCPLTAQCTCTRPHKGPSQAGPSLWHGRCGQDRSSIPTGGVESQKKDGGGIAAEVLSVGRRSGRETETVGMGEG
>fgenesh1_pg.C_chr_8000170
MVKVTLLGLLFSAVALVEAMPKQSPPERSPNEQSVKMFSKRIYQSACHKSYKCDHQSDCAGPEKMDIVPDGCPKCYAKFLCGADGKTIPNTLQGYWCLGSDDDFCF
>fgenesh1_pg.C_chr_8000174
MLAFKMIIVLLKLAAAYPLEDHALGASLPVQGHGNRKEHCASHSSNPETASLGTPNLHERQKSLCQRQGRYQRSRGTQIITARRLTRIEHPESVIELAGQLDARDVSQWSA
>fgenesh1_pg.C_chr_7000186
MHVKPSVVLALLSTLPAPIHADSHNKCAAFVRGDSDDHITQHACIRARNWWAATHKLGCEDCLYYDEWCQSGGFGLDGDTWNWYARDVCYRSYPGDPGDKCGKHLEARCINY
>estExt_fgenesh1_kg.C_chr_110110
MHAFKVFAMLFFSSALAAPAPAPAPWFPGCTSTGASCTADNQCCGGPGVCYNDYDIELQTNFKCHDDAPA
>estExt_fgenesh1_kg.C_chr_110112
MKLLTTTLFITLISTTLAIVSPPCLDYHSPRPNHLQDPPYPPGTCKESDEELGPNYPYGVCDVEIAGSRKQAPGQIEAPCGKVTQNPHDELLRLACC
>estExt_fgenesh1_kg.C_chr_20101
MKTTQIFLMIAAAAGMAAALPKPIDAVVARAADAFNAIAALAHSNDNVVARAADANAADGDAVESFPSSQVEEADGADGIFC
>estExt_fgenesh1_pg.C_chr_70194
MASPLHLALLALIFATQADGRRGGGGGSGRSGGDGDGGGGGGGAGGGGDALIDYTKDCKAAQAAQTQDLYLMPGSYYSGPLTITHKVDFNSAAADTSCSNNDQQTKQYVYDAILAVGPVRDGNDTADVFWGLQAYPPVQPVPSDARNEFVRIRSARYGQEERERKGLRFYYPYLSGDESALAVPWNESSRQYWNMSLSPTTLSVPNGTVAVDSWNISATLIA
>fgenesh1_pg.C_chr_9000221
MKLSITGAIFGLGLLTPVVMGYLHVHYHVCARSESHQFYDQCDFKNAGAICVQLSHTAFPNLYTNAGSQATGITSVDELHCDTNYPNFPDEWHIAKWTDPRKSCTVKDVHGGPDVAGQLACVYD
>fgenesh1_pg.C_chr_2000210
MKITFFSTLAMLSAAVLAAPVQQRDKVTSKDDYEGCDKRYHGNGAIWCPPTPQPPTTQIRSEEPKVPNAPNTVNAPRDILDDHNGNPTREIQLVVHAHRIRQP
>fgenesh1_pg.C_chr_1000211
MLPPKVALLVLVYLLNAATAFNSYIGCNDTEIAALDSAIDGAMEFAKNITKTGNSLATLNPAATVVPDLSDDNVSALQGLLKEIPNLMLVCDEDSVMVQDKCSVGGFGPRANREVVPKFVWLAATMIGVCPAPTFTSIEVGGGQEAGKQIEGKEVGLAETSELEAKEMLLAIKEVRSYLGRVEEDRRRGTVMLG
>fgenesh1_kg.C_chr_13000128
MQILQISILFALVSAVSADWPSGWSCKVTDFYKNGVCQNGQGDGNACSTDFSCLLDDHPCDPSPNGYPSEDAKCN
>fgenesh1_pg.C_chr_2000223
MLFATLTLILTALAPFTAAQVKKGDKISAKDHHNYGNQKGTWYAWDKNHTFRPVPCKTTADCVKVAKSGVNRYKKCPFPLTKDKRLFDVDLNLKWGGTICEVPHKEKVHECTCGVDFDGSAAHVKNYCTEFVKTLGRG
>fgenesh1_pg.C_chr_3000215
MPKVPWMRRTWPGVWVLLGVASIASTVTVSAWVARMSSTSLSYTSRWTFETSTMALWSFTLIAAPYHQLSCFQSLTVWSTVAAECHSALAWYMSHAATQEHALRSSLSTHELDGPCRT
>fgenesh1_pg.C_chr_13000258
MHCKLPSLLILAAAFSAAASPLETDSILDTGAETFSGPLDPENTLEARVNRPAEVFPTPGRAICTKRFTYGWLNFQFVTWNVNIGVPYQANCPQVNKLKAKYSELGTTVSTGPKNGGKVTSISITQLPPPVTAKAKPGKVKPVVLEGLNNFLGRIYPGITFNCPDA
>fgenesh1_pg.C_chr_13000260
MHLSLHATMKTSALILAITALYSSGVLADHQEPLDASAYVCIRNNKVMGEDGCYKRNGVDRITHCHNAGNGHYHYSECRTICCVVASRSGEEFIDVTQHCTGVGGVLTSYNDLPGNKKYHCPLVNTCVPDNTGAPCP
>fgenesh1_pg.C_chr_9000236
MQPISIILLALSANLALASVLTPPGLEKRLGCIWTNCCGEGIKGRHCLGDYQECPKGTQWIVATPPAQQLIAKQTSRFASVAGGMAEEKTREVKVARRRAGSDVPLEEINCGRSGALMLKRGALYE
>estExt_fgenesh1_kg.C_chr_50122
MKPSQLLTAATMLSLPALSLAKYCAGCDYAACYYNGGCINLDPARGRANPGCSPQIIGATCHCDYSGADIHCCTSCPGT
>fgenesh1_kg.C_chr_2000125
MLLSMALTALAACDLPVCFGGAPDQPDRCTATDCQTYVCENDGGCGAGNNVCIPTGGGGAACA
>fgenesh1_kg.C_chr_13000145
MKLITLAAFVIGLIAPSVAAFNKPCVGNCPDTCRPSGHDGGYCNYHTGTCVCT
>estExt_fgenesh1_kg.C_chr_20140
MNFSLQLICLVATLFAGQTFGAVPLQPRANECGGGQFISRDHPDGFARLLTSR
>fgenesh1_pg.C_chr_13000286
MLNHHRFHALVVLGAVLQLPFAVMAEVPTCDPLPDHANYSGDHGLDKNGAWCPYDDSHFQKPLGVGCQRDSECQRGPNHRSIYPYTNGKDWMSINYDVILTQGTGICDTDHQGGTVCNAVIPPIDAHPGGPAQPAVAPGSDPKSTCREILSKGGDTGIGIANGCWIPYEGTRVLQCMLTCNNSPSCSPGDDPNEVHKYLDQFPAC
>fgenesh1_pg.C_chr_11000294
MLIVLLELLVDAVSVPAVGLTVASEDAAGLTADTGGPISDIEAAAVFELEAEGTRGSVEAVEEPRTITVVEPAIGPAVVGEGHAAYVAEFDPDQEAEGADASVLES
>fgenesh1_pg.C_chr_6000258
MLLHSALPVSVLAAIAGLVFASPNYGTGNQICTNAKKWDRAATPYCSSLLGIPVKTQYANEQQVPTVTTCKQPSIPSASPVKHKRNTPPQYKPQCFQPYSGKSLTSACKCLSIKTSTATIATTRYGQQSTVTTTKTASATVFAVPTGPLNLFALGTGNDDEGNVIVNGPNQYLQARQSGSQTIRQAVDFSAPQNESPLIRFADRTLIGVGAPITGLVAGIRDDVSPGTVAVVFDSLEEDNVIAACGITSAPDGTCPVVCGTSGRPFDTYLELWSLASAEEYVSEPIDTFAVSPLLS
>estExt_fgenesh1_kg.C_chr_80173
MLLMSFVLTLLSAYVLELMLPWVCCHVRRRRFCPPEIRSLWLCIGLRAAWSEHDFCNVHCCRSVQSHLQSSRCSRVSSGYGRNNGIAFSRRWPVVRAKSLRRSTCLGYVKYSGTHDVVAVVQKGHVNAHHAAASQ
>fgenesh1_pg.C_chr_12000329
MRIHTAFLFGFLIGFINHAFASPSPKDKPKDDGRHVNTKCGKHEPGCGHAVSKHNEMKLKMFDGLDCTGKQVGDDAHIEKYECYHFVERPREKLSVNFLLPLSKVQNHCDVIFYDGKNCHGKVIDFEMVADGWSDRTDYGVIVQSEHLRCAPKSA
>fgenesh1_kg.C_chr_6000189
MSILLALLAFCLFAATSAETCTTRDDCPGQEVCCVWLSPGAAAGGYVSYSLCAGVGGEC
>fgenesh1_pg.C_chr_12000346
MLLLHLGTVLVYALGTLGNSITLDERAAGKCAEKTETRFSARRCVQHCQIVHPSYIFKDLVVRDFDACIESCGKDRKCDVASYSRRTRKCYLKDSRALRSTRRSPLIDTILETNNFVDVCVLLCPDHKSLLFPLAAVHNFTNEIDQLSGEHKDHFAV
>estExt_fgenesh1_pm.C_chr_110210
MRFAHVATAIVSLAGLPLALAQKPGPATDACGPNFCKCCFYSSPSESYYGFYHTSGSTCYCKKATNGYDTTCKGKCP
>fgenesh1_pm.C_chr_8000211
MKLSINFICLMAATFFAGQVSAQCKPRGFCCGGDPAEVCGSCCSGLFCSGGSCIS
>fgenesh1_pg.C_chr_5000320
MQISKLAFILSMALATVADGPPPTFECSSTPGGNGVCHYDPTNQAQADCVDCSPDAGTGACVVNGQSFACTVRDMLETACRRWADDRLPSQYAGTAMEPSSSATVRSARGLAGLPSLATTYTSSTMPATGLHRAGVNMTTRHNFTIASERRRTPRAPRTVVLHDQFRHWGCRPMSKALVRMVSREAETG
>fgenesh1_kg.C_chr_12000202
MKLTILIAAFIGLIAPISACIEDHCNSYCQSSKQGVGGYCQTDGHCGCRFVDDGDKA
>fgenesh1_pg.C_chr_10000390
MHFKYLAATAFAVAVTAAPTAHQPGVAVEAKREAHNEGYGHNKNTWGSGGTWGDNANRPSNYGGRADGYKAKREAHNEDYGHQKQDWNHGKNNGQGWNHGKAQGYGQGQGHHGNGWKEKRDVDKRSAKPGWGGGGGGGGGGGGGGYGNDGYGDGNDGYGNDGYGNDGYGNDGHGNDNNEGDCWGDNCGDNGGWNDDYYNSNNSNGGWKKE
>estExt_fgenesh1_kg.C_chr_110224
MLWISGALLGCVTFLVLTAKGLPAQAQPPTTSIDRTISTPPSKRWDHTYFGVMFNRFADENCEMKSLDRFDKDDERNRL
>estExt_fgenesh1_pg.C_chr_110378
MVCIRAILVGLAAMPSLGFGAALPLPPDGCRDGPCPPVAADGSWKPVTSVNHAANSTATVAHSHPPSKTSGIIPTSTHHLNSSSTHTLAKRCPWPWCLDPFLILLNRYAGPNCGTSMETTEHDGVQGIFISTHDWDGDLADSECFGDQAFQSLAWQWQSEEFVSLDLFGQCRLHVFDDISCGGKPIYTVDWVNLPGAQTVCHPDVRVPGKQSVALRLECRATTEERAEWMQQPQDVTGPANCRRRVDDEERMKSKMILFPNAQTSPNVSGENNRKERPDTEND
>fgenesh1_pg.C_chr_10000395
MAPILAFSLYCLALLPTAFAENELYQASCQRKGKQDNGVTASICRQINKEQHFHNDWYWDLVNNECRFHNGDDPKQFGGAGWRRFTVLCQQFGLVPSNPTSCTMVDGGC
>estExt_fgenesh1_pg.C_chr_110381
MKLSTYLTALTLALAGTGTAQEFKVTFRPFKNGGCTDDLTDDKHPVNGPGIELVEGECRSWVKDRAFDSYLFKYAGEKRPMKGRVCDLILFGNEECEKDSALQMVEEVNIRHPRTHGLRVLLLSMLKPLFNQIDSLKKDDVCQNEDTGFKGRGMSVQIWCNDHK
>fgenesh1_pg.C_chr_2000366
MQLTTSILLATATLAALGHAEERQDLQNPKNTKLNCVGADPAHVRRICSNLQGDWTYSREAAVAALVRRGGGPTVRDGIWRDGVVQAAGCMHVFPVAHSPSRSCSIAGSRGATHTMRLFSSWVEPDEDNGKARFVIDAAFPKILLTAAFDEKWE
>fgenesh1_pg.C_chr_3000372
MQLSQLLIIASLFFDASLACGGFNVCGCFDEHNHMMCTEDLPSPLEETDCNDCLSSSAAIQMVTAEMCCYPTTFDARLHGSANGLDRALTAGGKGNQVFLFYVSARFGDGSRQAKTRVHLELLEAD
>fgenesh1_pg.C_chr_11000428
MKLHIIGTALGLLAPLAQGWVTHTHICANSNVIFYSAADCYNAGLLGICAIGKPTEADVACYDYPNYEYPAFPNEYHFHGWSDSGVECYVPGFDKKVGTGHIACVFEPDDARSVRNLARESSDGPSVASQT
>fgenesh1_pg.C_chr_4000420
MQIFKLSIILFMTSAAMAEFICEVMSEEHPEGRCIGRKGDRGIYDCGSTQTPGWASTEQTAVKGERARKSRRSPSFGCPISGDSAISNDGMKVEDSDGRQSTGTVRERLDADNPMLMTGR
>estExt_fgenesh1_pm.C_chr_20263
MKTLTILIAAISAATVSVAAKRCPPSNKFDWAPISYLNVNRGDFGDGGACINAQYNWDFDYQPDCIADIYLSQKGICCLPWKGGEEVHKYYVANCQALGGDPHDESPNVFPC
>estExt_fgenesh1_pm.C_chr_80305
MRVFGLTVPSFCALSALAYNHAPQSGDGTFKKWLALGDCNGRLNSYVSVMI
>fgenesh1_pg.C_chr_2000478
MLSLFRTLLLALAAATATLTTASPLPLPKQSSSIAPHSQSCTARAPGGIGGELLKYDVRIGRVYDQNKCKAARKALRKSQELGAFSSAVSCVGVDSDQLLALTRDNYSKDQVLALSITSGDSTRTIDVKNHPSLQAIRRLMRHARRATGIVSR
>estExt_fgenesh1_pg.C_chr_90481
MQRILSLAFLALCAGNVLAAPYTQEDQDSGTTTSKDCYVDQSGKEFCGQSLKSLKSQYQSQCADKVWTQQYPPSPEHQACIDLDKKIREKEALEHDRSQYQTQCADKVWTQQYPPSPEHQACIDLDKNIREKEALEHDRSQYQTQCADKVWTQQYPPSPEHQACIDLSKDIREKEALEHDKSQYQTQCADKVWTQQYPPSPEHQACIDLSKDIREKEALQHDRSQYQDQCADRVWPDIFPPVPAEQACIDLAKKIDEREGLERMKNQYQEQCADAYWGEGGGG
>fgenesh1_pg.C_chr_8000551
MPSIITALLTLALPLTTLALPSALGDASKAPTVIVAIEATWDHSGTPCNQSYAFDFNYPLNIKGLKDVQALYLEHTKGLKGKVVCKPHWTDKKGNSVVGLFLTKKTPSRLLDIAGGSEYQKASDLSLKCSDTRDI
>fgenesh1_pg.C_chr_2000499
MLLPLYLLPVLLTLTSARQTRCVCQIPEGSDDCRVDIDTTLDDVDCGEHWVKNACSGSTAPFVGVKCRISKGLLSSTVMRIIIAIVQRQTREGACPPRKKVE
>fgenesh1_pg.C_chr_5000498
MKRTGGFALAVLFATAVAAPIVRPIRFWNSNLLLTSSASAVHRSSSTCYCCSFGSQQMPTYRSGADSPPAADTEARIESNPPTRRPNSHGVEPLPPYEGGHTPADLAARDQVATNDGTKCPPSSQGYHGSVASGHNPTPHTRPCDHAGSGGGSPPDTAALEARKDNFDPYRKMEIKAKACLKIDAAPGGKYKKNIVTVEPRQLKTSERLRALEKKRPYPLQVPPVRA
>fgenesh1_pg.C_chr_5000522
MKLAALFVLAAAGAALADKAGYYCAGLTGAQFDGICALLHQQKIVGFFFISPAYGRDPTNTRRTPGARRLLLKISPRALQGALGLSHPVSVPRIFTLIPAIGPKLFVTSRNRECQVTRFDTTKHSLRIQKLRAIQRSLERNSSKPSNNSSNTYDKMVRLAQTVALLLAAIPTALAVDICQCNNDRYTYGACQLAIKATANPPKARRGLDRVPPGDDPIHPPHKDPPTTRNYPFWTYYWDRDDKKGYASIAPTIR
>fgenesh1_pg.C_chr_7000554
MFLPLAASVASAFTKTALLIIEIISFSLATTKLLCIIALLLLGPLIYLHRRNIIKATERRIESTILRRQQEGSKPLDLERLRILIRDQEIRDRDAGLEDSARIDRRAQGLGVGS
>fgenesh1_pg.C_chr_6000507
MQISQLATALAMVATALADGVSTSSLLRYPESITDNNGTQVCYPNTVNYPHVGGCRFSPEGTQVIPGVNYFPCRQDSPCKKMYARCHLDETDRKHAKCHRQTNYPPSDA
>fgenesh1_pg.C_chr_7000654
MKITLLLSILSASGALAVLVKDAGELGFEMPKQRRLQRRLQRTPMRGQWRREYQVAEDEHRHGLARDVADHFALLLFRAKTFAGITSAGSICEGLLQLHNEGEFPGGQGFYLVSDFGHKFLFRERQATDSATR
>fgenesh1_pg.C_chr_3000703
MNILLLASALLLALGVSAKDCRPVCEYIGHTFVDRTCLCVPGMISQLDWTERIVVAAGKRMAATGSLTAEFDERSGGDALRWRTAYSREMTDNGRFICKVLHRESAESAESDLLGQGIDERQL
>estExt_fgenesh1_pg.C_chr_30849
MKLSMAFIAVLAPLLQQVHADHWGCNDAGLEYPNGIADDRCGAPGKTAKFCVQISNAGTEHRPKCDGPFNVRRFWLGHWLYTRDGSYDYCRDNPAGAWACMGGVDDATGNA
>fgenesh1_pg.C_chr_2000854
MGPGTNSMELVSVTARGACHFRTRSSTNPRMKLHIFALLAVFSAVAIADDGGSNNNDRNCEVVGASCRFYGCCKDGACKPDRRGDDGICQLRCEYGGHACDGNILICQNRLQLRAHNELRRGELGP
>fgenesh1_pg.C_chr_3000875
MFAFACTVFASAAATISHAAARLAGGSQPLADALPEDQDAGIPEDSSFLSCSEPEYDDDASRPEHAVVQTDGRGYVPDGYVLRGTKEMAVRDDEVMEVMEAVEMGMEWVELAGVEEVRVEMAEVVQVQLARARVVEMGVTQVRAVKPKKLSWFPSAARLAVATSVEVQAGRGEMARRGTGVRAATTLTGPMIKPERSESSGLGVGVGRAEWRRW
>fgenesh1_pg.C_chr_3000930
MHFQTALLHLLGASFAAAYAVQPAGSSESIHVFSDYADMDVHALHVQTLFETLGGTFRFQTEDGRYTSISAIHLYKDASKYSGGGGNETNRFMQDVNDAFSLDDRSVGQIEARAPIQVNSRTCAKEGQHGDYAIAAAAQRNANAKFCHFLDTVTPSFWAVVGLTFSNVARGTRASPAQFACQGVCTL
>fgenesh1_pg.C_chr_1001063
MRGALNFALWIGSSYATYKCIYKDDLFPYGAHQSARQEAINAREYVTARHCGDFGENQGCCLDLQDQSYQPKYYQCRPHCIAPDARCAIFSDGTADCGCENAKHGSAC
>estExt_fgenesh1_kg.C_chr_10694
MKNTTLALVASLLVASGMCGFDVQTFKGMNDKAVSRHAVKRDGGHFLWNPDNTAYCTDGSQCIGWCGFMEDYLANTPNADGCGQNNLCYCQTTDPKATCEYMLGHPVVDSCTRGGSVLDLGSQYEGICVSACQPDDPREKEHGGNGMCNASTDPCLKA
>fgenesh1_pg.C_chr_1001151
MQFTSLFAIPALALFASAAPTSADNMAVEKRADNAGLASMLIDLTNQVKAPAAAMKATADSVPADASEEQKNTAAQSVVANINEINEAIKATNAQMSTMQKRSLEARQSTTGTTLADLPKDVLGQLNGNPIIFANLLLTLVRELDPAVTSVLRTLNLNATNVALQPLLKVQLPALVVGLGNLVNGLVIALAPLLVGLDGILAPLLAGLGL
>fgenesh1_pg.C_chr_1001154
MALSLLFALPLLKPFATADFTTPNICSPRTESSCEQIEVPHSAIPTHQLSMTGTGQCMTTSFDCKSFFADPGVQSSAANLCRVVVYEEPEVQGAVNAVSIKTKNSECISASGRSVRLDRTLQSDGSAAPRYVQSMCPNATSWDVSLKGALTMTSTISATGGPDAPSNRTTVIPATITAAEQPPKALLTFRGGILGDVYDQNPSFAALIALSAAFSRSYKDDASAAVYGAYIVMEDMIPL
>estExt_fgenesh1_kg.C_chr_10879
MKISVMLAILATITAPVLAAPQDLVQREEMALERYATAFKRIREEVATTQDLPKREVDKLAFKRMEEELGQSLSKRHFDGCDFCLATEGTGPVPGTTYSICCCQGCACYGGKHC
>fgenesh1_pg.C_chr_1001434
MRASTIFALIGSAIMVSGAAIPVEQKRDAVAYAVPSEQMDQLTKILGSIVGNGNGNKDNGIGNGNKDNGNGNGSGNKDNGNGNAIGNPGSGNKDNGNGNSIGNGFGKGAGAGAGSGNGNGNQAGNGNTFGNGNDLGSLDLGGILNGSGNVRPVINIILL
>fgenesh1_pm.C_chr_1000901
MKISTLLDSAFLACCACANPAPDPTAGTTAGKCVCLRLRMPTSEPRSRGIMWD
>fgenesh1_pg.C_chr_1001509
MLVLAASARIFILAFFIITTLGKQQTRKPRVICALKKDNICVNWAVYGVGKMSQSELTAVEDDCQQKCKDKGQACEAKVVSVDTWNYRCVPFCKREECREAFSGKVEL
>fgenesh1_pg.C_chr_1001679
MKLSTFLYVAAFFTGQALATPKPFAEAEAEAMPIYDPEPNTRCEVSKAPRHTAPVIKITHIEPAWSPTSAIRALCLSNLLSFSDSGGREVRLLSLATASFFAIQAVAVPSANIEIRGNNDASDAKQNGACNSRSLGR
>estExt_fgenesh1_kg.C_chr_11083
MQLSIILALPLLFSGALARPTTFNDAPSAVVNEQVIALELPTFEGGLSARPTLY
>estExt_fgenesh1_kg.C_chr_11096
MRYSFVSALPAVLSLLSFSTAYSLPPQRPQEVLAGQSYSCPGAQSVSLCCSRQVKTNGGVDDCEKSLHFVIRAADDHSYLTNSVRTCSGDQVSRGYDRPVCCRSHFQPALMGSVNHGMNCAEGSVDDNNIDWKYSLHQPGSTKQSTEDVPNLPLPVVPSGRGL
>fgenesh1_kg.C_chr_1001108
MHFSKLAVILVACVASSDAQFISCTLKTSNPNGVCRFASGPRGCSPGTKCAGEGHPCANSQGVIICNI
>fgenesh1_kg.C_chr_9000003
MQLFQLAFVLITASTALAQRFNCDSGLGYGAHGKCFCNPPQYCDSANPCVAGACEDRPDQQYAFCY
>estExt_fgenesh1_pg.C_chr_80337
MWPQLSALCCWSGACTGNLFPYHTDIMQRISAMATVRSLLDEHAPLMPRASCACTKVQHLRWPGGGTPNSILPMPPPIMPPISSDLPCSLLDDPARKFHLRGVRTQLESYFPKHKGVIITENWEEDSPWLRVRRFTTLGPDANPEASGSELEDEEHHQYLGYTVHTIPIEYAIDKGHIVQVRIFSASCTRRPPKASQERLQLFPL
