# Supplementary material for: Kingdom-Wide Analysis of Fungal Small Secreted Proteins (SSPs) Reveals their Potential Role in Host Association
Source: Front Plant Sci. 2016 Feb 19;7:186. doi: 10.3389/fpls.2016.00186 (PMC4759460; doi:10.3389/fpls.2016.00186)
Supplement: Supplementary file 11 [file DataSheet1.ZIP › S.nodorum.SSSPs.fasta]

>SNOG_16311
MALHMSVMACIPVCIWELLSATLACGADVCQSPRQLPRFDMHCIPRPLYQTQATDVPFAPPASRSSWHRFLFRFPELVFAPAQGLRTYMARPIEMHATIRKQFISSVWPGSHRCSSAGTGSKDRRS
>SNOG_16321
MVATAVVNTFLSSILVLKPAQNSLAASSANSLYTYRAASNFLDECMCLHDVTEFDTEIGGWLEGKVDASAPRVPEELNILMLRNLPCQIDSLLFKVARYAQCSEMRLVKTLKLVNAERQARAVSKFECQSSAAHTRSFFLPPSMILSAVFNSSENVRDYWSVTAGEHLGSFGEV
>SNOG_16191
MRNLLFLAWLALSTFVLLQPTSVAHATGTNSTPWATATPGLPGRQHHQDDSTAEMLKIKRKVPTIEVHKDTSKMDQVPIHHLKNTLVKAHELLAIIGMCRPIDAFLNEFVIPRDADARIWLIMLCVQLLTWPDKDAVVDLKAMIDLPAAEGDEG
>SNOG_16226
MARVSLAVVFVIIGVVNAMGVLAAVAVQEEGVAVLRAAYATTRHPVSPRMGRRRWVREDGSRRESRAISGSPKYKQLRQEVTNEFSSNAVISRDISGSPKYKQLRQEVINEFSSNAVISRDISGSPKYKQLRQEVIKEFSSNAAIIACGEVNQETFREARNTGRCESRAISGSPKYRQM
>SNOG_16236
MARFIAILVFILDSVISGQIVAVRLTFSKSVHCFGKPVYVELFMATKHLESVLSEQEGWPMSFSVKPARRGMGRTAGRTVDQRTAWVREGIVSGLARVRLPGWLAGCPCQRAPLVLQEGSPEKAREVLDPSQAAAKGQATAYLKRKVETSYRR
>SNOG_16085
MHPIVPLSLLLSAVSCAAISTSGGYNLNLTLEGSGNDQHWVLREENYPVVLTHDDLTTINSFPPIGDMQCDHRNSAPAADCRALIKAIAYRGTYSTKRVL
>SNOG_15962
MTLSPVLLFAGTVPRAPCKGNEGSVQLWVIDPSLWPELVVVDAKHFGTVVHGARRHA
>SNOG_15835
MAPKSVRGAVTAGMKFAIVLSLITGSSHTAILQTECTRSA
>SNOG_15898
MGLAELVLSLFQVDGGALAAVVWSEMKACSKSPLDTLVAPNQALLTNATNLQWAAYMQGNGRQSLQVGK
>SNOG_15950
MWSSPIATFSSLILIASVLATCLGMPQAASTSTAVPTASPIPWSTKIEAFETYVLEQPDQNASKGFGRGPFLRKTFDDGACLQIGLYDWDCNHEIPYKMRGIAKWLHDNISRDTDPIWDTYRYYVYGYYADPEDGWNFYGASRLSFGACGNRGPQSSCGVTYCVDQNGTTVGQPELVPEGQTPWMDPNDRNRLCPWLRHNKSAG
>SNOG_15701
MPMRTLLLLHHFVTFLWGYLSLEVDKGDKTNASLLRAFLAAVTNEMIALARAGALRATDLCVENADHASG
>SNOG_15663
MPSTVRPHVVLTVAALFVLHVARLGESTGQNFSHQLHCTTLAEYDRKKNVFIMANPKADGTFRHSAA
>SNOG_15304
MAHHNNYIMVFVMALFLVLQDAVVLSATIKPSPDQYKGKSSAETAGTDLRIMAALEASVGAGAATMASGAGPLSTPIQKWRPGYL
>SNOG_15324
MQIYSVLALFLGTAMSAAVERDVSPGNVLMERQALDCAVGLTGSAFCGACRDCRAFCGRRAARSEDTISPANVLMERQALDCAVGLTGGAFCGACRSIKLQPLPKRFMHVLCLTFASNLSKCTYHRDIAPNSSNDCENRAASAHNYPTAHPTPRPPIMVKPVVSAMNAWSWYALPTSP
>SNOG_15149
MHSAITQLAAFAFSTVMNTLSSPSYASIMEKWERKEIGNDEEVAMVSS
>SNOG_15046
MPFLALVLQMLLSPLTSSRLSMIDSEDYRRMHPSSLRMRLQAEHELKDDCAVIDGGAVQPYELVSKMQE
>SNOG_15052
MVFSNFILHQLALLAVIAPTTLGSSCTWARCECIDSGADAIVDTTYVDYTKCNGNVGTTSSSLSCITGGRPDGCIFNSDKFTVLGNTFNKNDYSHRRDNLADSVTCAFACA
>SNOG_15062
MWSATLLLIFAMQVAARGSDVWLGALPNCWQRCFANTEDGCSSSSCKARLSRMKGRADNTTGVCSTAESSESYLSKAVSCAVQKCDAEEFALELALGPLQLLCFGLGCPISKDVMDEAYAAASDTEPSAPNPTNNDNGQQWQYSAGCGTDSGRPIRHCHWFVLNFNDERASNNNKRDHISESIGRTFSARAQPIFTVDTDRSPSTDGYGKLEWGQR
>SNOG_15108
MLSFLHPLVLLAVAAPTVLSSRFEWHRCDCEIPGEGQQATVELMTTTFTQQDGKEASVSGNVECNTIGARPDGCALWLLLEHCVDTGICGVGQICYNQEVVQSDKFKVNGNEYKKNDYTNYDIDLEGTGACE
>SNOG_15110
MRPAHILLSLLPALFPPARALPAQDDAFRVDRLIRKAGVEDRCIDYACHSFTPAKMCSHDQREHMQYVCWDIMHGGTGGFGETDRLGKMLVDGVRREMRVLERWVRHTEL
>SNOG_15112
MKLTHHLAALLVCITPTLASTPRSIERPETSPYGYSPAALPEHFEMPHIDSRGEGASDVSLACDLFLSRGADVFVGMSKEECMAAMGGFVKEARKGKSQGEWMVDLENLVMSLEGREKRSKS
>SNOG_14865
MLILLLFTLIYPAAASYPACGRRARIDPISPNTADLLLEPAVQMDYAHCSSLCGLTAECGGYASTAKKQASDWCFVFRKGLSYEDIFGAGDEQWSLEDGVPVGFWEADCPKRIG
>SNOG_14877
MMKSSVFLSFILLTSTTLAQNGTNLFWPKLHFGLLECDNGLEGYGWPDPNHEGRVSWNLVGMFPNGNPRPTDLNRTYIYTLPQGGYPYHKYEGWNSSAFFWADPDQLKDYPRGWLDITIPASAKGMKTEIQAGTIGFEGVEFNCRRENTQLFMGGGVECRASNREFCAGYTYCQLRYLCRREKWPADKGCVGSQANFCYPSWDFPGSS
>SNOG_14498
MALWVASMATSPLPALSWNGHLGGLPALSYSAPVTSVMNRRDHNHTSHQDPTSLKQRLTNKITFAR
>SNOG_14559
MLWLPSSQPALALACLLPTCQPIATAHQNRGDLYSISTCLDEFTSEEVAPMRDAYIDLDAYEEAHFRQ
>SNOG_14402
MHLSTTFLAILSCTGAALAQNHWENKPSQNHWEHKPNQTWWEPKQKTTAAVVKGDTPPPQNPHWEHKPGQTWWGPKPNGTVKPHPHADASNHKRAVLEHENPWKHNKTGSGHGTVKHGWGHKPNGDTRTPPSTLGMDHHHTRREGLSTEINLLVAADMQRRSGVRVATLEHLKR
>SNOG_14135
MAGVEALLLLAVILQVGASPITISPVRGAVLCNQSGRLWCSGGSTRLRRGIAASSRLMLGRAGPAGALTEVARVMAHGRETEKSQIPAARLVDAKCRVDWRTLTALGNGVLRGCGEEGERPRDAGALRCCERDDSRGTTALQAASAGLPR
>SNOG_13965
MASLPCCLLPACLLTDPRSTVALQLRSQSPRLRTVRNGKFRQWSFAVGFICRPAEDRSRSE
>SNOG_14019
MEQSWLVACLLFLHVLTASLTQATASQPNAQPISTRSGRNSHKKRPTAMSFVEEQQVRLVARLRLVDPSHCRLRGVFDVEVWGYRNRTFDSKPRPLKATCHSLHCAGLLRETQGAPTYLCARLFPVVNDWVKAHYKCLYVRLQTQLCTPSGSDVVIAGTR
>SNOG_13507
MRRATLLAVMASALLAVFIQPAIASNSQQPTGTDGVLGSPLPEPSGHSECAADAHQRLYSLASFARPGHSCGFAGTSNAAQKLLKYLREGPCSMERIGSSERNLGTLNRSIDFMDV
>SNOG_13320
MHLPLTAALTAMSALRSALVDSIHPSSSTSISFLQPRQDAAAPPPPSTSIVIIISRVTVTSSAIPTSIVNPNPQPSETSNTLSSESATFTRSRPNSSTEPAEATDSKTKTDTQITSSASKEPSTTPSTPLRRGVNVCNCFGFGGSRRKYQDTPLPERPVEFQTGQVYDKPLPERPQMWYPMSGIGAAPRMDGGDGERGGASILRGTYVQIDVAVKTTTQPASSAFAVHRDTAL
>SNOG_13329
MSAVLTMQIVHALFPSLGNTSSQTNKADTIVPSIRVQPAEDLELRPLLRTLSHRRSSSRRSSNDATMLPRVGLALIGRRSITVADVISCGNTRDSSSEVNGKAIDQKLNELRYNFQLLGEAGTQSAKRGNKQFAVVFCTLENVHCRLFRTRD
>SNOG_13346
MRLLGFFSLLLPVACAYSTFPVISEVHLTTLIWIYEDHNLCEDGCNIAYKYFKGQMGEVAWFYKEVPGGSMLEALSGNPSGIGIAETWKKCPQANPDDDDRPVHLGNARATHPYRTPVQA
>SNOG_13433
MYITHILALTAFAFLSGAEPIPGDGVDCQKKPERCATPVASSVSTKQASSTVPLMSTTTYTTSFCSVTGSVALHHETSCLWGCETSTVTAAYTMDNKFAGRV
>SNOG_13455
MAEAFEYALLCLILTTCLDNSVSLREQCYQG
>SNOG_13456
MKSFIAIIALATAASAASLSNPLFQRAPAAVCNGHSGESCAQPNQRACEDNGGHSLICVEKSRGKFAWINADNCPDSNQHCDCADGFCKPN
>SNOG_13457
MKSIIALLALTCAASAASLSNPVFERAAAAICNAGRGDSCPQPNQRACENNGGHSMVCVEKSRGKYNWIYADNCPSSGQHCDCADGFCKPN
>SNOG_13463
MFALSCGFPLLLFAFLLFSSWAAVLQRAEGRINKHDVTMLPQTTPLRKQTWRSHGRPVVEADAIARVPQKRGRLVFRCTRTLYPNLIMSGSRVPADHDQVPATALDRLHLDLSTRLQSSQDSSRTSTSAH
>SNOG_13126
MKTLTFLLGLFALAMSTAITQASDATFPCSAADFLRLPPRDRSQPPPPPLPNCGACKDILRKCNDGRLPDEDLLNSLEWEVLRTMLVALLSIQHSGLVKEMMRWKGWSRRQLNEDL
>SNOG_12895
MAKSCLLITMAACVFPASSFLPLDSPTIRLPITTVEHNKEFLPTEVFDRQESAGVLYTPTPP
>SNOG_12911
MHLSTILSVAFAALALAHPNNVAKREAQVTEENPPLEARAPQITESPAALLDADGLEERAAQVTEDDPPKANGVAARAPEITEGPELVNVDELAARARTEEDPPITDA
>SNOG_12913
MHSSTILAMAFASLALGHPFEMIQRDPQINSGPDRPGFYAPGRVVERDPQASEVIRPGGEALAARDPQATRAGSALAARAESLSVKELQDWDFWKKN
>SNOG_12997
MRSTEILAIALGLFASAAYSAPTGTINGRGPQTDTQPAENAVNDAVNKLRPASTLKSRGPQLDARAPQDPISDAINRLRPASGRRSAQGPGAAFESIENALNPSSRKVRSPQAPGGRIEDDGNNNLIRPNPPSRRSAQGPGAAFESIENALNPSSRRSAQGPGAAFESIENALNPSGRQVRSPQRQGRVEDDGGNNNLPQANPPSRRSAQGPGAAFESIENALNPSGRRSAQGENGENENGIRPNVPQAQGPPSLKTRSPQTASNRNGPGQASSSDDDSS
>SNOG_12613
MHTVQPLGSSMRSFAELLAFFNCATMCMSAPVDTSAELRNGC
>SNOG_12724
MTSHTHFAALAAFLHDTQAQHQRMGAGQGTTWERSNVDD
>SNOG_12748
MMLYLIYLFLAMLALVVAKVHHPPPPPLPCGKSKTCEHCCGKHVACLQCKTDCDLPWCDEKNWGMQADTADASVPGTGSNITEALNNTAEDSHEG
>SNOG_12784
MIACAGLSTPTSFAAPSGATRRREAALDVEAEELARRKVAATCTCFLTPTATKTVTSTAVVTEGGAIPTTTTSTVAESACTSTSTVILPGARSCGVPVQSYTSGTGRVELQWPQALLMHCFVSRATTLEAQSLKDALKAAVFLKVVDELRHCQQVYPVGYFPSVRLSGLVGSALRSNDETENCKLKRTS
>SNOG_12034
MHRVSCTLLLMLLLRVVGLSSATHLSPIRFTTGPSLCKRKALLASVGQPRGPPHAAPPAAGFSALEHSSHFR
>SNOG_12214
MRRNQWCTAACSLVALLQSLAIDTPEAIHSRRRDPTARAVVPSALRRKPSRPTSATPVKRPLTRSRSSLPLIVRQPLTAAVQRLCPFAVSSPTRPRRRRTDTAARLGSPQRAHFPLVPGPVPDLRIRRQYADTWDRG
>SNOG_11645
MFLRLISLSSLQSAPCFLVPSVGTPQQGVPACSSTTTNGRIPTLSIHPPSGPISDSDAPLQ
>SNOG_11699
MLPLDSSFGLISLFLGQLQLLRTYGLSLTQVDVWDGRSVAGQEDAQISYSRRYAASSLGLDTKLSDMTNMHFDPYPCREVGRSVAVPHYFCSSVGWASDKLLPAHAS
>SNOG_11757
MFLFPCQSLLALCVSAFLRSIFVRTQVSPSTREMMPRRPHNLKFLRKTTRFSVTILCSRRSSPCDAKLGRRASTGSLYPTLNGSRSSGYRHFSLRRGPDLGLFHMDIKTVKLQRPWWMNPAMAISVPADG
>SNOG_11845
MKLTSIVLFFLTSIATTSLISHHVRPNDTNALLDFHNDYTELVHMHIDDLADAALSNMEILRVVQHCALSSGTLGLKDLGLPSCLVWSEQMFGMSSSIASGVGKMDGLDDLLDIMGEAIDLEKHTGEVMNAIEKVFGF
>SNOG_11899
MPVWAGLPQSKILCQALLLAGAGNGKTFDEGSAPYR
>SNOG_11558
MKFTTITTTLIALLTSTTLAKLESAEERCQFCAYLDARQCYKHSVEECRDFGRYRCWQKVAECGRKAKCIEEKGHAVCVA
>SNOG_11605
MPTQLRQTILLSLLLPLNPLFTNQTTTAAFPGRSSIQTASTSTTQRNDCESRMVKQINGVQKDDDVAALV
>SNOG_10854
MLFSNTLIACLAGSLAAAAPVTGWTFPVSGAGCNAGSTNCVISAGKTYAVSKTISIGFGLDAGLGDVVRRELAKPGAGASFSFGYSFSESHATSVTVSGMQTTYSCYNGELEAPVTQDFEVSYPYLNDRGDEEQAVPHLSAGWWGT
>SNOG_10866
MYSIALAFGQVVLILHYVWSVRLLESARDLSASWAQPHQGDVRKAIQRELHPEVFA
>SNOG_10903
MRTIILSLFALLVALIYTVAAELQHGSYVNFDSEVKLPRPFLNDLSSGTDTPPPSSPPTTSTADDADDTL
>SNOG_11042
MASASLVVTCGSSAITVTGSNSAFDFGNLRSDWRSERK
>SNOG_11047
MLKRWHNSPNWASTSVFLLIGYLDSGLCFPGFAKAPHLSNTSCVANPIAKTAQNLKALYKRTPPARLFFEHTIDLSVMAVESGITSVIDIAHDNQELQKKATELVWFQDDLK
>SNOG_11136
MHIPLPLLTLLLSALPTLAMDTNKWPFDIRWQTHGLHPCVHTCNAFGNGDKSQELACVTCWHYGKETIDESCKMCAFKCAKKREFRLNDEYCNNCLTMGANPAHW
>SNOG_11231
MDAFPLMRMIFIFGLPSWLYPSALKIPQARDSFAPQRGAQHGGANAGPDGLCAGGGRLSRLDRRDQLVMKTPLRRPGRSLN
>SNOG_11255
MCAGSELVSMMLSWLASLFPVRATPIAKPHLMRTGGFERCSACSKSALRADAFLILLPKKHPLQLLLSPVSMHVQRPRSAHDGRSLNYLVQMQPVQTTSISQSTGAYSRVPARSPLAKRKSFKLSVVGLGEDPPVGG
>SNOG_11266
MSEHLAPYKLLVTCVVSLATFSLVHRHTPTE
>SNOG_10524
MLTSSLISILSLFATPILAQTTTTATILTPNWCITATHPTITVINAASDLTTYSYSCSVDSSAASSASAAADAGRSKASAALASAGIHTRFPHDKRDDCYNWNGGWGGSWSACIPWEITQGPSIWAVHYTLTNIVALDQECSFGPGGVVEGPATCTASGRLDPGVWGNGDGVRTRTFNKDDVQRYWGRDVVEVTAGGN
>SNOG_10537
MKHFLALFFLAGLAVAEAQFSRPPKDRRDAEPQIATKPPQGRSCGLKSFLNKG
>SNOG_10579
MLNMFKHLFSGAMPAVGLAAYINTLHKQNRTRFNGFDQKLDSLHGLAERKIVMLQAVKDTKGTLNETTMEDTSLNDASERVQEQISNLLEFVHSCASADSDSNR
>SNOG_10587
MAGNLLTLGRLGAVHVVTAAQMMVVQGRPGMEIDCCGPSRQQKDGNRPSTDLAPSRRSSASAFTVLHPIPGAQNSVRTCFSLELGDSEVKAKMRGVVFGRK
>SNOG_10606
MSVISGICTLTTWCCLLTATAHGSQDAAVE
>SNOG_10795
MAKANALVFAPFLVIMTGIACDHVPLQSRGSYLRAQMASSALKHEVGVAQMFPMFPLASNPAPPSRISSINQRLPANSWNSYPSHEYPPSY
>SNOG_10799
MWNPSPLATFVTLSALCVSLVQPRVFPRQLVSSAQSSGTAPPLPTPSNKNLFTPDFYEFLKSGNISPEGNNPDPKPSAWIALGDSFAAGPVQATNCKMAQTACAGAKITPYNCKQMQTYQVQTVQMVKSRHLHLKLAPAMSQRTLRIDKTQTTN
>SNOG_10085
MYLACIAHALSILAAPLSTHIHVKNEIKLEISVDANGDDAHRRVRGDRAFATHRRSYKVVILMTIEQDADAHNLTSAQ
>SNOG_09511
MSHLVGREYAFAILLSILPGAFCHVTGKCRSSCEGACLPAAVIADDPLHGH
>SNOG_09672
MKAFFVLALAAFVAAGPLCTTSTSSSVAPVATPKPKTCNRICGDETLVCASGWYSVQRERVGKVLAGLAASKARVQMALSEQSLFWRSTEW
>SNOG_09738
MNLLTSLLALNLTLSAIVAADCHNGDRSCGSDWWIVECRDNKVENVDYCGKKSEQKAIRNSCPDANMP
>SNOG_09802
MVRCYSILQLVLWLVFFLPKECMKTPSSKVFRTQQASNIDRDFPIASLAKKLSDQHVRNSNMIIYADDTRCGKPRRYVCQT
>SNOG_09147
MACLAFAVLEIGLICICSGTWAKEMPESFQLNADAARIIVLARRTASWHALASF
>SNOG_09187
MSYALAASHSFILLITLTPSKALDITVLSTHLKSASSFSSRHAVPCVGITKPAGISGLRQLEILVDQALVLVGLVAAWGGVENRANLDPLPSSRTLSANDDCKRAHQTDSEGGCVTTEQPAAKYGARQSPTYNHALSSPM
>SNOG_09229
MKLFVAITLAFAALVAAAPENIAKEAVNERSPQRSTKRNI
>SNOG_09275
MSRYPYQMQAVTFFAILSVHFIPASESLMIQLKATLLHQSINSWSKFRAMDFCGTTRPRLVPIKKGSEYLFNDLRTTAHAEHPEGTSFSLPRYDSPLMSPMLIAEDEM
>SNOG_08696
MELLCLSVFFARLCLGNFIERHRYETFVRPYGATSPQFLNGRRENSAHTRKRFTTCWQSQAMLDAFVANRGWYRISIGPILMPAQPIQDLDFAPGPTTTAKVSCGTHCSATRSNTPTAAWTTNWGVAALRLDTFGD
>SNOG_08771
MSYPILQSLCALSLALLFCLLSCHDAIKMRYKARELTPQGPAKHLRH
>SNOG_08886
MLFKVPIFACLASLAVADFDMFWFAENVLDVGVGAERYSSIKFLNEPPNCKDFVNGAQMKPGFGGDVSDSKHGGIACDGCPVNKAWKEWTPSRVEVHDYNKQVFANGAWHFKKTMLLANVAFLRKDRR
>SNOG_08900
MKCTTATGCQLIVLVLAGFASASAIDHANRRRAPAYGTLAECLMKEVPGFDKNSMVSIQALRACKDNMQKREVMETEEAEEDAANYIIDGGKPNVKVA
>SNOG_08914
MKAIGYLSAAAALFSGIAAQLGVLCFPFASGSNRHYRTRTNPTERYREMESG
>SNOG_08082
MRFSILTLTSAVLSIARLSSGLSADPVFPLAICQDINDCERSCNNFPPDACGSVQECIDTCRFDRNTGRCCNPGDGC
>SNOG_08109
MFIRKLTPLLALFCLLTLATAQLVPTTSANGCVSGAVEYCNKQVWPPGSPDLHCMSVSDTPWSNEMALMRSKCYCLRKDLQQTWWTCFYQQAALCPKDQVTMREIWHQEWEVHRYQRRLYCLDDYKPSPPWHLINNNYMKMHYNMLRPYQYSYEFAQYRKRDTNATERRLAMV
>SNOG_08203
MQFLITILLALSATVLVSAKHHPNPKKPLCVATRAMDRPSVSSAPTTAGWSTLTSTVKCEME
>SNOG_08204
MHILNLTLFFAFVGAADANFQGCTPCRTVDARQCAGQGSEQRLEECVSDGTPYGGCWKKLQQCSCSKAGGAHCT
>SNOG_08206
MKLSDTVIVACVTLLPVALAADYSAGCSDKNMGESMCGGIGHRRLRRCYKGLWRNFQCPRGCTPIPFAQCSTYEFTWMVDPPVNLTVATNITVPADLTVANNSTELPVH
>SNOG_08210
MKLAFMVVLMVVLTLMIVAPVSADAIMARGGKKPKPKGEKPDEPKTDCKAGSKKCGSGDNAEEFWLYNCNSAGSWEQGTDCTNGCVGGPNDPHCW
>SNOG_08211
MKISQLLVGLAMLASPIFAAPTEAVSKDLSSPQCVSWMVRCRISRGILEDCVNNKWHDKIKCIKGCYADETRCN
>SNOG_08243
MCKKQSGTTALLDIILQFLLFVPPLSIAMRLLNALSIVPAPFCTLPPNMSKATDAAAKNVELALE
>SNOG_08260
MKLFMITLIIAMASTVSANDPKSKPEPDCTLKAQKCDGNLLVTCHKFVNKHIWVPERVCKECTGGDKEPVCYF
>SNOG_08264
MPAALEVSFMLAALKVGFILAASILCKSTFVADTVQGSFV
>SNOG_07697
MLPALGCTLLPALGCTCFPSKLLHSLAPDWSSVLGVALLQDCPQAQGPGLANCCRAVWSIRDTSSRARLVVAAERSFPDHAMMLVPRFTCHKVTLSYSSVTEGEVTLHLEELVHLSFNSLKTLR
>SNOG_07738
MQLTTLILTTLLALTSASAIPAESPKIPETKCSWSSKRDDCGKTYNGLGNCKSKCHTELYGYPKPGQCVTLSVWGKQECRCLPECKGEAGEKAVVY
>SNOG_07777
MILPSTAALLLGVLTSLAASTPLRESTALDQPYTNTTTLERRGKTTDPWHFCSNKNWSSFGERAFLAGLRLMGKTDDRQMRLDKEAREQIPDYYMGVRGMCENLWCGGNHSKGRGVVFYLCLHDTTPDGPYLSGDLAQKFHDGFYDCNGEREPQDDPDNKSLAFHVWEAGYDLHVEGGKECSSDSLLIEERCHVVLSRDRPLAALVRYKNSSKQAQLSKADCGTAVYRPERRVSIETGTVE
>SNOG_07085
MAFFTSTPSLFLSLGLRLTTASTSTQILPRHPLQNSNSLCYANTLRYHCSLALATTFLSNKTTSQPWQISTATTPSIRARA
>SNOG_07240
MLFFKLIAAIAATTAVFAAPTSNHTAIAAEAADCPKASRYACGQYMLRDGTRQDFVSQVYKCIPRDQFMCNIFKYEQFDPNHPNAPDRMIAAKVDPGCACTFYSYACDGAQYTETLVGWEGEPNKPEWSRPMHTDKFFVGWWCKEDY
>SNOG_07241
MQLLALLSLLPVVLSTPIALATCGAPNDSICAQFLFANGTVSQDIHINDGGCTDVLNSGSIAGIKVYDCWCGLWNAQDAGACNNGYDEDVAKIERFVTGLEEDWIDGDWNGTALVQ
>SNOG_07242
MRFPTISVLPFFLTLTFAKAAVTGDFEAATIFKGCDCTMYK
>SNOG_06139
MKPTVLLTTLFATLAAAAPVPPIDMVSNVCPQGETNTIVPPDGLSNAYPERDMPSSKQDRDLGGMCKKFCGVNPWMCKFCEPVKPAEA
>SNOG_06143
MAVAKLAAVLLGAVCLKAAAAFVAGVLLGEDANKSSLREDSYDH
>SNOG_06191
MIISYKKMKLQLPVLLATLAALAPTTLANDKQLCYITDDLDQRETWYTEAEPRCSAYWHPSLGLPSKIVECHSGKWHTREVCDKEHYCESEDLAFSWSVTYVGVLDAQGRPSCEGVLAEKFKNHQSLASWAKTATAFPTTKRFPTTMA
>SNOG_06201
MNPCHLTLALLLFILAPTHAMRNIINPKKSHAGEKCRKHDMSDCSWYREHRPQVWEVWSRDQMGE
>SNOG_06240
MLFFTSGVFLCAVQSSQLSFGGNEPEIPRYRLSNPSILDPHRPDTPACSAARGYRTRTPSIQTKNRISYRWNQQRALLHGGSPSSLTRCEQRGWQQPDTGARGIEARRGKEDYNIPGRSIPQWYSYRLFVKPMRKATGDTVSLSTTISRCPPPAASKGAYLKRKQRANLLIRKMIHYGIGRRMEVTRAGNQQGGSRASECGEAPRSNVKTDRRSRPVFGWMRTRALERTHRRPVSRATEEVDINGKVVHSGQIDSW
>SNOG_06246
MLLPALLYLLLARHVSARGPFFTPSSTDTETSWFLTPPPSARAHLGSTVNITWHSDRAEVRLLLHKRGYTGAQYIGENRWFAWTVSSDFGSDVKQPFALQALEPAGEGQDWWSPMFCLVEAETKTAASGGTLSLGASTAKSTSLGTAVCTSLRVQYTLAPEDDPGSRFDHEGLEMRRIAGLVAGVVLGSIAVVLCLALCLWRIRRRQPGGARASTAARGDEVIKTETRAELPAERSVLDVSNFDEFAARYS
>SNOG_20068
MIAVGGVSLWLGWVGKVLSRSHGRNRERVVRSAHGHASPDSKAKGTHPQSDRTAHPHIEPPSCNYSRCRSAPHIPTNRLRAYFRVPVCAHNCARWRSTPSASPQPRTTRLRASGIIAWHPQRIYDSYQGAKTRYWYGRRLHGSRKRATTSDDAPAHHHMNTSPRRLSLTRTTQ
>SNOG_06431
MFTALAVLCAAVLQCCTTQYIRRPRPRPPLAVDVCPPLAAPAAYDVPTTYLPLSPAPVCPGRPSSPQRAFPIRPSMPS
>SNOG_06614
MAAIIFVFIFSLKAGLQSHQESVLQPAHHPPHKLRLEVNYLPLPVLPILMAEEFATRAAFIHISEDLDALGEAGFCVGVKQEQVEGNLGEEVRGGKGGYDFLASCGS
>SNOG_06660
MPSWAACVVARCAPSFMLLRTAHAQRGRQAAGFAHHHSSDQGLFLCSLPLADFDESKTGSNAVWDIGCHVTSPQPPASSLQPPASSLQPPASSLQPPALSDAAGRTLAIYQPLCLTSCPQMQLLQTLLEH
>SNOG_05637
MRLATVAAFSIGIAVATPIDLGETRSFPREQPRDIVTHQGLEGRVKRLPNGVSPETAGSVSASEKLDSDSVQTSPIKRHNGVPNNILAGGIQPSTALLTAVPEIKKEAFPGLNFTEFINSLSLQGDGPSSISAAELEELSSEIGEAVKKTLQELEKTGRVSYYVVNPYCIIKSCKDPPGHPRARDISGMDANLVQVAGSSEGEGKRNSLQD
>SNOG_05792
MARFIALLVLFSSLDRKIWNIRLGDYPAIQAPVYDNREVWLKLGDLRFGTVQSVGMDREHVSSGLGDSQLWLSPKNMGGGIDNPQISGSGGKPAEWLKKSSYACSNVELALDAPFMFLSRLEADSMPAVDVV
>SNOG_05916
MLYKLPTLLLFVATFVTLALANKDSPDPCNGAPLCIKVPGGLIFDSDDMLDGGSDEVR
>SNOG_05999
MPWRLRSLTQAAITVLGQGLMAARCVVGGDSGLDYACDVLRPEIESSVEPFQCGLVSGARVLPKELSDVKR
>SNOG_04898
MDKIRGYLIGLVVVSFATGAIAICEPAIVGQPNHIPRQNAGVQSSAHAAEAEFMHAIEAVTYVDKIPATTAQTFNAWNLHVCTQQAIYGIPFDEFTFCMCNREFVRCNQVCQAQYEKAMLHWPPLDADWKTLTSSGPTLCIGNCNSEAIINHQYIANSTQQAS
>SNOG_05257
MTTGSAGSAACRCLLFGLPSSARLCEQLRALGQTLRWGASGIREAVHAPPGNWRHSPLELQQLACHRTANLRNSLPPTGTPVLTGACDYLNIVQMGHVQRNRMFRLHLIARATSRDIIAYLEGVWFQRRFRAPFRDIAPLHPKAVNYRRSFCGHMMNTPDRLG
>SNOG_05280
MSAPNARLPPCALAGFAHAAALSPSALGTTPRAPLPPLPNLASSWLLGHDVRARRFGAWLHYQELRAANRSVASTDWVLIYDPIDRIERLPEYTNLRANAFALAAVRSSQGLGP
>SNOG_05344
MTCGICVLAFYSLPRLHAVHKTLLVASSSSAKLYEDGYRSPYSLESSIRTTKLLHSVVKSPRAMHSDISTSHQA
>SNOG_05353
MEPWPLSGGVLMLAAAGRIAPARLKAACLPYWPRAFSKKLAHSPETRSPASLPLQRTPPLVAVRAMSQWQCTAAWDISPVAVGAASAQPSRQTPPTSRSSQGAVSPPCTLSALGRYSISVIRMPDPEGRHLFGRLLNQSPWPTSPIWPSTDQSAQHLWPAPRADNNDSSLCTSCCRLR
>SNOG_05392
MRFTILPVLALAASVLAAPAPISDCESLKSLAILPGGKLFCATNHPNSDAVEAPVDGTPKNNAKRFQEDNERIMRVLGGMPEQRQKAFCACYPAKPASD
>SNOG_05453
MYSDQFFVALMLVSPSIAQCVDRIGLQKACLSTND
>SNOG_04298
MNISTPTLICIIMLFLLAATIQANGREGCSPGILGCRHKGSRGIENTPGHVVVDEE
>SNOG_04299
MKLLLTVMIIAVALGVITEAKCPPHVSCPWPLKSCQGEGCSGSAQDKRFQFIYASEAAKVKTVEDTEE
>SNOG_20039
MKFLNTAIVVTALVFAMTVQAHCPPEVCNHLKKRTFPWHKNIVESFEANETEVAKIRCRGVYGESLPPDKSLCQLTESIRGERIQIYEACS
>SNOG_04308
MARRALLPLHLCSLTVSLTEEVARTFSVASPITAPNLNCISTRRPNASVRPTSCPRTLAWKPADGFEKLLSLPAAHIAQFVSSAKRQHMHECDASLPVIRRWS
>SNOG_04353
MLFQSQVLPVFLALAAVTHAAAVTKPDRLEKYAHAKEPCTPEEVGFCQTYVQTSTWYDYRDCRHFGAKQETTHGELGPMCVYDFGCPHYCNDGDTGYILAPRFVSVIGQARYDLLRVSTEQIDYSLLESN
>SNOG_04453
MKLSLVISALVASALAAPLIKTRSRDIDDVVGNLWHAKGDQKRSDSDEVIGNLWHAKDDSN
>SNOG_04492
MSRTYFFAPFKPFTLALPASTPASPLSPLDPIPYIPTYERVNKGTKFDVRATYPQNHMLSRPVEKTFVPPNVLGQRHHWYPQTPGEDKLEPPVFTPEPAVPMCACCTPEESKALLGQCVERVRGLVEVQGGVWIWGVICQVVEI
>SNOG_04699
MGAAPVMLGVMMIAAIFSFSPRSRPGHDPEYIASFDSCR
>SNOG_03420
MKFTIVIISAILSVAAALPGAHYASTIEKRWECETTPLCAFECTKQRDAFDSCACYEWTAKKQALDNCCQEHTT
>SNOG_03948
MASPRPPLPTPCLAIRRGLLLLVGPCVLGRVTCAGQATWAALEGLCALYAIGPLSRYRLPVVSMDIMRQWLQTRKSREEHSLREALATHIRTPLWSQDL
>SNOG_02727
MHLLSIAITFLLTLGVSARPVKDTTISPSGELHFTKDPVEPEFVPEDAALFFLWDSEEKSEKSDTSATTY
>SNOG_02860
MLAAGCWLLAAGGEAFGRRSLALFGLVWPVWFRFGRGLIARLAGADQHLGQARPPIEQGATIPAANHGRAAIAKHPPNCHSPVTLQTKACGSRDIFLLPCRPAPWLRGQKHALLAVAQPPLLDASFASACAAGPGCPGPRDVAATTTIAMARRCAIDPRTILAIAV
>SNOG_02914
MFILLTSFLFLFTTSAKNPNWDATVSMKAAAMGSVFRDCYLRTDEIDSLCITTVMTHTARQEACTVTVDCVGDRGLREGRDSSDGDADA
>SNOG_02974
MALRQAACSTSMLLAPLLRALFNLINAHFLTYTVYHCMDSTNTAKQADNVLLPPNSRDVCTTTYARAACFDAGYCNNTKEIWSFKKEQVLVICKSSRVLEVIYNRESIGSTARIGCTFIQHVQCHQKTPERPVRLLSDSSSRSDDFRSHLGDLHGDVMVRRAENGLLQEQQIVTDFPELALTTDLSIADHGPKAVQRRSDPAITIMSARARAAPQYHLQ
>SNOG_02978
MHFRPLLIIGAISYRCTAGPVEETSLMDLNGHVTPPMNITSIQNITTAGDIGRCSLNSLYCFKQIVKDFGYPIDQLIYQYCRDVGDKDPDCRTCATTGCCSSVRTTRAGIRTPARAFIIVVQ
>SNOG_03015
MLPAMLQAPKPSITLLSAALANASTLFSVAIPSINNSTLVGTSQAISSPSKSIPASQTPGPVGTCTSIEGKAMQTCFQWPQPGQPHPTASATTSTSQNATTSTAPGAQSYTASPPAATSHTSTTPPPSSLPLPPSSTPPAHSPPIPASTSTSSPKCPVPHLSHRSSSPLTVPISDNPSNTTLPASSPLPSAPAPADDCTLSIDSPLNLCSRGRNPRLGLERWRWVQE
>SNOG_03057
MKLFLVELKQKNAARIAKTLLLVALVAFFAITSVFAIRDLLAYTHADTIKNIDHGGEERGD
>SNOG_03114
MHFFKDLIILFNVLLIVSVTTAALTKLNVVDTAASPKVRAKSLCRICAAEVVTCTRCRENPKMCGACESCKDLGIGSRALGEEMDSVTVDKEG
>SNOG_03191
MVNFLLVCLAVLPSNPLTGSAHAGAAQHDQPPHRTPASHPLASPLHPSTHNIHENHPLASTILVQARHSTYQPAPSPLETRKATLPSPSEASRPKYNFSVRRNVYYGGELPR
>SNOG_03234
MKFSPVFIAFLGALVTQIDETRAFDVPNWWGWGPEDYQKVFYGDRVENCRRYMPPHVRRALCTPEALAQ
>SNOG_02040
MASFGMIFATLALVCFVPHCSNVAETATMKPPYLSCHTDFDGRGEDMSAQRQGESKANGNMRVVLSLLQYP
>SNOG_02352
MQLFGAFSLILPWASVPVGASVDVELQILDRTGHRRVVRKPKLPRFTLPFSQVSFRSFRLLGAPLMESQTPRPVALARDWSPSYADVYWYRRSGSMIRQPYDHCGNDQIIFAGY
>SNOG_02366
MSWLCCACAAANRGEPINARNSEPQTRCRYADYEEHYTPAPVAVRRTVRGRGVQGMTGRGGGGRGCRGVVNEGVGWEREYEKRVQRGKDEERCCVVM
>SNOG_02425
MASCRVSLSLSLSLSVSSYTSTHYIFKYIPLPFPPSPINPLLYPQDVSLYSSTTYTPGSYQQLPVHHQTAATLWQ
>SNOG_02485
MQLVAVVAFLAFSGLALANYRPVFGPEGILFSQPNIDSQLPGSVLPLIGYPTPPSASNSPASTKLSTRTPHDELISALRDENAAPRNILRAKNEVITVQVNELRALEDELAENNGLIVGLEGKLQAHISEPSQQNIYNFYGVMKMTTPQNVDIPLPPRP
>SNOG_01195
MNPPIFLLLSILPLSLATQPFVPVHGCEWVHELTPLTNFTYTHPLSPSQSNTTTPPSYIHWAAPAISVSCSNPNPSFIGFQNASAVACVSPGDEGRFLVSADGKNATVIFRVYVQCAADIFAFHYEAGFEMECVPAAATGDLGTVMAGKCEEDTEGGV
>SNOG_01250
MRSSILVQLAIALSLGHIAIALPLLVTREDEVVQIEATAESAPCPPNGKQRIWPLLFGFSDITKLLKRSELSTTETSTNAACSS
>SNOG_01454
MHFTVLAITSLLGLTLATPNTPSLLNKRDKFDKCSVFGSNCATQDQRFCDPDTGKISVCHAFGDDCWVRYTMDSCASKREAEPAPAIEKRDRFNKCSVFGSVCDVDRNEFCDSNTGKMSVCHQIGWGSGECWIRYTMDACPAKREATPEPEAVVEKREPVEKRDLFNKCSAFGADCAVDDNVFCKNGRKSICHQVGWGTEDCWIQYTAQAC
>SNOG_01530
MSLYTFAAVLLLCLTLAVWYAAGLKDQVKHLKGHVEHLHGKGKEDGKGEKKAQ
>SNOG_01673
MSITRTICTQFLGVLCWPCYAFAICVCPTYVEEDPESQKVKRDGFTKNGFGWGSPDAFGRTVTPINSTYPRSATSSNGG
>SNOG_01703
MLSQLTSPLSLSLLLLPLSSAAPLSSSERSLNFPPTPATNTCTAGTGTPGAFYMCPDANFGSSSKIPCQTQASLIWTGYRWRVRFLQRGKL
>SNOG_00125
MKFSLALLACLLAACASARHVDGGVACRTDADVGTLTCSPDYNQVIMCERGPMVPKRLEWRPFLNCEAIGRIDGVGFKCDWISHKCVHKPTQDDPAYFPY
>SNOG_00146
MVWVAYLCSSALAASIFHTLASAKQAGPAPLLRAELNVINAGMTEEGEVLAVEGETSRLVRHRLEEIRGQPPKLGSMDAAFRAVWPEAAAKFVSGLHMREVI
>SNOG_00481
MGAVVRAQLMVLVLVRGVVVWWCSSSSRQCNGRG
>SNOG_00529
MVELAVCIIVSLAHPASFSSPRLFRTVLQLEHMAGLQTLNTFKELETQFGSPPHPCHPLIRAGEPSLLAVTCRHPHIEQVTDYPFVFCHVSPHQQRHHDHNLLSEFGHWQTLRLVHDDDDDDRQEAAVPPPFDTD
>SNOG_00720
MAPSRLLLLCWFSGSSMLPDIGFLRDARGPRSGDARHKLGKLSSLERTGTTKTRCVVAKQMRDSYARLTKLR
>SNOG_00721
MAMRVCALHPGIWCGSTPMSSSADIISRSASPTGHGGYAGGA
>SNOG_00732
MSDAKYQQRNMKLYFLVVLLAAFIMPLAAVPVAVVLHRAFTVELGQNGVALGSSNNVLEETADAIRHGLRTACPDGTAQGCTNGVGTFAGLFEKEITVTVMSAKWGGNREVYDILMDAVALLAVNGVGPVTGRKCTDNTYCTTWDRFNVTFKDGLWHMNVALENKYNVYNTHDCYKGLQNAKNVLSDLQPRMEKASDDGDVYVDATCYDPNKKSG
>SNOG_00822
MKAFTILAALLTVVAATNPFAARADCSCDISKCPTSGPAHCVCVTGLLDSCYVAQTNAGIDCGKPVYPACGGSGGGKCGTDEICYVPDKNCDIHSGKCTGLCASDYCGGQWDKQCADDRWSCVYDDACLKNGGVDCDGHCVLN
>SNOG_00843
MDHMSTQLALPARFILAGGAISHRCCSMLAKSQFSDALSAFILSWRTSTVWFLGDWAKPCLASLVTTILLPMSYAQPSAAGHIVSDAQNGVPVDLERCTHTVPVHIHGDSPAKDSLARSVTPYWLECYATKGVAPSTDPLFQDSHHIPVTRIGPLLWPIYSRLSC
>SNOG_00846
MVATFLILFSALLATDSLRTYRLAVLFMGTLDIDDVL
>SNOG_01097
MLFTKLLLLVAAVATATPVATPAEDDPHGLNLTPAEKELMKDPSAWQLTENSIADRVQELSPRQTPEPFPIPTNRFEVGSGGGIRLFST
>SNOG_01102
MHFSMLLTLASMALALPSPSIAPSMQLYVSRFQARTSPSSNSTSFYVADSTESNIHYCTGSLGNPNTWQKCTCRKGSGEDMAFQFGEEMSRLGLRKGWMDGAG
