# Supplementary material for: Kingdom-Wide Analysis of Fungal Small Secreted Proteins (SSPs) Reveals their Potential Role in Host Association
Source: Front Plant Sci. 2016 Feb 19;7:186. doi: 10.3389/fpls.2016.00186 (PMC4759460; doi:10.3389/fpls.2016.00186)
Supplement: Supplementary file 11 [file DataSheet1.ZIP › B.adusta.SSSPs.fasta]

>CE5370_50
MQPILAPLATFGVVQLSPAQHQRSPYLGDTYTAYDSSGSTGSYLARHHGRRRRRLEAQVIVSPSRVSSHELELSRWCAFLRTFPITHGYFP
>CE10370_351
MDRSLVLTSHQLVLGATITAVTNSRRRTYSRADTSNIAAVSVRAQGRLQHSGQNRLRVAIITLLRHFLLNHS
>estExt_Genemark1.C_1_t20255
MKSSLALFLAAAVIPSAICAPLTPPWMRPVGFNPGIAHGSAYASAPMHQPWLDALWRRSLALPSVAALFDGKS
>fgenesh1_kg.1_#_939_#_Locus6860v1_medCvg1109.8s
MRSIGFVTLLVICVVVVISVQAAPLAPRSPSTIPLRIARSDAPATLEELVSGAFTFFNPSKTASAASGAPQYNAFLDVIRGNSVSSGGTFR
>CE18558_15
MSPCSVVATGANASPLAPNLIASFTSASACILDRHRRAAWCLQVPHGRATRLSRLFRASVDPSSF
>fgenesh1_kg.1_#_1021_#_Locus1705v5_medCvg31.3s
MLRNSDLGLILLSPYAPCATPTIHAILVSKPLRFCCRVIISLKLYIPCFGRNMFTVTHVFSLTRSPTTSINAIVPPNIPRNAGPPYYPSIGSDLSTIISRNVSLAVSDSCCFSDSDNGSADSASYAVST
>CE19814_131
MRGWIFDLLLAMLVAELSTLPRGQETLFVDRTLRRRLVVALSAIPPCDASCLPIKFCPLFASRLSRQHGPGLVARIGVSFVNPNADSFATIVPSPRILEAG
>estExt_fgenesh1_pm.C_1_t20453
MSRHASDYRLVSTFVSGALCQPYRDGCNSQLQRKHGTAYWAASEELYHRDEGVGIDHGKRAWDSERARCWIVQRWKTWAHLRTEICHSEVSEGYQGPSYVSVVVYNVERGRSRAFRQEDLEEIVTLFTPVTNSIVEGEWRIHDDGGVRGGC
>CE88033_11728
MKFSALHVLAVFFIGFAIATPVPYADGHEGHNHDRRHQFGALGAHEPISRCRRAGRRFLTE
>fgenesh1_pm.2_#_241
MRPTRGRLALAVLSLLLSCRSSIALACLFPRPSRPLRGADSARPSRVKTDPPALLLSPRQIRPLRRSLKTPPPAKVVAPGGI
>CE93798_2516
MKFSIALLTLASTLAFNVHAAPVKPDAASASALATATGLNSTVPSSTEVDTAFPDATGAATALPSATETDVSAASTDLGGAASTDIGASATLDTAAPSETSAGGAGTGCKHGQGKGPHGGKKGGEGEGAGAGQGCGCQAVTVTVTAGAGSATATDSSAASGSVALPSGTADATATGSAAASATESAGSAATATATAVGSESTVASGGSDSTDTASAAGSDVSATATADAGAATATGKSGSAESAASEGSNYA
>fgenesh1_pg.2_#_344
MQFFVAFVVLVASGFQVVGATPVSSASAVPATEVTISESVIVSATVAPITETAGVSVNETTFSTTAAVQVPATQNAGATEVAITKSTIGSSAGELFVAATSPFPQLNLAQPVETITITVTANGCVPTDTVVADPLTAGELASSVIVTTWESATTSSGTLAASSWESAAASTSTLQPEESTAPTVV
>fgenesh1_kg.2_#_506_#_Locus12052v1_medCvg86.1s
MKFTVAALALLATLVQANPITTTAVAASSAVTVSSVSSVLACSAAASSAAPSTIVVTATGSAGATATAEPSQLVITIIIPTVTVTQFVGCNGTFPVPTGTASAIRSSAPSSAAVASSAAVASVPEASASPSLEEPTPSIPLEQPTAASSSSASD
>fgenesh1_pg.2_#_371
MFARIAAVIVLATSAVLVAAAPTAVDHTPTVTVRDVSGSDAAPSATTGPISGLLGGITSHLPPPLDGVSGALGGITGTLDGVAGGLLGGLTGGKGLPGGL
>fgenesh1_pg.2_#_376
MFARIAAVIVLATSAVLVAAAPTGVDHTPTVTVRDVSGSDAAPSATTGPISGLLGGITSHLPPPLDGVSGALGGITGTLDGVAGGLLGGLTGGKGLPGGL
>CE96039_81
MHCALQRNLLSACMGIAIWFGQMRVCYPKSLHLTHRPLFCQGLHHRFGRGPHSPTQAFSQAMYKAALIPDLEVHTQWVKRGLERTQYLL
>CE138980_78
MILRLAPSLAMVLVLLLSLTHSVRPPFHRLLASCNHGCEALFHSIRPISLCLASSALPSRLWPCRRATMTIRAVGLEDSASQRRSRRATGEHLSVLSFLRAWSPYCSFGGSVCAGRVYKLYIQEMCRL
>fgenesh1_kg.3_#_20_#_Locus9994v1_medCvg734.6s
STLFTVLISTSLCLSRHTIAADHLDERRDFGADAPQGAEYTSDGKLCVLQMKAKCAGNAVGGTRTSEKISSFLRDTRADPSTTTNTPPVGDTSISLQVLGDDDGPYTPVEPSDCSPTQKIEQTYQIPCNPNESPDYGLPTKAPKFTNAPEHGAVNATEPSETTAFKGASDDPTKKCSICQNIGSLPVKTIFTVPQQATESFIPIPVQSLRVQ
>fgenesh1_pm.3_#_31
MKRSIILATFGLYSVSLAAPVLEFRDTANDTVNRSSHGTTVIGFTAPVPTRATSTNVELYDLVTRSDPALASLTTYASTPSSVVIPHHGSSNHPSHNGITLTSERPSSTTKPSGPGTNPLSQDGSFRYRIPPEPDLGGAYNNGPLLNEFIEDERQNALNSGGTFRKRLVGITSRRRYKPPGL
>fgenesh1_kg.3_#_46_#_Locus12862v1_medCvg101.9s
MKQSFISVLLLGLSSVSLAAPVPSARGTTNAIVIRRSRLNTTTTATSLTAISPLNHAATVNITVAPPTGGVHGNASQHEVINSSKGLPFHAELEAVAYNGAPLINGVLRWGINSANTLGGVFHRSSADPLVQDPL
>gm1.1988_g
MAAFRLVALFLAVVAGVQAMPTPAAVSPRSLGLSESRAPPGLEMHEALAQREPYLNQRFRRLSLFGNIPTSDQSVGAAFAGAPHMDPTVENLRNTCFFWQALNQPQPEPSSIVDTRPSLDFSGFSNVRNVLTLVPPGDDIISDVGSITELKVTDGVVAGKKTCS
>fgenesh1_pg.3_#_35
MVYSFVLITLLGLGTLAAPVLDGGSQTHSPSPTATSVASHNAIEVPVEVPEIDPILEVLAFFSGQSETQRANGGIVSTLHARLGADPNLNLAFVPTRRDPLPLSSPMMGAPSISQDIRKYFRKSNDTTPVVAPVNAQEHGGAPSVDPVIEGLRDGKTIFRRLANGAFVGHHQDATAQGMSNDHELDSRNFGGQAIPVGENDVELRKLLWST
>CE140016_315
MNYSLIFVVVFGDFSVVLAAPIHDFEGVGCSSRANNRGFSSAVATYLSDGHAGAVSTIADGAELVDKFWRSDRLNGQIARGAPESRDTSLEARAIAGASTATDDFVGDDSRRDRHVSTSGLSAG
>CE140260_661
MSLLLCPLGPLPTHCLRMLSPEETLSMVVQIGRRRRFGTVDTKTRAPASAEGVRRNAPPRTAKIAGLSPCATLHCTWDPQTGVR
>fgenesh1_pm.3_#_214
MSHSRALIVGLGYSGGVTAHGHSWPSLASVDPDVKAIDAHLVAKGYGKKDIIRLTDGGGLAVSGGDILDSLKPLTSGLRDGDSIVIFSELRWMIVGPPLVLRLFRTWACRRHRSRSGFHCVPWSAASERPPRACAAHEGWTLAGQRHGGRTILPATNRDPGHDPDLQRSMQLRES
>fgenesh1_kg.3_#_445_#_Locus3699v1_medCvg29.9s
MQFTVLATLVAAAATVGAARLDARQASACVQPQFCSLAISTTVLGSPVALPAATTACCAGTTCGAPVPTTLSADGNTVEADIAA
>fgenesh1_kg.4_#_33_#_Locus2783v1_medCvg14.5s
MQPASTLLGRLVHACSPSAALWPSLPLFSAAQLLDLPAVTTACCAGTTCGAPVPTTLSADGNTVEADIAACA
>CE175069_106
MQPLHLCALCPHCGHAVVCASLALLFLQTVHFGSVPCFAGVMVTTDGRRQAQIRLRLSPTRGRGLKCTSSSPLRWCVRQKFHARSLLPGTAAVYVWILLWIRPWHTPATWDFPCGLCGGPCGTDAGPVLDALSPTSSRGHLHARRITPVQNDSGFVAEARPPVSAQSVRVALPSNRRRQYARRAQLAASVVVCPAPTRSRARLSRAFFTRVVLWAGSSENERMLKDGRGTEAVLGTSSPAYVATPVHPPSLPQSLIHLTITFRSQTGRLRHQRSKMTGGPSV
>fgenesh1_kg.4_#_163_#_Locus19060v1_medCvg8.7s
MLERARAPLSLSLASLASASALVEIVADSREELLYVFWSFGGRPRFFGVVSPSTLLDLPV
>estExt_Genemark1.C_4_t10285
MKAQLWVMLAVLLMLGRNSPRVLAVPTTHKAITRGGHTTHGTSNPTATGANGATHTTGTHGTATGTHTSTAAISSNTSITSASKPSGKFNRTPIIAGAAGGSVGFVAILLALLYFCRRKKSGAAGGGLANQPTAYVPLGNQSSTLPPNDDFKAKITDNGGFSQYNTATIPSSPMAPTYPTVYPGPGFRQY
>gm1.2873_g
MFPPSRIMRMLVLCALVALPSVAALGSDTHTHMCGLGDPNRPPGPGCSGSYALPIGLTLGIRERAPSVAVACNADHIAERR
>CE183350_118
MVRFLDTQLVFSFAPLPVFNSLMMFKLIFCFMALAVLVQASPLSWSAAHACTCGTNVYSASAVDSALTKGLATKKGISKFPLSALADQSKSFRCFLVVPCTRRAHDRGRIESSSTVPGPSAVVSHTQEHPL
>fgenesh1_kg.5_#_178_#_Locus1857v1_medCvg21.2s
MAHVQKQPASAVLVLLLSWVGRRRRTAAALGTQYGPNRAAPGGGPLAFSAPSSVITPEPTSNLFPHRPPWHARSFAGVCHLFGISRNLHEAC
>gm1.3535_g
MQFTVLATLVAAAVTVGAARLDARQASACVQPQFCSLAISTTVLGSPVALPAVTTACCAGTTLSADGNTVEANIAACA
>gm1.4085_g
MSTSSALVSIVSAIPCADRRLCTRSVLGASNVPQRTCIGDSRRICTRDRESTDLVTAANALLPVNGVKRARTQAFSRADNHDEEPLCEPLSNGGAFSCRAHPRLLGRAQTSHDMHIATIGYAQRRRHLETSTQGARDGTDGAANARHSRLRMQASVWRGVEIVQEKADGSKMDRARVVQTRADGVDDGQGVIWTKEEGGVDIEDENQGAPGRVPSNRPQGLMERAIVSLDGQVLRATAPPTA
>CE225497_35
MSRSNLACVLCCTPRPTLACPHRYNAMPRVPTRHWQGDVRSSFHNAPRIAGGLCYLADTSLKSTLHIPNIVKVLQSRSGTD
>fgenesh1_kg.7_#_15_#_Locus3699v1_medCvg29.9s
MQFTVLATLIGAARVDARQASACVQPQFCSLATSTTVLGSPVALPAVTTACGPGTTCGAPVPTTLSADGNTVEANIAACA
>fgenesh1_kg.7_#_122_#_Locus1105v3_medCvg23.3s
MQFTVLATLVGAARVDARQASACVQPQFCSLATLPLFSAAQLLCLPSPPPAARARPAAPPCPRRSLPTATPSRPTSLHAP
>fgenesh1_pg.7_#_123
MSDVPFLTGLVFPAAVLGAALCVSVRTDMWRDHSVPRSVRGSKGRQLRQDVMDTYHYHTKGGRTGAICEALMGWMGFNATLLGTAHDREIRGQAGKRGVTNEDRHDSLVAMNTDTISSTAIIQTTSSSATLAL
>CE238696_114
MQFTVLATLVAAAVTVGAARLDARQASACVQPQFCSLAISTTVLGSPVALPAVTTACCAGTTCGDPVPTTLSADGNTVEADIAACA
>fgenesh1_kg.7_#_486_#_Locus215v7_medCvg34.3s
MAALKTPLCSHPAWLLAALASVARPRVSYQNLPLVAPAVAHRCSLVTSSADYVDYVLVCASPS
>fgenesh1_pm.8_#_91
MSNYRGLASCLHLCISSFPPSSVLRTGQARVLQSLRAFLGLPLKSGRSAGTSVRSLVAEGLLVFSVNGYHPL
>CE244566_391
MADALAAALPGLLSAAAATPEYIDPLMVPSSLPSYAVSGTTSSPLDASSRASLPAYSPRLLLLPCAAHQLPQHLLNRQSVAVCHPRLCLLPHLSLRLSQDLLSPLLLLLRPHRQNLLLPGLRLLVVPGTLPSTSRSILSSPKHSSPSSVDNTIISALVPALRIKRSFFILFHCLTQLPYSLAHQSLLTLCGTYWLWATPALLLASFLSLLASYPASSQSIPSSLTTPAAPTRSYLRSQRSPTPALPNSLLTTRLHSTSPLTTKSSHRPRKSPEHLDLPVTRHHAGDVHLKHPKIV
>fgenesh1_kg.8_#_316_#_Locus18288v1_medCvg14.9s
MRFTCISFVLAAVAGFAVATVVECDAAPRLSLPPLSPTPAPAPRHLSVEDRREDRTITVTTFSAPQATEDYIPPPNTW
>CE258108_99
MASACTIVALGMRSPSQGLQRLDGALLQGGLVPVAVLYEISPNSHKSAVTETPYSSTPATNLDGSHTFLMVKTPRPPLHNHTSYNQDPSMQRSAAVLK
>CE23690_50
MPTQHQMTTGTILACLCLCKLCRREFHLSCTMNLFTRQHLVLFVWRATKYRRPPRPLNRFLTFLYQSHALLKRPAA
>CE24707_1915
MTLSFLAFAPQCTRCADAASDHGAPQEATPTARQDVTPHEQNGRSIRSSSLWAARPVNYWYLKTKRTSQEVCHESNSCHFSDEAERRRTRTGANWRSLRGHVLAYVLPVGFPSLEYKERSFQPTVDGHRSLRHHSRTGSIAECVFTVAGSQGFGACSSSTTANPSINSIWRRGTSN
>CE24843_159
MSSTHRPLTSSASALLPSSNASARYLGPMPIPTPWSPPLPADYLWYSTHAVTCYLQDTPPSPPATLPSPGRKRTSSPGFKRSD
>fgenesh1_pm.10_#_97
MRSSTIFILASAALAAPALAVPASHIFPVGTNVRTPEWYRTQAVARDVSDIDESGAAARNINWQQIASSVAGILPYVSHWLPTGEKSEDQQQQQQQPQRRELDAMYELVARSLHENYRRENDVVYELLARAVDDLESGAINWQDVADTAAGILPHLIPFLPDGTPKAPKPRSELHEFLARAMDELD
>fgenesh1_kg.10_#_173_#_Locus1231v2_medCvg36.4s
MVSRRVPTILPCVSSTLLPTCTSSRPVQPAFDTVLDVVLTPTTRPLSLSCASRTLSPYISDQPLNDVGDVCSRPLVDLDPLPS
>estExt_Genemark1.C_120019
MHSFSLFTTVFVIFALAISLSRAAPLPQSGLPGGFILDLDELTGGGAILIRDRVVKSVGEVVGQSAGTSGPVQDSRKDADESADGTEIWYLSRRTLVDDALKAAAPLTQAVGSELLPGVEATVQTVSPPAADVVAEAASTVEGAVDLIV
>CE38666_3893
MLARTILLLTIAVTAALARPIVDIDALSHNGLTSGSSPVKNAHSTDSGGVVGLHFASDNTAPWTYGNAGGDRDVYPTRVGTVKNSPIANLAAVPDEAAAVPVSVLDAATAVPESIAGASSTRVGGDNSEDNEESSTAEDKELFKRQGADTQALVDALLKAVQNLLDSVAGSPIPVNALSKRQGADTQGLVDALLNSVQDLLTALVGPGVTVGSGTGLNLRRQEGAGVVFKLARITKN
>CE38668_1107
MFARTALIAFTLIFTTALGAPAPGVDVPVSVSVPVVSGNTGGNSNDILSPLPIIGGLSRRQIDAIISIVGGDYGLERRQAGVPVGSVTGLVEGVIGDIEGILNGPV
>fgenesh1_kg.12_#_25_#_Locus3781v1_medCvg10.4s
MFASTLVVFTLVAAALCAPAPQIDIPVSVSVPVLSGNTGGNSYVPYPYASSGDTYASVILQ
>estExt_Genemark1.C_120030
MLSRVFVLFSIVALAAAASSSVAPTSSAAATSAAPSTSSTSRPHSARPNTEVSECKSIGAAPLCCKFPEGHPDGKVGTENCSPAPESGPDPSSPKLCDSTEQALCCSRGELNQGVGFSATCFYGDF
>CE38958_51
MTVFAPGQVKFPFAFFVVALFPCVSPAFRLRPPVLVSCLISPSVLPSAIISYVSPVRNPTIETPNLFFPIRFAAPQLEALRARISRRRLRLSLQAFQDLDHDGRLKTGPAAVS
>fgenesh1_kg.12_#_56_#_Locus4070v2_medCvg8.7s
MKATACVLRTLRASSCLSAVCAASMVQCKVPPSQLIKECGGHRVPCQEMSISQQHQCTGSLCASFVSDPMPHSLM
>gm1.6619_g
MNLIFSFSRLLAAVILFGALAGDNCHVAALALPIGTTSVTATGFFDWIPWPFTSIGPIIESGRFAIANAVSEKWDELEQYVVERIGFPKDIWEKTVAIGARLEELSHNLLEDATKQFEETKTQIDELKETVGEIVGATADLRVGIQDIASAMGQTVLESSNDPSGAYLRGVEKSNDCRRF
>CE42078_498
MGKSGLRAIFCLSSSALRYAMYWTQSGGDHRSLYLLVSVLTLIFLPCQEHPPQNIGTEAAFYRTVCSVEADDQDFLCCATPSHGHEATTPLRVRCQLESPGQLSHISEGLVSTPAGHVKTPPRLVCQICVGYARYSAFCSCMREKRHLGRCFDSGAKHSEDIHQ
>gm1.7090_g
MSSTSSLATIGFSLARTRAAPLAAAVGIIPKVDTLPSDELSEQQAHCDRIQSWLYALSERHAWNGQPTPPEEVLLRQRLDECRMTYYMLYHAYQRDFCGSKWDVVASPEGLQFREELKDLTDRLLALHHECLMAYTRFIGP
>CE50041_187
MSSLVLAAVGPLLSSTAAAIGIVPHVDPNAILTDISEGLLHIKQVLSDIARDARATSRMHYQFTLGLVDHRELCEQLLEMSAIYREIKSEFEEQFQSSQWMMLVSREGVNLHKQMQSLLDNVNIIRHRVDRLLPVEVY
>estExt_fgenesh1_pm.C_130270
MHATGLIVAIASAITAITANPLAARQICGPQDMVCGSTATFTFITNGQPSTFNPILDPCCPGLECVGPVRSIPDFTIPDVGGIDLIGTLKGPTCVEPVA
>fgenesh1_kg.14_#_75_#_Locus1844v1_medCvg313.5s
MKLSVISLAVIQALFLGATVARPTPPVISIEVRGYCNPYCGGWSEHKHDQGHEHEHEHEHKRDSVQR
>fgenesh1_kg.14_#_98_#_Locus3699v1_medCvg29.9s
MQFTVLATLVAAAVTVGAARLDARQASARVQPQFCSLAISTTVLGSPVALPAAT
>CE53808_73
MLVLAALAPFTFAAFKYVYRIVRGARLCDCVSLNMDIDEPVPDHLDSREKVDAAISDVLSQLKRPYTIRNSFSPINARLPPQILCNIFLYVQPRKHVSYEWTDGPS
>CE54117_465
MRKKMARSRHQHMALSVALVLLHREGGNSVAAAQRAAVTASEEDLRKVKAIEHVGCSPSDVGSRERWTLHKNSGRCGEGTAEVLNVQDVRRWSRQMRKMVQLSAFFLIVLSVMVSVKR
>fgenesh1_pm.15_#_2
MTTHTASPLQLGLLSPLSALTSRPILTCDPSLSHTSPARRCTSDSQHRFIAFVRWRSQTSLQSSTFLACLGASPSARSSFSTFVYPNALGKCHTNLASFRTLSSSHRATWDTFCSRFRPAGNRSIPSTLPGSTSAVTHQILSSPWAHSL
>fgenesh1_kg.15_#_109_#_Locus1600v3_medCvg84.7s
MIIRFAITLLCQLTVLPAASWSRNMTYSLESSRCSPNVTDARMVYTINHPTTRPEYPSLLQEARARQVFASASIVVATVDVSDAHQASSNVVVDIEGAWPLSCDLKLWPSPVDNPPVRCTSTPSGLLTIGYAQPCCEKSQSAKQSITGSSTSWKRAFVPAQDTARP
>fgenesh1_kg.16_#_44_#_Locus18885v1_medCvg18.6s
MPSFTTRGVVVCIIAAFALLAKASPAPNEVGAAVNVPHGVKRLDCELDTDKGASAAASVAGQVTHGSCNAKQ
>CE65830_54
MRRFRGLPPPVVLIMVAAPVMLAHLPYCASSMPAADRIMPETGLKSASPMTPWDADYVLEQREICPRPCR
>gm1.8327_g
MKFAIFATLAAIAFTVVGAATLEARKPESAAVCSSPPVCSLAGTITIQGVTADLPSMDSECCAGTTCSLVTPVNDLLDLSGLLGSVLAVLELVLSLGGLSGIPGLSTIISLIESLLSALPLGLTTGLTDGLVGNLVNSLGTVNAQATVCA
>CE76179_37736
MKFAIFATLAAIAFTVVGAATLEARKPESAAVCSSPPVCSLAGTITIQGVTADLPSMDSECCAGTTCSLVTPVNDLLDLSGLLGSVLSVLELVLSLGGLSGIPGLSTIISLIESLLSALPLGLTTGLTDGLVGNLVNSLGTVNAQATVCA
>gm1.8408_g
MHFKAYPFLLVAASYAVSAYTIPAVRVTKRADNATALSLVDFESRMGTTHGYLNALTAAVFNRNYQQIQAFYPCPVLGQDACDSTRSRVVTCGGNWQEKQACGQGKSCYATFTGNDTTQFPTPQCTSEATATVRLGQFQGVPLVATETDIPAMAMNTSSYPYMTFKEAAHNATNLTLQSVKYRDSSSTCNEAGLSTCIGSEMVKCSAQGANWEVEARCPDDSMCYTIPNVDPAAKPFVATTTRVCLKPADAQAAFARIWELQDIVPPSLNWTARPMFGS
>CE78783_478
MVTKFILMVRCLCSGHLISAALETFTARAQDVRIRRLGITNAKLEDVSLKFATFPDQAYYWKRLPERLRIHKPTGLLGSDVAGTEASNTRRSCVCVPTRLRPTNAHSAQLRARWHPAICVVDFEPAWRARRQLSQYVREHRAWRLYPDERLLSDRIPA
>estExt_Genemark1.C_190102
MSFALLTMSNAAFPIEVDQPVVNVAVPIEVEQPVADSVPPVEAAEVAMETDVEPTVKPNVGQQNLSRYLFPTVHPRSRYRFITFAGQPAGTWP
>fgenesh1_pg.19_#_97
MVALVPLHVAPTAVLVVNTLVLTIPPPPPSSLCLLAPQLLTVHVRRPIASRDCQPHTLPFSRTNPASPNVRRLWWQVNVKNRPGQPKTTESTLLRHRVLTNERHGGGVPRPSLWFVNPSIVCYTVHGVQLEACLFDDVTCFHAASASL
>gm1.8759_g
MARITFFTLALALVVGALIQGSVAAPPLKLTAPAHRPTALAAPTVARREPEPVLVTAVAAAYASAA
>fgenesh1_kg.20_#_111_#_Locus9424v1_medCvg209.6s
MTPASLRPLALLAFLYAVPFASSIAVTPTTSVVSDILPASADPADPGTTTCWTPDWSTPTVTPAPAETESLPPNPNDSGTDACWTITRTEATSIATYTVCA
>estExt_fgenesh1_pm.C_210055
MRVSRAFRRVQLTAFICPITASQTLRACRGSRLGVYGRITNSQPFQCRGRSRYIPRQPRYVYEKLMFACIKVKQASACAVSGFIRSGTPAAGGATYSQRIWREAVATTWNRCSFGYSCFTSLRS
>CE105018_768
MHGGILLPAGLAILGRCGCCAPGGRDAPGTKTTTVLTGRATQCLRGRGESRISTTTVLAKIRLPGSGYCLSSYSMQRRLLLCRAIRRRGGRYARSGQDAFERRHLVPTGTGPTMTTTQARIRLPGSHHLPRRRFEHGHNARADSTTRIRLPAGPFDPHRDVDRRRRGRRRCSSELFGLCFYEKPQTAKRGT
>CE106441_294
MPLLGILEFSWVLPGVFGLRFPEKRGDIASLAHFRKLTLTLEGTSLQCAQMMQHLEFPTTTQMRISCGAHAKSCRCSRRPLKRSCVGQRILLEPTRSYDASVVAGPSHFMAWSSSHSIKKIVDEPETMPSPLVSPKRLYLPLRASLSGGRADLVPQPWKCHGTAQARMGGSAAQAVQYT
>fgenesh1_pg.22_#_48
MHSSAIAYIVIALAVNAIAAPAPTIYRRDGGAGSDSTTGTSGTVTGGTITNSGAVVANGEDSGNAGNGGTTGSGVAQAGNGGSGTWGWIHGHAGGAGGSAQSGDSGPSGGGSVTTNSWSSWNTFGSGNAGSGGSSSTGSAQSGDGGSSGWGILGHGSSGAAGSAQSGDSGSSIGGSVTTTSEGMVGNYGGSGNAGNGGTSESGSATGGSGGSD
>fgenesh1_pm.22_#_54
MRSSVIAYILVALAVNALAAPAIYRRDGGAGSDSTTGSSGAVVGGTVTNSGAVVANGEDSGNAGTGGTTSSGAAQGGSGGSGAWGFFSG
>fgenesh1_kg.22_#_96_#_Locus17438v1_medCvg29.6s
MRITILSLVALLAGAQSVAAFCCEISPCARDVGRPHLRLREPDPSENACCCLSLAGDCSHCV
>CE112467_1859
MMRLYACALAVMLGQVLALKQQGTNAPLGLSYNRSRTPFGLPTPNLALYAQHLQSSVVRRRSQSSPVFVFRGPHRRHTAYPHRQYCPSIYAVFTCHTRGGGVSSCRMPRLWNDSQAIATTTSGSQASC
>fgenesh1_pm.23_#_88
MRSIILFTSALALVGIANANWMPGTIDPGFEPHAFDVVKDGGISGTVQLDSSPGTAHVGSGSGILLYVSNSMLFASISNTLPELCEQWHDIRRHG
>gm1.9500_g
MYPASLLTSVLALAGIAGANWLPGTINPGFEPHAFDVVENGVIIGTVQLDGSPGTAHAR
>fgenesh1_kg.24_#_162_#_Locus3699v1_medCvg29.9s
MQFTVLATLVAAAATVGAARFDDARQASACVQPRFCSLAISTTVLGSPVASALPAVTTACCAGTTCGAPVPTTLSADGNTVEADIAA
>fgenesh1_kg.28_#_100_#_Locus13811v1_medCvg28.1s
MNALCLLHLLRVFGGRDSTDNPMSFARARSYSIGHGRKVFTTPAVLAHPNVTSISLANPCMLPRRVSFHSRGSHNDANWFYAVHFTTTDTISGRSLKIISQKTRRAQTPFVWLLINVH
>estExt_Genemark1.C_280160
MHFSFVAIALTIAATAAPALAVPVRLLNFPQGPGLQAAPAVPHIAKGQPLDFNHLKYDAIHGKSRRASTSHFEGFAPVDTDATTVHRTPGIMPPWLLNKLNHGTPVAQSSARREVSPSVPGLPGRWSGLPKFRIGTVVRPTVQQNERRAASPIFTTTLSDGVDSYHNSPPLIGSDSSSRWRSPPFTRPRIGTTVLKNSGTAASGQNGYAPVANANQRRDFPVLGPVRPFKPVKGRPHIGTVIRPKDDAPVRRDDYAEFLMKRLLTDALEAL
>fgenesh1_kg.29_#_12_#_Locus1344v2_medCvg27.2s
MSRRLAAWAYLHLASSRASLYAFSSRLGSRHDAARLTTTIGKQWDAQKTVGYSPSTDKIRIALYGQNAGNASMCPHSNSCCARPIGAVDARRRRRLHSTLCEAPCAWQ
>gm1.10664_g
MRTFALLIFGFAAVAAPSLAAPAVFPQTENLFNGQGSVCQRLPAICAPMVARDVDDSAALGLRTKFQKFLPFWTRSHDSDNQQRDYFDFEARDYDDEEDSGAIIRPGPLFRTWTNSNGILHYKSNVLHDPSLHNGVALPKQRRTYDAASALLARAAEDDESGALINHKLPGLRWVPHVFGANHRRAFEDIVELLARAEYALR
>CE154087_1092
MCVIMTSLILHNAPFCSSALTEAQSSQITPNCVPQMVWRMHKARLVGCGWRAASSQITQGGCSASPETTAERKSPIDLPSPLGIWVNCARSQLVRYKRLIGSSSRGGSKISATRL
>fgenesh1_kg.33_#_25_#_Locus15629v1_medCvg10.6s
MREQQPLSGACAVFRACILSFTLLSRSPFVLICHSLHHHFLAQQAFHNRTRCVALGHVVEFMRIAVGEWHSRECYRLLWCNGRP
>fgenesh1_kg.33_#_32_#_Locus744v2_medCvg20.7s
MSIDPLAASIVVYHFFLPGAAHGGQVARYLFKLDSAPNLQEPALLDEYPGRPAFTRRHVLWTVETAQERYRQDCTPSSSSTAIKTPDERVLTSVDDGAQSWCGLRSQTPTSCHRLTLDTRQRSMFKHPTSVC
>estExt_Genemark1.C_330053
MFMPYVLLLALVASVQAAALRPVYARTKPGNALELDPTTVVPCNCGGDAYNYDAETIMGAYRQFSQTTLNAGPKGLQKLNPSNWFGKSGTGSSASEPWMNVELVQGYPFSQTTQTSCILEKRGIRFFPLPGPGGNTFGLYLPREQGQAAIHCGCGMEDPRGRSSSVDLSRRADQSIRATNSKTKLVRCPTPPGLS
>estExt_Genemark1.C_350041
MPSLLTVLIMATGSTIGLGLALVSNGLYVNSLMGALNAREKFRNADNVVFMQNLSALADNSESQRPHVETGPAANSRVVISVEKTEL
>fgenesh1_pm.35_#_70
MRLTNDVVTALMSLLPSTTVVSHGSTQTRIKVTFDRCELFIDVPNAVTVESFVSAPEPPSHEIKKRGPVYFVSQVYECDVSIQMSIFSKTESAYLVSESERNGGKTVTSDERNPLCEVVVVGAKTQPSGGGLAETDEEERPDGESV
>CE169376_160
MRGMLCIGLHLAAACYSLAPLRPRRHLRPRCSARLLASCCLTTLRATRYRQSHYGIAPPDIGYATWPI
>fgenesh1_kg.38_#_38_#_Locus20182v1_medCvg8.1s
MSPPWPLPCSPTTSLLIAFCLATRRPPPPPRFCTTHPRTVLPNQPDGRSFATLFCASRTAPAGPRIRMPASHAPVVPAVEEKPPA
>CE172849_120
MFRRIVMLSLLGNFALCRSLPASLLDLRFADGDFGLLVGDLDSPLPMRCGRSASRIYAIQRPAISILKRANVAQ
>fgenesh1_kg.42_#_15_#_Locus11244v1_medCvg218.1s
MSTASFQVVPLVAAPSARLSEAQHQDDSLTITDPVSLATRSDQDLAHFTSVYVLIPAAASSDALKALSTIELTRITSMVKLTFLLRFGVPGYEETRRGWACIIGILAGLKGFSPNSPVAVFVENAVPLAVLRASFSTDELNGLRRFLFGADKKLVTLVNAGTLSSVSFVLPPPATRYMLEEDEVRLKSLFPALRDYGMLLYP
>CE189360_42
MPESPALCGAFLSHSSPASSTPFSTAPPLSSLPSATRTAANTPWAADDAPVG
>fgenesh1_kg.44_#_8_#_Locus1105v3_medCvg23.3s
MQFTVLATVGAARLDARQASACVQPQFYSLAISATVLGSPVALPAVTTACCAGTTCGAPVLTALSADGNTVEADITACA
>fgenesh1_pm.45_#_3
MSKVLYLYYLTLATTRSLVSTSPALCDGLHFGISTYILTCPSASLSSGTPTSTFPKAATPQLPLTVSASCLLFRACSQLVTDNCPILPIPHVASFQLSTSPQSRPRQPHLAQ
>CE193325_177
MSRTVRTRSFRLPASDLCLALSSCRAFPHTSLYTGYRPWVLEGSRLLVVGVCGLRRCLGLLEAFYGAYPSTPAPAPSTLAIALDVARTALTVLLTLVPRSCLRASLPSYY
>CE193338_89
MTGRLVAAPSLFGAVLLVRHPWFVRVFLLGSTREGASFQLLGSHFEESALVLRPPSKHRETMSVDMRAVGASSAMPPSPFEIEW
>CE194246_26
MFALHGMRRRVFALVLTLGLVSPCCQTFAVSVTTPALHSSSDAESLGWINCGRQSISPRSGVMGMLINHSTGLPHSFFRLRRSSDRPHMA
>estExt_fgenesh1_pm.C_460024
MSFTSLMSSMLILSTSTARLVSPTFAPPLAVSSAPTLMGTKLPTPSKTSADAVLYRVAIPIMAALGSFVFLAALAITFIFRRSRTKSSLSPEASPQSCDSDSPRLLTTAPLPPDLQRHSADRDSEIQRVQPSTAEYARGPDTADGLASTDDGRSDGEMPFSLVEDEMPPQYAVERDRPAVVLEEHWQRRGRRVARDGGVLLDQGPGAEEMRRQISVRSVRTEFSVVQCHLQVPAPFLHYMGNTTDRSSDGMPRHNRW
>estExt_Genemark1.C_480013
MRSPAIIALAIAAAADLVVTSPIAASSEFSEVESSGAGSLINILAGLAIKDLENADNHRQRRDALELEDLLARAEDSNKGSTAENLERETSISNVGSIILSAWRSLRACSDSAELFERARRLTSTFGLGGLPNLQGPRGLKNPGPRDDSADVSNVHEGRCPPLTLAALPSPWGLAPRTLLLAMTPPAL
>fgenesh1_kg.48_#_29_#_Locus3564v1_medCvg20.3s
MRLNLIFVLFAATPSALCAPPLSLFGAPDGSEEALLGTAFAGAPPVPPAIRVAPRPIRFDIAG
>CE197208_82
MKLNIIFVLFSATLSAVCAPLPHSPASRSSSPIHALIARREESARTIDSRPRGEDGAIAGPIPTVTNLPRDGLSVRHEALGRGPHSLGPQFGTISRRVSELMPVLFSVVMGRSRRLSCMCREER
>fgenesh1_kg.48_#_35_#_Locus13382v1_medCvg48.1s
MRLNLAFILLAATLSVLCAPLPDSPTSRSGAPTSDDALGTHDRLIVGRKELARTALFMPRQADGDANFPVPFNNGGLIIDGNLLKQLRQGLERFRRDVSE
>CE197249_38
MRLDLFIILFAAALHALCAPLQSRTALLSASLPEVGPACQAVVPIAGEEDTDCILRRSYISATSPAYGGAPSVGGIPEHLRSTDLGPNGAFEV
>CE197268_1647
MRLNLLFVLFAAVSSALCALLLDSPASRSGAIISDIKHAPGTLELISEEDLAGVPLPFPKGLEAGINRGTDVNKRFALSYLGNTLSNGAFGGAPFTKGITQEIKNKFGSHEPFRFDVTE
>CE197294_35
MHRACALETSRQRRRFATSSFVLAVSSCATMLRGPCKFGTSAHRRGLGTVTIRRGLGSHATRVPCRSFANVTTSSTTPGLARALRDRPDYAPPPKPTGEEEPVYRWCVDRRVVGIIHTDVARCV
>estExt_fgenesh1_pg.C_480019
MRLDLFFVLFSTTFSAVLCAPLLASPASALTSERRFRLEASLVDELAQEIKDAECPGANDVPGILPILCPVPTGTAFSGAPLVGDILKQIIGGDTGSDGRFRRDTSE
>CE212030_268
MAARTPSLVLAGVKILLPAASCLRTSRAKGVWRGRPSAACWQERLGGAGGVLAEAGREGGGAGRGSAGSGCLVGGDARGGGKNDWNCSHGQLGLKGRAPVVWRPGGGRRGRKK
>fgenesh1_kg.51_#_18_#_Locus744v2_medCvg20.7s
MSIGPLAASILVYHFFLPGVGHDSQVARYLFKPDSAPNHEYPDRPALPMGHVLWTVETTRERYRQDCMLSSSSTAIKTPDERALTSVDDGAQSWCGLRSQTPTSCHRLTLDTRQRSMFKQLTSVC
>fgenesh1_kg.56_#_28_#_Locus1920v4_medCvg12.5s
MRGAVLVGGLAALVAGVRATAGFPPRLVPSKRASIERRAVARRDFVPRDTAVLREVIL
>fgenesh1_kg.56_#_40_#_Locus10106v1_medCvg34.8s
MISTCSISLALVLGAAAFEKVCDKTSSAILLCLRWGPSASSISLHYPGSLVSTATAKRYLSRSKHLERPTKCSICLRRRTILGLHRPSDLCLFAVYPMTPLYASLARLCPSPSGLLYGSTVGDPPRSLDISLYRYFDAVADVLVRLEDAIVYRATDDLSTREDRRWLDQAISLVARTFHRAARAPRFSNHGALPSSWRNIGLSQQPVRHNTLSHLTGGYSVQSKVIMPPHPQPTQPGATQRMHNTARDAPLLAYPRHAGRRRRLALWGNSLSRSGACGPVPARRV
>CE227449_6082
MSILTSAAIFCARPPTSASWSMLLDSWTPRTVDALLIGRAENPSSTLRKSLASGASSVPWVFEPWSTPKASSSSSAPWARDISSGLPVLGSSSAPRVLEFSSTPGASYASSAPRVLGSSLRAGASISSPTTRASMALSAPWVLESALTAGASDASSTPWALYASSARRVAESSSTAGAL
>fgenesh1_kg.62_#_13_#_Locus6013v1_medCvg1033.5s
MKVSSALFAALVLAATAIAAPAAVPAAVPDAEPGSPTYGSPHWKRVSSNHLNEVL
>fgenesh1_kg.63_#_26_#_Locus475v3_medCvg5.4s
MRASALSLLCAPFHAPGRRRLPLPIRCPLDQLRSHALLAFLALSRKRLSIRGTPHISSSDSGCTLVGSEVDQTLLGKLPYATALQYP
>gm1.12999_g
MHTAIKLLSLGFYVLAVAESAASCGPSYGTSSYSSTGELQLENKYRDVLARVDAYAQRVSEAMASLESLVDSIDKFQELNLEVETMGRALIVELQEPIVGHATATQ
>CE251791_75
MYSRMLVSSSVCLFPGCVSRPFRSQAPRCLADKLRFTSTVFIASQEVYAETLTWYEPTVSSRDMTTHSHPLITLFDCPPMRLSHLTY
>CE38301_114
MLLFVPLVSGSGGACTRDVDECQNQGLELLPHRHCGRDPDGFDVIKTTVKRQALPASEPPYTSFEGSTRTFIPVSIVGKLPTWNPRRYRCLLL
>gm1.13183_g
MNGRAACLCYVVCGLTAEVAEFGRSACGTICDNFDRSLFVSSFSLPSPHPSAGAFYGLCISQPLFGRSSSTPLTPSPSAGIAARWSGAAHTNYYALYTPPPSFLSLTRAQERPPSTSGLKPVDEARRRSTKPDNHAEA
>fgenesh1_kg.122_#_6_#_Locus88v1_medCvg168.5s
MAPFDPRPLCVFVVVVVVVFCVPPPTSNATAHTAQSMREPAPVESARRRRRSATQAASICPSATSPTSAHAHAFRRVLVRCSWPVKLCAHARGKLGISFARGRAGPY
>fgenesh1_kg.126_#_1_#_Locus4070v2_medCvg8.7s
TKATACVLRTLRSSSCLSAVCASSMVQCKVPPPRLIKECGGHRVPCQEMSISQQHQL
>gm1.13281_g
MSDGPAFLILVLVLLLHPVSSPPQHRRGRADRSTLPPTTTQPAIAAALACQILSTTTDFRRGSLTTTNRGQSARPRTRQTLIASAIAVEGRRAEKPVELKNLDPKIKKGLSPKACSTHPREECASNEILNSSLVCLMQPGASPLLPRFAMTTVFVQGF
>CE162032_541
MGQRGLCQTLCLFGAAPARTWICGYIRLGDATVSFSFRAFSPASLSRASSTPASSLSPSRFRSVAALCMLRRCRPVACPRTLGTRGPADGRLSTHGKHRWEQFERSRDVSRRRPVVETQDERRYRRAPATGGRVQAVHVQAVLIPVGAW
>gm1.13631_g
MNGRAACLCYVVCGLTAEVAEFGRSACGTICDNFDRSLFVSSFSLPSPHPSARAFYGLCISQPLFGRSSSTPLTPSPSAGIAARWSGAAHTNYYAPYTPPPSFLSLTCAQARPPSTSGLKPVDEARRRSTKPDNHAEA
>fgenesh1_kg.446_#_7_#_Locus687v1_medCvg105.4s
MAPFDPRPLCVFVVVVVVVFCVPPPTSNATAHTAQSMREPAPIESARRRRHSATQAASICPSAVRKPHQPGSPPVHLPRTPAFPCV
>gm1.13682_g
MERSKLLVVCLACYVHSGALARAIVNYPEREVDEDCYHDIVADQYCSAKSRRYLRTSSDLRFACKLVETVVTPDTPRSVALDINDSVLDLKATDEGSAVWSEKEVVEVRV
>fgenesh1_kg.438_#_8_#_Locus88v1_medCvg168.5s
MAPFDPRPLCVFVVVVVVVFCVPPPTSNATAHTAQSMREPAPIESARRRRRSATQAASICPTSPTLAHAHAFRRILVRCSWPVKLCARARGKLGISFARGRAGPY
