# Supplementary material for: Kingdom-Wide Analysis of Fungal Small Secreted Proteins (SSPs) Reveals their Potential Role in Host Association
Source: Front Plant Sci. 2016 Feb 19;7:186. doi: 10.3389/fpls.2016.00186 (PMC4759460; doi:10.3389/fpls.2016.00186)
Supplement: Supplementary file 11 [file DataSheet1.ZIP › Dacryopinax.sp.SSSPs.fasta]

>fgenesh1_kg.1_#_11_#_isotig07480
MARLAFFLALFVYAFTTLCSASPILGARENALLPRWPLAPEPKNGTIELHHNADTSSWYLLVALNPTNYTDTSGNKTINGTHNPLLTVTLFFNVSSKVNTGNVNETDYTVYSTPVAFEHHINDNLTSVSIFNAAPQFYPEGQEIFFDLALNGVPVPQVAGGPTSVNGTGFTADLNKPLNITGIFTIHF*
>fgenesh1_kg.1_#_56_#_isotig10230
MLSAGCLTCTLTEAGITAAEFDAACGAAASTLSGSTSTTATRATNTAGISTTSQRVSSGSSGSSTRSSTSTSGSSASSPSTTQSRAAAVGTKSSGALLAAVAVLVGIVMA*
>fgenesh1_kg.1_#_65_#_isotig09717
MLSGRSLSLSLSLSLSLFLLSLSLSRSLRPRSPSRSKPKPGATFPSTSLPSLPFPGGGVPNLPTSAAGNGGTGGKSSLSAV
>gm1.663_g
MLALLENLVGAFLTVCTSPILSLDEKSKQSLELDQKVKLSSPEAEQKRETLSDGWGDGEESRTPRIGMLSLTEWDWTDVPPSELILENRYFLMLER*
>fgenesh1_pg.2_#_200
MHASTTSILIAALASSSLAAPIFQDLEALNAPNLAARNVFYQLATRDTPSPAKQNEPQHSGRSVEEKDELDERDLEDFPEFDERDEDNYLDERASPFDLIRTAFAKARTYAKPNTSPSPQQRSLDDIDDDMDVYIDERDLDDFPEFDERDEDTSLDERGD*
>fgenesh1_kg.2_#_228_#_isotig06496
MQCFILALSQSMPTQSAGFSAIPLLPIGALLPSCCSPCIHLLYPSPVQAQRSVVSLIIPECGPSIGTALELCARVLVCMRLQPHGAERTTLVLVLARCSKLRAEPRSRVHGVLGNMVGGMVVGRSVQHQASYKKTRLWTALDCALAMSHRNTSFWSCISRSCKAGSCSSGIGVHWDDGIIVERRN*
>gm1.1758_g
MTRILAVILAACLGLHTVAVPVAAPVADIIVRVDSQINARCKAPSIWIELITSQLQRGSIRCRDTENIMVLASAY*
>fgenesh1_kg.4_#_76_#_isotig08033
MGKAACAGSLLSFRASAGGVAYVACLPAECSLARVINTACEGLRSAQLSPGNDDVWGYCQARQIAGGGESGLPRRGSGPGEVRTPWGPRFEFRSSLGRVNTILISVD*
>fgenesh1_kg.5_#_163_#_isotig07448
MIYPVVSVLVLSLSFQGVLGQVCRTSADCTRGDGNCVDIGPNGEGGCMYGECYAGFYEAGAYTCGVCPAGTTSDPNSGDPTSPPDAQCYLPCADGTKCFTPYSGTAACTGSPSTCVQTCNTAGYVVNEGNGPYAYCAAPPSSPSKRANQARAGRFQARTPW*
>estExt_Genemark1.C_5_t10322
MSSPGASHMTTVGTAPQFFVAFGGSIASPALASPPNVHLGSQATGLINLGIELANTRHQAAQAHLRHVDVYQNLVHANHISDGTVRGHEAVQMARDEVWEAQRVVQRSQRTLDYLLIMAHAVQTGSGVQTPAYSLQGSHSNSFNNNMVHVHQANQSKLPFDFFKFVQKTLNVPSCGKLFPGAFNSS*
>gm1.3195_g
MFLVLAAPLRACQCFASSARVTPRLAGLRLPGAENPPGNLNTSTAERPPNNRAITYQPQPSAISRPARRGEVAVTVHVRHCATSRSIQLGAGKMRESRPGRSRTGAVPVLGRR*
>fgenesh1_kg.6_#_38_#_isotig09844
MLALTAILAALIIVVSAAPHGPTRTVEKREPHPAVITLPTPGTEIWAPWDSDISSTPGYFQFPLIMVDGETMSTYARVALTNSSGTYPIGEEIHVYDSWTFEAIVASSLSVVAPGAYVLDVQEQDSSDDGWYTAVSTNVTVYSEMCGTDPTCCWSCCPICP*
>fgenesh1_kg.6_#_42_#_isotig10830
MATREGNLVLSFFMGPVLTALAWAPFVGNAGGEGVCVWGEEEPPKDPDPDPKKPLMY*
>gm1.3449_g
MLSLSPLFLLALLCSHPIRGHAHSTHSSFTHSHARRSLHTREGPTSASYAREERRDVLDGLGQVVGGLLGDLGKTVADLGEDVGNDLANIKRRLQSWEKRDLLGDLDQTVGDVLGGLGDTYEHGYQLGHVDSCFNNGYSVRYFEGHDVAYLFK*
>fgenesh1_kg.6_#_226_#_isotig03060
MRLFLLLAGTVLADQTLLPHLQAALSAPLDSIKSAISDAWCGGQPCPGYIALPGKPAAAEKGQSPEPARPVEAAWCGGQPCPGYLAVPPSSKFVQPGEPDKQLQEDSVPPKPETREEEHTL
>fgenesh1_kg.6_#_228_#_isotig09678
MEHEVLGMRLMLSCPVLSCLTHSTTPESTNTTPRHANRPRSVTSPSNSGSQVSNSKSNSKRKVEHPRQTRPAFK*
>gm1.3638_g
MLLVLVLVLVLVLAWARMAASGLAGWRVSGLAGWVDFRKGCASGWGVWYSSARALGHSSSGTQALGHSGTLALKHEHSSTRALRHSDTQARPSMLGLRHSGTKEHFRYQL*
>fgenesh1_kg.7_#_25_#_isotig06857
MDPLGKSSLCVFHLLCFGSLLVHLHRPPCILVHKTGSSEHQVLKCVLQAVEFFGGKVFPPANKRVFFRFLLDRKGGSRSRGGKPRRV
>estExt_fgenesh1_pg.C_70209
MPSFCKVAVVLGLLAPAFAAGAIEPRKQDYEIKPVHQTSFFPHEQEGRLGHHPINGHKHANHHHSLEHRIKKMERELESLRQTVFDMEHFFASFSHVVSVEGHKHGPTIITTNMVTSMLSCTTMSMKRRTNLITSTNINTAMQIAIS*
>gm1.4016_g
MCTLRSLPLALLALLPLVLASQSCTYDGPVPSFSDECMLGTNPMCINHQCMYEFCDQGSFAEVAFPPAELFDDSPTYFYCHNCPGEGQTADDQDSNSSGIGECYVPCGPVKCYVPSLGGTNPGAYQTGAGVCVNPLKGICEEMCDVAGHIPIPDAYSLNNTCILALEDHTFFKREETVSIRELDAEQRAELALQHRESSTRKRRRYAKLDSASLLERRRREVR*
>gm1.4113_g
MLFLLFVATIARSQLNGMNCTDEVAGNLKITNDTNPFAYPLSNLDNNITSQIYNGGHDPFEVKWQKCFNLTTNVSEYFLSRLFVPAVDLCVVIDGDDATLSLDNCLLDGDNDDFESQLVQYSNVTNTLVWTASTGTRVTLGVVDPGNGTTPIKMGPASSATPLMLPWLDSPNVLRANA*
>fgenesh1_kg.8_#_6_#_isotig01739
MYSIFVVHVLLVSLLGCAALSLQSREIPIHDTMSPDLKTLLQPAGVSFGQASWEGTAPWCKGECSAGDLQVAVLSGENSNWIATQSNFGSTCFIGDKVLCTSPYNKCTTSTASLQLQCADAVHPARSNSWILSGCQLINPGPLCSAPSSTVMVRLLNPPKRSDSNGMGPGTFRADVEASCCT*
>gm1.4160_g
MFTTRITPFIFLLALSWLVTAAPVFQTENQRLPTVKARSFDQLDAAYGVRHLDDRDVDLHDQNCLHKRETAESSSSLKMDPSPNTPMRGSSNQPAADTAMHISHDTLMPGPSTQPAANAVPDGVAGLHQAIRALGPTMNEVSMHPSNPQRLNGCTVLRQSEPSSSHDFGSPSVKANGNGRLTTRAGQILRPAPDIAPFQRSPKTLAMDLAHQAVKEKAKRREKKEQIVGKRALMVTRFIRRLQRAFSRKPRAKDVKPVNLNRLSD*
>gm1.4164_g
MFVIHITTFVSLLALSWLVTAAPVFKTDNQQLATVEARSFDNLDLGYGVRHLQDRDLDLHNEDDLQKRETDEDSSWMELRSDRDDLQRQLEAEHQAAVRSARRTQERELRAARRAVAISRVIGKVQDFCRAATCRPPREGRPGIGKATNGFGMLQ*
>fgenesh1_kg.8_#_35_#_isotig02322
MDGRVLTVSGLLVLSPGGYEQERQQQRKEADKRSRLRRKNVATRQPSGTSSKVLESSPLVNVPGTMSLS*
>gm1.4199_g
MFTIRITPFVSLLALSWLATTTRVLQTENQWLATVEARSFDQLDVGYGVRHLDNRDIDLHDQDELHERETDEDSSWLELRTPPDPAEPEKAAEQLVKEHEKTAE*
>gm1.4342_g
MQLQMMLAVIALLLVGAHALPSHPRADDAAPKAHWSSAEFDLTERSDAAYSSGGKWFVDPPGTDYEERK*
>fgenesh1_kg.9_#_81_#_isotig05689
MFLNLMPLPFLLVPLPPCFLCVFLEPNLAFSAQEFPQRLGDRHEPPGPPPEEEDEAYREEGDEEVEDGRCERDRLGGL*
>fgenesh1_kg.9_#_277_#_isotig08147
MPIVSTILMALFAFMLASINATPILPRNEHAPAPDAWCGGHPCGGYKRDALAETNTFGPSTPILVRHESVSAPHADAWCGGRQCEEYKRLEHLESETSDPSGEITYCGGAPCPVD*
>estExt_Genemark1.C_90305
MSAPVTLATKVLVSGISAALTFSALDPLLSGLADRTAQAVTRPAAAHFPTGQAQAQAQAQAQAQAQAQAQAQAQVQAGSGQRGGTGRGMTFEEEVEHFVKPDMVGWRF*
>fgenesh1_kg.10_#_72_#_isotig05110
MASLSPRSARSLSLSVLSPLSAPARSARSLSLSRSQSRAFSRSQSLSLSLSRRLSLSRSHSLPPALPSHTFPAPAPNGLPSPPSAGAQSGVRPAS*
>fgenesh1_kg.10_#_73_#_isotig05694
MTYLYVFLFLATLCLAAPFDVRPRAGPSGQVLTPVGGTTITQLGGVLEFAYQPVTEAMNPGYATQYVNLFIWNEDTDIITPLAVGLSTPDEEEDAIVSGLITANFSFAAGGVCGNNLQLVVYEYQTGTEAPTDGFQSAAPYFAVIDCFNNGSAITSLGHDGGNWNSPAEGSTIGLHRDSELLSYSAQSGEIFFTYSMDIDVQQNTSPIDDESTWKPVIHHLSGYFAPWGAAYFSPLHWGFIGGVRLRTTVYDMLYNDWTSGTNYLNVTVVDTY*
>fgenesh1_kg.10_#_116_#_isotig06060
MFPGALLALLAGLAAANPIPRTACTYTAIEPIFYGSSEVVEVGLRLFDAGDDSSVCTPLSDLITGPVYLYRPGDPSFEPLKVGYWNGLNSSDPANTIFAPDVNPKGYGYQVKIVPDSHSPTHEVVTSGTFPIVSQDWFDQSYDSVWILTPDPVDDNTKWDAKGQQLLVWQYTKFDTFDVLLYKSTDVTWGPLTLAHVTNAEPLQGQSEYTVSEFYFEYPGKLPEGSDFIVVLQTSAQNKSEVIALTGLIQIVDYPVTTNTYAYTYTPVRTITGEATPG*
>fgenesh1_kg.10_#_118_#_isotig06249
MVYAALLALFAGIAVANPIPRASCTPWGIEPDFYGSSEVVYVGDRLFDADYDSSSCTPLSDLVTGPVYLYRPGDFSFEPLKVGYWNGLNYSDAGNTIIAPDVNPKGYGYQVKIVPDARSPTHKVVTSNTFPIVSQDWFDQSYDSIMLLTPDPVFDITKWDATGQQLLVWQDSQFASFDVLLYKSTDVTWGPLTLAHVTDATSTGYAVTEFYFEYPGKLPEGSDFIVVFQTSAQNKAEVLGLTGLIQIVDYPVATNTFPYPYTPVKTISSEPSKN*
>gm1.5180_g
MRGLLPSILLGASLVYGLSLPILGGFSYQINGSIIAKYPSGGDTLCYFQIGACESQSLSMYASNFTADLSISGPQNLPCTEPLPNWNLDVQNFGGVLRRLISTAPYTPPADGIHESGIWIISPTMQITAAWTNTDGSNVNLGFAWDGVYVYATPNATGFAAEQNIEDGGDCLSVVELFFVPDCTGILIDIPGLLDWCIELPLHL*
>fgenesh1_kg.10_#_196_#_isotig09009
MLLGLLLLLLLMLLLLLLHALYILRDNDLTLLRRHLCDLGVHSQQLWWYGETLLMG*
>gm1.5571_g
MIFPNLAIQLSVSSAMLLVTACPAPTHYVNDSPALSLQHIPTADLATELYARSYNEEEFEPVLAARHDHIKYEFRRGTPVKTKDGKKHGTVLGPEKKPAYKRVEWKNPEKPGAVEVEDVPAKYLVEG*
>gm1.5628_g
MIFPKLAILFSVSSAMLLVAARPTPTRYVDDSPMLSLRHISTADPAAEKS*
>estExt_fgenesh1_pm.C_110205
MLFSKVVLMLSTLFVTLLATAHPDPPSQREHGSNALSLRDISTADLIDDIYSSFDDFEGSDHLIGRQQPVKGSRVELTDNPSKKGIVEDVRLKTSGEQTFRVTWDDDVKHPGYYKGGKLTVI*
>fgenesh1_pg.12_#_24
MATRPVCVLLLLLSLLSLPMSVASQRCTRPGYSTDPVCIHGANPYCDGTRCLYASCSAGYYASQVHEEGVIYDTQTANLCTRCPGQGQTTDAHGQTGLTYGIGECYIPCGPAKCYVPSSGGLSLTASQTGMTQCVNSRKGICESTCTVDGTLPIPDAYTLGTVCHKTRSKKRNLPLAPRASARHVKKSAIVPPDSLLQKKAVLPRPAPVAAVGHAGAGEKRRTSGERERERAKAEKKYKVKLDERETVQEPKLEKAAAMGAKLRGAASYEHEKGPYARALDYRY*
>fgenesh1_kg.12_#_57_#_isotig08748
MRRMRVLVLMVLGPVLALTASNPLPLVRVLPDPELQVPIPLQQSHSHSQSEEQTPASRTPPQAADSSSYSPSG*
>gm1.5808_g
MRTFTLSFLLFAVLAIAAPLAEPQPVAEAEVDARGPPNANAWCGNRACAAYA*
>fgenesh1_kg.12_#_95_#_isotig08463
MPSTKQLLFLAIAASTVLAAPMQMKKTEATINTDLTMTEAPSAASAPISGDGVVPPSPAKVVPPSAPTFSQRRKHDGAYRRQGRRGCVHKNCAHLTHRKKRMYKHSYQSLENGPASPTP
>gm1.5871_g
MLFTSVVALALMPFMVQAAAIRKRSEALLYIEAFEDSSCNNLKDFLQVDNYGNISQSFSGSRGSFRVIMNQGVCGVTLYTTNGYSVDFPTSELQPGACFGPSKDDQVSYLVYTCD*
>gm1.5884_g
MKFLTLLLTYLFAALALALDAAAQAPVRLLPCGVNHTWKVTILRRKAGLLPPRSAPGKQSYTKPFHDLVKIHIKEGNYHHAADASEKLAEQHNRIRESYKKVNKPRKAGQMHVAAQDAQKQSVMLRAKATKLKAQEHPSKKANGVKYQAEDQMLLTNSKRTIKEANFENAPKSS*
>gm1.5890_g
MIFTKTVLFALLVAATIVLAYPVPSLEARSGNGVYGGDDASQSDVALSDVAEVGHDPPMQGGAPISNKPPDTPSKFHHFGDKIIPRILPPRIIPQIIPRIIPPRIIPQIIPRIIPPRINPRINPPYSIIFKVGLHKPPKPPNTRSKFQSYMLEKGMREPKEGNYLEAGKSYQKLEAFHDQELKTAEILGDPKRKHDFRGAKAEAVHKKESAFEAGEGRSIVGPLSEKSKKMHQDFENLQRSGLVRQNPLALALHPPLATAPHPPLAMAPHHALALAPHHAVA*
>gm1.5896_g
MFFAKAVLLAWTIAIQVTFAYPVRTFDSRDENLLEAREELVSLQTRSPESIDVLGDILFLRSTDDAEWEDELEMRHNPLIAPLKGTVGRITSNVKAVTHKIAHPVETWTKIRNPPLDRVASTRSLYGDKPTLVDKIKASVHPTIKAVLNHVTGRKDSTDST*
>estExt_Genemark1.C_120255
MIPIKPVLLTFIFATILSLAAPIPSLNTRGYQLDAGESAALQSRTPDPNPPQDDQYPASDGGQYPSTPDLSAGDSSAPPSSPLQPIKQFKDKAKRFVLNLVGKKPEATPAPTAAQAHMQVQPQPAAPAPAHVTIGGGVSHESVHNELKTVAEAHMKEGNDGLAADTYHLQAQHLSSTPNTSPGGKQKQAGNPAKAGGFNDPNHLLKLQLEAESKSKTSYQAWEAGGYQSPPVSEHTQQLQQHVYEKYKQVTRQDAYHAGCIKFHNCR*
>estExt_fgenesh1_pg.C_120166
MMLIKTALLSFLFAALLSLAAPVPSLDVGGYQLDAGESAALQRRAPNPGPLQHQQLTGTHTGGHPSKLNLSAGGAPASPPSAKKSIKGAAIAIGHFARRMFGKKSQTEPPVQPLPPVQPLPLAPALPSHVTCGIPHDNIFHNVLAQLAQTHTSEGNHLLASEIYHRKAVIHATMAGQYRNAIFDRKMRYMGKKMPSEESQVVETYKRSEDTLLSLKTVAENNHAESLKAHEKGGYKTHRMSEKTRQLQEAADHAVMEWGNHDT*
>estExt_Genemark1.C_120300
MKSFAVSTFAVLALALTTFAAPIAAPPSSDSFFGGGWLGSGKRDTVERAPPNPDCSFFGPCWTGGGKREAAPEPIPEPEPEPIPEPEAAPPKPDCSFFGPCWTGGGKV*
>gm1.6133_g
MVRSSTIVLTLTLAATAFAAPLSLERRAAPMEEHEHAMRSEMDDASLEKRFMDFIKSHPFITGAVGVAIGAHVIKKFMPNKGQPAKAQNDQSENEQNIYPRRDLQDDDEYLLEMRDMEDNTPWVVLRDANMEYVASTLEKRGSLSDME*
>gm1.6138_g
MVRSSTIVLTLTLAATAFAAPLSLERRSAPMEEHEQFAMRSEMDAASLEKRFDFMHHLHTALSWVKSNPKKSAAGAAAVVGFLGHHIWKKKQDKALTNAQPARQATDGEVPDESPTDGGSGGDASKYRRRDLQDDDEYLLEMRDMEDNTPWVVLRDANMEYVASTLEKRGSLSDME*
>gm1.6147_g
MVRSSTIVLTLTLAATAFAAPLSLERRSAPMEEHEQFAMRSEMDDASLEKRILGGAWRSGRKAVGRIAHYVQKHPIGAFSGVGAVRWMGKQLFGNKAPRNTQPARQGTDGKLTDESPTDGGSGGAPGKYRRRDLQDDDEYLLEMRDMEDNTPWVVLRDANMEYVASTVRFGDVLN*
>gm1.6251_g
MRHHTLFFLFLLATTSIPTLTRAAPINYVAARGAQPALYSRDLSRSAASPRALDNPSTDILDRDESDSDVLEARTGDGQEPAAAAAQDKMEELDPELFPRKSTRGWQFRL*
>estExt_Genemark1.C_130262
MHVGWGLFSAILFSTSVLAHPVPTFSDLTVDEPDFLQHRAGNQGDAVGGLQAYGREPPPNPATAGTYYSRRFNTAMARPLPAGNQGDAVGGSQAYGREPPPNPATAGTYYSRRFNTAMARPVSTREDKDEHTLGHNGNHTIHRNTSHPSPVPAPTPIAPPPVRTPIAAPLPLPTPIATPAPVPTPIATVPKPPLARPP*
>fgenesh1_kg.14_#_32_#_isotig08437
MTISTSILALLLPPLRVSGVFLPSPNASVSFPPSRSKKVGGVGGERCRSSSSSESPSCPIRRVLVVDPLAGRGIFDGVRMGVIKDEQRFRSERDLPLEGDSNSSFSSSDSMSKRLFLLDEFLLPYCTRTFPPLSLPALLEGV
>estExt_fgenesh1_pm.C_140034
MLSNIMTWIVSAMMLAWASSCAAIDIPPEPTRGSIDLNWNATSSSYYISLSLAPGPNIYSSTSGGALIGGVESYTSVDMFFNYTGASTGWTLWAVPTSYGGHVIDQPLTTVWEFGDIPVPEACAYTPITQIDQLTYPADFEWWGDCGMGGFPVFHSAAYGFEVSLNEPVTVVGL*
>fgenesh1_kg.15_#_24_#_isotig11848
MTYLRTSTTGILTLNQPLNAALATVVLAWICPPVLASPPMFRAGWPLQWPIPPDNPLNRE*
>gm1.6744_g
MPTLLVLAALFLTISTPSSPQSHLRLPPIPQPNLLYQVNPHLSPHPHQFG*
>gm1.6920_g
MVHLFRRLLARTLPGELLTCASTLVLANLSTPTNSPMLDQCTSFVQLCTEVYEEYDTLDEALLLPPWGYAPHPKPIHPPRTPLNTKMKHVAVSLNSTTVPVDSPAQPSNSLSGTTVSPSKRFQCYATRCEAPSCPAHGTSASYLSLSGTSSSSLSFSSAPSSSSLPAYDPPKAVVLPSTMLSGLAPIASPSDDKASFVRPLTLDLAHELPFTVECAIRGLCLFGEGRMLDIFPFKE*
>fgenesh1_pg.16_#_23
MRSRSSSLESLICALCLSTVAVNALPTFHLWQRDSSPEIVARAHVPDPRVLNLETVVIEVSVTDSFQSQDIPPSFVRPSRRRSKGLDGLPSRLVDQADELDFGPDTSTFSPDFHEVGDEQPDQFWEVMQALKAASQDTYNAMFDGVNGFSRLRKILPFTKATKGRLGRRTK*
>fgenesh1_kg.16_#_117_#_isotig08940
MFNTCKKDFTTGRVRFLIAAVAALALFVPTPTPTFGLVPKSTTTATADGCQGPLCDDAATTASTDTPCQGPYCDDILLPTTSTQCQGPYCDDILLPRTATQCQGPYCDDILLPTPDTQCQGPYCD*
>fgenesh1_kg.16_#_168_#_isotig10309
MAGIFAAATTPLVLSRIESHQSHHSRTSRTSRYTDPWTEPLDDEISRLPSPAVSNAPTDPLSDV
>gm1.7258_g
MPSTTSVVILSLLAATTFAAPAPTAHATRSIPQPDDSLDVYARDIAQSNEGELEERFFFLAPLIAQGVRAGVQAGIRAGVRKGAQAAAKKGASHAAKNANNNNNNNKKHKRDLEEDDLDLYMRQLIEADSELDERFFFLAPLIAQGVRAGVQAGIRAGVKKGAEAAAKKGASHAAKNANNNNNNNNNKKHKRDLGDQDDYEIAVRSMPEDELEWDVAAREVHDLDMLD*
>gm1.7259_g
MLFYQPFLLAALVATTFAAPLHSTRSLNDDSTRSELTERAVVTSETASNSLNGNIPRYSVPRDLAEEDELALFDARDFTDEDAIEWNVAARDVDVEEHELVERSKGVGHALGLRSLDEEEGEGWTIAARDLNFADEDEELAERSRVRERIKHFFQKVGHVIGL*
>gm1.7275_g
MLPVTSTLAIVLLASTVFSVPISNTHTAPSSGDANTLQTRDWDQAELDKRWLGFFSSTAQTIRRVATSVNGVATSARLGFANGLQAGINEGVKAGVHNVVKNAVKGTAQKAATTSLQKVLTSQKVINALRKARVEGTRGRRRGVQRDLEGLEDDEILARELLGNEVERRMGAREFEHLDMLD*
>fgenesh1_kg.16_#_179_#_isotig02584
MHASTTSILIAALASSSLAAPIFPDPEALNARNLAARNVLYQLATRDTPTADHSKQNQNEHPISARSVEQKDELDERDLEDFPQFDERDEDNSLDKRSPINVFATSKAFARSALGKGRAGRSFVTGVAKRGSKHLKALVAGVVKGNTDTVQGVKENVGNQDQQQRSLDDIDDDMDVYARSLPAEEFEWQTWEARTFLPEQVETSNGKA*
>gm1.7452_g
MHASFLRSLIVGLASTLTVVNVAFAAPLLDLSVDANVDVPCLLGCTTALGVLGKLHSKVSNDLSTIADLSASASVDTAGLLDGYNSLVDDLTEAVNDLVGGTDLILYDTTAYVNAVGAITGNILHDIMAQVSADLSVTGLDYTLDSLNGGLTNLVNNLLSDVGVDIMPLIVETTAGLQTDAQIGPNVDIFASLWALLASV*
>gm1.7488_g
MHFAPIIVLAALAASIAASPIPSPKHKNVNHVREEQREERRAAKGLPLKKHPSRRDLSELELETRSPPSGEGKKGDKSSSKGDKGGQQHGSGQKVKQRSLDEDFELDSRSPPGEGKKRDEELEVRSPLRSFNNKMMPKGGRKDERRSERRSLEDLE*
>fgenesh1_kg.17_#_145_#_isotig06911
MQITPVVVLATLTAGIAALPTPEPQIGAGQLRRIERAEFRKGERMGERREARRMGIRSIDDDSELATRSPQRNSFIRHEERKMFLAGERAGERKEGRRLGVRSVDDDAELDTRSPQRGSFLRQEERKMFRAG
>fgenesh1_kg.17_#_153_#_isotig07669
MQITSVVILAALAASIAANPLPEPQGGLSGAPIRRIERKAERRGGALGERKEENFLRANRPRDLELMKSNLEIRSPTLEFDLEARQEVEEPASAAATPATPHAQKGAGKHAGRKARGGKRGRRTRGGKRGRRTRSGRGAHGRGGSRRGGRKSHKKVVEEATSPAPGAEATSPVPDAAPVTPGSAPAARSFDDDFELEVRSPQGRRGGGGRGGRGSMGRGGKGRGRGGKGRGSRKMQPQQQSESEEAPPSARDFSLEEL
>gm1.7501_g
MQITSVVALAALAAGIAAKPIPDEPSGHAEAGAPATEAHHLPGSETKEAPSSSSLAEKRRIFLTGMRFGEEATRKAFLQGLHFGELEEAERLAGERLHEIKQLEREE
>fgenesh1_kg.17_#_158_#_isotig00777
MQITSVVVLAALAASIAAIPVTNAPNGLPAEAGVPCGCETTGQSSTASNRLLFLEGERVGEQVMQNKINKGVRAHSGDLERAEMLASDRLHEIEDLERYRVHRYHGHHHRHHGHHHDYDHHHRRHHGQFRRFRYHQGDARRRLRFKHWMLEPTPTQDVASASPAPKSAPTSNTQGNAGIEVVVNNIVNGAAAPAPAADAAAGSGAA
>fgenesh1_kg.17_#_161_#_isotig00776
MQITSVVVFVALVAGIAANPLTNDPSGLPTEGGKEIEAMTSELCGAPGGLAGELGQRPSKTISQPSTANRRRAFMEGERFGEQAMKNAFIKGVLFGELEETERLASDRLREIEELEGYRGHRYHGHHHGHHRRHGHHHHGHHGRLGHFRHHHRGGIHRRL
>fgenesh1_kg.18_#_56_#_isotig10086
MRSTLLFTAALALLPNLTAAFPLMVQTLPRSGLYKRDDFGEMFPLSPREESEPLFRRRDIYGEVVELSEREETAAAIRSKWSREYEREYERDYWGDVPSAME*
>fgenesh1_kg.18_#_130_#_isotig10378
MAPLAYFSALISVTLAISSGTLAQSFPRQTTSNIGCIPPTAILSQLSSRDNVERAAADSLPCSTTCFNGNYQYAATAL
>fgenesh1_pg.18_#_171
MILVLKLLFATLALATVACGLPLKYRLSSAIAERSPYIEARSDILASSDSHVVDRAFDEDTSLVKRDPPECVYCKKPDIDHNLYLCKNGHPSHPECIDNRWAKLLASSKSIPSLAAVMCRNCEQAEHQRLEDAHIEQWEKAQTKNHKDILNGAHT*
>fgenesh1_kg.18_#_169_#_isotig02330
MQILKFLLAVLSFSVLATSLPVHTSGSGSLALRNADLEERSTASGLDGSKDVLARSFDDVDSDLEAREDEDLCSMCMDPKAEYSNCPNGQHHPAHAKCLAHLIQHQFNEGQELTCPTCRTSTTTLLQNVKNEPNQATSSAKKEPAPKEATLSAKKIMLKPAPRKAVSNRPGPSKSARGRARKRAARKTAQAKRKDVESE*
>gm1.7827_g
MRGFFLVSLLSFVALINGIAVDSADSLAERAASIALTRNGRRAQAPNNTVYTCVGSGVYKAVANCCTPISGCVPAPTPFVCPDFQNTVCFSSWGSQFALTASAYSCPVAGYSTPACCEATDTNSCVSPAEPTFKCGNIASGHTQYRYPNCCSDKTFKTCYPRGAMIAPVHE*
>fgenesh1_kg.19_#_4_#_isotig10175
MFVTSRLLFFYLAIFVGANVASPVGLNCFDCPGTNKHGAGNSFQDMHHGGLICFYSGMSAACSYEATTGEAWREIPSDCLPTAQPVHCSTEHDSSSPAARPPVKAGSIMGVMKGKMGNRLTAQQREEKARILADLLAGGQFGA*
>fgenesh1_kg.20_#_7_#_isotig08483
MPWVITLSVLLSITACFGLVVLWCSPWSAGCCRRRTRVADEEEQAEGAPLRNVPATEFELSDSRPSSPTLADNPKQVLFKLDDHSNGSFSSRGSGETVRPPDKL*
>estExt_fgenesh1_pg.C_200047
MRPSLAAPLLPSLSLLILLTIPSIPGTLSLPIPRDEATQGLDLRALELLEEHQARAAEDSYRHIAPGEGTGATGQILPAAAAAVPLQGSDAAQPVAVPSTGDSAASSSYALGRLTNSFMPAMEGEVENTMFTIERKDAEAALLHMETVKRGLESLEALLKSAASLTRLSAFRGLGTPPEPPTLRTPPKALSDDPALHKSPRLRRPSSPENILDDVPDLMHNEHAHLADLYYGAYPSDELFYNKDVHNDLREPVPLVPVNVEKFRDYSAHPRMTAEEFFGRNRKKGTH*
>fgenesh1_kg.20_#_88_#_isotig05426
MSVLLLLPLPLLPLLLPLPLLLHLQMVAPPPPPPQPSQDLQNLIIPKVIRHPIRGEEYDVPRLEGDRVCEDFGVGAGGWGWGWGGAWGWGGAWACGWGWGA*
>fgenesh1_pg.21_#_52
MQLLTFTTVLLITLSSLLVAATPIPVPDSTESRLALREADDPWSIDDLYSRTIDSDAEYVDYGLTLRDNVDDNGVFDVRDLLDDVNELEERQGSQAVHTNIKHGMQKVGKTVKKAIIGAYLVATKPSTDLYFEPGTTAVAAEQPLIVNSEPESKEPSAAFTNEVEQMIRPLSACAYPWRACTMSIPGPRTTNRGLWHHSLSQRHDSPSSRMLVIVIESGIALWTGYVIALLPPVGETELPLSWHGCSHGQRETFSG*
>fgenesh1_kg.21_#_114_#_isotig09048
MKGTLVTVFIASLLATTLATPLPVEPAANMAAREGPNTDSMFQPAWISNSKRSDPGRDSLYEPSWSSGAKKREAAQGDELYTPTWQSGAKRNEVQH*
>estExt_Genemark1.C_220032
MTPLPLCISSSCSVSPLIACETRWGLSSCSRSFWPSSRARFWTCRTTRKRQVYHPQQCDSYFLNHR*
>fgenesh1_pg.22_#_29
MVKASHLLALVFLFMDTAIAAPALLDDRALHVRCVFGACPPDQTSGGAKMARATVVARDPAPEPCIFGACPPDQTSNDARKARENPRAPEPEAIQERCIFGACPPDQTGGGAKMARATVMAREVGSALTKNFMELDTGRLV*
>gm1.8699_g
MFIFRAAFAFIVATVAVVIGSPVNVETYACSKNPDAGLAPCPTQPVCPGDGHIFFYELDGTNA*
>estExt_fgenesh1_pg.C_220123
MYHQDQPQPQQPQATSILTSKRIMYASTILSAALLFCGLATASPVLRSPVLRQNGPNALGYLTNDYLGGAWTKLQEGNSSAGVPIGVSPLVNGEYSRTQLMAIYENPLSNGEVLYLFAEADTGNWISMTQFTSSDHYSPGYWMLQTAPSQADAAYFTLTVGNEDGSWYMSPNYPTNGQLDWYHYDDPTANFIPVIINAIYPGSSQSWTWHTVDEL*
>estExt_fgenesh1_pm.C_230008
MQLILVTLLALATLGINAIPVDTPDGTIAPLEHEELTHIYWSHEEESYMRKREVTPGHSYTLDKDEPYGVRDEVPSPPAHSYTLDADESLKTKREEPSHVHTRRR*
>estExt_Genemark1.C_230083
MLAALFLVSLAAISVVQSSTFPSGCAPPTCRALSTSPGCILLPTSALPNQPGYRGAKLSSLPRLRGTVPRRSHMGGMRCAGLCDEVGGLCGECACYQSGYEWGRVSRYIHWTGYLPRVHSHYPPARPAHWRPAPITDLQAAPTRSSHTASPVSPPLPTCCSPGTHLSSPISRGTTLASSTIMKIRYLSR*
>fgenesh1_pg.24_#_4
MRLKTIYAAIYLLASASINSALPVPALSTSYNPLEMGVEPEKNTQFSDNGLFPPAPPADQPEPSSPGKQHTPSSPHSSASSQDDKSPLPPPPNTLKRSKTLVHPYKPAVTPSTGVATLKRSKTLEYPYQPADTPSTPAVTSSKLAASGSKEDFSHIGQWSVTDVWSKEKEG*
>gm1.9169_g
MSIALRRGTCLAFLASKAPAGSYVQVVNIDVFKQADDTFQYMLEISDGYATIRSCSAPSLTHLWLRNRLPCAPLFKWRTTSVGPSAAFGPSPSFVTLAQLITSSVVIIKKIAATGMAPLIVGNPHAIDVVALSDDPDGFIMEAAAYLAGHTPADVDKSETDSTESQERPPSSQPGLDGAIDVKPRFRAKSINNSFSLKMPALDPVESDEEGRDDLAAECIYDRKHGLNDDTSSVEE*
>fgenesh1_kg.24_#_42_#_isotig09525
MLVSKLIVLFPIALVISAIPIPAPAPIPVSATPPSAPLFDRGLQPTDSTGELQPRWFTTIQKHASTLQANAYNVYKRIRPCPFQLNQAVVWNESQGWIVRKTEEDGRVAFFVLLPYPKGMHEVKIPCSELERAPVGAVPGSAA*
>gm1.9199_g
MHLCKLAALLAAGVIVTVSAIPIHNVVPALSLRDLEPADRNELSARWLDPDLDARTLRFLRDIRKCSFKLRQKVKYNGPPTTYKKQKKPSTTGQEEEEGQVGVIVKVPDPGSDIYKVSFRQMERDKRGIGHAQYRQDYIKCTDLRSA*
>gm1.9202_g
MNLSKLVAACLLSLALAVFALPTTNKVPNLSTRDVEPVSYANDLSARWADDHLEERKLLSKPRAILRKTLNRRCSLKMGKELGYFGQVGTVIGLPEAGDTRNRYKVHFVSRRWDNEDHPITAECHYFRPTKTFM*
>estExt_fgenesh1_pg.C_240082
MRIPVILFLALFSTSVFAHPVQTFTSELSSEDGSPWKRSPVNPTEEQRRTEQGAHLWRASGLANDFVQTHKKNFGQARTARHAARLVMHGAQKDHTQSAKTVQDERTRLGRKTPGSQAFKRSSNRLKEAHNKHTTNQHALMTATSDYQKTQETYDEAEKDYTAAKLIKSAVDEKIQTHVDNSQRPPPYE*
>estExt_fgenesh1_pg.C_240092
MRVPSVLLLAILSLSVFAHPILEFSGRQAFGEEYPLQRSIVDELYDDQALVVREGALKKLASKISSSFGSNNQNYKKLALHNENPNDATNRLRNAAINSRLDFLDAERERLGYQRRHENRAHPSSSHAEQAGSTPRKRKQLAAEAKDKAYDTHHQESVWNLGRARDAHAKTTIDKATAKKQLAILTRAHRKEKDPLYKSKLSNSIKEQEKVVSEAKRAKQVTGAQVAEWEKYATEKPLNDFAIGKWF*
>gm1.9278_g
MRIPSVLLAILSLSVIAHPIPAPSGTQSFDGEYALQRSTIDEMYVHKALAMRDGFFKNVELADESPHETTARLKAQATAAKEDWKSKEQDRDEAKVRYKEHQHASKSKAKHAQNVYKQKKQIAEHAEKKKDDASRQKLVWNLHTAKKAHGKATSNEATAKKHLATLTRAHQEETDPLQKSEFSNEIETQAKVVSDATAAKKKTKAQVDRLIGCGRIQQRSL*
>fgenesh1_kg.24_#_117_#_isotig03153
MLSLCSLIIALVTASVSVALPHEARTVELSERQGPSGYVVYPPGGTSFDIIGGGGPNGGVTYLNIQYQGVNLQDPYVQTVGIDIYLHDPTGQQADSYLTYEFASDPSGTLIEGYFVPALCGDFELVFIEHQNMGNFGDIIKFKAAAPSITIVCSPEQR*
>fgenesh1_kg.24_#_118_#_isotig01664
MHTHLVFLIALFATTIIVHALPLPLPSGVEEGCSQQAGFPCPPPTSFAAMQSRWRPGPSVVRPGVREAELKADLAWSEYGHAALHVEITQAQYDVAEEEQERLHQTVLPVLEHQLKQAKMDLADAHNKAKELEKKNLEHPDRIMGPKPHEEWKIAHVLHVKIHEQLTATQNDHHRRLKFAVKKAIKGDQLPHPVMLHRAVYGIHSTSTLETL*
>fgenesh1_kg.24_#_120_#_isotig02678
MQTHCVVLITLFATSVIGLTLATYMDVSLTEEGYLWGRATVEEADKAADAAWKIHAKKKVDNVANQVRHDVLTEIHPKSHPENAEAHALSEKARDKAVLWDIGTDRVATAFENQYLYHPDRTPEDLQTAYEKNEQNKAEFESAAEAFRKAHRTLTVVRQRNPVMVQRAIDEAARAEARFKKAVWKYKRSDALVTHITPPRLSLFGAPRGPSHAPKPSHAPGPSHAVP*
>fgenesh1_kg.24_#_122_#_isotig02677
MQTHCVVLITLFATSVIALPLATYMDVSLTEEGSLWGRATVKEADEAAHAAWTEHARTEANRVQQQVRNMILEEYPHGLPQNANEEEWRKLHHFWDIHTNTLANNVEWQHLNHPDRKSPELGDYQNDLQKHKANTAALQAAEERLVQTTARHATTEIPSTAVAQAVATAKAQFVEASAQHSRTRALVSYHQTTPGKLLMPVPTEALAQRSSTSTKAPVNPHQGVWLVGRQAPRAHPPPHG*
>fgenesh1_kg.25_#_38_#_isotig07635
MNSQLSFLFVLLSLLPFISGLPQVAHPSSATPQPFTPINPFDIGPHLAPPTFPKTAVTSTHKTSVTQTHTTTATAGPATFTPLQPPPFVSASNSTLKSTAHSSKSTDSVIATLLAPSAAARRALDRHIVPSKSSSTTRIRTVGNVPLATSVHSSGKPTQPQPFTSVIQSSTLKGVKGTVHTARAF*
>gm1.9427_g
MTAQSYAGFLFGVITSTFGANPEPTVTAREERRRIAASKPKPKSTRVRRRQWPTMPGSSRALTPEPLPEPAQPTVLEPPMKRRRLSKEGLLAIDEVIEKLEQEIAVLKTHLARTNQAPRPGFKLPERVSEKTRTQNDSRSLIAPRRDMSHVFDELKHVRLRRIDTSVIPTQPRRIIRTSPTQLFSQELEEAVKKSSHRRHNEDPIPSFCAWGAGLR*
>estExt_Genemark1.C_250184
MFLFKSFVFTSLAILTAITALPIASRVHSDESASSLANLRSRWSAMETYGTGISDLTVSRRDLTDDDSAPIPRRSVKQCNVSSCEVASTASKTAREQSSEENHLRAAIQHAEAAEVAINYNNPNHAATHSERAKYHVGEAVEFNLLRPAIENPCASTTCIRAWVASSQANRSSNTDDHQYASSTHAQAAQDPTIMSNHKDYHVAVATKHLQEVVRLRASR*
>fgenesh1_kg.26_#_41_#_isotig06250
MSFRTLLLSSASTSSSTPTSPSAKLAATSATLLPLLLRLILPLCLGASLSHPSLDLDQLLARPTLPTGRAPSSYEPGKEGPSSSAGRGKTVACAAPGTAARRFEGPEREGTRDEINRGGWNSVVGVPGGEAILQIGAP*
>fgenesh1_kg.27_#_34_#_isotig07466
MPTSFLSLLWGKSPEILAGWLAPLTESVRAVRQSRYWTTPSRRLSLNAAADDPYIWLRGACVESGCL*
>fgenesh1_pg.28_#_3
MYGLFLTFALYASMGSYVISPMVPTLEDNILTAGLLSGGATWAGTAPVCEGECNPGELQIFATPDGTPTCLQALLTIPRFGLMGLPRCLPSGLVASSERKPSAQLSITLVNPLYAVIIAPMIDTEQQVPLPMPSCTLSAPQSQGGH*
>fgenesh1_kg.28_#_2_#_isotig01739
MYSILVHVLLVSVLGCAASSLQSREIPIHDTMNPDLNTLLQQAGVSFGQASWEGTAPWCKGECSAGDLQVAVLSEENSNWIATQSNFGSTCFIGDEALCTSAYNKCTTSTVSLQFQCADAVHPARSNSWILSGCELINPGPLCSAPSSTVMVRLLNPPKRSDSNAIGPGTFRADVEASCCT*
>fgenesh1_kg.38_#_2_#_isotig00192
MRFMMSLAFLLFATSSAFAAPTPLRPDEADVALVDRSLSGGVKLVGAGLLGVAAGAVDLGVSAVEDVGHVIGKIL*
>gm1.9811_g
MILPNLAILLSVSSAVWLVAAAPTPPHYVDDSSPLSLWHISTADPDLAAEPYAWSLYSTEEPEPVLATRITERPR*
>estExt_Genemark1.C_620001
MLSNIMTWIVSAMMLAWASSCAAIDIPPEPTRGSIDLNWNATSSSYYISLSLAPGPNIYSSTSGGALIGGVESYTSVDMFFNYTGASTGWTLWAVPTSYGGHVIDQPLTTVWEFGDIPVPEACAYTPITQIDQLTYPADFEWWGDCGMGGFPVFHSAAYGFEVSLNEPVTVVGL*
>estExt_Genemark1.C_670001
MKFSAISLAAMSLFAGALAVPAVQKRDGPGPSGQLQLPQGNAHHLIFLSVRFGLGHVVYQGVDQDYHNSQGVTHVKTHHIDVSLQLAADSNYFIPIAKGLAPNSNNIIDVQFQVPIGYGGPTGECYLVIEETQLGTTPGQPIAITFRSAAPLINVVAGPTPSQSQNAKRDAPGPSGTLQLPQGNAVWDNTVGLGHVVYQGVDQPYTNSQARG*
>gm1.9848_g
MRHHTLFFLFLLATTSIPTLTRAAPINYVAARGAQPALYSRDLSRSAASPRALDNPSTDILDRDESDSDVLEARTGDGVRDFLTHNSRNPPPPPPKTRWRSLIPNSFRGKARGGGNSDSKAGSTHGATTQLASDNGVGGFPTHHSRNPPPPGRARRLLASALRRNARGGGNSDSKAGSTHGATTQLASDPRSAHGAPHPHTTQPKQALTQPAPKNGGWNWNVFSRTKPTTPESHPPATQPEPKKRRLPTLKQLGQLMLPHPSLEAFPQRKKAEEDPVLKGVAGINDRGLTKKNPGG*
