# Supplementary material for: Kingdom-Wide Analysis of Fungal Small Secreted Proteins (SSPs) Reveals their Potential Role in Host Association
Source: Front Plant Sci. 2016 Feb 19;7:186. doi: 10.3389/fpls.2016.00186 (PMC4759460; doi:10.3389/fpls.2016.00186)
Supplement: Supplementary file 11 [file DataSheet1.ZIP › P.indica.SSSPs.fasta]

>mRNA:PIIN_00107
MKRVVLLTACVGACSARAIGERIQYDTTSAQIDAPSRFFLSSDFFTTPSSLHTPGLSTDNSLVSPTHSTIRSTGRWWPGPCGGILANESGSSLTLEFNGTAITLYTNGGSYKVSLDDREVVVLPDSPEREDCTPDASFTVDNLSPSVHRMVISSISNFELVGLRLAPVGSGVPSGHPPDPQSVPLPPPTSSRPPSSPSHHGQSANHLTSPVVFFDYSTADLPLVGFAALFLMAAYQSRRRHLQRIDRGKDMDAK*
>mRNA:PIIN_00192
MEFITSLFVTVPSTPAQEEEQPHSPRTRHSFTAKKSYVDYIHVSLLASSFLLLASITFRRGPFDIPRLFAYPFPIVAHSRICCTPASVPPPLPPSSSLGVLTTTLPHSLRLYDACFHDPCATYNSQKERDSIQ*
>mRNA:PIIN_00199
MRILSTKLLAFVAISPLVALSAPIQTPPTVDSLLALAKGNPVILLKDLGPVATRLDEHIKAMEAHAKVSGESKSGSHPHSGTTPQGSSTPESSATTGAPESKAPGATAPEATGSAAGSSGGPTTPEATPAGGDPAPAAPVQRRSETSGNSDPSHSHHKAHKNGHSAKYDPHVDLLKPADLLKLHNLITETQIYYDAIAKIVLDAGKNIEPIPSDKTAEGSGWGIINGLTFGLEKIATFAREKDD*
>mRNA:PIIN_00346
MIPASQLGSSLAGSLTLYALSRGFQHGPTAEKIGDLLLNNLNSPFGAICTVLLAQSSSPLLDIIKALPISYDRINHFNINAQTQRDLLATS*
>mRNA:PIIN_00561
MRVGFFVALFASAAALVSAAPFPLLQGAAAQAHHQAQADHHLRQAETHLGHAETHSNHANTATANGNHQAAAHHVAQYNHHMAQVDHHTAEHERHQALADHHAQFVHHRSVDELD*
>mRNA:PIIN_00740
MKFLPLFAAVAASFILQGEAHAANIARQEIGTVTRVTGGGEEEPTSTLLHTDLLPHKDIQYQQRQTSIDHKHKKHKLSELFNRKANFLFESDDPQALELELERLLYEASVIINTNRVSQPYKNEQRVIP*
>mRNA:PIIN_01255
MFTVGLLLSLLLFKPLATLACSVTVSSTTIYTYATPATTQRPTPTPTSRTTATCVAGVCESTGCVSSTVMVSYFVCEDHCLARWTSTSTFTSYVPVATSTVVCGAKYHPRDYLFGDDAMLDKRSSYVLFRSCFFDP*
>mRNA:PIIN_01831
MLVFSLLFSSLAPLAVLAGTPSAVRSLSGKDYSHLLKRSDGPSPFAFSYPHKRAPVAVPPTLLYPGGVERHWVATQVLSNARIEIIAVRMVQSVAPQTLCAARVVVAVEMDAAVAEILVLSSTVLAFVARLANSAMVRLDALKMARFNVQERHSAAVTAGETCGRNAAGEATCNGQTASGNSVTISANNATPVDTEVSVPTSGASSSSATGSNSSSSSTRSSSISTTARTTTTVAPTTSATSSTGGALKTIPAAAAHEFTGLDAYTHILKGLDLPNAALRRYAATPFHVYTPLLRS*
>mRNA:PIIN_01929
MQLLSVIWIIAGCATFVAATLVDDEELGTYQIRRCGNEPSDEEVEEIERRFAAYYSLAGEPEVPT*
>mRNA:PIIN_02019
MRFFAVVLALAAAAIAAPVPVAEPQVPEATTTATGGIVCE*
>mRNA:PIIN_02410
MKLALTFLLAPGVAVSAVVVTCQTTATICTTQTANEAVANAQLYLDNFGQQPAGADFYLWTGIISGSSNLGTCGVQLRSDAYHPSSVQANITKNVWNIARISAINSCIVQGKQANVAFDDVKRFEGPTIWFWK*
>mRNA:PIIN_02649
MLFVQSLVALTLIFSLGFATTLHPSVGHTSLNITKGDTVDVWVVLDPQNFISYYVVAENPNGTCTVVGGVSNAPILSSPVGLNTSTTMPVHLDDLSEDSLCIGTGGPTYFNVQFKPEQAGSYVLHHQFHYISNIGI*
>mRNA:PIIN_03075
MRFQIIAVVLAAATSSVLGAPVSTTEPVPVRTSGFWDALALLTSSSRLLQLARPLLVVPLPMPFVLGANGIVSALFTEYSLDASADGCPFASPPGKYYDGDSTQLVDCVSTNLVIYNTL*
>mRNA:PIIN_03861
MKLLYLALFSLASLVRADDVDVGIVCPLAVDDAFVCPKLCLPTTTKTITVTPTSTYYPPCPTRIFTIDPIPAQTLNARASIRPVPYVFHLGFGGKPARLQRPRDAIVCPPMRLPKKDAITTVTAVTTILAPCGTQIYTVDPAGPTIAARYALTITTLSYVSQANVPSLDIKDADTSMPLLHDGSHHPYAYAYDDQASHRGGYPNGHSSLPAADSQIGLHHSSIEINTIFWLSFEYEGLHRCE*
>mRNA:PIIN_03862
MKVTLIVLSCIAVAFGQDAAIPCRTVVATDYNVICDAACTGRPTVTATSVSTITRTIPFSCPPLPTAPLAIAKRDIIPDYPGLKKRGCIPVTATSTTTAPCRICTHFPVTTTVTSTVFTIKIGPVHPCPLAVTE*
>mRNA:PIIN_03863
MKLPCAVTLLAAVLAQAATPDVVCPVYVPPADDLVAVVCPTTCTVKPTVTATLTTRITKTIIRPTTYSCPRLDVRTAAPEPVAAVACPTWTRSTSTLPCSVCTAFPTTRTVTAVVTQYVKPTEDVIMCPL*
>mRNA:PIIN_04019
MQLTRTFLALLATATLALASPIVDSTSSSLSVESTGTASLATHTGTAVAHTTGHVHSHHGHAHKEAHITKHHSTTDDEEERHERHVEGKHKEHEKKEASSSPTETATLSKRADPAPTAAATSTSSGTPTSSACHHVHTLSAAERHAAVEFANMFSDLSKIMEWSAHVMAKAHYPGHGHGHGHGHGMIKDLHSLQRKLRRTEIKLGKYLAKHAKAKSNKSSTTAASTSKVVKREPEPGKHHGERHHQHKHEHHEAEPAPDA*
>mRNA:PIIN_04204
MKFFAAAYLLAIFLIALPAMSAPVPEVADSSAVLLKRGGHHGHHRKHRHAAPAEPAPAEKRSIVEGSSSELVKRGGHHGHHRKHRHAAPAEPAPAEKRSILFSREEHVMLNRRNFFRRLWKGIKGLVGL*
>mRNA:PIIN_04206
MKTIIFYFFALFFFSWSTFAAPIIPENYDLVKREHSHIQKHDQHHAVLDSHHPTPQCGNEHAHRITSKHSSEHAAIEAFDDSVYEPL*
>mRNA:PIIN_04207
MRFTSVLVGLVFTTVLSVANASQSAHPEHSNHNEHGGTHGGASVVVHGVSSKSASPAAVPNTTPGAHHQNSVAAVLDGHQQPLAVQAGHDAEGVVPKTAANELKANSEVVSESTKAPEGVESKQSADNTSSDSAPAQPKMRMVRRVRRAPIVEASVTGESAFLKREIQLERIQARSGGMYESTVVKANRLARRFLGFLLNIGRRIITGIAKHFIKNKVANNNNHHRRRSPIFDEVGVVGVHARSLEEVLL*
>mRNA:PIIN_04208
MTFQKSLVPRAVVFGFVASAVLAAPQHHPNEQGHAAMILVPHRNFLPSDFKSYGDWAVAEMSAPYRTLDADNEQRRSWMATKGLLPGIWRSLMRNGKVLTQPQLSPFGAPGAPIQPLNTAGPDPNEHDCQEEDEGIDEVIEVKFGLEMEAPEGVDEAEIRFDVKLPHDKNRLSLHIPQPQQHGGSIPPELEEAIKSIERASNRHSAWYKAGYTREPELAYF*
>mRNA:PIIN_04209
MQLPTSLTTSLVVALVTSQALLANAAPLPAETTTGALATSSSSHPQVNIKIHGTGLVPTKRSILTERSPVPEPSFEQGPIQNVEKRFFLFDIAKGIVHGISSLIHRHQHH*
>mRNA:PIIN_04219
MKAFAAAYLLAIFLVALPVLSAPLPEIADSNAVLLKREPSAVHAHGQHTIQVTAGEKVKVEPSTKNVEHPQAETDPKPEAKAPAKRSNLFSRDDNMLERRNFLSKAFHFAKGLIGL*
>mRNA:PIIN_04220
MRVAAFATLALYTLVAPALAAPIQAGTSEIAARSVGSQLEARDEHPHPRPHHHRHRHHPDNANAPSANLQTPPTTDVQGTSKRSEMSTENLERRNFKHFLGKAASTAFKVGTTLLFRRDGGGPLPPLERRSFVAKISGLEKRNPVVFTVRELD*
>mRNA:PIIN_04252
MPPKQGATLFLLVHFVVKASVNRIIRSFSVTEDFEPGGHPFHFAQMDFDTRTALENIWKQLDFAYRPNFDPLAAVFSLYKCAKLPGASGWENYVAIFQCSGAKPLRQDPRQPWILCHLSKDASTGHIMLKHQFMIARDYDLGALPASYDWLDGDWRKAVKDQLARVNNFEEDASKHPWALKKMYRTVHNKAGSSSKQILEGISLIVEWQGCEPVSIEAVAANPHSLAPLQATPSLQLESSAALPPYSL*
>mRNA:PIIN_04291
MRLSLLLPGLLFALAVASELSLKSSYHQTLRTMRLKRVSNCYGPARKNHVIWMTRICQYESRRTRIVTYLTHDARPALATTSGSLYVDRSAHDSPVSRVISIDVGSLSRLGLLLSLPPTPANPMPSNVVPLPTTGSEIMLT*
>mRNA:PIIN_04661
MKLSPILGFVFFSALDALAQGGDGLAGTVVLTSTIQPSTRSLLDTAVGTAVPVASSGDNQNSDGDKKVIIALSILVSFLGLLVLVGAFFIYKRYKARRAAAAVPNNQSAWVNRPEGWARDDGDAETVVAPPQQAWEAPLIDEKKKVGK*
>mRNA:PIIN_04663
MKSFVNLGFVLIAALTVAAAPVPTNYERSVSGSSQGSYNPVLHARSDTNGGTGGQQPANNSHVQQSQAQAAQHNQPATNAQNHPPQPVPAAQVQPIQAHHNNGVRRLSRWSESSSDAGHGNAHGESKSDQGHAREPSAKGSKPRNSIRR*
>mRNA:PIIN_04819
MNHDILSLISLFPFLLLSLPPRSRHTRGCSLNYSLFRGLTNPRRANFDDLVQESVKSAGLLPHGRMLEVPARCSLANGHLSSMLWTCVGSFPAISRLNDGPTFAQGQWVRLLGGESALIEPAFVCEKGYNLF*
>mRNA:PIIN_05021
MQVFLPFSFLPPSAFLITSSLLTLHSQFRPFIGLSEFFSFLLFTFITRKPLMDLFQLFFDAVVPSSVSEDEIEQPSSHEEAQAGGPAVLYCVVA*
>mRNA:PIIN_05094
MLGLSLVTLVLTCGVLGAPLPKDIHARQIGIGGGWPTNLPSGITIPGLTTATRDTGTSTIPTRTTIASSSVTRTGPSSSTRTSSTTTKSSTSTTHSSSSTTKPTSSSSSSTSQSSSSSTTPTSVSSSTSTVPSSTSTVSSSSTPISSSTPISSSSSTIPSSSSTIPSSTSIQSSSSSSSSSLVQTTTSTSVSSSSSTQTSQTTSTSTQTPTSTSSESSETSSSTESDTEDDPGFPWGWPTPWPSDWPPFPSNELSSFFTQAPATTTTGPWTPPPGATPVGAVLDSFEIANLARISP*
>mRNA:PIIN_05098
MRTGFFAILFASAAVLVSAAPFPLLQGAAAHAHHQAQADHHLQQAETHLNHAETHSNHANTATANGNHQAAAHHTAQYNHHMQQFDHHTAEHERHQALADHHAQFVHHRSIDELD*
>mRNA:PIIN_05848
MRFGFFAILFAASALLVSATPVPRIDHQVAHTQQQALADHHLQQAETHLGHAETHATHIDQAESIGNYHLAAAHQGHYDYHMGEADRHTTLHLHHQAQADYHARFIHHRSIDELD*
>mRNA:PIIN_05851
MRFGSFAVLFAASTLLVSAVPLPSPMKGPATHAAWEAHHRSEAATLAASAKQHGDVAQHLEDHAWRLQAAGHDNSSQVRTAESYRRLSNEHADAAAEHRRLANWHSQQNPKLLWSPRQTRSIHELD*
>mRNA:PIIN_05864
MRAGFFAVLFASASILVSAAPFPSVGHQPPQPPHQVHQAQQPTPLDAHLALDAHHRQQAAHHIEQAQHHQNAYQTATENHNNEAAHTHQQQRDHHFQQATHHLDQASHHRAQAAALTNGQNVHHRSIDELN*
>mRNA:PIIN_05866
MRPFIFAVIFTSSALLSYAAPLYGSERLNTLVARHSRTPSHEEQYLKHKELGEHHNAKANEHTTQAHYHLGMADRFHAIGNTEGHQSHLSEAMRHHDRVAEHTQKAVEHGKEMKYHGKKAGILHRSIEELD*
>mRNA:PIIN_05871
MYVSVFAVLFASAALMVSAAPLPNLIGNDSDHHAAM*
>mRNA:PIIN_05872
MRVGFYALLFASAALLASTAPLPNPPMTPAQHYAQAIHHEGLARHHTTVAEDHRQTANLHDNRIKAAKARYNAGLDPNGLTSAQKHQIERDHHLSLAAQAERHAATHNREAAYHRLHSQTPAPGTKRSIDELD*
>mRNA:PIIN_05873
MRVGFFAVLFAAPAFLVSAAPLPDSTMIEDLRKVAAYHEKLANEHRSHAGHLQKLAGPNASQAKEEKKKVRLLIDPWKYAKESRSDVKVGQTSDSLRRTMMSTFTRNP*
>mRNA:PIIN_05875
MRVHFFAVLFAASAFLVSSAPLPDPANRLSYHAEQLGIHQASARWHGAEASAQLRHANTQAGLIDSAHQRSVRESSHGICQRIVR*
>mRNA:PIIN_05879
MRGFLLIITFAASAILTAGAPIPEPQINFETLVPRTDTALKALEEKHASHHAAWQSWAKDYRHAQDKENTHRDHKEDALRKGPAYAESAKHHGEGGEKVA*
>mRNA:PIIN_05932
MRVGFFAVLIASAALLGSAAPIPSPEDPYSVHRQGQITHQALADHHNARVQVHQNDSHRHLANAAAAQERGDHQAANEHLHKSVRATNTAARHIRERNQHQATANWHASQIPAGHRRRSIAELD*
>mRNA:PIIN_05933
MRVGFFAVLFASAVLLGTAAPLPNPMKGPATHAKWAEYHRSEAAKHAESARQFRDVAEIHGNHAWMAAARGYDNSSDVRLAESNRKLSKEHADAAAKHRNAAKWHSQQNPHIIWSPSRRRSIEELD*
>mRNA:PIIN_06066
MRLFTTSLYALALAGTAAACTTTSTTPTIVTDPYPPRSSTSSTKVTTIIVTDPTPSKSTTTTSTKSGYTWFSQCLPENYFSTTTSAP*
>mRNA:PIIN_06225
MPFLLFLIGTPGSIQSIPRGHKETFSTSETSILDQPRKAYYQYIGSLPTYLPTQHADRSSFNSKAKRNRHGSQDTRRGTRPPGFYNRRGDKFIRRGVIRRQSNPAMEWHQVFDGYPDPGQGWMDEDGNWLPEQGGILKH*
>mRNA:PIIN_06300
MYISTILTALLFCVSLTVPNVLAAPLPKGGGHGSSSHGSSHTSSSHASGGHSSTGNSGGSVSGSRIHVAKTASSAANLMQAANGLTEQRARSHRNRRRSQDEATKAQKSSSNKA*
>mRNA:PIIN_11788
MRTNLFTLAFLALSAVALALPIDKDINALPGPGKRTDGDIEGLPGPGKRADGDIEGLPGPGK*
>mRNA:PIIN_06451
MYFPKAVLVLLALSVSQAACAPVAATSKDVTVVTHHEADHLVRREPEPEPRRGGLVHTVVSAGKRLYHSETARAMVGNMVSQAGSAYAQRHGGGGGYDG
>mRNA:PIIN_06481
MAKHSLLLSIFLDVSGNTPHARATGPAYIFESWFVGNDERRGNIPKVQTLKMSRIHTDNIDEVSSGEEDTVTVDIDVTVLAPGNEGLQNILRQLVAYFQRTKTALTYDEVAVCFTDTSSNTRVCTLHKEDGSPCRKPYDRLDRSVYHIQSHLKIRPYHCNGCVNPLWYASRVTNVF*
>mRNA:PIIN_06785
MFQFLSPTNFVCLTTPICVISSFCQGDTCVSNATSYGLQESVIAASEAAVHCANMAATLVEASELFIFRLDLKALWP*
>mRNA:PIIN_06838
MTAALACVLSLASVSSVTLATVNVSPLTHYVDSLATARPLTLMEISGYSCVIALPPRADSSWSASARTGPQCMELTSVPVITFAWKASWSYSGGSYSVN*
>mRNA:PIIN_06842
MRVDFVAIFFALATLLVSATPLPRGVNRVDRAQQRAQSHQRQADYHHNNAVFHINRVNTHLERLKDAERRSVCESCYEMSQKLRAGYADNEIGATNEPLRGTRATLTTIWIKRDIIPPNATHTKPGPTGMLRIFTVGV*
>mRNA:PIIN_06846
MRVVFFALLFAASALGVSAAPLPTLGDQHMTEASRHEKLANRARKKFVREEGSTEESYTDDKVGVKKQMLSVTIKRPENMQKQRLIIRGKP*
>mRNA:PIIN_06900
MKWSVLTLLSAASFVYGQAAILPCKTATTVIYPPCPAILCIKPTTTTVTQTVTSTHSVTLPKTCPPLTVYPLPETMKKREAYPTTTAGPTPCLPLTTTLTYTKPCPTCTTLVTTTETTTVHKTKIVPRICPLA*
>mRNA:PIIN_06901
MKWSALALLGLGAFVHGQTAIQPCATAITNVYPYPCPLVLCVSPTPTTVTKTITSTHSVTLPTKCPPLTFYPLTETLKKREAEAAYSTAVIRP*
>mRNA:PIIN_07075
MKLVALLGTFGFLVVNVVAQTCQASLENFGISIVPVDVTSPPVRASLLPTNASNTFNLGTCASCSSLSVPRWDLRGNELTTISFNFGRRIMNNLVLPNKPLSFRQPGNITLPVIYPSYCVVFDKGSTTKAFLAAGGNTGSFFSCENLSPQLAGTGAFDIWYAVNATDAFTPTRGKCTPVTLVVTPN*
>mRNA:PIIN_07076
MKLVTVFSGLTLLIGGSLAQGCQSELNGFSLSIARPDETSRPLPLRFLPTNTTMIYTLGFCSSCSAPTVEHWILQSNSLTAFVPDHGSIKNEFVVANKPLSFWEAGEISLPVLYPGYCALFSKGKGLLAANGRTNVFFACENRSPNLAGTAAFDIYYLPNTTDTASNSTRGHCAAINLEVFPK*
>mRNA:PIIN_07077
MKLAAFATFVLSSAAVAVKAVCIDTANGVTLSVFPLANATDIRPVKLISDGADSYTMLTCNENCGAIPIDSWYLKDKVLIPSLIQIAIYTMTDNPVPANTSPSFKRVRVGDPVYKYPIYCIDSPLKSAKKGLLSVNGATNKFYLCDNLIPTFAPTERGDIFYDVDPKKSVYPRGDCRPAGIIATIP*
>mRNA:PIIN_07079
MRRMHILTEADILGVCVAALFALPSVRAILLEDPDFASPRRPDWYYSKHYHYLPVRDGFSNLKNNHAETKERLGASE*
>mRNA:PIIN_07152
MAEIFGVLCYCCLAVFSLCEPCAPCLEGCCCCGNSSSSIDKMFRIEDSDLKMITPHHLENTVFLMTETNRAALEKRSPMYGFDKDALNSIPPSERIIVSNLPQDPPDVSPAKINDAMYSAVKALFKGITDAEARELLGGDTVNYRGLEVQGITTAEQLRAAKGKLVREA*
>mRNA:PIIN_07261
MQLTLSAAFTLLTCAISTVSATFDRGHHVHVARAAFGSEHVERSHHGKRFDPNTQALTKIGMFDTVTGASLGFLSINGDYIRNVTATEATQWQYTKPANPGDKFDIEYPIAGGAYTRQLVIATKNTATVGLNSPTADGTKRSDLYGVAWPLRSPAGSVPIQDAIHETWFESAVWTLAADGTLSCTWINPDGTPVPLIPFMVVEALHFSPNTDILYSWGGPWFDLKRVTLKFVN*
>mRNA:PIIN_07425
MRAFGILAAFAAISTVLAAPFPAPPSRNGLAVRHDDLVSADRAVSVPSVEVDAEVEVTRRHDNAVAVNACVAGVVVSLKVDVDALITQIKAILDDTTSDVTTIVAKVLPLLNKLVSDITTATAKAGLNAVGNVFGIVGSVPSTVNNVAGTATSTVNGVVGAATSTANGVVNVANLTIQDVAGILKVIETDIVDILTKVATLIGNTDPAAAAVIQTVIAVLNLLTTTLGGLVGDLTPLLTPITDLVGPILAALGINLAGAN*
>mRNA:PIIN_07595
MRFAIFALLLTFSGLLASAAPLPRPATPKGIHEAALREHQEKAAFHHAEAVDNRNSAQAHLTKLEEAKKSGDQRKIVFHQSRHDAHVQQERFHLDEHARHQAAATYHAQQLAHLKFRSIDELD*
>mRNA:PIIN_07662
MQLVKFLVGALIVVAGSVVANPVPSADPLSGNSAPIQKRDTPEWNDPFHLSNLEAARERILTRHLCCRQRSKFTFVKLRPPTIDYPAYDDTRRVLITEFDDDGWALQGYSSHSDPIKSNGCHSQRHSLVT*
>mRNA:PIIN_07672
MHFQHLFVLVLAYFTVGVIGAPVYGRPGGNELVARTIVGHRTPGEKQAHIVAHELSSESPSPALARRALVESPDLQARSVPDSFISRRDAALAQLDAVALSRRDTLSLGAALHRFIRRTMQAKREMEAAVAHMPSDEMRKLVPGMVPRIALPPVV*
>mRNA:PIIN_07674
MQAFASSFFLLLFSSLCSFSLVQVTMQITKILLTASVFTIASSLAIPVAQPNALNKGVAGHEDGKHPSTVTWVAATNPNAPTSHEHNSVEGMSIVKRNPSFFGNRFRAAFRRLLCGSGDFMWC*
>mRNA:PIIN_07805
MLHRGISYPLWAIVAPIGTTWSPSEASENARLASISMTRSKPLDVYATDSSDFEGSSLNEGWTLSIVLFSLAYAAGFFLLFVGLAWCIVLCIIRSRQRDRKRLYDQMASRYPLGGAVGSRSQTFPLMQDQQANPQLTPEASHQSVNYLVEEDQYDTQSKASGFAGYWPGSLKGINRSTAGGVLSPGSPLQEAIEMKEGVNKTGRRNPDTMYDE*
>mRNA:PIIN_07806
MSMQHYCIQSYGWILLLCPRVSPVELVLATPYLPPLIAVDKTASICLAVVTHPQWTTLQLNGIQFNYGPDYTSDISQAILGFQNS*
>mRNA:PIIN_07855
MQAILFSSSPASTAFFSSSTLMVTTMVPTMARENAVSSHESRATSDAAQAQLTNVSVTTVSSVMTDHGMIPTSAPMSREDATSGFDVSAVLQVESAPMFRSNAHSGPTIEQFVASVPMERADASTGCTPYAFQLGEFSNSGVVESCCMSRTNASSGFSIWYVSIYVLVWT*
>mRNA:PIIN_07917
MPALPVVLWLWSWFESAFMLPPGSSPSSDIWKMLFHVCICYRRSRMPVLAPMTVALNKMYSGLGHTADSLLRFDRLSFTNRLTHTGGHFKELPISSLGPNVLPATASQTPAPKV*
>mRNA:PIIN_08027
MVQLGNTFLFVLSTLSTVASAMPTSKEQRPTPLPGLQVIVKECKYIPEHGADTDCTASQTLPARRYLAEQHMNEPVLWIGDAYIRIKAPSGTAGTRYQIRWECSTSAKKSGTEYLELLPDGRMKKISQKEFSNVDLRSHNPMSRKAFG*
>mRNA:PIIN_08028
MLLKNSLLFATAHLLMMVNALPWVPLPSPLNPAYRRVSAPAIPPAIPGPHRPRVLSNCQHCVYTEKTGATTKCSANQMKIIQERVLQKAEQRIRAVGNPITMPREFTIRAT*
>mRNA:PIIN_08029
MVQLRNSFLFILPVLSLVVNALPAETRMEEASRRVHVLNCMSIPQHGPHVPCKPEEQEPAVHYIVYRYRKNPFLWMVDAFILFKPPSGSTSSMYYIKWKLRGQEEKHNEACLELTPNGVIKSIPQEFCGKVHERRNSSIPGERPLSP*
>mRNA:PIIN_11794
MRLGFFAVLFASAAVLVSAAPFPFLQGPAAKAHHQAQADHHLRQAEVHLGHAETHSNHADTATANGNHQAAAHHTAQYNHHMAQVDHHTAEHERHQALADAHPNYPQHHRRNIDELD*
>mRNA:PIIN_08222
MLKVSILLSATALVQVLTTSRDVKACENALEEYDGFSTGQKPSEYRSSLSLAAAHNLGPGHIHFAMASEQNSKFFFADINNPQHVAMVTLSRSDTVGDLKNAIQYLCYKDVNPFKIDLFQVDISDEGDLAQKIEEKKKDLGSPLLPSRRLIRYYPSTPPEDAIHILVRCSASPHDELRE*
>mRNA:PIIN_08307
MKVLTVSVLLSILAVSASPVDIVCGPFPFGAPVVCPPGYWRCVKAPATTTQTPSPMR*
>mRNA:PIIN_08310
MKVSTLLVTASALTTAALAAPLHTLCGGYWWGGPSDCGIGYECYYVNAYFSVCVPTTPWTVTSITRITAGESTTIGVTRTTGGSDSTITRITGTDSTITRSTGGNGSTVTRTTGSDSTVTRTSGSDSTVTRTTGSDSTITRTSASDTTTTRPSSSSSSSSSVTRTTASSSSITRPTDSSTSSVTRSTDSSSSSVTRATDSASSTPTRITDPPGGPITRTTASGYGLTIGA*
>mRNA:PIIN_08450
MFSIIISAVLLATGASNVAAAPQASGTLLPLPTICTIPTYGPFKLYATRTNLSPKAVYEVRLRADGTTLPITSTMVVNTNS
>mRNA:PIIN_08524
MRLLTLTPLLLSTVASVWAAPVPVSIGEDGSLSVNLLRRTGDKIYRGGVQPIMPKEGEMRQDSHVAAVASPSRQILDCCLIRKMSKADAAEKFNLKHTPTKDDDGHHSLTLKKGQKMDSEQLQKHLNDGWTQTPAHERAQQLAAAKQGQNSGQAHGGTHPPSDSPHGQASHTPSNSQQHHSTPPPASPKTGGTTRSWADVVAGNHPATQQHSQPANKNHGGPHAASQGHTTPPSSHRGSPPPSPHHAAPHQAPATHQGTSHASPGPAPARSWAQVVAGSPPAHKTTPNTQSKTHGKKP*
>mRNA:PIIN_08618
MQIVNLSLLVLAIRLASAAPIPAPNPSGHLVKSLAHGAAAVADSGSVTDGIAAAVSHHHHHSNPHYEHSHTQSETRRSIERRGPKGKGKGGGGVNLNVNVDASVIHHHDKRSPEPEPHHIHFHAGGQEQXXXXXXXRCIAAGSPSFK*
>mRNA:PIIN_08623
MKLLLIATAVLPSILMAFATPLVERTACCGLTDEQFNDCVTGCTNDCPPEVANIPFLCYNPCAQTCFLRVERGKRLLGEIM*
>mRNA:PIIN_08672
MKLLSILTLAVSGATALLSERSPCAIDTHGPFKLYSVSDGTDGAALLNVVTMGPDDSGKNTLSTLTTCDTCGKTPVYWTLTKSVLSPVFTTSDIVTQNATINLPLSYGKVNFITGNKKDLKLAPIYCLDKNTTSTSTASHILLANGHSDLFSICSFIGTIGPAHRRDVYYNQTSSGIANYCVSTKLVAKPL*
>mRNA:PIIN_08714
MKRAAFATFILSSAAVTVKAVCISTADSITLSVFPLANATDTRPVKLISDGADTYTMLTCNENCGAIPINSWYLKDKVLIPSLAQVRIYTMTDNPVPANTSPSFQRVLVGNPVYKYPIYCIDAPSKNAKRGLLSVNGATNKFYLCDNLIPTFAPTFRGDIFYDVDPNNSIYPRGDCRRAGIIATIP*
>mRNA:PIIN_08722
MQLTKSLVLLLSTFVMFAAAMRREPLPRNYRERNLEHILDQRPEERVLTQLKLRPHTQLRRSGKQHYRKLLSALECYHCQKYGRTSLSSHHNCVRFMHNRTRRIDGSVSYIIPGPVGDRIILVLITLVRRALPRPNVQSDSNLRLEPSIRMTNVTLALLKTVNLDSVDIKSLSYDIISIWNDPKTLG*
>mRNA:PIIN_08768
MPGGVIVVCALAVFGIVGLVVAATKLEPSLPKSSSKKKRSSTTPETPAPSIFATTISKVAQRFGAEDPLRRHQEPARSHEHPTPPSQRTTADEAALAVESTHATGPQSTPTPSNLQSVPLIQFESDSDHSSTPLATPTVLEQFDPYYGTPLSPLGSPIASKPLGRDAGNPHPTAPRSQYPLLEVPQRSSGGSSPHSPSNDSAYRTAIESPLSADSFHSARSSVVFSPPSQRNSLSLDEAASRVAAGRLDIHSWSTMVQPQETGPHRE*
>mRNA:PIIN_08802
MWPRLSSTPLLVTTFDAIVYTLSFFTKPIIMTTQVLLQLTPALKIPHVETFKITLRGQNPTPTLCLDEQTSSPLSLFQPRVHKLTPPRTHHRMATLDSSLLRKKVGHAAIMVACARHRFKVRRAALQAASHARLFNFTGEWGLDL*
>mRNA:PIIN_08870
MRFTSFVMVLASVTFLVSAAPFPSPAGDHRLEIAHHDQAAEHHRSQAAYHGTQLHAHLSAAAVEQSRGDWKSAEAHTVQAMNHNTLMTQHRSRYTYHTQQAAHHRQQLNAARSIEELD*
>mRNA:PIIN_08982
MFGKSFVGLALLSLVSTALASPLVELEERAACKKKSYGAFKLYAAPVGQPASEWQQVKLIDLYTPRPLNDTISALSVCPDASCGRAPAYWVLKDQILEAVFTDAQEGWRTVNKALVKDDTVKFVTSDAASIAKQLAPVYCATRNPKTSSGLPGYLSASGSAEYFSMCTNFPTVGTPERADIYYKAVTPSTGGELERYCTKVHLVMQGIGIVPEPIPA*
>mRNA:PIIN_09170
MWGSRPLTVLLLTCIELAVMSTLASRWILSPRQLTRSLREADLDAEARKDATSELPITTFGHYQSNIGDFDYSGRTWRVRHIRQAHRAGPRTVPPIDEHVIALPSNRLYFHEC*
>mRNA:PIIN_09181
MLSPKSFSLLFLHALIIPVADTGYVHVDNKPQVRVTASFVNFYAHIINLWGDGEGRAPLIISNVLFHPFTGRQFGGAKRGEIRGTNAFGSGYPYS*
>mRNA:PIIN_09226
MRVGFFTVLFASAALLVSATPLPRDRYAAHRAAQGQHQALANYHLNQATDHLNHATTHDNHATAAEQSGNHQAAAHHVAQYNYHMGQVDHHTDLHQHHQNQADWHGAQIPPGHRRSIDELD*
>mRNA:PIIN_09592
MVTKDLPKELLISIFLCAVAQSPATLRENVDRSVASLKGNCRALARSLETNRNHCKATGFCVFWSLTSRARDSFAAMWTTYHQRSLGCGYTHVSYYGATWNIREICAIPTLKETTLQTLLKHCHSLEEVPLAIAKPRAQWKNILLLLKPTESEWGNLNRGRLITPDSPWQMREDDFDS*
>mRNA:PIIN_09625
MKCSSQLVVVLVAAPMVAAAPLPHQHKEHHNHEISTPSTSPNERHHPSPNDIPWHVHEKRSMPGSLPPGARPTTSHGTPKIEKHPSLPTGHHPYGKPVKISSKARGGRVD*
>mRNA:PIIN_09643
MRFAFFAILFASAALWGSAAPIPDPSLTRAQLHAHHQSQADHHLAQAEHHLHHAETHSNHAEAAHQSGNHQAAATHEGQYRHHMAQVDYHTAQHQSHQAKADQLAQRRSVQSIDELD*
>mRNA:PIIN_09644
MRVTFFAVLFASAALLGSAAPVPEPSLTRAQLQAHHQAAADHHLTQAEHHLNRAETHSNHADAAHQSGNHQAAAAHEAHYRHHIALFDHHTAQHEHHQAQADHLAQRRSVQSIDELD*
>mRNA:PIIN_09658
MFGFTYITVLVAMLASTQVALSAPMPDVAAFQEAGLEKRSPEPVMQVLEARGNCPSKGSVPTLTFKACYECPKPLAPCKPCHPQFRNIAEPFLQKHYKKDKNLQSKGYTSATITRYDTQPNWVHVQYHQCDNPKVIAPASYNLDVKP*
>mRNA:PIIN_09662
MRINYTLGLVALATIVGVGASPVPNAPNAGIKAPLPGVGKRALPGVAKINAAALPGVAKRAPAPVPAPAPARGLPGVAKVNAAGLPGVAKRADEDAIRPAKARAELAIDAIPPLAKRAVNAKAAGLPAAGK*
>mRNA:PIIN_09686
MRVGFFAVVFAGSARLVFTAPILGPETFVNLVSRTNDAGLHPAQGTQSSNAAHTLPDKLQIAQGNHDAHMLLDAHRQSQSNVGQIFHAAHVQTDGHHRVSETSHEHAHSFVSGNSHHPQSSDPAHTSSDKHHNTQASNLAHALKIIHHNVQSGGATYKPSDQHHKGTNP*
>mRNA:PIIN_09687
MRVGFFAILLASAALLASATPLPSPANQPVSAHAALKYHEDREAHHIERVNAHLDHAQTHLDQATAARERGDHHLSSAHKDRVDYHLARADHHAARVRYHGTQADIHAARIFSRSIEDLD*
>mRNA:PIIN_09689
MRVGFFAIFLASVALLVSAAPLPKDAIGPHVQAHARHQALADHHLERAEHHEELANTHLNHSTAAAASGHNALAAEHNGKYEHHMERMNYHMERHEHHQAIADLHAAHIPRRSIDELD*
>mRNA:PIIN_09723
MRYSFVAAILSTAALLVSAAPIELDGTHMNNLKARHNPPPSHTRAFLHAEAKHDEHAGKAEWHSNKADQHISAQRSAMDRAETRPNSVKHYNQLMQEAVHHGRQADHHIDRADHHSRKAAEYKEDMRYHGSKIGIHVPRSIDELD*
>mRNA:PIIN_09744
MTTLFRFLFLLVAAFVVLAAPVPRLHDRDPSQGTQSKLERRNEGSSRSPSRSSSFSDSSHPSGHSTPATSVHSNDGVAAHHPIQLQMPNIVAHAGNEQNNHHVPSSPSSIHSHTSSFLSNLSSGSHVSSLSSSHFGSSSASQHSHDSHLSSTSSHHSHNSIHSTHSSSSSGSERQPLLPGAQPKSGRFRAVVKNILCALNCFSSKAHDPHS*
>mRNA:PIIN_09791
MTPNLLLSLASTSTLTFAVERNTVITKLTRNMDLTHFGYFYCPNRLSLLCIPESIGGQERAYTSGCSSCALNWDYRVSLLQPGSRPTTTRRELSCLEGAPTSASR*
>mRNA:PIIN_09859
MRLGFFALLFASATLLVSATPSPAYDYGPHRAAHASHRAQSDQHMQRAEAHINHADFHDNLAIIAANNGDHRGAARHSSQVAHHLRQAERHMNIAQIHDNHADWHASQIPPGLRRSIDELD*
>mRNA:PIIN_09895
MRASFFAVLFTASALLASATPVPVPVPDPTRMPQTHREWADHHYSQHSQYMRLSNQHRDAAKAATKKATRAKNHRDFNAYREHRAAAAHHQEKSARYKSVANEHLDQARQHEWHPRPDEHWSPIRQHRRSIDELD*
>mRNA:PIIN_09898
MRVGFFALVFAASTLLASAAPFPLPPTHAQWVAHHNAEHTRNDGLAEHQLNRVEHHLDQADAARAKSVR*
>mRNA:PIIN_09899
MRAVFFAIILASSTLLTSAAPHPHLQSLNALVSRSQPVDHHAEMLRHQGLAAHHRDQAWEHAQHAATHLATSNHLLDSGDVHGAGRHSDLATHHRQQSQYHGAKALEHDGHALRHAQRLGLATRSLDELD*
>mRNA:PIIN_09929
MAKFSIVARSWLLVGIVKSLIVMSFELETIREPSGEIEMVLRNAVKSMQKE*
>mRNA:PIIN_10014
MRVGFFALLFAASALLASAAPLPAYVQTQKKHLGAYLDPLLFSPVVVSATHAQWVAYHNRESTYHDAQADHQLRQAASHARKASRAANSGKHSRAAYHRSAVLEHEGIADYHLNKLRYHEGEAAAHAAQPAHQIWTGHMRRNINELD*
>mRNA:PIIN_10147
MRVGFFAILLASTALLGSAAPLPKPYDPHSVHREGRVTHQALADHHRDAAVSHRAQATNHRIQATMNAHNQNVADRHRAEANRHTNEADHHSGLAAQHQLTANFHASQIPRGQRRSIDELE*
>mRNA:PIIN_10172
MADPIRITITAVTAVLGAAKAIVAMIDKEERQKHQKNASVTDLEASVNALKEDMSIYGRFLNTMFAEDANQRARVRLCSGPEGCEALNQLDVSLEGARRCLEQTEVVETALSASESNRVWPTKRPPIGELVKSLFQTNFAPNDDTIDKLLSATKDVDIYRGNCKCSFKRVWYLYQLYQQPPNQQVSMESIQSDGIESALNDVEMAFYQRPFTVSAEGSRKLNKTHEADERHWSPVGTEWDGSK*
>mRNA:PIIN_10242
MRVGFVAILLASAALLASATPFPSRTNQPISAHAALQYHQDREAHHIERVDAHLNRVITNSPARTRAEYITIWQKPITMPLESDTMGHRRTFTRPEFSVGT*
>mRNA:PIIN_10250
MSISLGLRLALLTSRLKPVSMVIIHVQQFFLQRFASILFSPTSGTAIVIVLLSASFQVSLHARRDFGSDNDVPQAPASDNFTPEITPSVLSSTTDVDRRFAIKATGKRQTTWSEDQVFVYQGISVADTETNRARRPNLESISFCRKARRTVTLKAGNAQARSSTSLPANRVYPKAA*
>mRNA:PIIN_10309
MFPFDIVSGLFLLRSFRSRSFSFLHPRSSTDTHHGSSLRRFTLANVAVWYLAGDTHLSSLLNALRRVARWLVFIHFIYDDRDAQGVVNSSLVVWMRANRELNLRFWLV*
>mRNA:PIIN_10350
MILSLVSALLLLTVSVLARVEGPFALYLRSSDPKWNMRYINIGARNAYMAVAPTAVSSPSQIPAANINFFLNTTATLTPDAPYGQLVWGAQSYYSNLFGRIDVLTPSSSALQPIFFDMTYSLQGYSSRWNFTANKQLQLDNVKDHFYAKELRTTMYNYDTVFWLFGSPSQSGLGASKVTVWRYDPPSV*
>mRNA:PIIN_10354
MPSFKLSVLVTLLASSLIANAALEHQLERRNHEPEVFEESDLYKRGETSSSLHPTPTTTSTTNTRRRATQEPSRQLTDTACRRGGLRSVGCSKLGEEARSKARTAAKAYLNTFSGYKTKIEYWCFKYIHISLCHF*
>mRNA:PIIN_10451
MRAGFFAVLFASTAVLVSAAPFPSPRQPPPRQPTAQEIHQVLGDHHHEQALHHITEAQNHHNARVEAHQNGEHEAAQMHQQQYQHHVEQATHHLAQANHHHAQAAALHNGQDIHHRNIDELD*
>mRNA:PIIN_10618
MRFFSVIPLLVATVSGVFAAPIPSGESLPSLVAIQRRDGYLYRGTNKDDVKDLAPTKTRLAGNPAIGREPELTKADHGDHYVHGGSGISVSTDPSALSQPYLWRYCEQ*
>mRNA:PIIN_10643
MQIVNLSLLVLAIRLASAAPIPAPNPSGHLVKSLAHGAAAVADSGSVTDGIAAAVSHHHHHSNPHYEHSHTQSETRRSIERRGPKGKGKGGGGVNLNVNVDASVIHHHDKRSPEPEPHHIHFHAGGQEQQKRSLNARSPTHPHSQHQHHPHPHHMHASHSVDESQSGGGDASQGDVRKRSPEPEPHHIHFHAGGQEQQ*
>mRNA:PIIN_10989
MALLTAIVVFCYSINAPASDFSSISNTEALQSVAKIISSRNSLASSLALCSTIITWVSSLRNLPVLHAEAYT*
>mRNA:PIIN_11022
MKFSILALITVVSVLSTRDAAGAPLPALMIRETGQSLMNAVEKQFLSQAGKNNHAAAALLNVNGRQTTNNHDEKQGKEVARTLDET
>mRNA:PIIN_11065
MVLRILVLLVASPLPTFAAALSVARHLYQPIDESPARHERIRFDYPSKCSYSRFGHQLECSQDQIQTIEERIVEVEAALRQGTELPSTIHVGATVKYSQVDQGDKYHIVWLLSTGFEGNKYFLCNDAGCKDIDFVQWGDGEAA*
>mRNA:PIIN_11086
MESSVAFIAGLGVTALLGIVLAGMAMMADKTAIVVPPEADHPEVTANREEKVVNTIDIGRRRLCDPTGLVYEVFEKDADRAGTRWMLDGEKMFNPGSTGAGSGLEPGQVRRRTVRVGLQGDGFGFYK*
>mRNA:PIIN_11103
MRYSFIAAVLSTAALLVSAAPIELDGTHMNSLKARHNPPPSHTRAFLHAEAKHDEHAGKAEWHSNKADQHISAQRSAMDRAATRPNSVKHYNQLMQEAVHHGRQADHHIDRAE*
>mRNA:PIIN_11127
MFVLLATLTAVQQVTQFAVLHLKSAVLRVHSASAHVPAAKLRKQPAVKSAVLVEQLAAIALAVTLDIHAPHRAKGLSGL*
>mRNA:PIIN_11178
MGAVLHLDLGIALTQCLPQSPSVTLISMSKCHAQP*
>mRNA:PIIN_11297
MKTSVGLVFLTTLIPQSSVVLGVAEWQQVCLPSVGSFTVVLTPLPFIMEALTTLEAKPATPA*
>mRNA:PIIN_11361
MFFIRAIFLCALVAALQHLAGVAAVPIPIGHTISFVSFLSFENTGLLAAHHLPVVSRYTPELDAVSTIPLVEPITVGT*
>mRNA:PIIN_11418
MRCFAIVLVLAAAAIAAPVPVAEPQSPPAGTTTSSAGGFTGVMLPNTT*
>mRNA:PIIN_11482
MFSTIISAVLLATGASNVAAAPQVSGTLLPLPTICTIPTYGPFKLYATRTDLSPKAVYEVRLRADGTTLPITSTMVVNTNSSCTNCGVIPDYWQLKDMNLIPVDTSLPRGVSTINDKVPDHSELHFITSKDSLPSYPIYCAVVSTR*
>mRNA:PIIN_11566
MSKISLQLALGALPLSTSTPSSNTPKGTQQPESTQTSLGDTPLESSPSSLSSSSILSFLTSNVTTTVESSCMTIISSPFGVTIVAGVVSAQNTASPPSKASMSTIVEFQPRLFGEDVPLTATVHILSLQSLEKPPLEVVEGLMGKRPPPVEDAVEETDSVNNEGSVTDHAWNVS*
>mRNA:PIIN_11572
MRVTFFAVLFASAALLGSAAPVPEPSLTRAQLQAHHQAAADHHLTQAEHHLNRAETHSNHADAAHQRFVHKLDNKMSCPDNETVVTTKPLRRTRPITVTI*
>mRNA:PIIN_11578
MLLYNFFAGLAVAASTANAYSYVTVASTTTTVAGTPTATATPTPTSLSRSTSACVGWSCGASTSCLPATTKVVYSICNEKCLGKSTTTSTFTTRPPPITATVPCGVKYLKRALYVEDEPELEKRWT*
>mRNA:PIIN_11593
MRFFAVVLALAAAAIAAPVPVAEPQVPEATTTATGGIICE*
>mRNA:PIIN_11594
MHLQSLVATSLVLCVSSVSAAPTSNYNYNYGGGGSANAGGNANVNVGGELNVGGSVHAGANAAAAISWGINVLGQYLTPWHDAKPSRMEWHSSYGQQPQGGSYNNGGNYNNGGGYNNNNGGESSSAGSSEQTS
>mRNA:PIIN_11595
MRFSRFVALFASAALLVSAAPLPVLDIDHERMMNYHLGSANNHRMQVGHHANQAIFHSGALALAKQRDDHHAAARHQMAMDYHDEQRVRHLGQYGHHMQQAEHHRQQLGTRSIEELD*
>mRNA:PIIN_11607
MATSLILVVAPQLATLAHSQLESKVQLEPHQQPVDRLKANPWSGKWRVDLCP*
>mRNA:PIIN_11617
MRTFTFAVLSLAAVASAANIGRRQSQPPAFATQQTLRVCAPR*
