# Supplementary material for: Kingdom-Wide Analysis of Fungal Small Secreted Proteins (SSPs) Reveals their Potential Role in Host Association
Source: Front Plant Sci. 2016 Feb 19;7:186. doi: 10.3389/fpls.2016.00186 (PMC4759460; doi:10.3389/fpls.2016.00186)
Supplement: Supplementary file 11 [file DataSheet1.ZIP › B.botryosum.SSSPs.fasta]

>gm1.628_g
MLYSRVTVILLLVIVLGGHMKFGRCEEEVEDSTPQFLDSSDAPSAPIEPLSFDNAALPAAPPTSPRQAPFPLATKASSVLSAFAPAPEHPSLDSDTAIDITAPQEKLNHALSSNSLAMPIDTPLVPEILDAMKGVGYRYEWSGDTGHQHEFRATSNVTREKIVTVDSDTSSTNITFVTLATTESVFTTACTFTKTVTTATNFVRSSTTIYTPHNGSNPETSSDVCSWSESNTENIMLSPAPDDCPSHNAGVPFQRSDEL*
>fgenesh1_pm.1_#_417
MQLSLGTFAFLYTSGQSFRIRKHSSPFNYTNAFPHNSGARSELDEDSRLVSLTDVGVQSHGTAHSHGGVGIGKSYSA*
>fgenesh1_kg.1_#_433_#_Locus11393v2rpkm2.84
MKSTSALITALLAIAHVALSAPLAEPALDLTARKNVAENEDLRDWKRGDVEARKFPPAENLRDWKRDDVNARKDVPVSDWRDWRRDGVDARKDGPETDWRDWKREPVVGRDFAAEA*
>fgenesh1_kg.1_#_319_#_Locus14419v2rpkm1.64
MPISAVVLSCQVFAWPLICRVQGCPERAILSAPFTTLRFQTRKFVSALASGPLDPRKGQFEANSLAKGGRLPLFLLETEHLG*
>gm1.167_g
MRFGAIFSAVLSFGLLVAAAPAASVQDVVVARSIPAELSVRDVTAPVARFAEERSVVGTIVARDDFLTTCQNAQNQINNICGQISKPELQAFAKVHTDCYRVGL*
>fgenesh1_kg.1_#_63_#_Locus18509v2rpkm0.29
MRLGSGTSLGRLAVVCTVAGTPGASRAGTNPLPFASLGPVGSPSSSSSSSSSSSSSSSSSSPART*
>fgenesh1_kg.2_#_219_#_Locus12747v1rpkm2.39
MKLPAQSLRDASFFLTPLVLSITPTAPGPGGISREGSGAWMCIATVQVRTLFTARAPVHLTSQRTPPLHARGCTLACTPRCPSLCVHENTYA*
>CE118572_40
MTSPWQPRRTLRAALFAANLRAFAGVRRRRRRRRVKRTLSAMACDVGEPMSCKNKIRSRSRTSVYASILWSRL*
>CE119897_28
MSWPKPSSSVLVASCFVHDTVANFHFTYLCCLRACISPWHTILLNSFQPADRCVLHSIINATDIYRVTHPISLPGVFFLHSDLALWTLPLCLAPGPRES*
>fgenesh1_kg.2_#_268_#_Locus21203v1rpkm0.79
MPQACPLLPSPLTFTLLFVLLAITATLRLRAPCTTQPGPRHISGLLNGAGRCLGREG*
>fgenesh1_kg.2_#_484_#_Locus14225v1rpkm1.81
MPILLVALAWAGQCWLPWAVVVEEGEERVVDEWRDTKGGQTVATRSRWTASGAHTHTRAHTGDATITGPICGQGLALRGSGASRKGRGTRGQPERKQRNAEPGRGSGDENDARACMRARLTPVCGGGYLAACGLGSLPVDPCVLFRSLCGSHSPLRPPVLVRGPPFPSEERKKRRPAFRSRACSVRVSQLLLLLLALVCLLPARTTSRGWQPPQSALEHIHIPPSVRAACCTGRVCHQPTK*
>estExt_fgenesh1_pm.C_2_t10426
MATDPWMSFAVLAAGIQMIQTDSGPVYLAHDQTGQSSPTLVVGPIEIFNFIEKRDGSARIHVALHLPKKSVKAGQATGNLKDGISLKLNYPDNLWGEVRLKREGNKAVESWSFWTPGSKYEGEIPVLTL*
>CE127919_98
MLGCTALAFSAGESTNTYQSHLAVLLVSKIFGSPTLRAWPTQVIGPVAHISIEQSFGLLRARWFASAQPRRVKTAGCRAHRTPNFATSNSVTDLRLPPNTNTMLILI*
>fgenesh1_pg.2_#_375
MLANYVALFIFIAAAIAVNCTTDQLTAHGLTGQKQTVLSSRLEENQDDTFSVFEKREGEGGFICTVASDIVCPSGVPERRSDNRLFAGCKSRRDDTHSIPLAFRARVCPCVGKTCDAGRDCKATGCNGGCGCVYESGPPEDPTGLVCAYSLIQATAGAIESTDEVPPDGMQFPMESG*
>CE135248_28
MYSPASFSPSCKLNILVLILAWILVCASFHLQSLHPPVVNLPAIHWSPYQEKLKKVTGCSRKGTLLVASMDYYRVPAAAHSAHSTVACRPWPTAPALWLIPAATECSRESCSTH*
>fgenesh1_pm.3_#_186
MNPIRLCVLATAIALGFAMPSEGAIRRDSVYECQDETCSYPYYCDRDTNQCVHL*
>CE190543_77
MQIHLKALPLHLIVLTTTTCSPCAAIPQQRYQLPTTTAAGMDTSTRHMCLRGTCYPGFPSLNLALSQRIHFLRTENRHRRTDSRYGRSSDAHLHMHQRNLLYTSPEPPEIPFFRRTVPAILRKTPIQTTITF*
>fgenesh1_kg.3_#_363_#_Locus23164v1rpkm0.68
MRWGWVLDKLSEQNLRLLATALGFCLVVSQSGRSVRYLPTSQRTNLRRKYTPHPGGSRIRAGEVTIFRFCPIL*
>fgenesh1_pm.4_#_25
MHLVKSLVTIALITTATLASPVPAEAPAVEKRTTCWYQSGTGSPIYYVCPGACGLFGGCK*
>fgenesh1_kg.4_#_281_#_Locus12740v2rpkm0.32
MVLVLSSSPLFLLAPYLGPQPRDPPDQASYPAGDSFFYFAPPVLVGLCLAAHNDSYSDLVSFLPDVLEKNRGQYSAEYRRGRVRQGREEGQGKSGSSSCKPVGAAQHGIPRQRANSYKNLPALPGARLLPLVSAIVRTPSLEDHLDLDWTYGYGPNHARSTTFTPSSLPQPSHAPFASSIVT*
>fgenesh1_kg.4_#_365_#_Locus18026v1rpkm1.07
MLWPPFITILAIALSEPCTALVLPRNVTASSGSIARPTCHNRPRAKTCGFHKTTDSRRGSFESQQRRKRVA
>CE251584_10720
MRFGAVFASVLSFGLFAAAAPTASVATLAVRDVDPIAARTVAAAANVGLSIGGGSCKSCPNTCSAPPTGPSASSPSTTASQPDILSILADIRVKISASILAINNACSQGNVTADVYEPLFADLNTNLQACITAIVNANVILSINIGVFAQICAGIILDIVLCLQLCLTQCTAASSQVAATAAILVQLIPKLDTCVSGCVAQIAVLIKAHISAFVAVGIKASIFNLTV*
>gm1.2371_g
MPRLHMPIPPSAFGTALLSSPPPTLANRLLLSERRNLHSLAIETRPLPQSLAGLSPPSHRAAGTGRSSPLREQVFSLMAQ*
>fgenesh1_pg.5_#_59
MLSECVLCLSAFGPAHIDLLEYKPALSPRPAAETETDIRAEDLLPPHSFFKPSPPPSPSAFSSSFYCNADQQQLSGGGNFKQEAASVLDGQFLGDEEMRRIVRGLCDRIEWLENLVIEERLLKIEKALFATSS*
>CE284756_8940
MSSIFVVATAISYAAADTKYCYPDGIFGATNLGRVSAEKFCNASSNAPDGNAYILAGQTIYGCAEIDGSKWDMSITSSCDKMTAISQANCVARMKDIESCGSAASHRGGTWQNGCLKYYLDPNAGKCTL*
>CE284790_46
MSVRVRSHMLRQLSLFPLLLAAAKMMFNIHDEPRPSRTFYAALPQRCTDSDKSDTSEINKFVRDSVLRTKARIYSLPVDGGTGRCGEAC*
>fgenesh1_kg.6_#_25_#_Locus370v1rpkm426.41
MRSPEQLHFIATPRMSRPSVSLLAALIFFPDHVANVANSSPLDAARDDIRQYIIDLQSKTNEHSPEWQYKDFKKALPGGFAVVGTVTLARAADNSAHATVAHVEAVSFIFLESSCHTCLI*
>fgenesh1_kg.6_#_120_#_Locus22242v7rpkm0.28
MLPRSAVGSVVSFVAAAGLATPPMDSMDSMPHTAHHHLSPSDDKLAYPSPEASPMIRLPGQLPLQR*
>fgenesh1_kg.6_#_153_#_Locus14973v1rpkm1.63
MALTHTLLPTAAPALTSAITASSPPSFFIKIAAEQRGGAACCDFWVGAGVQQGSDGGRRATERCTVQERVAAAISLVHTNPRSQYVCHHLRATGAAYQIDDKRGSGSKIATSPSWLSVNAWIGTSISECTDAASTVVAVSNGEWRIVFDVSRIQVGASRKQQFDDLDAYLLIHELGFGISLGVAADNLALLPEHAWFRYHMHRASTVDIPCIDIYSKPQQQPHPRQISAFYCVM*
>estExt_Genemark1.C_60282
MPSTSHFISFIVALAFAFPIPAIALPFDLRALPLPAHLPRETRGLHDSHFHKRLSHQGSPIHEVQPKPATTVSGNIHIPASATHTTPHSPFTTAAPHLQTTRNREEHGYKGHMIMRRTV*
>CE349195_58
MPPIYTGAGLLWPFISSARLCQTWPSSRCCWTLAQIPTATACTSCYDMGTHSGSDEVVDSTRGRRQQGGQVRPWMDTVALPVHQKRRRPPCPFTDLWHSRGLGS*
>estExt_fgenesh1_pm.C_70345
MKFTTPLIALFAIALIVNALPLPPLPGGLAGQSLGSPIDGALGKVGSGLSRTAIDVLAPTGVNVIGSAADQVLGDIGHAGDILSSAPLGLRAVSPVDAGLDEIFGIAKGVPGASALGLGERGLGPVDDVLGEVTGLVGGIGVLGSNSGLSVSDLGSAVSKVLREVDAGNRAPCKSIHDARAVDSVVDEALSSTGLKGSLAAPGGNALGSL*
>CE383396_22
MKYSWLIGTCAPRFLLLALRPQRVLLGTVALDRDVADTNRSYLHQVMNPGLFILPDVRGSTTSQLATLSDRIASTLPSPVHLPHKLSY*
>CE384636_88
MKARLCHILMLYKCLSDPVIPAHPRCSRSTHYYALLLRRRFSPSHARSACHLRRAGRLCSAHPCSSSAYQGALTPVSCALQGPVVFGRLLCSKSFPILTASSLSRIFYYVANKVPVSHSNELNSREELERLRNSQKGRCLGLHAIRCPSIFYAL*
>CE386015_170
MSPSLNFDLFIFRCLLSWVLHRVLRCHCFESLLPVRAGAQRSTRSRHLKSQPSVIYVTGISEYCKLVGAWNRRIMQERRVFCGTDLPRRKQDTGSLRLRHDGEIASYRYPWPAHAEHDESFWHTIFPSFTESPPLAECSTFSTLTAREMQNT*
>CE389522_692
MKPRLSWLTLAVLQALGSDNCLLGQYYNRRVRSKRWRGSRITCLVQLSQNRRGTIWSVTKSEPDGQLTRRHPIASTFRPRAESGKLSESRVLDWSKEAAVEVMLCCKAKCVLGSLWRRVHSWRAFGIHSLGTHSTLPNFQLVSLFSPPLFLALLVPPSLITGSTSYLYPLVPDIQHVMYAHFGFSRSFPC*
>gm1.3885_g
MHFTKSIAFVLLSAAGLATAQIVGTALLSEETPGSETFCSPACVTAGKYIGVSQAFYSDYGCGTIVSLTYDSTTVDAPICFVCAGCTGIPNSGAEPYSWIGSTVVMGDFEPTNPAPITVNWDI*
>fgenesh1_pm.9_#_94
MHFTKSIALALLSAAGLATAQIVGTALLSEETPGSETFCSSTCVKDGKFIGVSQAFFNDYGCGTTVALSYPADSKTPTTVDAPICFVCAGCTGVPNAVPGDPSDSWIGSTVVMGLFEPTDPEPITVSWNI*
>gm1.3888_g
MQFKQSIAALLSLAGLATAQIVGSATLSQETSGQALCSSTCGTNGDFIGVSPDFFAAFGCGTGIRITPTGATSPSIAAQICFSCPGCTGEPNAAAGSPPDIWEGSEALLGQLGKGTTNVALELTVVRLNAVSQETSGQALCSSTCGTNGDFIGVSPDFFAAFGCGTGIRITPTGATSPSIAAQICFSCPGCTGEPNAAAGSPPDIWEGSEALLGQLGKGTTNVAVSWDI*
>gm1.3889_g
MQFKQSIAALLSLAGLATAQIVGSATLSQETSGQALCSSTCGTNGDFIGVSPDFFAAFGCGTGIRITPTGATSPSIAAQICFSCPGCTGEPNAAAGSPPDIWEGSEALSSAAPPETSGQALCSSTCGTNGDFIGVSPDFFAAFGCGTGIRITPTGATSPSIAAQICFSCPGCTGEPNAAAGSPPDIWEGSEALLGQLGKGTSNVAVSWDI*
>gm1.3890_g
MQFKQSIAALLSLAGLATAQIVGSATLSQETSGQALCSSTCGTNGDFIGVSPDFFAAFGCGTGIRITPSGASSPSIAAQICFSCSGCTGEPNAAAGSPPDIWEGSEALLGQLGEGTTNVAVSWNI*
>estExt_fgenesh1_pg.C_90154
MHFTKSIAFALLSAAGLATAQIVGTALLSEETPGSETFCSPACVTAGKYIGVSQAFYNDYGCGTIVSLTYGSTTVDAPICFVCAGCIGIPNSGAQPYSWIGSTVVMGDF
>CE27416_13196
MQLQLQLLSFLIFLFSSLVLVNVDRLLTSSTAVANEYPSTIPYGPRSAASSLCRCVATATIQPAASHVSRASTYRPPDARTSMMPSVSAPIPALSNRRTRASRARAPMPRTRVRRLRGLSMFVRPAESLHSFIRTLSIPQPRRARLFELR*
>estExt_fgenesh1_pg.C_100142
MRAATLAVFLYALSASAATTPSRRQYLPDCIERCFETTFYKCEKTHELLAECWCKGDVPEKAYQCVEKECKSPELAEAKKYVEDFCKILEPSGAPA*
>fgenesh1_pm.10_#_163
MHFARLIALAIAVCAGLVVAVPTELVARNQAIVCGGLLGTKCPPGYTCQIDDEGGSLDDAQGICVPNY*
>estExt_fgenesh1_pm.C_100163
MRSAVLVILALSAGLVAAVPTEPVAAAAHPETCGGFLGTLCPAGYTCKIDDMDGALSDGTGICVPGVDGSTDFFDLGFKTGPNSRRATLPYAALRHIDHIDATYS*
>fgenesh1_kg.10_#_247_#_Locus4979v1rpkm31.81
MHFAVLSLLILASSTTAAAQAAQDRLPQGQDTTCVGDCLNKAVDNCLQMQGERNVCRASCGGAIQSAFLQCVDNACAPNLAPVAKDMAKSFCGIPRSM*
>gm1.4238_g
MRATSLVTLLCALSVSAFAVLPRQENPWPYCARPCIDKIVGPCINANLDNRAVCYCSAEQQYAVNLCASNACNGVDPSLREYYPQMQEACDELTGQGDDD*
>estExt_fgenesh1_pm.C_100177
MRPVLAIAALFVAAASAAHLPKGIGSVDPQVFECLAGCALKEKACDEHPTKLGKCFCKKKKQIDGCLKNNPDCDYITRGAAELALDEYCKHH*
>CE43389_94
MGVGRVVRIRYICKYLLTCLATIVLDCNRVVHALHEPFHALKNDGRRDERALAWTENSDHVLPSFKLEEKQTV*
>estExt_Genemark1.C_110041
MYFPTTLLFTALAAIGAYACTQCPHEGTFTGTVGEYTTPSPNYCGVTVGPHDIVASLSTFWLDPPDESPCGETITVTLPKSGHAVSAIIANFDASLATDNIQLNDLGLDSLSVDNVVADGEGTVVWTFNN*
>fgenesh1_kg.11_#_193_#_Locus445v1rpkm359.55
MRAVFAVPTLLFMALAAFAAPTLVRQADVHARQLGPAGALHSLLPLSHGVPLASPVTKDALPLAPLLNLVAPDTSSVADTKPQTHASPESAIHSRDGTAPNSVGAILRPLVATLHKVPVANAVSDNVLKTEIPTIETLV*
>gm1.4461_g
MRFGAILSVLSLGLAAFAAPTAHVQESAIARRAPVEVAAREVVAPVARTTSESVKDFINQLQSVKSELDCVVEKIESNNQHKSVRSNDEWDWEGTFNTVTVQLNVVVNIFTDCSFVSEIDVQEIAELVAAIIIDIVIILYAALKASTDCNDYISSTVTIVITICGSVTSNWSSLCSPIYEIINSCSYVEYFGYLNINISTLLKISSYN*
>CE57478_53
MVAFVWAFVWFYSAVLPANLSPLANRENPGTPGSQSSKAHPPSCFHPRAAPYRLVGKKKKKRVYTSSQRGNKLAVQLDAVVNKW*
>estExt_fgenesh1_pg.C_120051
MQLARQTVFPRLIALSAIAVLKAFSGTGARKLEDASTREPGDGCIHSQLSRLSIMLEGDTSSATASGVGTQAKATTAPVKMAIAWHKAFFDTAARNAEVAPAREPRHGDANLRASFLLLDFISKKRTEGDPGSVNAFYRTSASTR*
>fgenesh1_kg.12_#_92_#_Locus15791v5rpkm0.58
MYDRVRTECWCVLFAAWQAPVFIASRARVISSVLPQTCACAANVSGTKAGHITTIGAWHPEVDEMQTTQGNGIPSSPAIKPAVSRCHGVSDWVTIQSIQLI*
>CE58694_14
MPALSPRPWLIGLLALSAHGILRLCSNPRQAAQRKTLSGKSVMWHTSARTSFASGGAGSLTSPSAGVIWLHSKYEGGSSFIPCRLGLGAYARVLHRGISLSDIAGARR*
>CE72935_31
MCRMLGHQRQYAAFRFLSCFPLIAVPARSRPTAISSFNYYEGNLLLYALPPSLSLGTIDNLPSEVLVSTCNTPTTYDCATSWLKYWLQQTPTLARADPAWTTST*
>estExt_fgenesh1_pg.C_140034
MALLAALVLLVVLVFGIWYISRRSGCSGARAPSAALHISAKSPPPPPSYTGSPKALGSSDTLTDPPPVYAKDSRQILLGFDCSAVSPSGLQSWHAAAPASQLPALVYATNNLVLCFGRRLDGSRGRSVRRRQGYCAIKEERVVHPAHSGTGVAISSVALGAPPRYAALDLLASNPVYPILQAGSGATTTYGEMT*
>CE73427_42
MAPIFILLPPSTFFHLALSLNRERASGLALSSSWMQHRILELRSRPLQVVNAPWALSRLPRFGVRASGNDKRGSAADTLTRYVRRRDQLPCSLKPPISILCRRACRGSTLAGVEMGEITWMTRGAI*
>fgenesh1_pg.14_#_76
MRAVTLAVQFALAVAVLAQINTTCIDQCTGAALLLNDCNDLEDAPCICGAGFLNIVGPCLTKECDANSAKLVTDAIKQVCPEAVIPTKASSNKVLAAAEDRQRGECCGVVRSDGKITTQARCAKGLTCAGLGPREVLNLLGQAHHTNYNYFTGVCIDLGDIETH*
>CE79727_1338
MQVLFAAVIFLTLDGLGRDISNLSLCPPRTLNVFNTLSFERSPPRTPGLGFAVKKCLWTSCGGVALAEIPTCWQRLLKRHYLANRGRTPAEPTQVSECDRRQ*
>estExt_fgenesh1_pm.C_150058
MMTYACLAISFLVPGFSSASNLTFNQHLLRYLCQQVYKELLATRKKLLVFLSAQAPLSTSLPCCPSSFKFLPPSPPSSMRDQESKTRTTGLSDTLGSSDFSGRSSDRTSSSATYSGCTTCGRKRCCKGRRVGQDRRAHSAPKDPPRGSTDIKECVAGVDARTTEWEASERWSEKVLSHHKSHT*
>estExt_fgenesh1_pm.C_170126
MKFSSIFSTVLSAALVARAAPIAAADDLVGAGDALQNLQLLDGARVLSGNFRGHARDADSLVADAENLLENAQILDGAKVLSDNFSHCTRSLVDAKNGLQNAQVGDGLEVLSDNFKHCRRDADSLVDAENLLQEVQLLDGAKVLSDNFSHCPRSLVGAGDAAQNAQVGDGAEILSNNFRHCARDAGSLADAENLLQNAQIFDGGKLLSGNFD*
>fgenesh1_kg.17_#_156_#_Locus5318v1rpkm28.63
MSQGTRAGAMSSAYKAWLVSSYSSYLPVLPFQRPAHALHVSTSASPLIMNFTSVFYAVLCAAALAQAAPLNMRQDDGIGATIDLDGNPISVGL*
>gm1.5569_g
MHHFRLIALAALYFSAVSVNAKASELSSDTVAARAPAVGKACKTSVFKTCHSECTVEYDSCLDKCREDGGGEDACKARCSKLETPCTDKCREKCYTEGCPGGDSGACQDHCRKEANCGRCSKYTAPASCYKGCHEFTNACINARCKSCHKCPYAKWKLCHEPADQKYTSCNKACNKDGPCEEKCKETHDADLAACRKECL*
>fgenesh1_kg.18_#_46_#_Locus21872v1rpkm0.75
MKLCCRSLGLGVASLVVRAIVANLAPLRCAQKRSEKSRKVALVWRWKLGLPDAPRVPTCPHLTVKASRWA*
>fgenesh1_kg.21_#_12_#_Locus27073v1rpkm0.52
MPSALSLAGLYTLLPHNVLSEVHGGPDKQASIGFWDLWYIYLTRPALYVVTSSPLVTFRHSMAAPCPHISLYGLAWHRILRPKSAIPSPNTTPGT*
>fgenesh1_kg.21_#_57_#_Locus13506v1rpkm2.06
MVHLLVSNLIALGPPAMPAGYDPPTQAQGTSLIDFWHLNFMFLAVCSNANLHLWISTKSHLCIDKLGANTPNQRFERDNCGTTCDIACTTPHRSTAHADHQVREHTPNKNTPTLAMWRCDIGH*
>fgenesh1_kg.21_#_121_#_Locus20534v2rpkm0.38
MRILILAFQLSTLPERAKIGSMELAGYSINAHFFGAGTLEPTLVHTWRVAIRSSCAPSPFPARHADAHRIGSLSIYCGVYTLSCDPAAQSHLTQQLGLDAHGYSQVDFSKLCAGGQLIIGCAPVTRPYHKDKCLIVRETPASLRRGGREDRYGLIQCQG*
>CE148890_26
MSAVPIFLTGAASPAFLIPTRNGFSFLLVNSFLSTALSLRAGALLDIMYGNIESEIRVRETSSVNRQLEGQGVYASERGTSVATVAGESSSKAVEGGNTC*
>fgenesh1_kg.22_#_77_#_Locus349v1rpkm449.76
MHFPFTIALLLTATSAFAAAIPRDALPADASVIRSEQSDAVVDSFRDWKKRVEIPHEDTWRPWKREGDSARV*
>estExt_fgenesh1_pm.C_220142
MRGRPTSLSSSCFDLATWLPHLVRATCERIMRLAASMDDDSNSWDPFPFEDYMKKAKMTHDKCLQGDLNQAFGRRLRFCLVSCRWSKKGFSQRYDGLKLRLLKRSAQILARPPDSPRRA*
>fgenesh1_kg.23_#_31_#_Locus23918v1rpkm0.65
MIPKVTWWISFLWHFSCALIAPHQYCEIRALPGSCDGSCLLTQECSSAGYNI*
>fgenesh1_pg.23_#_30
MLYLRFTLRPLLSARFALGVSADTKRIIIDHNFRKYRCGIDGCKYVAKQKSNLLGHQRRKHKLSLETGGTVLAPTSSSAFSPGPLPAVASSSSPTYGGPSDGIAPEDYAMPCVGTAFAASGVEVEPSLGPHFPANMAGTPFLVPGPIPGLLVESFNLPGSRKVASKGESFTYPGSPPPRPPHPLRFLPDDVRLYAPVTRYTFPTTQCRYSIIPGEVVVPIIQDNFEPIEPRLDTDTALAPYTEADLYQVLGNVEDTSAGRYEGVWPGAGAA*
>CE155834_61
MHTRLARRAKLSSCAATCAFIFSLVAERPVFLKCRQREWRRPGERSSATIFHSAYFTRCPGWMDDLRMLVFLWRCDNATQAFLNRFLCHGSHKGCLVAIGRRYTTEIDRGSCCCLCTSKSNLVSHYRGWIILVMLLKM*
>estExt_fgenesh1_pm.C_230063
MHFARLLAFGLYAGYAAAASKEAVVRDTQPSGSCSQKGGPCGTSIGTCSGNLECCDHLQCEPRADGEQSGWDGVCVRFITP*
>gm1.6439_g
MSFLTVVALTIIALAAIVAATILLLARLRQPSVLGQLRLQIARTIKRLAQRLMPPGPDRPPLSRFYDCHLDCDRCFYLRNSYLGISPPVTSCACSNCLADAHPPTHSPPTAPPQQQAYVCPLDCDRCFYLRNPSLGVPPAITFPCACPSCLLASPPCASLPSLPPSALLSDPSNRTHPESHPPGIVRYIPTQKPEHPHPGISLPVQAAVQDASHAFPSSPLATPPAPPTL*
>CE160699_132
MAASPSRSRSHRNLVFPVALSTIACRSHRPWCAPWPHAYAVADRRTCGGITDVVMGRSCYKAARLRVSPEVLRVGAHWCSCGQSQLQRSAHRRLPGVIDTGQSIYDIEKDAKDGAR*
>CE164997_57
MLKTRSPISSFVFLNGDSLVLSGSGDKSSLCASRGCVRSACALVAWLLSPRAILHPVGSSVRGACDVVRFHAISTNFSTRIYKGTSALGKPCANAPLIWTWAPILVRVSRAKKVVYSLVPALNLNWTIIGQRMLPGRQWGRCSDHFRKPSEFPPSPRPV*
>estExt_fgenesh1_pg.C_260015
MSFKNILALITLFIFASLGAAQIVGNVTLSQYTTYPETIACGWSCPISGQWASVPQDIFDNYGCNVIVRLTYQISPTYPTDVVPICDVCTSCTDAYWEAPPVVFGELGYGTASSLYPVEYDI*
>fgenesh1_kg.26_#_21_#_Locus1381v1rpkm134.18
MFKNTLALVTLSTLAGLGASQIVGDITLYQLTYPESIHCGWSCPISGEWASVPQEIFDSYGCGVLVRLTYETAPFPTTVAPICDICTTCTDAEWEAPPVVFGELQHGTAPSLAVEYDI*
>fgenesh1_kg.26_#_39_#_Locus18v1rpkm2922.72
MRFAAIFASVLSLGFLAAAAPTVTGAALTARDADLAVRSENALVARGDGPECDACNGQGLALLDAVANIHVNIHASVQALTDACNSGKHGYSDLQPLIADLKAQVQALVDAVVKAHVNVLGIVNVNILVDANVWASLCLQILCEIFDCLKLALSVCTEAKADIAACIQVCVSAIVQANDCVPNCGQAIIAGLQAYVDLCLSLGVNLNAIL*
>estExt_Genemark1.C_260100
MFSKTLAFAALSAVSVAMAQIVGTVTLAPYTPSTIQCGINTCPLSGEWVSVNQTFFNSYGCGTRVRLTTEDGTRTTVAPVCDVCSTCTESYFEAPYVVLGELGGGSAELTVDYDI*
>estExt_Genemark1.C_260101
MFSKTLAFAALSAVSVAMAQIVGTVTLAPYTPSTIQCGINTCPISGEWVSVNQTFFNSYGCGTLVRLTTTDGTHTTVAPVCDVCSTCTESFFEVPFVVLGELGGGSAELTVNYDI*
>CE172386_19
MTLLLVSIAAVWIPTTTQQSLFSLSWQHPAQPLLARQGRDSAVISTICLPPQHSQKGFHSDAAGGSKCQGSDRGPAGPRSVRENLAVLPGQRDASSAPPPRPPIDYYGHEPVCGL*
>fgenesh1_kg.27_#_99_#_Locus9305v1rpkm6.47
MRSPALLGFCALLGLVYALPTEPTCAVLCVASGYQKVNCVFLNDMRCICPQSVSNQYVEAAQKCMQTCPLEEQDDFVMTVLHDVCGQS*
>CE174599_22
MQLKRMFVAVSLCSIGFVAGQIVGTAELLDATNVALQTNLVCGPSCPISGKWIAVSQAFLNVYGCGTLVRLTHGTFSTVAPICDVCSACQGIPGSGPWVWQASAPIFSELGIHSGAIVDWNI*
>estExt_Genemark1.C_280029
MTRSTYAAVVLALSLAAVPAVRLIDTNSRPLKYGPESQAWVSGSAIDFLATPTSISHSPRSRFANRFLEITIFAFPAPSKFKYPVADSLFAQIK*
>estExt_fgenesh1_pm.C_280030
SNRLVLFLLAFLEYGRENKSTCKRAKQKISFVALGVVRQNTALVVTNTRWRTSRKCIFRCVADACATARPSILYQLLAACL*
>CE175035_22
MLELRPLFIFLLCLAFAGTRIQSTDPNLCRQDVHLHTLNPISELGSRTKSVENRGRLLWLVNFSSLSLRRVMRIPSA*
>fgenesh1_kg.28_#_131_#_Locus21114v1rpkm0.79
MPPALQTLTVGCATVIIAAKAFWKQPNGDTQADHITAASEDYIQSNTAEHVRMAILEAFQDACGLYDTPQGKAALLQVILNNQMSIEG*
>fgenesh1_kg.29_#_21_#_Locus22242v6rpkm0.35
MLPRSAVGSVVSFVAAAGLATPPMDSMDSMLRTAHHHSSPSNDKLAYPLPEASPMMRLPGLCERHA*
>fgenesh1_pm.29_#_77
MVGPAFVLSLVWASKASLQSVGVSQWFTVALTDYETTPQPQPPPPALNDNQPAPMPLAFSPNAFTMSSSTSSHISTPTPTVASSNTSAANVDRTSGTPGAAPRPL*
>gm1.7261_g
MSAVSAILLHYQPALTACTLVLDMWASAVRLALASPHQVDTPTHALETAVAAVEAQLAARPEAATRVRWLSPAWRLEDESLTAVDKAMLAPLADAVTAALDIERRFGPLPDPGHVCLCERCGAARRG*
>CE214588_178
MPVSSFSRCNLLFSFLISHFSSPAATHIPPYTLLYLCLFYCSYFCFDNVSPTYLLHPLLIPHHLLSSSFSLSSTLLSQHHFLLYSRFVSCCSLTYGVP*
>fgenesh1_kg.33_#_76_#_Locus11839v1rpkm2.96
MFFQKFLAITLLAFVGFAAAQIVGNATLSEETPGSETFCSSTCVISGKYLGVSQDFFNDYGCGTLVRLNYPATSNTPQTLVAPICFVCAGCTGEPNIAGQTYNWIGSTVVMGNFEPVNPQPILVSWDI*
>gm1.7795_g
MRTASIIIPVALALTAAASAILRSFECVRVCLTQAGNAHSECPYTQGASACVCDKPTVIDFAVNCVHRSCPDDVAVARDWFQRTCPGTPIQGL*
>gm1.7796_g
MRSVSIVVSAVLAMTAAASAVARAGPNFECVRVCLTQTGNEHRQCPFSQATTACVCDKPGVIEYAVDCVHRQCAKDLDIARDWFKKVCPNTQIPGL*
>fgenesh1_kg.34_#_43_#_Locus13951v1rpkm1.90
MPVAAAFSMPLSRMGATTFRSSSFSSGQSPPRFSSMPASLPSEAASSPTSETAFMALTPSSSPSSSSFVEPPSSSKKWFMLPEKLIYSNPSRDPKLFAL*
>estExt_Genemark1.C_340085
MRHSFTFALFSLVSVAFAAPYSPADSLEKYCPKGFRLTISNGCSGTCDDGRGTITEPTAVDGTPCYGYGQTPGICRSGECSLFTLTANTVTCVEGTTSLDECNVACTNPRGIMHWDSLPDRTLCKTDEGQPGVCFTGICDPQM*
>gm1.7938_g
MRFGAIFSAVLSFGLLVAAAPAASVQDVVVARSFPAELTVREVAAPVARFAEERSVVGTIVARDDFLTTCQNAQEQINNICGQITVQANANADISVIV
>fgenesh1_kg.35_#_97_#_Locus14556v1rpkm1.73
MKFLASLFAAATLLAPVQALAGPGLVFPREAFDLLDWGDDAARIIGSMKAVLVKLEKPDPTFSEAGRYSSTTYALFDVEHEFNQTAKNVYGVTKKHLPTVPDTKKRSTTDIPFGDLEIPAEMLEAWSLPSPTSLLHSLAEDAKPRKYSARVSKIIGQKVPVYIKPAQALSKGLIARKAGFTAEQRKEIVRYHESFRTSFRLFIEHTRAVLAPADQTKLNSVKTSVVKTFNATISAFSTP*
>estExt_fgenesh1_pm.C_350081
MRVFAPLALAFSLLVSVNGQAAPAAKPADKPLPRDYLEYLFWAVPQAQWVTGFGDVARQFNATDENAIAPLFDRVWYQLWRTSFAFYGAGAVDQGYIPSKSKASRAELELDSTYGALFSRMMDEEPEDDDGLDDDDDSEEPSTLDILARAAPPPIKKQPFSDEISSAIGNKSATILPSARNFSRTMIRYKSRFNVTERSVIIKYHRYFTRNYNIYINKTIAVIRPADAVKVRAAQKLIRQTFVDTIKAYRAK*
>fgenesh1_kg.37_#_106_#_Locus30535v1rpkm0.39
MVLAVLCALIDQGPSSAPPPLNNNGNLKPSLQMSYCWRTRLATPGMLGSLIIKFKVGTTSAYSYYTVSTITATYTPTSTIGGGDLDRVSTPEVQTLST*
>fgenesh1_pm.39_#_42
MDTPRVAWILCLCSCYGNAALRSYLCVDNAIIYIGGSVHNQGPDKGMASIFACIAAPDSSEGRSVVPFLYLANTTVKRNGLDLVPDSTTKDASSLITAQSDIVLVPS*
>estExt_fgenesh1_pm.C_400040
MHAALLRAFVRGVAISSSVSICPSSPWHSELLRVSSFEKRSMEVVRFQPPAHLRMARCAEKNRRLCTSMNKVDRPSRICSKPRTSDHTLPLPPSSPVFRSPFCGARTIWLPFHTHRDIFALFQHSSASALRSLGGP
>fgenesh1_kg.40_#_64_#_Locus18250v1rpkm1.04
MFLRGCGCLCAVQLGLLCRLLFAFTSIVLQCRLQTGRVNCNLRLPKHLARAEGRISNICYPCRRNQRKLIGRANM*
>CE255461_748
MMLSTFILASACTSFLLSPPRSCGVCQCSSKGVEVEYAQAAETICCTIWSISAGPRWALLARSVSVPLLYPVSSWNLLVHSTEAGRRLLAYPTAGLLTSNSAVLCRKVPAWLGQQRERVVLAES*
>gm1.8690_g
MRFATLFTTVTLGLFAAAAPLATRQANNSPLALPGVPSVGSLPVVGGLLNDLPVVGSPENFDGTHPVSAVVGDVFKMVNPLMKTGLGPKAQNV*
>fgenesh1_kg.42_#_45_#_Locus3935v1rpkm44.42
MRFGAIFSAALSFGLLVIAAPTAGAGVAVRGVPVDLAVREVVAPVARFEEPRELTQLEAREDFLSTCQGASNIIAQLCADITVKVHAKADVQAVLSLWAKVYAQLQIISNACASIDLSVNPHLCVTLLAHLCVTLCTCIKLCLSVDIYADACAHVCKSCVNICGHILAAVSLHLPLFAAAFLKACSPDVLSLCASVGLNIQAILGIHL*
>fgenesh1_pg.42_#_32
MRFAAVLAAVLSFGLAAVAAPTASVQSLDVAYVAPVDVVLRDAVPAPLVAHRVDVEAAPVAIVLSSRDEDFITFLKDKQVKIKAVTDAILAKTSAKETNLDAYKPHIDALNSHIDDISVAAKATNVVVDVLIVVQVLTAILSDILKAVQSLVQLVQAGIMILKSMAPHLLQMILSFNLNNAFLGFQLAVTSLSGILTTLFKAIGADLAGLAGIKL*
>CE259208_265
MRFAAVFAAVLSLGLAAVAAPTAGVQSLEVASVAPMGVVARDVSAPLVARVDAEAASITTLPARDEDFITFLKGKQAQIKTVTDDIRAKTGAKETNIDAYKPDISQIIAYIDDITASTKVHISKKWVYLQLLSARCQKVPPLCHHDITLRGPCLWSR*
>CE259570_79
MTLRFSLLAFVALFALPTSVAIGPDTTTDITEPTNLAGPDTTTAIPSSTVTTPPRSCPPHYAQPLLPLAPVQSPPMYLPFTPPTCGTTAFRGRRTTRRHYAVHYDDTPLRQACDDLVRTYRWL*
>fgenesh1_kg.43_#_55_#_Locus28695v1rpkm0.46
MSPPLQIISIGCAAVIVAAKAFWLHPGVTKESHITLASQHYFQSSTAEHVRVAILKAFEGPLALYDTPESVATLQQVVLKNQMS*
>fgenesh1_kg.43_#_91_#_Locus12864v1rpkm2.33
MQFVKALVAAAMIVTAVAASPIYTPGSSGIIEKRNTCTDPSYGEWYCPEKCGPRAATCYCGKVLC*
>CE264153_59
ILILIHIHILVLACRYLGWAAVTPHPLDHPRTSQYNVQYTDGGVDSGLWVLYTGEGRRDNHGGSRVWARDRYSGISIYWYDILFSLGRRSVARSRGRRRMEMG*
>fgenesh1_kg.44_#_45_#_Locus2744v1rpkm68.47
MRFSLVSLFFALAALAAARPSDAGYDCVTKTCAEYVGCGDNNKQCICNDPTHRYAMRQCIASGNCNNGQSAAQNRQAYNSYCGRN*
>CE269937_4
MGHGRLAALQACFLGLLGLLSLLSLLGLGFPARSSGGNQNEKNNRGRANE*
>fgenesh1_kg.46_#_82_#_Locus30332v1rpkm0.39
MSSSENSYLWAVAALALSSSDDSVICTEKHIWVTRNPESHDGDLRFERHILQGRYTSKYSRPEVSVKVLAARKAVP*
>CE278476_32
MRLLRLVIGRSANRLQAASLPVTVSLPQSALGASSHHLAFCTTKRGCATHFKVSRRRCARSPGYGAYLNDTGASWSLRQPQARCRRSTQCV*
>fgenesh1_kg.49_#_14_#_Locus21587v1rpkm0.77
MILSFLTSQLLAIVHIVLHVVFAKDLLRVHECTIAEATNNLEIRRLPLILPESSPPSIRLKLLSQTAPSSLLCWPSNDQALDPTIFARCII*
>CE279887_180
MQTARGLLLLCSTQALALGFAMVWNLGAEAGLASIFKDVFPSAGFIMACSPPPKTILSSIYAPPTLHIFSHSIFPPGRDLTDIISRDDIPNTVPCLLEITDLTFNFEAEPSTYKTEACSKSFHTFPTPFNFGFGPFQEWGSVDGHPKRAFLNFGAELPLPKLVNLILYSISTKSITKSALVRVLSRFPEIEELAYHDCAPGYLACIHPARLPSLNRQFLSLFDFTKSYVARGGRRRR*
>CE281381_193
MPPPLQVLATGCVIIAAKALWLNSITKEPEIRASSEHYIQSQTPELVKIAIMGAFQGVAGHYNTPWSRMVLQLIVLNNQI*
>fgenesh1_pm.50_#_63
MRFSLATILSFGLLAAAFPTAPIATYDASPSSDVASPSATAAPFAELPPTNSSPKSAPAPASITDLSAKNSTSGTEELERALGLGSIHPARDSILGDLLGGCTSGCGGSGHSTQPETVPTTIDLDLDLLTKLTTCGNNIADIVLNINTLCGGADAIVLDLNLKNLLLDLKAQLAVLLDLFLDVKVDLLGIKISICARIWTTIIIDIVLALKLVLTACIDSKDLVQDVLDILAKILVQLKLCGINLGSSLNVVSDILVDLGLKAYL*
>CE296750_612
MHARLGCTARVRARCPLGLGIWLWIWIWIAIALAENAQCRQYLGGQQHGGDGRRTEAGGRGRRSRALQHHHHLVHIRPHHPKSPFASTSITLLHMYATTPVLDGARTAGIDITRRRVLMLLLAFPAHPQNGLSESSPVAGLAPYIQPAQRGQQCYQNLSTG*
>CE297105_39
MRSGMAALVSTLLHPTWDRPLPNTCPVTTDPCYRAARTSTNLCFREIPWVPRFVCARLTNPSGLVLAVVNRWGSSRFLRGLGATCIAKYPPGSGRAPHLFFSGRHADLQAREARKISQASLRELLGRLDFLGLRSNAYPESNLPPHPKNSQIGAYTFISRCLQNLPCTFLHSIFFWDLDTVLSP*
>CE299398_338
MSLAGTSVSLILLVFTLHSMTRAQAKRKLTTPVLAHASASVSHTFLSNLCFRPTRQRSSFSCSSSIYSYARMPLSPNKSESVPITIFLKPSPDHARNPSVTCAARSSVRFDRRRRSTRPG*
>gm1.9701_g
MRSLRLSLTLVPALASIAQATPIGTRAQCAGISSWGGAVYYVNPDGSFRNQISASIPCPAGDRQVKVSVIDLATCAPIVTSLGALSESIGASVYTIDYSKNIFEVHANATSAGTPITLSCKTQAETSFGITAEFITASLPPRYA*
>fgenesh1_kg.52_#_75_#_Locus17172v1rpkm1.21
MKALSLASTLLLSAHFALYSHAQDVSIIMKDLSTFANTTDGWKNLTATFSWPDNVAHVSRLPKGLSDIGKDLEERMPDLRKPHGTESPHPTKTSSHTRSFSDSDSFQLDHALSHYVTSNLKLMRTIAEKSDDIIRSGHGRETVDALQKLEPIAQNFAIATIGLMSDNASNSADTIPSQIYDNFLLAIDALNSTRQSEGTGDTPGEIIIILG*
>fgenesh1_pg.54_#_42
MTVMWRAGLKLVSVQFFQSWAQRDRAVEEREIWAAECQRAQLFYKFYADLWDSLQIDKPANLYGFGHNTVCLQSHDMYFHLHDIIMSGMTKSYIVPQAALDG*
>fgenesh1_kg.55_#_35_#_Locus27109v1rpkm0.51
MNAILLRLLFGVCLECFSIRLKYSLLAVPMGDAKTENSRIRRLDRCLSSAITLEPQRLICKISRVCVRKDPEGQHRGYTPHRVGRVLGLPVVRE*
>CE311081_84
MNCRLLSTAACLSLSMLFARNLNNGAITKWMEQVLHGLSASLEIYLSRTLHKSVFCPHCRHRQIPLTTPPSYLPMALPPTIRYIAACQAHIASTFGGPAPRSTNNQSYRSSSGNLTRGGLPYYLP*
>gm1.10264_g
MPAHALLAFSVHSQVEALSKCSQCKLPPPPFAFPPRAFTPPHPTHPLASPATPPLLTLPRHLTFRVPHLASRVPHLSPRVPRAPPISTPRRVPRAPPPVVSPSPLATSRPPTPVALCPVACPGPLPSLASSRWPRPIAIPASPRPLLSRVP*
>fgenesh1_pm.60_#_37
MSPRPRRPPAMVCPFLIASASALVGDDAAPRAAIKRTLPLSVVPSANKLSQNNRRVHNASLDSTTAANKQWVRL*
>CE328152_15
MPITMRMPLLKEISLCLILAAFSADHADSADTDCLPVSTVRRRFGRVIYDRKEPGCCIQSSPNLAAQIYGLKLPPSWYEPSNCCTPSVLSLR*
>CE328690_187
MRTFRSFALLKRHRTSTSCTTASLPLITQACFACRATKGDSIKETLYHVHSSRFSPLSRLCYPCPKRGTLGIDLHDAFLR*
>CE328698_62
MPSLASCLFIYPRLSSLSFVYLLRASYVPRDDENIKRKQYCAFNLLPTFVVLSSTKAIISSNSNCFKCSRFSLNFGCCVPGIECWAPAASCSLLLIAAYSLSKPTAGTNCKGPFATFAQHDWTRLP*
>CE329945_463
MGIILSCFAYLRTLFLNCSKCFSTTSSISSSDYELQIRPAPGDRSTSEVENLGDAQPSSSNIRPFAQALSSATFGELVSGFTPNPNAPGAALRVAFRVPRLDLASRMLHEIALTVEGAGYHNEKYRILCNRCREVLEAIQAGWDPDAEARLNPVLTRLLGLAFGCDFPTSPSNVGLSFLEGIHGAIKSWASLNEIASLQSTPTIINEIKVKFYDLDAFLEEFGVGFCINRDVPCNFSSILQPAR*
>CE332356_93
MLLLCWPTITAWLLRSSVHPHLHLALTSALPPSILMPATCALAPTTIANASPFPPIFSLATIPVHAHALNECTLAPKKFLLAARPQDSGHSSVAEGPICSHFLSTVAGNDCPLAYHHFTSHHQSLGVWSRFSKEFEALNGLCVTALGSRQRLSF*
>CE332980_47
MALGLLSSFSQAYGRPTTASAAHLSHDNRDSARQYKAPSFGGDPALFNLLIAAHTLAMALTPPRSPLQDSLSLDVSHGPLCDNHP*
>MIX25001_22_84
MDTISLGVSLVIWMSSLVNSKQQSRLINSHHVIQTQVLLIMRYPIKPVSFPANTVNPTKRYDWWCARVHVQRGNREKSGVMASIVCCQSRIDMIMESQQTPDTKINL*
>CE334688_74
MHAIAIGILIVVCQLFWLTNGKRPSLEIIQQYTEQYCTSDTPDAVKGALMAVFPATSGTLKDEDCDLILQIVLDNMGNHPAAKPSE*
>CE336273_16
MRPCLGLRNCSLFSLLSSPAGPRSRTLAATATYLIARESMDHIPSSPSIEARLARRSPILVKKQQLIELRLSSTVGVRLVKCGKSMEN*
>fgenesh1_kg.64_#_59_#_Locus11087v2rpkm1.44
MKFTILIPLALCAAFGAASPFDAKSNVGRQGGPCISPNPCDPGENDCCPGFQCTLFDFIHGEPIYHCTE*
>fgenesh1_kg.65_#_60_#_Locus10920v1rpkm3.80
MPPAPAKLHPRPPFGTDSLLGLCLAALFGTLPPRSTALDPSSPPFLLPSPSWSSSSRTHTRTALKSGQVSYVRLDAHLSSPTTPLAHPPAIPFPRPSPCITVCGRPYHPTYALACPFLLTHPPFSRFLGHTCI*
>fgenesh1_kg.65_#_81_#_Locus10053v4rpkm0.41_PRE
MRTTFAVSTLLSGLLATAAPLAIRSEAGALLSPLSGLLGGLGGVSNIASAAPLSDNHLGSSSGLLGGLGNMVHLEPHVGGALNGVPLLGGANPESSVPALPLSLDPMSVTAPQVDGLPILNILPTTGALSSTDAQPQSAAVHSRQLAPSNLLGGLDIIKAAGISGTPADLLGGLLGGLEQPAAQKRALEALSQLESIPAGLTGGVLPTGMLGGLPQAAGITGMPTDIVESLLGGLGGGKSGSSIL*
>fgenesh1_kg.65_#_82_#_Locus3186v1rpkm57.18
MQLTFLLTTLFSLVLLAFAVPVPIRPHPGVTADHIRPLNPPAAVAPQPATTGTQAQAEPLPDATPTVPASQPSPYKPIFAGFHAGPFGMISPGILPVIPPEHKDNEAKEAMPFHEAMPFFHGTPRIGTVVNVIPHGEAPQGAINAASV*
>CE339499_8061
MRAVSIAYSLLSLSILAAAAPQGQPQGSGGLLSYLPVDNLGGTLQSAVPTLPSDLVPDLFPLAPSIANAVAPTSLQMVPGLLGALRRRASAARAETSVLDDLALLGTDMNRDIGKLQASVQASATAEVMQQQVDELAKKLSTYLNTLIHAQIIASVLINVSLELDAARARSVHVEAAVDVVIIAQVFVDLHLDVKALGIAAV*
>fgenesh1_kg.66_#_21_#_Locus21162v1rpkm0.79
MSACSSGVLVWAQGVAYPSSRGTALSGILLLSKSIEYVYFHGAAPPQTVVLILALRQASQGNSKCGGNDTTRHRA*
>fgenesh1_kg.66_#_38_#_Locus5215v1rpkm29.50
MFALHCLLLAFPLLAIAITPGIYQLKSPVGYAFLPDRFSRGVFVGESGGTPGEWHVQPSGNLSSVTISSTAKPKWYLCPDGDSLNATTHVDISLTPYDWDLELVAPNDTYQIFPAGWTNVTVGISPKPERTILVPTEDAGNWTFVPIA*
>CE345267_752
MFSRLLSFLSFTWSLVIRSQHRLGFICGTSNSTALASQDDRQHTYRPPGQCARKAIRAEKRPTGITTTPGRATVLIGCGFPLTCISENSMGISNNQRG*
>CE347814_217
MPIPLLSFAGISSCCSKRCLSRTEKTPSWPTPANALRWMASSPRPLSKTMPAIELAAGRREGRRKWTQTWSQSSGRRAPPCVGPSLRRRAAFGLANVEGRRRAGSPCEARCKVSSSPW*
>estExt_fgenesh1_pm.C_700066
MTWGYTERSYRSIKPLSPGKTIRACLQALFLLRCLCRVPYKRSRQSQLSVPTTYVAPAIRCKCRSAADDIKMYKRAPPKGLSYYGTRCSAVFLYTKVFCLPGPYHLISKIPPIAGFPLAPIPTRCLPESPRPLAKVCSQTT*
>CE370684_119
MNNQAMFIAGLALHSGCALSLAARHHRHRCEKIGGVGASAFGPLKLRHRTGAGVSDNQLSKTRRPDGLNRLALPILTTSPPIPFVNA*
>fgenesh1_pm.75_#_33
MKFLSLAPFALSSITFFLAAGSVSASPAIHAELTARTNKNSYGQNNGGSYGGGGYGGSDDDGHNSYGGGNGSGGGNSHNSGGGSYGGGGNGNDNNHGGNSGSGSGSGSGSGSKNGGGSGNSCGSGMFYYDAKTAACLMEDHRPTKLPRLLLASNVPRTGTGTRVSPAARRGPRPPPQPHLRVLSSAPGIKMIILATTRPRPLLLSPPAHTTNTARSGIFLCAHAASPRAPSADSRVANMNALTLKQS*
>fgenesh1_pm.75_#_52
MHFVKSLVTITLITAATLASPVPAEAPAVEKRTTCWYQSGTGSPIFYVCPGACGLFGGCK*
>estExt_Genemark1.C_760019
MRLPFIFALLSPLALLAAADLYAPICTKLGMTIVNADFGFCDLACALDGHPDLTIVMMKGAGSPCLSEGNPGRCDGGGMCHPNDEAGAQSHFATASH*
>fgenesh1_kg.79_#_66_#_Locus11344v3rpkm0.45
MTPPFQVLFVGITAAIIAADSFWLSPGNPSGQLVTTSLAKYFESNTADHVRVVLLEALHNVGGSYTHLDVAALQQIALSNIGLCQIQIYCYAQQCCL
>gm1.11700_g
MPPLCLLCEAPRLARLSIALCLPSFCLSHVWPSPWGSCLPALLTFPARPCHPRASSQPRSSCPAAHFTPPLPVSRSPTGLPSPAPYLGSTVLLAPHPPHIPMTVSPTRHAAHTYLNPFLLPVPHFKSPHSTSAQRGHVNVPIAPPASSVLRAFVLSSLSCPRLPHHHRRLAPAIPHAQRKHV*
>gm1.11717_g
MRFGAILSVLSLGLVAFAAPAAYVQGSALAYRAPAEIAVRGIISPVEAYHKRAEGAVAVSSPGPVNQLVKIHER*
>CE393365_1151
MILIPHTRFLFLFLFPPSYSVSLVSRLSSLVFDRLFNLKHPVHQLPSFYSSIIPFFSPQSFYSPPFQSASTVYYGIFTSTSDMGLHIYWLVAVVDQ*
>fgenesh1_kg.81_#_55_#_Locus25919v1rpkm0.56
MSATLCIVFVAATTAFDISVSASTYQTNYSEARRDLRCSNIASAMGSSPDDLVSINASMSSVPLSVLHRSTRYGYHAHQTLVLPYFVPFVHFH*
>CE394572_47
MHVRLRSHPKSPLFVFPFCVICIYDIRAGPALSPRSALTSPLFCLGGCITDGDGSHQWSSCYPVWRHRQYQCHVSSACHCLPALCSLLSQPPVGVYSRYFPLLRLFQ*
>CE395427_30671
MVRIFVSLLGATLALSSLAGARPMAGNEALSARQTNDCVDSPAGCYGGINNPTAPPPSAPAPGGPPPPAPPAPTAESVADPNPSGIVVDGCEDSGPGCYGGIADLKTAPLTTRQDPDCADSAAGCFNNGNSGAPPSAPAPGGPPPPAPPAPYVSPLPVLCVTPLIDYCSDGAELPRATLLLTPLVPPPMTVRTPRKDVSAEAVLPARPVRRRPHLPLLPPPPRPPA*
>fgenesh1_kg.85_#_24_#_Locus2651v1rpkm70.85
MRASAVLALLAATFVAASPLGSSPASLAAKKSTLNSSPVHHGVCTFVCHSSGSECGSGMVAVEASKGCFNCCAPPQ*
>fgenesh1_kg.85_#_41_#_Locus24775v1rpkm0.61
MHTSRSALLVLSCDCGACLALSSKLNQAIQHVAQFSPLCPHLLELLPKVSDSQLDDRPPQVLVSRAVLGAAAAIEVWSSRKEADAIHFFGGRELERYHRG*
>gm1.11941_g
MSKLLQLLVHFDLLHAVQFYSPYVLTPNSPAGKILMNSRNTLRVLSLEEVVGWLNPSCSVWALDQSNLVWPHVHELYLCIVDLDLAENISPNLSHNFPSTFSFYLPLAMAGCHHDIHDACFVLRLESLQGKWTNIKFATDTGAMLRCAMVFLDNTDFMIPFELYLVPSLECLMLKPERYLLRKYLLKRLSAIMPKLAFLCLVRTSP*
>fgenesh1_kg.90_#_13_#_Locus22705v1rpkm0.71
MPLFLITYCILPSGTPGDCGAACPTRWWNCTELHSQKERQKLEEFFRRHANKLSTVSCCQRALVRLELPESELA*
>fgenesh1_pm.91_#_6
MLFPRASALITPLLLLSPALASPIERDAPEAHKAETLLLFDTFKGLSCSNPAAHLDSYAVGLLFGITYRGDFKPASSFNIKKTTGKYCNLRLYTGRGLTGNANFFSGIVAPRCIQIVNTVGQAVTYQSFEAWCDGP*
>fgenesh1_kg.91_#_9_#_Locus15472v1rpkm1.53
MLFPHASALIAPLLLLSPAFASPIEAYSLVPPEAHKADTLLLFDTFQGLSCSNPAAYIESFAVGLLFGITYRGDLKPASSFNIKKTTGKYCNLRLYTGRGLTGNANFFSGIVAPRCIQIVNTVGQAVTYQSFEAWCDGP*
>gm1.12200_g
MLLGRAFLIVALLLYSAFASPIGRGTVTSQLQARQSTSVITLNFYTGSSCDSQVTGTAPAGNLFGIVYGTDLAQPASSFFVVSTLGQCTVVTYSGKGNTGTPYTYGPDLVTSNTCVETVSPTGQAVFYQSFQTWCANN*
>gm1.12243_g
MAAPALTHLVLADSPSLTFLEHLNYAPSLISLVLDCQSPKLWSSPMRPLEVRRFTTCLRGMLRRCQPPLKGLGLTQAPIRDASLISCLETLPLLEVLALDNCAQIMNTILGSLSSRARSNLLLPQFKEIRLFENPQIDAGGVINFLTLRNASMPPAPASARPRINGIVSFTPSSTDEASDKTIRSLGMVVGKDSSWAWKSCPLIQSPSDDAGQ*
>gm1.12416_g
MLVISILAVALPLFSGFAQTPHVDPPPTPTVRPPTTTTTTTFSGTAPAPLPSFSLPKPNVRRRAPAFAFAPAASPSATPAPTACYFPAAPTPTRAPPRSASPSSPAAPAAPAPRFTRTIHSALTEAALDVAKLASKLHATAVRSLSLPLAAIETYLSATFNPPVRAQNAVYIKYPVAPPPTAMPVSAPHSVVPRTPSSIQVLTRRVAACFDYLLHSFATVLARAPSPILLPAAAAAQSSAAPAPASSSQEPKPSANDFLVEL*
>estExt_Genemark1.C_980013
MINHRAKAVLVLLSHYCVLDSSGVGLGGKPPGQQTRTRPNKHAQGPPRGGPGGDSAANTHPL*
>CE35909_53
MSGASIWLLVAWTGTRSYLPEYWLSSSQIAACFTLWPLLVIYAIVWNLSLIGLLLFTIHYRSSKNYERWKEGKTLADPEASWKKTAHSSIWKHSVCNIPLWSSALQSRCPPWISADEESHEPPPLQTGAEGSSAKGGVETKEGEHFESMKLGKLGFLPQRKKNYGGCRTASYYHWLCSNHWS*
>CE38332_5782
MLPYIFLSLSLFSFILLLDPFSPFCLAVSLGQEQEQEHASLGVQPLSPSLFHFCIYDLSYFYSISLHFHLVPRWRCGLDRDQRSTAYNFSHSLR*
>gm1.12665_g
MSLATLTVLFFDLLPKQLSSAATAFMEAAAPLTSSSLHPMPPPLQIISVGCVIIAAKAFWVHSGDTGGPEITAASQHYFQSSNAKNVRVAILEAFKDVSGHYDTPESVAALEQLVLKNQMSISPPSSVSYSSESE*
>fgenesh1_kg.108_#_2_#_Locus6033v1rpkm22.72
MQFLKSIVAVAMIASAVVASPVPAEAVAIEKRTTCQAVFGMTIITWTCSGQCGSGPNSCK*
>estExt_Genemark1.C_1140004
MAVINPSFAFLWLPYRFSLACRVFVLLAPASLSWHTSLAICPRGSRLTAPTLVASILLLHPPGFPTPILVVAAPTGSHLRLPYSPPQVPSPVFTTDNTRSRGARSPFPVLAAHNSQPCDSRFPFSRLLSELAI*
>CE52441_20
MSVSQKFLRSTVVLMVIMEETQAQVPMKGLQSTSQACVNSRSSSQVTCNIYVHRFSNSPAIRFPAQSLTVTEVDR*
>estExt_fgenesh1_pm.C_1150015
MKFTLFFALFAVASLQMASTAPVAEGELGADAALMKPRFQEGSPWIYRGSEFATDAPVKKDVGVEEAARMKPRFQEGSPWIYRGSEFATDAPAKRDVGAEEAAHMKPRFQEGSPWIYRGSEFATDAPAKRDVGAEEGAHMKPRFQGGSPWIYRGDE*
>fgenesh1_kg.116_#_3_#_Locus25904v1rpkm0.56
MCLLVSAHVSIWNLSSVASALVLILGISIPRANDRKTNVRRAGDAPSLSIHTMLADSAGLLISAA*
>CE60748_22
MNSHRSRYLLSKTTGTDMFFVTALLAFYFLGGAWTCILQELHNWLGTDVQTSWHRRREYAHLIRSIFEGLGRQAQIQIAYHAGMQLQVSLY*
>fgenesh1_kg.122_#_21_#_Locus18250v1rpkm1.04
MFLRGCGRLCAVQLGLLCRLLFALTSIVLKCRLQTGRVNCNLRLPKHLVRAEGRISNICCPCCRSQRKLIGRASM*
>CE62795_139
MGLVISCLSILKGLFCKCFPGARSQVLPSSHPLSQVSQDSASIDTDVAATSVRHQSPPFQRPIRAQYGELVTGLSVSKDAATKALDTAFRVPRFLTVFGLLEEVNAALATLEYHR*
>fgenesh1_kg.129_#_8_#_Locus16112v1rpkm1.41
MLSPEDFAILLLCSPTVKRLKLTQCTTPFLDALVITSDRHLCPLLQSLHLTNSTFDGSYLVALARLRATSRHHPGVPGASDDAGLRLITLWKCDRIGAEGEDNIRKLSITLDYVDFNLVR*
>fgenesh1_kg.131_#_19_#_Locus11344v3rpkm0.45
MTPPFQVLFVGITAAIIAADSFWLSPGNPSGQLVSTSLAKYFESNTADHVRVVLLEALHNVGGSYTHLDLAALQQVVLGNIASARSRSIVMPSSVA*
>fgenesh1_pm.135_#_2
MNPVRLCVLAMFIALGRVSPASAHDAPVITCIRSTDCPDGYICGPNNICTYY*
>fgenesh1_kg.135_#_8_#_Locus20833v2rpkm0.39
MRDAPFFFILVLPARAHLLTILPRISSLRQPVYNLPSYKSSTLYFQDQRACPLCLPRPSSPFDTLGHDTTNSRAAQSQLKFSDM*
>CE77086_78
MRRAHTPALSRHLNSIVATTALHLAIHLFQSPRGSSSLIFLFHLSHAAPGRSPTNWTGNGDSTTCHALTVVRDLSRFITCYRLRRFRPSHSLFAIALGAPLPHLSPLCFFSPRRPPTNRTRACGRVGYAQIPTLGRQAVTGPPSPPRLST*
>gm1.13521_g
MLPRLLLAPPPPLPPLLLLEAAAMAAREASAAQLPRPRFVHQFEGAGSPIVDYAGLRRELKF*
>CE85765_45
MLPPLQILCVGCAAVIIAAKAFWMQPGDIRTSHIAASSMDYIQSGVAEHVRVAISKAFQDIHRLYNTSGSGAALLEVVLSNQMSHATNSLPESVL*
>CE87169_46
MQSFLWLYTILIAAHVLTTKGYCEALHHIPSSYCQESTTEAKGQQRKTGGRRRGATRSVWEPRRAARRISSGPSVQGRRGNHTADQGIVERCFVA*
>estExt_Genemark1.C_1650006
MIAPRLPSLYLLLSPPVLEVRAQVVHDAETRRYTCGSHVFRRRSQQMPIRSRPPRQRQHRRQRLSSRRPPAG*
>CE106421_9899
MAIAQRVNSLLIIVSIAIRLLRCRGGHRAIDGLEFVHRTPLSATVHRVAKIAGGYFTPRHRDIASRYFHPAYRSPLILPPLRFVVTILSSGRDSLLRIISRRQLPTHVLARHDSALCI*
>CE153449_22
MRAAIHGRAMLVFVCVHCCHAAPASRKADPHKSGTCWLQPLPPPVGPSLARERVYIYKLLPMQQR*
>estExt_Genemark1.C_2990001
MPPLVPSFATPPLLALLRHLASRLPHCLPRAPPISTPPRVPSPPRVPRVSSRPLALCLLAFPRPPVPSYSPRPPRVPSRPRVSHASRPPSSLPSYRRPRVPSPPASSRPGLPLATPGPPRPLASCPPMSCPLASPAPSRVLRPPSLSTLTSSPVPLPSPHPHASPRPSPPLAFPAPPPLTPRRFWLPHAPRLTPASRILGLPLATAAPSRPPRGLAFSAPPRALSRPQPPCT*
