# Supplementary material for: Kingdom-Wide Analysis of Fungal Small Secreted Proteins (SSPs) Reveals their Potential Role in Host Association
Source: Front Plant Sci. 2016 Feb 19;7:186. doi: 10.3389/fpls.2016.00186 (PMC4759460; doi:10.3389/fpls.2016.00186)
Supplement: Supplementary file 11 [file DataSheet1.ZIP › P.confluens.SSSPs.fasta]

>PCON_01036m.01
MYALLLLVLETVSMLAEVWIRLLLRYSTPPPVVPPAILPHPLNLPRHPNAVEENDTPPIPPLDHLDLPVPIPNPYYIRPPSPPVFSPHPILPHYLNTVEEDDTTDLDIHFAIAPSTPHSAIFAPPV*
>PCON_01050m.01
MQFTTAILAIFVASAVAVPTFGSGDGQCNFRQNNQVQQGSVICCIKGDHTSSGSTQSGSGLIGNVLGLATGDLLSDISCAVNLCGTQALNNVGVLANNNNAICCKNVNSQGVINVNVLSTSCGKLLL*
>PCON_01069m.01
MSALALYFYILTAFAPPGVALELSRAIMNYQHHLYDLFKRNTFRSVLVYHFTFHGKRARLDVYDPAGWEPQEIGFFNLLETNEQAALDQFTNEYKPAPKCQATGAKFTGGAPCNKNNDGECNHKNCRYPHVCSY*
>PCON_01143m.01
MKLSLILSAVFAAAAIASAIPEAEAAPAPEIEKRDCYTTSCGGEGCKAGYTVKNIVYCNQRFGIIRRICCN*
>PCON_01144m.01
MELSIIFAAVFSAVVIASAVPNPDAVADDSDVFQLEKRRDCYDSGCGNPCRQGYKIEKATICGSPGRVPLFNRVCCR*
>PCON_01146m.01
MKIVIIIPLLYAATISAIGFIIPDRPVASDSPYAIMKAQIKGGECYWAKCGDTCDGGFIPKQFRLCDPRSGPTQRYCCH*
>PCON_01147m.01
MKFATLLLIAGALMATAMPTDVEGNALMSRRADLNLAVESSSSIISTSDRQGDSADEKAITILRRNHGDKCFWSKCGRGCQNKEFYGAFKKQCGFLNFQETWFCCPNAHKN*
>PCON_01148m.01
MKFTALILVAGALMATAMPTESNFDGSMSRRSNLNPTIQSSNSSSVMFTGDRNRNSTDENAIIIRGIDESECYWSRCTRGCQNNEYHGVRWKVCGPFDWFDSWLCCPNTLVE*
>PCON_01207m.01
MKLLYIIIPLIVAVAAISDPAPDADPESLQARDQDCNKRCRYNRDCCRGYYCDNYRCRRRH*
>PCON_01226m.01
MLCHHLHFESMKISQLTAAATLIIGALATPVVQLAGREDASFGCPNVSSCQSVCQTQVDEYGTPACRGECIQDDYTYDQRCLCVFCAVNDPYITVTRTVITRPPTWGITVTRTMINPMATVTRNVQ*
>PCON_01394m.01
MFLDSMVCLIALLVTLVQCEPLPLAGAGQQSEPVTPTTTSSAGFTNADKLNFVLTGLAYLQQS*
>PCON_01406m.01
MNPSILIAAAFSTVAFTATSPNVARDIKARANGQCYWQKCLAAKAKGHVVGCLQGEKYHARAQVYCYDWLSHKLFKAYCCKN*
>PCON_01423m.01
MQFQVASVLIALLLTQPIFSSPIDDKVHGYKLMCYAIDANSPTVADIITAENKLIASNTECYQGDTNGCQDHAIHNNAQIQVCGYPLWHQPCFSLARISEIIRKGCAKDGRAAGQWTLFENAKVVVG*
>PCON_01480m.01
MHSSASTLFLPILLMLTPLITAKPTPAQHPNNYLKTGYNGSHKWLSLCSFDTLTASNCLADSWNYYVSQMNGACTSTGKPISKRNTNKFVLKGVCCALYHNNGCHDKDKIMVIQDDTLHINQQKQGTRRFAAFKCAPECNPAWGTVQQW*
>PCON_01483m.01
MQIPHPPSILGLFALLTLVPLVHSDQHASLTLYTAYPPPVTEHKIEILEWENCKEIRRTYKGEKTIVREILFKQ*
>PCON_01484m.01
MYLPTFFLLLLLLLHFQLTTAVPSLMNPHVLPTSCRPGHTPIEKILPMAYALQNRRGEYCCVKDFCTPAARNKGALVLLCTKTSEELCIRCEKVGMAVMQAVAHCHKDGKVDGRVVFREMGLEVAVSAF*
>PCON_01491m.01
MYLHTTTLLVLLLLQLTTISPYLMNANVLPASSDRISCHPGYHPIDKIQNMTYALQNRRGESCCVKDFCTITARNRGALVLMCIGNLQELCVLCEKIGMAIANCQRDGKVDGRVVFKEMEWEVAVSAF*
>PCON_01561m.01
MFISMNLVTLFLLSHLPGFSVSAPASGVKPSIPKELTDPTFFNGPINLPPGANDILILPDDFDFSAQRSLNSRSESNSSTTISTISTPLSPDIISKYLIPEGGDSLGDTIANAIGVSPDDYRPRGSSDHLQCETSEDSPYAVPIIRLGTELQKPGNYNQWCCMDKPGAECKVLLWNDQAATNLCANYGTCVRCGWAGAQNMWIGRTCWEEKFNIKAGGYVRKEAQGWNKRYIWIQAYNVKHMPK*
>PCON_01562m.01
MQLSSTFFLITCAVSVVLAMPQPGAENKWWRLLGYEIFDWRGNFVCFTERGMKDRGLGEPPKDKQSDKRDRFHGLTGDGCWISGRSYQEGKETEACFRGVERGVCT*
>PCON_01575m.01
MLSIDPSTVHTTEMKFLLFTAAAFAISISTAPRQSSEVQVSGMPPCLKCHNGGCCPYNWPICCLNSKICGKSMLGLKER*
>PCON_01611m.01
MQFTTILTLTLTVFSLGISAAPQTALKAHAV*S*SPP*SLRRYGHISAQEAGIWMQWSLGWG*YEMPQSL*DYQGSQGWLLC*RWFCLQVLL
>PCON_01683m.01
MWGVLVVLMFCNLRREMLLPAAVLDVVSARWMGCRRWSWHGWPATSGCFTTWDGWRISSYHILHFRFAFPDLR*
>PCON_01748m.01
MMSLLFLLFHILRDASIFFLHSFHQSQYLLPKTELPNGSACYVIPFNLQAHRPQFPYSLPRLPGSGFPLLDNNNYDIVKAQEATPRFQSIQA*
>PCON_01844m.01
MASLTAFSVTLLSHCPFISTHLNLTTHVAHLSTDLLINLNQLCKDIAAMTGSMTQRYAAYTRLRQHQMDLEKLDCEGGQA*
>PCON_01885m.01
MLPLRSALTLILSAALVPAHVTHPSARSDPLLTSTLSHLSSQHNHMTPFASSSSFMALSGWVPFPSDASAEPSSSSSSSAAADYYRCTLEPSLSPTIKESEDSAKLLLTTKKGSKCTSITNNVQWCTRLSFSGRSNTSVCGPIGFFVDCHLAAERFLQLVKLCNNGQRSDGMIYMANERVTLVNCFAIPGQAVTGAPGSVDGVDGEGVQGVEGGM*
>PCON_01940m.01
MARCLSAAVTTANVQAVPGAVLRDIAVARLGSDGGVVRLVTPTVEGMDIATAGNKDVNVAANAGNCVGLKLERKWV*
>PCON_02048m.01
MADVTIHCSAIHFLAVGACAQDLLDHVRECITHYPHTIEQENVHESNGPGNAVLKILYNELFRTLEQLPCDKHKLKDDYLDFTEMKYFQYFDGLKRTWDLKDGSVIDEWEEDEESEKLTFVDLIERWD*
>PCON_02122m.01
MLTQRFLLALGLLVPQFVTPVIGETILIDGEKYINLYEEPYVRKPMMPRCYHRIYPYGEATNFSHQYIKSLHPNSFTANYDAFSAHLGWCFEHQDAESHNIRKEWDQWWDSTEGDAWFHDLLVKWGILQDPAGESKKGSKSYTQRAVDGLTVMWDLLWLRNPREKINLKPGYEDHMKKVFELITLSGELDTQPLNVIAWKALIRIYHGKPADQQLKDFLTSYNHLGIYIPEGSNRATEFWLEHMVTGLILPAELKRNMERKLVPILTMPVWEIWVATNYEHENGHMVVNMQEGRHFHDEV*
>PCON_02159m.01
MRTTLIITSFLAFFTMAAEPNAAQRQAEVKELPYGTLTLSNGNLFLEAKRDSVSTFSAESLPAPAAMLAEYFPSADASSILHTPPSSESLSEVSPQYTWYLSNPLFTKTSCWGPPAPFAKVHALAMDLSRQMDNWCCQSARKDKWGCDCVSVEDGVGVAICGLGEICTPCSKIGQAVMITLGQCQNNGGVAGTTVLVSGDGYLNLEVRSVRAGGVHWNKQC*
>PCON_02160m.01
MKLTILLAIPPILAAATAIANPEASPKEWPKKVGASKCANFNEDCKDIPCCNSPAFGCYKYEGPPAWRCHRFT*
>PCON_02168m.01
MCLFCYGSLGSLPSSPLYAVILTIYIQIPRKMSHQTCNP*
>PCON_02397m.01
MRVSLAILSFLAAVASAYPADTKPSAAPANGRITMSPDGIPILSIPPEIKLKHAILSRSEVSALGLPPVPEMPGHLHDAIDS*
>PCON_02521m.01
MLLHQILTLIFAYLVSSQSFTLSSSRTNQIITISSSNSTDFPRPYLQLSPAYVCPTVFSFDSSSRNITVASSAFPSSLTKKNLYLQKPTKYDPILTPYVGDIDFWLYAFWNTWEITKDGYLRIGIWGRRAEDKRWFACSGGDDKGLEGRVWHLDFLGSKPLPCNGSNFDLRVNFGSGRG*
>PCON_02558m.01
MKHIHAHLLAIAKSVIGVFFAAPVATVYVSVAQIDTTEMEATCNSLPRSVAKHANTHEYINTNHGIPGIAENRNGNELSVSSQNPSNAFTKRSCCCPYRPCNWEDPPVHSEPYDCMDFMDEIVFKSPCTPWPDPSYDHKPPINSSVPPDPLINTNVPRPYPVSNCSDCNRYKQREQEKWEKTWVYRFAKKWGGKLGEWLGLGREYEVEGIDEEAWVWPTDKDWSYYRYETEQAEKRYMEQKEKNDAMGCDDGCTGSNAAPAGT*
>PCON_02591m.01
MSFLFLLLLPLADISPTAASTVKNSTCWDRNNNATVLLGISGGSNASEANQNLVQPLTFLGSLIKSDNSSCFTLRGAPQLHQLPSNFTNDKYNCSYFADLLRPWPEDYKPWVGSVEITGARSNCCAFYEGEECKEPAKLSIVGGMGPVAALYVDPKDVTIEGVG*
>PCON_02784m.01
MTLQLFLFLLVYTTSHSLGVPLPNAQPAQLAPPQQETIDLLIQRVDRILPPPHQNAAIGGIILLCRSIRPDD*
>PCON_02870m.01
MKTTLFTSLSLVSLSFAAPSPGGPNHAIRQTDSRVIARAASRAIIGCEWPVGATKITGIISCCKKADLMDCFEQPFNVNCKKEGWVETCCKKENGAVVKDGRGGKCRKEDDGVRLTF*
>PCON_02924m.01
MKFNLAILTLVVAAAAIPKEPSTEAMKALAEKLEQKRMAANVAEPDCGISSATVFKRDFWDWVCRQQWWSCLHGQYCCWPARCKNGICR*
>PCON_02968m.01
MHTHPLLLVLFATLTLTSGSPHHRNNAQNAAAATTGSTTASSGARANGLGQLLQGLNLGDLTAVLQGLLGNFAGGPAGNGGNVGNAGNAGKGNGTGNTGKNGNPGNTAACPTVTITVTVTPGVAVPTVSGAAGVGKGAGTTVAAAVGTGAAGNGAGNGAVKTTKAVVATSAATAPTKVQTVVVDPTRSFDSVATLT*
>PCON_02982m.01
MNPITILITSLLATSLAVPLVLRENALEEAVAQSIGEDIKAAKKPFNYNFNYEPFKYKNFKYNGDFNYKKPKPDDATTAAEAEAAPIAARDEEAAAQATDGDVKAAKKPFNYNFNYEPFKYKNFKYNGDFNYRKPKPEDGAIIQDNEAPEAPVQKREEAGEVVAQDEDASATKAKPFNYGFNYEPFKYKNFKYEGNFNYKKPKPEDGAATEDVKEGEEQTA*
>PCON_03075m.01
MKLSLISLLSALATSKAVPLGPACEKTDRLCLYYCVRKDFRIPCERKFPEFIVCYDLDTRYDDKCIPFCNR*
>PCON_03077m.01
MKAIFSVLFLPLTVARPALVTVSDIIPSYGLSVLAASKRSMDRIESRMAMAGLEIKVDVCIEPSYVRCQNGVVVPRICYNLEGYFDKSRLSADFDDKMRSFVCWSRC*
>PCON_03155m.01
MYRSDASTYIFVCLLNVFGLPMTNNSTGTTLSSSSATERVTEANPPAHPPPSFSFCLSGLRLAYFSALTPDQARNTSSVSSSAKHNPANKSLEADVLFCHAANIHVSDPVLL*
>PCON_03168m.01
MFVVVFFFLLSCVLGSEARSRTEVDDVSLRDAISEVLSQGKV*
>PCON_03204m.01
MSMAVFVPIVPIVPIVPTVLISSDSIGLCRVEVGMLSFREDNFGLCAGGQFTRSLDFGFKL*
>PCON_03228m.01
MKLSALLVLLPLIGTAAAGSLTIREAHHLDKPVSKPDKPNPEACIVLGKKCAKRKACCLGRCRNGMCKY*
>PCON_03229m.01
MKFFQTALIFILPTFALAAVAVKRPAEGAPILFWYSKKVPNPAEKRDIPFILYERHDESNERCVKPDEPCKKSKECCISGRCIKGVCTYH*
>PCON_03246m.01
MKTASVFTPFLLSALCSLSTAAVVTPRAEEYTSIILFRDKDYSGPFLTDRYKKSKDSGCIILSDKKELGRFHAKKIQSFKCNHYDCYEGPRIPNLKEEIWKGM*
>PCON_03297m.01
MSSCRPASFIISPLLVLLLVYSANLLTLTDSRKDISTP*
>PCON_03436m.01
MKSLSAVLPLLFLALSVVPAAVSSPIASAEPDRQINDDGTTIVDLYTGYQYKGHQIKEPPKVIA*
>PCON_03591m.01
MIPLLHLLVLGLHIIDHPSTCTSSMQRRIHYRSYVVRVSPGRGPHRIFTLWNYRWVDGITYIQRCMLNPGNMDDSGTLQGTFRLSYGRIKNQTAALVGRKD*
>PCON_03632m.01
MINVLLLVLPVVTAEIGKFYHANTYYESRGPISTVRVCRRLENSKKEECKTINFSALDCISLDFTKAQWNNRISGYDVPDPYCCKFYNQGDCTDFLFSATHRSHWNMDQNGKTQTNISSWKCDYICDTITDGITKELHFKFDDVVSHRPASRAY*
>PCON_03633m.01
MLFNIIIYLLPVAVLTAPTPNELPGDPEKKGCGLYQPSNGFTRVPKVDVAFVDPRGNTQQACIAPQRIAGYHVWEGCCNFYSDEECMTKAVYDADRRKHWPMGDDSNGLRISSFKCASTCIGMKPGSDVGFDPIGFDQAVEEDN*
>PCON_03697m.01
MMKGISRAVLILIGFLLVAVSATRTLRYSDLIPLHQINHEQIGEALKPYEHASKEEQKEAFCRAVNGTILELSLLTENDTYIGPTAEELAAEKDVTSFTGWHWSDHGYVKCRTNEFSPLSWEIYYQSFMLGMKRHRCRQVPGYHCVDWMQNPKIGLCSPPLPNEKDCWKYHHYALEVIVSSFKPTESITQQNI*
>PCON_03710m.01
MDSVALLLCTIPCMRMLLTLHPNPVFDLPVDR*
>PCON_03757m.01
MRSAATFFVISLFSTLGACSFGAPFGQATAAVAKPGGNNIGNTLFNNLDQEPSLIQIKNEPEDCCCPKPCSCPAAKYEKIRDLPILANVNQQNPTYFPPQARPCRTYAPCYEPCSLPCCRPQPCFEEPCYEPCEEPCEEPCEEPCDPCDDEDFIVFLNGANGCGCSYGCDCFSKK*
>PCON_03762m.01
MVSRTLLAISAFAAVALANAVPPQDVAINITTGEAVAADDNVIVTEPTAADPVVIVVDDPTVADAAAADPVAINITIDNGDATAADGVVVTNPTTSATTTTTTTAAGTAGDGTVSIDLIDADGVPGFETVRIEILDATTGVTTPGVMNTATGTIILADGRRIAADPAVITRLAATGGRANARIVGNQMVKKDTIFVENVQPPQCGGCGNCRECRRPYVEINNVRNGAIDPTNIVDADAQLEFAFENGIGI*
>PCON_03903m.01
MLKRGFLFVFGLLLLQLVTSEEGSDVYNEPYEWKPVMSRCHHFTKIYHELEFDHDKIKSQYPNSFTTNHKAHMPLFSWCCEYLSQGNHPVSKEWDQWWNATEGVTDFDRLYMGGLKLEVTDPDPGEKAAINQVFDLITLTGQLDAQPINVFTWKVLLSLYRGKRADQKLKDFLTTNYGDLNINISGDLSTDSWLEKVITESILPAELRRNKERKLTPVLSIPDWEYWGESKESISWRFAKYLWHGYVDHRGDGEATWKDHTHDVEFGVYANHRHDEL*
>PCON_03912m.01
MKFFILAIAASLIPAIGGSPVATDVAIKRRECAETSMTNAECKPRWNMMFKRKVVFEGKACKHGDFCFGTNCVNGICRRKARAINDDCIHGDFCVLTVCRNGKCITPPQ*
>PCON_03964m.01
MLAMISWWACLGKGYSLKGYLQEPRTNEHRDGKGASERRLGLSSHTSEGGAVLTVSVRVHILVDLLDTDRSRVASRVSASTAHSRASRDS*
>PCON_04114m.01
MEAWGLVAFVGLMLIAFQKSRQPLVSNVVADVVELSHKLELPASAESTLRIVTVTYPSSVYSTYSKFPSPGLDL*
>PCON_04163m.01
MKFTLLAIVSLISLTLAAPDAPAPDAPKTMVGGGRGRNPDGSYIHFAYQCSWSTSDAVGAKMLYGILSCCEKSDLTGCKEQPFNVDCKKKGWTENCCHKEKMGVDKDGRGGKCSKHNEVFTAYAGKVL*
>PCON_04175m.01
MAKLSRSVQLLAVFPFIAIMLHVHGELFVTHPQPLETIEATVIEDSTIGASAHPLHAPDGYLLKTPDSSSYSEDSPNSNHPFVTIPDSPITNPEVSALTPRDAHDYPPEESLDYPTFFDPFSIHLPPPVDTPPYPDPPKVSSGSIPNNNS*
>PCON_04191m.01
MKLVATTIISLMAILAVAAPSADPAGPKTPPAPGSKDNKDLSPHSKSTSAGAPAGSDCYWIDGKTQKAIYGKWVCCKKEIESGAIKSITCVKHDLWVKLSKPTCPKAHPTATCCPVGKDFTNGQGCNDNPNAGVAGKQ*
>PCON_04283m.01
MHFFTPLIALFSLTAAVAAQSEYKPAGCFVPQVILGSLPNEFTLQLQSEEHKKTGTLSYKRSKDQYIPGLFGGGEIINSTLSNGMLKLDNGPVGYIVEPRGKPRYLRIQFMNNPKEAAGYEAYYRCYKDKAQLVVRPNSDTGLTFCLFPEGQRRRDLGLWVKPSSDNSADCFAVTAVVTDGVRPK*
>PCON_04317m.01
MLGRNLCLAVVGIQGAPGQSKISRNRDRTQFTPQTFAATLLKHQYLGAFATRRLKPKYCKALEITPPEREYCSRYSVGKERSKNNGPLFLVVQDCHRWMEKSLLGSEHDENVKLKEDVQAMNSKVQPGVLQGLVMVDLM*
>PCON_04372m.01
MQIPNTALSLLLLIVQLVAASPAAPFRNERRDDVVFDCPPHVTKMPAGYFRCGNVCCPKSKKCEKVTSGGKDRCT*
>PCON_04406m.01
MKFALALTLLTSASAVVANAVPMMNAMFKLKVSDMGPKEIAGKMLTYSMGNGMLGIHMGMEEFTGYMGPKGMIKGPIMSMKMPMNKLFLRPTNGKPEFAARFGDPMMDMMPMRTMWKDWTVCYKTMKMMKMWFLDYNPKTNMEGAMRKNWVACGNMKEGYNIFMGKMKPGCTMPFQIEVVWQMM*
>PCON_04431m.01
MVSIFFVLLTRLLLLFPFGPNFQCICGRDAIDVWALGLLWRSYWLTVHQLGFRYSCVFDAASLLSVAEDGDWYRKLCSSLFTFLCYSFNTAS*
>PCON_04457m.01
MKFSLASLLLGAATTFALPLQTRQSTPFPSSLLVFSLSSSQFPGQEATWLGTGRMAVGGPLGFWNGDSSKKTDATMFIQYNKQEGIAFDATNTARSLYLVKGDGNKPMEAVLGAPNGNPQYLETNFTITETMLHPGKRTYYFGYLGKWNEQWTACPTADGFGLFFGGVPDAAKGCTKGFNLEVKYLQKQPAPGAGQVNEGQPGSPLPGQTGQN*
>PCON_04508m.01
MKLQGATLLIGFATCFATLASLLHSSEAYIRVDGRYIPFLHTLLLLKR*
>PCON_04517m.01
MHPAIFFTLTLLSYSLLSPAAKIDPFLPPVSAIGNIICTPYSHRSRNPSDYRLCRSNLAAQYSPYQGTQGIPESPVTPDETPESPDKAPDSPESPGSSESPGIPGATPSPPPAPAVTKKQPTTLLRTWLHKAM*
>PCON_04623m.01
MGALLVTPSALLLRQNMYSTDFGSPSAAGHVHGTTSSQSQYAVFESVVDLRVWTIQLLLPPAHLYSHAPFRIGSGPRSFC*
>PCON_04659m.01
MLSMLKIHCCSTHRSAKLLLLSVNLSANVSANSGNMAHIRGPFLLSSLFFNTFTFCI*
>PCON_04741m.01
MKLLLPILFSLVTFTIAAPTTHAVPARPGSPLKNPVNLATPPKPAGPAKPAASKKPGTDFPNGVNPNGLPKAKLTDCNYMKVGKPGSVVKGISGCCPDSFVGCTVYEPMLGCGPRREVCCDKSVGVQRDAKKAKANCVTTNFATGP*
>PCON_04770m.01
MTQCRPLVLLLFLLVSNLLMQRCIILFLFSARSGWTTQRPTDRLGLLLFLVLDSSWIHQHSILAAAGFFERTVGTSHRTGLAFRVWTDWCRAAVLHAPTRIDFRSRPFCFVRIEDISGQHREIGSAFRLFQWLLE*
>PCON_04872m.01
MLILQFLTSISLISLVASATTLAPVEYPFRLRVWKNWKGGPPYLDSQPEIDAWGDFIVNKTQGYAGFLSKLTPDPKRGELKGVDNPGQGYLQPLETPGHYQFKWARKYIPYIINQPGVLSQNFTRGGQDCGGNCGGITMRYNAKPYGQGIESGTWFVVPHPRHDPGVYLVRYTTDSGKYPLPTGAYYVYMWASDV*
>PCON_04905m.01
MRSSVIFSIILALSSASFTLADDAAAAAVTKIITKPITKTTTITVTSPYSCTPIRPPPIDPGYSTSGPGNCNVKINFETSKPWKITRNADLPTGKIEFLRTTSAHSGHNVLFSSWDSPVLDQRSPGFASLKIKVCPGKKYMFTAFIRRPWGGGHPEFFLGNQMVAMGDNAPEIPNEWLVRNGIWIAPTTTGSKEAEFRVSFMRSLIGRPIDDIRPNPEIWVDDVSLTVME*
>PCON_04923m.01
MVMMALVGYAGAGAASQGSAVVRCYGDSTCGYQFNHPYLKYHSRAVGLGHKYSRDGF*
>PCON_05050m.01
MNLTFLSLLLVPLAFATPIADSFFILPHERPCWPSTEPRILVQLGNKYDHGKTITLGSQLRHGVCNSIYEAEIMETRFRPDSDKTCEYPTGPLSPFPDSAWVKVFKIMAGYYQDDVCCFFYKGMDCGSRDGDLMFDVVQQYQGVQYSLMKLQDMAKARSWKCYRACGNPAKKLEKVMKDNWGMTPRN*
>PCON_05183m.01
MQFLTLLPIVLTSLCTIATAAPALAPAPAPGGMLSKAAPSYDCHWHVFNTATKVSDRSNGKYACCTENGKEPNGKPKLNCRYNNAICEGGFPKTWCCPASGNISGGQGCQKNFVTTPKN*
>PCON_05247m.01
MLRTEIKFPAPRKRGALILQSALLPTTCKIHELPSHVHTAPLVISAHPSSEVISSPHLPAASGSLWVIRL*
>PCON_05296m.01
MKFPITLILTFSSIVSAVSAVSYTVQYPALTPAGIVENGAEKLVALNTTILQFQQSSKTIWVNATQPVMKEFKAWTLVEQKDWVPTVSGH*
>PCON_05365m.01
MYTSIISFAFLVTASLTCDLNPALAAAHYTSYPLYAQSCLSRAHALHNCDTHSKCADARFIQDACSCIKTACSDDMQQRVRVMVTGACEVFDANYQLDKE*
>PCON_05447m.01
MMIRTVSGEILCFSLSSGHLVSVHAWYAKLFHHHHHHHHHRQHFNCISDVLSALTTGSFRKDLLSRCLSLKPLCSYTEPTEDSGLSLQHSYRHDPSSTIPRYALHHPTRPSTLLRHCFHGLVLDPQSRCIDHPQLPCRMATYRPPTRPRQRIQSPAIKQHEPSPSVPVPTRRHELMRYLDET*
>PCON_05451m.01
MKLNPLYLLPLLSLLVTAAPVPAPAPAADPVPARSWTPPTPPPTPPGSPNPWTPPTPPQTPPNSPHNSPPNSPSGSPPGSRPGSPGPPPSSPRSPPGSPVRGSKPRRDVRKAVGLF*
>PCON_05459m.01
MKLLLTFLFVTLIGVATAQPQLWRFKIRPTTMRMAQGPAFSGFLDITKDGYAGINHTGPAYQGFVAYMNIGANQAPGDLPKNVNLYKEDTKELAYLQPTGIPNLWDLKFGKNIPKIAGVMWDKFAISTISCGGNCGGLGVYYDLDRTYRQWLAFRDPKCPNSWRMRYWTGDNTTPWPKEHYPIWMWREAQQ*
>PCON_05467m.01
MSSLAVPAWYLPGFCFGGAPLQAFSGLGRRWRVIVDECPDGLNWMDN*
>PCON_05497m.01
MKFYSTLLSLVLLPLALALPQPATNSAHAHNKGDGIKTITQPQYTSDDGTGQMTIAGFDYGKGPVRMRFCSVNRCEVGGRGSLWYASDPGNGDCVNLNHFQNDKIVAYHVWDGCCAFYKGYGVQLRVL*
>PCON_05498m.01
MKISTVTTILLSATPLIFALPTFLVKLLHIHLDIPLSLNLNPTKGSGLSLNAKISVGSGANGKNTTAGLHIGAGTNATLVGGNTWMNDTDNTMGTVGVGWNITLGGDVKLNNEVTLTLGGEAKLGGETRLEEEKSEKEKRELWEGPEGTDAE*
>PCON_05588m.01
MVLSAASIALAIRPFQRATVATGEHPPSTLKRRTINSALPLAHQTDNFDLLPAAVSAVLATCARVTEAVDSILPDASSRYPDASALVAALRDQIITTSGRTFHAGDLVDGIKNIALSTWLLSPADLTPQSVADSVLTWVRDLALIPEETTWKKSGILQASGPYDEPFLGAAP*
>PCON_05612m.01
MVTEIIALVLLAAGTSDSIYYDVETTRCSPRGRLLSARFSVVLYGSDKPTMVEDTAWYINNAVWLCSK*
>PCON_05619m.01
MKSSCLITLALASLAFSAPITERSDASLLNAGVLNNNEVLSDKRSVLPILSSNTIPPTGIIKNPNSGLPGPGSTVDQLVGANNNGQLNTRDDADGDDTDGDDDLGVEKHQILPPNSIPPTSLLNTPGDGLPGKGSVVGTVVNGATPGNNGVVSSLLADTNSGSHVKRQGAGLVAGSDGKLTSDDSLIGGAVSGGGPSTPGVAKTLQNVEGGLEGEGSNGGAGGGAGAGFGFTPGFGTGAGAGDNGGSRKRQTPNDGAVFMPTLLSTPNGLPSGGSNKREENDGGLL*
>PCON_05645m.01
MGFKDMPFFSTLLLFLSISASATPISHYHAMRSTPSRPSPTTYNPYSTSQQPLLIPPRNIAVFDPSELTSAISDLNTFFASGKLKLGQSCVPEREEDEFSSVNRVCVGNLVAFCDPESWAWEELEECNSACGAESEKARNNDAMDIYRIGVGCRRL*
>PCON_05871m.01
MNFFLVILLIVAFVTAYPSQPSIRIISSPGRLSLAELRASQIAKGLEAIIATKATEAVEVEKLCIATNSTSGSCSPSSSPKNEDGNGNQGADPKGMYYCRFWFTECQRGVSCCFPFHCNRFNKCFWG*
>PCON_05930m.01
MQLPHLLVYITAFIGLASAVPSPQRKYSRISDLSDPAVQAELARATFCCDGTVITSACKERGINTLCGLRGAVPEIAFQTPRGSTKVVRRSEGNESDESDEAKEADVASSILNSRRIDWPHSSNMPQPTGNPQYPGFPPGWEPPTVSTSACLWGKQECWYINAEITCCSGSCLRQANGDSVCLPRVMAPRYRLGEISD*
>PCON_05932m.01
MRSSYTAILLCLAAGISYAAPQGSIPGGIPVIDINNIPICCPGDILTDVCAFHNILKTCATSGPITRTIPELQPVPDLLNPQPKCTPNLKPCAISDPGKCCSQCCMTVENGAVCCDIDPPSDQ*
>PCON_05959m.01
MIISKQVHRLLLLQGCCFFVCFPGPLKSTPSLEIECNTPESAGTMKLQNHDRFLSDGSLVGEAKRRS*
>PCON_06084m.01
MKFTLPILLTLAASAMALKQEPPKNQPGKKAPAAPPAATLQNPPIGAQCYWYKEKQLQWGKMACCLGAQGHGGTLFEVNCVPPRDPAIRCKQPHPETWCCPMGQDVVKGNGRECSRNYTPRRLQ*
>PCON_06198m.01
MHTKSIIFLLVSSLAFGILAIPTPQIGQATPTSPVTVVELFAQKNYKEFLLRKTFSHGNPQYSGHYPSDLGCFKLSSNDIKCNHAECTDSKE*
>PCON_06206m.01
MKIFSIALLAALGATAMTSALPQSKSLEIRDETDYNGDLADKQCLWSRCTIGGKIDCRPGYVDSGKRRTCGRAMMVKILCCPT*
>PCON_06207m.01
MKFIPYTAAFIVFLSAGVIAAPTASPAIEESAKCPQLMYQCYKRCCGIRLHCYSGSDGKGFCSR*
>PCON_06604m.01
MQFRKGIQLAALLAAVSSMATAAPASSGSSIIARGENYDSTPVYGQDNYDQKKVNYVVVDYDTKKDPNYKSADYIKDPLYKATNGAINYNNVKDTKYGGEYRDGKYFK
>PCON_06702m.01
MQLQTLLFALFSLLGVSLAANIDLTGDISEAPFIAYEAALQADPTIGGDPYRLYLNEQLGKPMTEEDKFNLQFWRERHPGQQPTLADRVPKESLLKPLVQVEEEDKPEECDVAGLTFTVDSTVQFAKTKLAKTSDYGLKLGLEGL*
>PCON_06715m.01
MQLLNLFLALGLIAAVSASPAAGPQDVGSSSVIPTGIDFAAIDAEIREQGSSHELAFRLHPSPLRQPVPDVKGQHLCCSNGGCCALDHPICCRNLSYCGVSIFACYGVDIPGTPGNPGWTPVPDNGGKL*
>PCON_06731m.01
MTVLILFFELGSAASSKMEGQRLSDSVTLADRC*
>PCON_06858m.01
MHYTTIVLALVGAATVVEANECIAQKHSRRVQGYSRASPPRLQGQRLGVLLQRGHQLGHLLQQLSQLGFNPPPP
>PCON_06883m.01
MKPAASFLIPLLKGLITALPIATPATNDTSSSSPEPQPQQVCPSDLKPFRFGTCLNNQYRSCDNSKEFLGDWIEPLVPECKFTSNDKGEGYKEVCPSGNRTLVDIIETARRGWGINYPAGGFRRPGFEWEGGELPERTGRFEGEA*
>PCON_07072m.01
MNFYFPFLFIILSLAIAIPIDQPILGEVSELDPRWDTSQDNPHKESIVCTNVTTFPNGTAASPKGFCTYQSDTINQTHFNTGECFRLPEIPDITVGSWKYILNLAACCQCYSTYDCHYPIRTFSCFMGERKFTHKDTHYMNHSCRCTHDLEGCEYDGVWPHQPPELSCNNKTAW*
>PCON_07079m.01
MRPSILFLAATLLQAVYAAPSSAAITPDLNTRDEPKIDTTPVVTLNELFTAIPGGRQAFAEALSSSGGAGSQGQGLSGLGGSPADTIDNLLSILHPILGPIMGLVRKPCQKIYESCKADAAKCLLGNRPPIICDGYDDTCEDFKLGICQGKISLQTLPDFPLIDLKKQCVWLVGKICKNDEGCKQRFKGVCGVLPGNLLPGLNPPNNGGNGGLLDGILGKNGILGGLFGKGGALERGGEGIEAVKE*
>PCON_07084m.01
MAKMFACILGVIILACMVVVAVYIPIYIRKNDKEMAEMRVREEGKEGQECKGDSNGDSDSDGDGDECDSDGNDDIIGGVRCAGGVAGADIDSDGGGYDIMDSNNSGKYWCRDAARRMISRVVEV*
>PCON_07180m.01
MQFSTISFAIAAVMASVVTAAPVAEPKNVFRPENIGMGYCGRKVSGPRTYEPFPGKFGKILGPEDALRETEVDQNNMQTDCITA*
>PCON_07211m.01
MILMLPQLTLPALPQWGVAGRSGGGVCGRHASFFLWPAPALALLQPTVLSIARPPHHTNMRLHGNLVQRGQRSLEGNPSPIPR*
>PCON_07341m.01
MPQLPTELSMPIILALLLSPATSSPLPLPPTLHRRDGDDDDDDKDDNHQLAIIISCSLVGFLVFGAAIMYLTFRLRRRQAVLQRPAGNEKSATSTTADERPPPPETQCSWCYISDKELCKWCSGEADDEDINHHTSERKRSEKGRLFLDTKQNGWRSAINSPDVTPRGSVIGSGTTTPAPGAAGPAHQNTGREGVRSISPQISINETLNTPGGSVQGKRSFRPGGIYEVQQAAEVAIPGRAVVRNSM*
>PCON_07369m.01
MSGVAMAADIYLLLLTRLRIVRASVSVTICLSLVLWETQASGLVCDNLSWRIGNGYDGGEIIEKSLVMITARVTVAPFSRVMVTTTNDGLPGEYGYAQFCGVDGPKDPQQTQDAAPLKGQFALWIVWPTRL*
>PCON_07398m.01
MCACLFVYVLGTSTSCPKQDAFCSRNADSFLTLFHGRLSQ*
>PCON_07407m.01
MHTLTLLLPLLFPIPLAFSAAPEGPEGRQCHWLIATSSPRLKTISGHLSCCAPIGTVLNKNFPTAEEIANNARTIESQPALKIPTNLVNGGSGKEFEDDDDGKGKGKGIVAGIVDGVKGGLGGIGNAVKGGLGGIGNAVGKLFRRRGEEEPVEVTTPVLKGKQPATLPQQKKPQQPQKPQQPQQQQPQRVNLTTPAIAPNMRFGNWNRFKKQKPEVPKSTFKPWLGPKEEDNRDRKAPVIEEWPEIDGEKVVCISSQGGLCPGGWKQTWCCEEEKGEKEGNGVGCVDSWIPK*
>PCON_07574m.01
MQFTALLILAFSAAAIAAPAETPAQSTDKCYWRDVGSLKSKKPPQSGVVKGIIGCCKGPGLNSCVKVTPGRNCVKNWATICCPESTGVPYEGGAKGCRTDNYTRKP*
>PCON_07578m.01
MQLPTLVILAFSAIAIAAPAENKAQTPAQSTDTCYWMAAGNKEAKGNIIKGVIGCCWQGAVCKAVTPGQQCNPKWTTICCPKKGGVTLKGLKDGICRDKNFTRGF*
>PCON_07601m.01
MPQSSNECSTIASRGCFCRGEICCGLLLLLLLLPLLSQLSTSATAASATLTSLYFLPPTSSAPIDSKRRSTPNLDTPASKGT*
>PCON_07644m.01
MRFLLALISVISTVAAMPPMLLTPRDAVPGELNPRACLSLGSVCGKFGKQFRDATCCKRNDRDRLEGVNCYVVWNDKNEMLCRGTRTVRDKPDDPDD*
>PCON_07649m.01
MELVQVFISLIVTVAAFEDVKSDVLRENDNVLPRCYTAGTPCGLGARCCPGFKCLGVPRRCPPVKKDNLGSDELEASETKK*
>PCON_07663m.01
MQFPIITLMLSLALVTIAAPTPYIPIGSLNLPAVSARSPQSNTPPPPRPPKGVMPPPAHS*
>PCON_07664m.01
MKLSTLPLVFLSFTLTAQAAPTPYGPKSMYLDLTPVSVSPRSAEAAPEAYAPDSMYLDMNPSPIWQKTPGKVTPRSAEAEAEASPEASPYASDSMYLDMNASPVWQKKQGSGRK*
>PCON_07709m.01
MNDYVRGTLLIVTLIICVFMPKCAVNLFDAYNRSRASNTTRGNNPAHMSAPTIFRGHDRDFSVDSKAKTTLRDLYNTFHLKLWLFRSGQFTL*
>PCON_08205m.01
MILTPLLSASLISLLSLTAAEPVPPPIDDVPPQYKTCRYPGWPTAVLNFEHLPNEAWQTYFGLNWTGWSGYRTHSNSPSGWIPIPSNATTLYSESGPGMTELTLKGGGAPKEFTDVFSLWYNYRTIPPGEGRTKILFKGYYQGMFVKTIEAITDTADDGIWRHVCFDWTSGQMIWKRIDELRIELPPCGRERCRRKVFEVDDIWVRRIWL*
>PCON_08227m.01
MMSQGFLFFWLSFLQLFAPAMGFSFFGAEQRDASYKDISTRPYIRNDTMPRCIHLLANYTNIANRPDPEKHENMYDASGKAYDLIQTWCGHYKQENNTFIVKDWDKWWNNDDGITKFDREFMKDLEAQGDKDLVFELIDLAHNLGTRPLNVFLWKVLLNMYEDEPADTALWDFLASFELSIQVPTPPEVTDDWLEEVITEVMLPEEHTVNEEMEFLPVLSTFMWEMMMGRSVN*
>PCON_08239m.01
MQTTIFTLLPFLLAVSALPAAPSIATVPGNIGFTDGKPIFESAKIAKIAKPSNSVTMPDPETILAFMAKPFTLLTIDQVNGLNGESGLNDVEGPGVPGCPACSGLPPADVKEANDNLQNLAHWTDRFCAQEDLEEEIVNGHCKEWAETTMKYKGNTVFKASGCPEFAWFC*
>PCON_08244m.01
MKSSKRFHVSIFLLCIALQAIAVPVNATTASLVAAFLSAVPLFAASSIAAPTSPLNAYTNQNGIQTHNDFLAPPLIDTDCNSLERPPFCVNIDSPDTNDNNDEYPDVILSTPSDAGIDDVQVISARFLKRRGWSSPTVSELPTWSNTWDSVTSSVSNAVFSAKSWWYGDSGSSATVSAPVAIIEPDMPSLPASTKGGLWSTVTNWWNGDSTAVATFSTPAIDVLSSVPSEPANSNGFLSRLGNWWNGQSVSAPDMSVPELIMPDIPVLKFDTW*
>PCON_08314m.01
MRLISISVSVLAVATGVIADILDFSDFTLKCGTTLPIPVPYHGFIITNAVAINTTGDINCHAHSGGGGPWGKSSSPPNSLTSNSNSVTFATYDTTKTFSLSSLNVSSDLPSDVYRRPNTLANATWVFNFDGVARKESWVVPPKARSQRFTVPVNAKDAKSATIGLEWDYVDENGAPHNVPAYELYVDDVVYEFSGSYSK*
>PCON_08352m.01
MKLSRRNNLTFLLALIVALPSMALPAQPKLHASNMDVNTGTLMNATLSHTNFTLVIETPKKPSHPFNVTLPFESTNSTKTVLLQVQTEGAKVIEKEKGTVSSAATTTSVKEWLAWWRMNMEIEGRQKLRYKWKFRGRPPL*
>PCON_08414m.01
MKFGLIFLSLLLAAPSLVYSRDTLLTLCRKESPGDKPDCQEFVNYDLDKCMDLWVRDFFKFLSSFIIEAGCCAFYSARQCDGQQLITAQNQKVVYENRKKDRIASVMCSKTCQKKWGW*
>PCON_08436m.01
MYLSPLVFLLSVFAISTTALPSPSLDSLEGQKLCPIYETGILNFDDLKIGDLSGGSPVYKGFQWPGRIDWYVVGEKPGTQAPYHKGVFSKPHCLFSPFHNMVFFNSNNEFTFDLTSLMITGVTADTRLNDKNLNIRFVGFRKGQTEPSLKKSITVVNAWFNGGPTLVRFGTEWRDIEQVGIEASDTNPTNKPTTPGVLDPGFTIDDVKFSKRRMKC*
>PCON_08454m.01
MLLGTLLPLLLLYIENALSSISAVDSPSIALNLGGVEVDLEKDMWKDMAKSAVRKEFDAVMKLVDQIEGILERRHCDANRGKGKEGLEVIARAGAETDGVGEVVSRELTNQSHETGEPPFCLGLLWMIRKMGERVNSGAILGPPC*
>PCON_08533m.01
MVRCSAFSERRLLLLVAFGCSVQTKYVSDVHKQDLLPCLSTLPCHCGQLTVQSKLSCCASEISQSLLAR*
>PCON_08547m.01
MKTTAIVTLALATLALSAPIEKRNIDLSNPTVNGATTFASDDTNTLSGPALSHVNGAPSVPETPRAIPRDVVEVEPVIGAGVLTGGQHVSQNKVQRDVVEVEPSVEQTLSQNTVNTRDVVEVEPEVSQTLSQNTVNTRDVVEVEPEVSQTLSQNQVNTRDVLEVEPVVGTGVLTGGQTLSENKVNPHH*
>PCON_08845m.01
MKFTAIALLSFTLLTSAAPSLEKRNMDICHFKDATVDGQLAINPAKPGVVKCCNTTPGKCIESSQCSASHPRQWCCPPWSRNLNGCSIFFGNPKSAGPRKCLARPFYNGLLACCKQIGGGRVTCVDGKGPVGGNCAGEFSQQYCCIAGPNRKQWNECQASYTLT*
>PCON_08872m.01
MNSSFTTMTSFPAAAILSLASGSGDPAQHNYGYTLYATMVAMAMPALWTGSAFVRGFAAATFDFSWHLCGVDSWMRCFFDDMMVFHLVPETTVFISGNISSQDIQGTMKSI*
>PCON_08912m.01
MKLGLLSITFAASFILPISAISCLPCNRTPSAASCLPALRSQLMAKISCGSNSAPIIRGRQQVTSGGCTASFEAPDYKMYFDCGELGEKIDGILGRCGARGGGGVDEEYWGLRLEGCGAGKRGRRK*
>PCON_09017m.01
MVCPRKMPWACLVSTPLGLPRNSRQTLAVCGLSTATNTGRARRQRVEVSGSRVLNCVLSFQLRTLLSSPHHWSILHVFTSLFSRHDYFREAGPRPEGASGAFCS*
>PCON_09123m.01
MKWTTITFGIASAIACVSALPAPPQGAGGVLRPIDINIPRPWPRPSQPNAHAKRQLEEIDINVPGNWPRPRSTPMEKRQLINPLGAPGFDEAAFERAYEAAVEGGASGAFNAFEDCFCGGVPVVAPRPQRGINISIRRGRGAVTGQN*
>PCON_09131m.01
MKTTTLTLLALAASAIAAPLARRYEYSPSSAPSHPQHWEEMETFPSSGNPNHPSKRAHHEEIEQFPASGRPEKRNHHEEIEEFPASGRPEKRHQYQQAQPQNWHQQEEIEKFPSGDGKPNTADDRKVKRNTGHTETFGEAESRAGRSQKRQACLLLCDDNGRPLEFHRPATSLDAPVHRPEQVARPASNPAASESEQDFRTAVEPQEGDPVGTNTFEEQQ*
>PCON_09218m.01
MNLLTIFTLLSSLFLLVSSLSEPTESQSSTYGQTSEHGPSHPGNHSHSSPDHPRPPRDPRTFRLRADTKAPAPINTLGFVTTGLGFSRTPGAPWRGFIEPYGNRTEPGQEGWGKLHDAMAPGNIV*
>PCON_09286m.01
MNPTLTLLAVLFATPSLVFSDEMVPVSFMLNDKTPGIRVSTGDIAIKPLNYCSDLTKSAAVLYGASYHEKTGEKVENPRRVCGYTIKNGCCAFFRDQECKTWAFTSDSSNVRDHKEDDKFRSIICDKQCHVIGKSGKNSAFARDGSEQWHRILAADGKQ*
>PCON_09417m.01
MLPISLPILVPGALFTLFVWKLSAAPRNTSYHRFSMAAPETAARIRGDELYDIRQNHISLHGGTPVKPEPAISQIDVLSEVIKNRGQAGRRRGSGSARSGKGHRRSSSMPAMELGSKAT*
>PCON_09451m.01
MRFTLATLLALSTSTLASFCYTTGAIGRTSDIVSSHKQFCLMAGSKPIPGYGEYSFAYQILLTDGQLRPVKIQLKNKTNKPWYVLKTPCEADIKWLLANCNHNGGTQGGVTDLDMGTLTIDVQDWAKPTRPPGA*
>PCON_09469m.01
MHLSTVLLTLSLTATSLASFCYPTGNSALTSAVTARHRQFCTYASRYSPINPGEKVSFTYETTLPNGAPGRIFYQYHNKSNKKWYILQTPCEADIGWDLDGGCAGYAGYHECTSSDDVSGDTTACVEGMGWDLDLQLQVEQGRASKGE*
>PCON_09471m.01
MRPSSLLIALAPTALASYCYPTGSATDINSILSYYDLFCDMAVRWSPIAPGKSEFFAFQVTTTTGQSKSLLFTQHNKSTKPWYMAKAPCLSDINYIKRTCVTNGYTRGGVVDLAPGTLTVDIAE*
>PCON_09477m.01
MRPILYSSLIFAFWSKVCVIGCSDDFVSRPFDYDLIINCENIEQCSAIDMVYFDSVSIVPTSSLVCDNGFQSISEQFVGNNTGSNPPGSTVDDKSASPSPSEGQKKNAGVINVVS*
>PCON_09661m.01
MSRRGLIVALTSYVLYAIITDFRSRSLPHGALAICRSRKHNKRNGIVAPSASTHSAMFGLHLEATEYVYHRTVGLATCTMELLPITCAHGWILEL*
>PCON_09811m.01
MIKASILPTALHITMCQLYLLLYSACTRTDFQCLVGENVELPVPTVELCDLAQKRKPISGLDHHKVCPNIKDNGIYFREAANPYCEPCVVRERRIKKILEHMKTYGPQCENWKTGCGICSKIKYESC*
>PCON_09817m.01
MKRMKLLMYLIPLSVELGTSFSFIRYPSPWVPPTSNTLPASATAGTSSQPMFLA*
>PCON_10257m.01
MHLPITIITTIFSLLLLSAAQNPRCIVNQPIILGLPRPFVATVQNASFPSIHNRNIAFLPYPVGSEPGNRVVISRRPGAPAYLKFSGGKLSSDGNPSYPGVSVWVEQVWRAVRFQPANQWPELVIEGHYGCDDNGKEQVELVPMSGGPTALGFCVVQDRAGTYDLAVKPRFEVGNACIEVTLATASQQGL*
>PCON_10272m.01
MKFSILPFSLSFIFPSIVNGDELGMKIWMTTKAREAKAMKWTIWEDRCKPISEPMDNSITFVRPSSNTCCTFYKADK*
>PCON_10299m.01
MPSAVPFLLCFLFGTKLHLQLSAIDLTFQVNAKLWDTTTA*
>PCON_10306m.01
MANGQRRNESLCQLTFLIALLAASLQKLA*
>PCON_10318m.01
MVSFAFLCFPWPSLAFLCLLLCFCASCPTVLRTLLTSALPAPMTTILVVSEKMLAPVSRFFVIQESEYAGSHTADSPKQGSPGPQALRVHNWLERCTQDASNDDPADTTLPTVDGATQNIADVGQLFKVLELSL*
>PCON_10355m.01
MYTGLLACLPAAILNIAVLPAHCPLEHSAYRCMKRRNAVVLAFVYPITGNELAGNAAGNTRPRDLFLEINYVDICCVPSSWRSLHRAYQFSSRLDRVFEFHQARS*
>PCON_10416m.01
MLFGKSASSAVIYLLANLPIPTPVFGRPLVFLPVQSKIPTSTFPKRGPNSKPLSSLSRSLGSCLSTTKDEITPWHQKSRTLAMDATTTSTQQVDGSVPSYQWQSEHWMKPVSWRQLVSMALASSGPRRTQNIDCCDLFNVVRFQERFSENLERRWKAALEVSKKEKEVLRRVVRLRTDERIDKGGLLHPP*
>PCON_10636m.01
MQFTTLVSVLAMTAMAAASPVSPVPISDHPLLEKRASIGCSMKDLWAAPSGSMDGVINNLIKTTPTVKSVPGTSRLAATTVTDGLQLSAMLMTDSTLLFGNTLGSRREIGQMARQVYDSCKQEEIVQGWINDDSCGETWVEIGRTPNACKASSYMGFIWISLGSLMYLLRFSVGECHGG*
>PCON_10676m.01
MQLSSIVTLLSTASLCLAISTGSAADPLQIWKPVDLTLEDTTPSSLANSISALLCRKWDFKMCSHTFNDPDVCYGLVGSEIDTKYVPPWKLGCSWAFADEDDIKDPIGCC*
>PCON_10678m.01
MLPKLLLLFPIAFLSTAVFALPPPALDNQPLPPGTPTSPTLEELYKSPLEILTLPLGKSLDDLESSGQDLSQYITTVTVGVTENTENTAGTGKRDTNWDEQVSEVNCGLGEGETVPYQDADRVIKRLQLRNQEWCCPRPGSRDLCTVTGRQGQAKASWCTWEFQQQPCIRCGKMGGILGYKVLPSCMRNGRVAGWAKLKGVENAVSLDRA*
>PCON_10700m.01
MMIFGILLEQACLRVILFRAVAGAGRQGQMCLSTRSDCA*
>PCON_10757m.01
MKISVLSLLILPFVSGMAILPAPLDISGVEQIAQQAEKFGNVVQNIDMPKNIVQQQAEAVKNTIQGTVKSTIQQQAETAKGTVNKQVDTAKNTLNKQVEKAKHTVNNVVDPALKKPIMVRSETLKKYCLQYPRKCFGVGSQ*
>PCON_10777m.01
MKFSLATILFVFALVAITAPEPIVDGSGLEARQMKPNFTPPP*
>PCON_10778m.01
MKFLALIPFVFALTAIATPESQPIEELVPRQKQCKPRGTSCRGRGQCCPGFYCTSYSGRPKACW*
>PCON_10796m.01
MKLTSLVSLLTPLLFSVLFSTSTASVFQPGEEWTHIELYSRKKFKDASVFCLVGRYSRKGQEKGCTELHDAES*
>PCON_10890m.01
MQTSQLAILFAALAASVAAFPRAGFPCYFPVAPAAGEQTETADGSPSYAPYKGFNNFHPSSNYHPSLSKPYYYNAYDRQSAAYEDTDASSDNQNANENAMATDNLAGAKSENANENANLAKGGEAFGFGALESDNRNLLANENNIEVANANKNELGVEVANFNANENSAEQESAALAEVMNEDNAEFTDYQENTTDNLNLNDNKNEKARKAGCTV*
>PCON_11075m.01
MSLVSLCSSLLALLRAKPLVTVTSDITVELLGFPVFCCCCGSPPTARPVWQRLNCQKDVVIS*
>PCON_11111m.01
MKFTCFLIILPILASSVAASAIPAVDTEPALEARRNCVGDNRICEFRRPCCPGLRCMVLDGWLCRPWPPR*
>PCON_11116m.01
MHFYSPPLLLAFTSLTVSQTAQPFNSYDCAPNTGWTQYSVRDCTNIGGRAYSINLVRKQGDSNMVTCSVYSSNGCQGNHQGLGIWKGVNSGCTYVAGGFQSMRCYFGC*
>PCON_11123m.01
MKSLLTFLALILTSSAIPNVSLEEVSADSTVFGYPKCLRKDKTCLIGGKNKCCDGYRCANRTGRSLGRCYAIHPKTGDATLITSAT*
>PCON_11175m.01
MGNYFSFLCLFSESSQVSGFCWCPGQLSNRRKVFFSLIDVRGLWQFYRCCFSEFLCSVFFS*
>PCON_11288m.01
MTLLIQSPILVLYSCSLLSLAALSLFCALARKLGLHIENQIPKSRTAVKYD*
>PCON_11331m.01
MQLLILITPLLLLAPTIQAAIYLKNPAIKPQCSPGPDDRLTDIKTVDKWSKELKKRGGWCCAGQKWKKCNRIVAGNPRREDLATLCIMPSSPIEETCAPCTKVADLMVQLMKVCVYKGDVAGDGGFLEEGKMKVQLLLFEPIIFNPPFPGSPMDD*
>PCON_11526m.01
MQPSLFLLSLFEELFFLRTILISRQNLSYVERTLSVCYRPGRSPAVAEILHLSRSPPQLHVRTCREVAAQPNRRSLVCNVSSPTECRETPFAVGSECVEWIYQIFPSIATPKIRRQMFSSNSLATHLLELNVRRCHAWVITRHTYSPVA*
>PCON_11554m.01
MHSALYVATAVLASLLMGDRTRVTKYLANRASTKSCALSPVTRRFNRVNDEPTIEHMHAFDVETLPKNAHVGYL*
>PCON_11592m.01
MLIMLGAYVAAALLVAAALLVCCCFGCCSSCAAHSVSGLPNIPLLHRQKHPASPAATRLPRLPLRSCPHTHVRSCSSHGINN*
>PCON_11612m.01
MGLRFALLLYITERAFVGASVSATTITKLSHHERRPDYGWKGDEDGRVNLTWPFSLAPCVVGTSLRVLAYLVCKICGVVRDHILFCVGIRII*
>PCON_11628m.01
MICIFKTFLLILHTAAAQQPGLGNNPVYFESFWPRPELDGRLGTRQAYTPPLAGLSLTAGNSPERQVINLITYASTYYIVIVNYQKYCSNRRTLIGSRGCHPMPNSGCCACARVSSDLGFIMSRKSGGFM*
>PCON_11779m.01
MKLLPLLLMTTLGSLAAAAAVEASAVGNEVSAERSITDLCDPVTESEELCDDPSYTSENVLPREEVEGKGRRVVTGADSDKDTLLV*
>PCON_12104m.01
MARGNLFPILLATVFGVVNGIVGPGSYITSAYSGGANVGLVGYENKAEEEISLYNQLARMNVAADKKKEEGGKKE*
>PCON_12130m.01
MKVSNFLPVLAAIISITLTQAASLFSPPRIHNPAPGIGLISTDYSTYKLMDARVKKFTPELALFKVDAGMS*
>PCON_12158m.01
MHFTSKTKFTFALVLCTAVADLVAADTFVKFTTPRIVTDYKCQKDGAIHCWTNGKDYGSCNMTEGLVTNDYFLVQVVETETCTPGAFIGML*
>PCON_12178m.01
MALTMFLMMAMSTVLRDIFTVSMILHVKCLDGHGE*
>PCON_12248m.01
MKLTALHLILVATAASGMSRIRVITAECGQHVADYVLLVGWEFWSSRALVVGAVLVATSSFVVNVQSTSSAVPDPGGEY*
>PCON_12249m.01
MKRIPILMTTLAVVASPVAVTVGNAKPLTESLEERTCQFTHCVPVSQSLYCSDGSRGKDLQYCSPNTYKIMCC*
>PCON_12251m.01
MKLTNLFMLIFVAISLTAGIPCAAGHCEQVSKLPSLPDASATISAPGAPTITLNGVSSAWKFVEVPSKKPLQFRKYAQLSKAPTATGLHVVPTIDAGLGIGT*
>PCON_12255m.01
MQFSRVILLAVFASIYIASAIPEGAKHVDHAISPVKEVDIKPIPAGKDLAVKFDSLESQEAFEELDDITVEGWGLPQRTGCYWTQCGTGNCKNSYYIYSWRACGWGRIEKTFKMSWCCGN*
>PCON_12256m.01
MKFFPFLLAYITILPPVTASTKSLDFRYDDVWIASIISKANDEFVELDNNFEHALAYEQEIYKKGQQCYWTECGRFGLCRLYYQYDDFEACGGGNGRDYKIWCCSKESG*
>PCON_12259m.01
MKFVVVFITSFFITATISLVIPELKDAEDPKVEFSDKVFSATSSRTSPQNCYYTTCGNIWCFKQGYTQRGGMSSCYNIRCCQDL*
>PCON_12297m.01
MLSSLAIIILPLLTVATPAVGRGRGAWSNAAAGEQLCITSMPAVMYSNTTTTSDAQGMYVSATTVQLKCYTSGELVKGNKYWDLTTSGQYIHESAFKEECAFKLQAC*
>PCON_12301m.01
MKLFASLYLFAIIAIAVAAPVADAEVKPNTVSPQQLDSRIFDMLVLPDDFDMNHPAFNLTYMESLGLNEPTPKLPAEVLSNVRRSHLSYMSVFHEKLSCKRNDAFNSALAEDITGSVRSLHDKKDTWCCQQNKGFSCTNVTRYKTAIAQICGRHNVCIDCRYIAAAAIEVANRCPGPRSFGTAKGYKHATQGDLEMIVRFLKDPNFHGNDYWQLPKNKVPYY*
>PCON_12337m.01
MHCRYFYKRPCVQLALSLTTIDSHAEYCRAKKNKVLRHTLASHYLYPSGGQQVKMLPGLWTEWRTCVQPAT*
>PCON_12412m.01
MSPPLPLFSLWTLSPSFSGSSREPDDWFTCSSRGRSLTAKFLASPALRFLSSRVEIFNFRRVRSSTDTRLELNTSSFTKTN*
>PCON_12413m.01
MYSSNYVLTISLWLFLTAFTGQSLRDRVIFLADLLYPFSNSEGGPIMSHFARLSLRTTLHAAGVYAGKLSATPPSG*
>PCON_12437m.01
MTYAIARLFMRLFFIITVASITSSKKPAKLAALLECRRIILDAEADPTLQVTDQSGHCIFERRKIYPQCFDILENCTKVKHIMQYIFNISKTLY*
>PCON_12462m.01
MPCSRCIVFRVVVLVAAAGGSTGVPLRWQHVLHLYRRPRALGTLGRDEKRGTQESGMLRNSNLMADQHKSTMHSHVG*
>PCON_12572m.01
MQISILLTAVFSASVLASVQPTPDCYWTGCGAHGCPAGYHFHGEKICPGGKGIALGATVYCCKA*
>PCON_12592m.01
MTSKAACRCGAIFIMVASGSGAVLRTPFFSVPHVSAQAAQQEEGTVCDAGRPTDKAQDHGEGTPTE*
>PCON_12736m.01
MKLLSITLSAVLASIALAAPVAQFSSGSDAPESDARHEVDHCFTTQEIYHTLPRSFTLLSNGTALTLTSSNVPTPSSSGLSQVFSLNNGLLTFPGNTAYLAAPLTPLATIRRVVFGTEQQGSRFEARPRCEEKEQGGRYLEVLPSGQDLGGRFCVMANEQGEQEVWVKSRGADVPECVDVTVTVKRGARGDGSN*
>PCON_12752m.01
MYLNKFFFVAFAAISMAAAIGERSSDSTFETTEINSEPIPNERRSPDDAIFGPPTVITIPSPKPPAGFKPKPKPKPKKLCIWLTECGKACPVGWYKKSENRCAMDTKRCCKVGAVKMECCHP*
>PCON_12782m.01
MQFSTLLVAAFAASIVAIPSTLEKRNCPRTRSIPASIPLCEFFGLGKGNNESRRCERLIEEVAAQSCRCPINDIVFVPEYNSVACGNHKCWL*
>PCON_12798m.01
MKYIIALSAFVSLCAAQVISFGNEQCNVSGMNTASFTAVDDCIRGANLHNDRALWVPIDGSCTTPCTTSSVVQICGGAVPPNAPQRWVSSAMVAATVERLMNTCGSREQHERFRGVSFELGGGLYIQVGQSW*
>PCON_12923m.01
MKAIIKLLVLFTLALLAASAVLRPSSVEFKGARYSDSKLSRLAIEQPSLQRYQAVGQFSPRPPYYGQAPNATEISGEYSYSIFCYITPQAPALIDLELAAKVLDYYGSQKTCPNDLVRWKNYECLNIMAFRTVDIELCHHPKTGIPCGLVIDSTKFVAKHCERNMRAGGWTIVTGPGLRESGIKVLVLE*
>PCON_12958m.01
MQFSLLILLTVTALSSTASARSHSAYIHNPKCLWRNDKNGLEKGNVGCCEDKTKKDKCTPWTKDKCQEPAMAICCPENVPIPFNGKAKGCRTQFGTLFDANSFVMARRPGDV*
>PCON_13004m.01
MVAVTGMSIPLLFLACWISVAAVASVASSSVLVGN*
>PCON_13119m.01
MISRARLKGLAIATSAQLVQTTGVPEQDESRNKSLRWLTYCKNTIFVYIDVKKNGSLRRQKSG*
>PCON_13220m.01
MRRQLCGVWIGNITILTYHLAMLTRAARYLSSLDKCFQAVLAVMMSEMEMENGYIPKDSVKTRQPGLKQPVHMQITSRSPQPLPPLPSSPSTRSTSPL*
>PCON_13430m.01
MNSRLQHLFLFLFALLFTSVLAAPEAIPEALAAPEAFPEALAEPEALPEPIPQGSGAGGNPEGRPDTPRQTFRGGDHGPGECRILGQRQSCYRRPYVNSMRVRWVQGRVKFDCWYWNGSEYWDRTSSGCWVQERYIESGCWRDLRRCRNV*
>PCON_13443m.01
MKFTTTTLILLAFSLGINAAPRPAPQDDSVTPPPPPPTDSTSVALPPDPSSSDPVLFPTIDPSADSSADPAATDATDASTATVPPATPPSDSASVPPVDSAPTDSVPPVDPTAVPTDPTAAPPTATVQPIESRPIGVAGVNVAKGPSEPSNGTECANNLGFSCAAGSNCCPTQFGGGCCPAADPLCGIDGQCYSS*
>PCON_13565m.01
MQFSSIIFTSFFAISLSLSLPEANRNATSAKLAPIRSIIGDKVQLQVCKRVAPQPDMMYASFCADMYPALETCVNLDNGAVHSMGGPMAAFDNSISHYSISGGCCRFYADFDCKNFIDAKANMRGNNPAGEGSNGKVMSLKCFKSEVLS*
>PCON_13571m.01
MMFFKSIFIILLSAVAYGSVLNFEDLSINNEINQNCGSFHFTAPYHGFLITSPTAPGATVYNATQTPWCRQSSSGAGPLHLFKPISKPNVLQGYGSELKFTAVERKFRVERLGWASHPRYDLKNIDPNAAVVAVFTGRNAAGRVVRTERKVYTDTIPGPFVVELKGFRGLKSFEIRNEWKYTQDNVLKTEGAAIFVDDFVYRF*
>PCON_13618m.01
MQLPLLLLLSSTFSIAISAANEASAVDLEVVKLDAPVTRYHTPPEAPEAPEAEEADFSAPDEDPNSLVYSFDRRYCHGTGCEDNGRCRPGFFEIKRWYRHCFRRVVLAKTCCTP*
>PCON_13663m.01
MRPLPTTILLAYLLACVLALPTADYKIPSSEIALPVHRTSNHELEAPTKLDIKANSTESISPRNAKLVLLICKAPDYADCGQYRPTPNECKNLKDQDGDMNNAVDFGKELRLT*
>PCON_13679m.01
MLLQLFILGLTFVVSAFSTPFETPPQPQTTVDSVPGSFLIQSPTNFTGIISASGPRKISVQLCKHKGFHDCTDFKMTQGSCYEPGDLIYGGHGIKEMTSYRVRDGCCSFFEEPNCLPFYFMFMANYRSDSWISQEHNDKLQSVKCYDHCAAK*
>PCON_13681m.01
MQLQFFIFPTMVLFFSLPVFGLPADTEMNTKRQLLTDTRPAPPPMANPPPIDFVKRQIHTDPKPAPPSMANTPSSDLSGPARASSHSVSVELCRHERFQECSVIEMTHGKCYGPMDLRNHAVGRNE*
>PCON_13947m.01
MLSNPSKLAVYVYSAVCLCLSLCTTASSEIFGPNQHEIRSPSHHANLSAYLSLRPAKRDNFDDWFHGFASSIASVESSITQSEAKSKKSKTKKPNKSEDVAIAKRTIELEAMTTTVKMTQTVQATRATEMVLPTSTKLLDTVTDLTDLMVAKGCYHTVPGLWTEPCDTAVGPVETGSQASGASQISQASQASQASGVAKAILLEEVGIVNDAVALIPKWSGIEAL*
>PCON_14038m.01
MRISSLLSSLAIFSLASLSVAKCTTPQYHKSTDKRAPNTAESIDSMMHGMPLDVLHLQERDPSLGSDDPVLIPSTDGANGEDDDVEATHILQRAPKRGGGGGSYKGVCTSGGKMKNRGQRYYV*
>PCON_14142m.01
MVSALTLSVLLLGAITPLVTARLPFHSDQTLGKALGFSDPIRRSSTMLWPRLLYCKSRGFRILQRGRQCDDRPREPFTCYNLKEYDRKITSHEVLSGCCKFFFEENCKSKMFGACAGDSDGLSIQLKPAWYKKARSFLCCEKDGGDPNCHRFGD*
>PCON_14143m.01
MRLTIPVLAVALLSGLTTAAPANHSPTEGFEPVPTYVPDSSISSADTETILTTPHLGLSRPYQSPIRFVKEDQTPANTPKGQNEDGHIWLYYYKHPEMRFCYHRWAPPDVCYMLTFFNNVISSYWVNEGCCAFYEGGRCKHDTNSSKPVTVVIHASRKAKTTR*
>PCON_14274m.01
MKTTSLFTALLLSARFSLSTAAVTPRANEYTMIQLYSSSNLKDKFLDDRWYPKEKYTGCIILADKLVPEMHKNKMQAFRCNNGICYQREYE*
