# Supplementary material for: Kingdom-Wide Analysis of Fungal Small Secreted Proteins (SSPs) Reveals their Potential Role in Host Association
Source: Front Plant Sci. 2016 Feb 19;7:186. doi: 10.3389/fpls.2016.00186 (PMC4759460; doi:10.3389/fpls.2016.00186)
Supplement: Supplementary file 11 [file DataSheet1.ZIP › R.irregularis.SSSPs.fasta]

>gm1.62_g
MTTLLVLIMYGPALFSKDLLLPLASSMDNIPDDELSQKNAFSLVLKGKRVGTEPGERYMEEFIDYYYVQDEQNTHDEEEVTVEQFNENYQNLMPSTKSQLDRLKNELAITLCDECLMPTRSQECDCWILQIEEY*
>gm1.76_g
MSRIFILAFVLFATLFAVNAAPLELEKRETQFTPCPDFPPDAVGLDIKMTPDPVVLGAVETFDIKGTMKKDIIAGDWLVTCPITAGTVFSTTQEYTAPDELPAKYTIAVAIGRG*
>gm1.77_g
MSRIFILAFVLFATLFAVNAAPLALEKRDIRIQPCPGLPPGVVGLNVTVTPDPVPGTEETFDIKGTTKKDIVTGDFLSIAFIDDVTEQSIGDPLYLRDLKFF*
>fgenesh1_kg.55_#_20_#_ACTTGA_L001_R1_(paired)_contig_4157
MIRIQTILIITIPRVLSIPFPQQNGQSDSISYGSINLTDSEGKNRILYWVFGIVGIAVFVEVVYWMFRCANILKKEREKNNNNRINNNNDIGINRRRGLFDTPSYAGSIDEQLPPYEGFSLPKYNNIINENTSDEGTENTQTEEINTSIPDTNSTVEIEPLPSLPQSQQSQQSPQLPQPPQPARLSLSDPPSYKPN*
>gm1.425_g
MRFFIVLLALAILAFSTFVASTPTNHQERGESSNRVPSVSDNQKRGEGSTRVPSVDDNQKRDEEATSNWKRGDPIDRVQPAVSSNKKRSLLERQSNKCSYGYHWCYDAYGGIYLA*
>CE37338_1
MTFYTMNSMNKPTYVHLTLLLLQCQTILGLSCKLCLLNSMTNVLKISQYKAGNRYQSCRRSKSHLDFVFSYCHLIF*
>fgenesh1_kg.1447_#_1_#_ACTTGA_L001_R1_(paired)_contig_2291
MNLRQIFFALLIVLMATIVTASPLNLDQLIKRKNAQKDESPSKEKDGKVKAMFTSPEEGRSKGGKGGP*
>gm1.3137_g
MLILLSLLFIITILCHRNFGKNLQFYIKFDPKLDKEYEYSNDLNDYDDYDDDNEEEEKDEKIFEKLKRHWKSFYDSFILHITDISE*
>gm1.3240_g
MFNLKVLITFICLISVVSSQNILSRDILSQNGSLHDISPQDISFIYEEPIDGLKFVTLLPTYNHLMIWMAFEDEDPECMLPYFHLRIINKITGQTNYIDLNYTLPAEAVCPINNIDFLPVADNYILLYYAKTTNGIKGKHGMIINYSGEVMSEIYLGNADGYVALSNEGFINIEKPDEKGISAWHWYSSP*
>gm1.3337_g
MKGTTLISITLAILYLTTPSVLSTPIGRRDVTPPNADLNVHGVPIVNAEAGTKRKVGAGVDPGVNLGTKVGSNEENVDPNVQAGTKRDVAVNADSKLLKAKVTKPDSKRDVAVNADSKLLKAKVTKPDSKRDVAVNADAGVLKANVDGEQPKPESKRDVGVDANTGVLNGKIGSSKSNPNTKRDVGVDANTNVLKAKVNGAKPTKRVNVDVDIGEPATSGTPQIPPQIPPVKPTKRANVNVNIDGPATDGAKPGTPQIPPQIPPKPTKRQVKVDAVTKVLDAKVNSN*
>gm1.3358_g
MKSSVSFTIIVAIIFIQALTPFTEVYAGHTVWIQNKVARGSYTEAAIVLENKKGDFFWNGDTGMIDAEGAWTHTGYSLHVPDNVKSYWLAFRVAASTEDDKWRGPFNNDGDKCWHFHGTIDSWDVFEC*
>fgenesh1_pg.2354_#_1
MKHIVFIVVSFLMFLIYPTCNDEGKVENPSSVICYLQQIMSDYKFYTDDINDPIYTVNFNRTWVNGYVVNLSLDCSKPYEGKLTYTRDKYDSTKISLRIGKVTHRICFRRTA*
>fgenesh1_pg.2401_#_1
MWLNRNFLFITTGLVVLMLFFSSSVATNDHHYKHCSTAIRAHHYTKTVYPSHCPKRCPKTTTTTSTTTATSATTTTTTTTTTTTTTTTTTTTSTTFVPPDNLLKKRHRQDDHEAIKCVPDKQKHYIHRHGKCTEIRYCTPTVYKPCPKDKTTTKTVLATSTLISTSTSTSTSTSTSTSTSTSTILIPTCMPDGSPCTLDNFITCCHQSCFFGDNFPNGVCF*
>fgenesh1_pg.2825_#_8
MFSRKNLPLFFYLTFAMLSIHRAYALPERKSITDDAKITEISLLELPETGELYEMVPQVVGNEENPTTEASQTLPPMCINGVPFIFKQKFYYPHKKWFPKAYVKGNFYKMCSNNAKCKFIFIKQYENNN*
>gm1.4455_g
MNRNLIFAFLLLAALAMVNAVPYQLLKRDRDIGYPCPTNPEGSYIYANLNPFPPVSNQPVNYTVEGGMLGYEITPYKTAILIAYTDEHIIELYTKGLDFYYAKGAPFSIDVPDVPTPQLPSTYAIMVIIADKTDDPKKPEIHACSYATFGF*
>gm1.4530_g
MVHHLIVVLSLHCCIGSNCSGYHKSNTTTTSSMITIASTTHLPHNHHHHLPPNVVCNALCIVLVGHPTGKWEPADLLRNFLKWVDLYRSVKKKTESRTITTTIVLLESEFATAVFFTTVSGLDNYVGAKSANTQRLINVTWKTRIRNASNFDNANYNEDYDEENMKNIKKNTAIHQKELSLLKVNGVTELIVMIKMFVMTKMVAMMEIIVMVKVAMARIIVMTEAMKSASNFDIWINLVKTGKTVDYKEGSIMREQEKTK*
>fgenesh1_pg.3047_#_1
MKKTFRLVLLPIFTGPYTIALTSFNSFCVVSAKYVTFSISETSWCKALDERSIKNTLDTLQLALDRHVPLGESETCLQRKLRYKRKKDKGYAYKRFLGETHEVALSLLRNDCDPNKCTDFLDKKDEVTDKNSIFSLKLVKDI*
>gm1.4655_g
MKLQSFYLLTIFFMCLSVLESQAYKATIKQTLGVLCRFWVEDANHNRIAGDGKRHYHTCDGADKVIEFGNQQYYIVAKVEASLQLEKVRGPFDGDHSCFFYGTIGNWSFDC*
>gm1.4656_g
MKPQSFYLLTVFFMCLFVLKSQATKVSILENVGAFCRIWIEDSNHKRIAGDGKGHYRVCDTVSYNHIEFSDQEYYIVAKVLTSFEKQKRRGPFKGEHYCSIHGEVDSWDFDC*
>fgenesh1_kg.3225_#_1_#_ACTTGA_L001_R1_(paired)_contig_24043
MNLGKAYRLQFTIFFCIFFLAIGTFAIKCTSSPDPAKQNIEDAKCAKALGKGTVCSSSGKTVNNCIYACHSDNDCVKSLGSKCDIGVSPHWLCTCNVQNGNADCYETGMGFCNANFDNHCMSDSLNSNDIST*
>gm1.4890_g
MLFLCLIVICLYLNEFNLAFTPTNTVWGHSAVFVVPKNLANFSEVTYSKEFYYLDVEKPFGVGAGNKLPWVDLSFVSRILPEHAWSAFLNCGHDDSLILFPGEYREHNFTEATVYTYKLSLQQWNRFTPTKPPIDIYHSQPQTVCDAKTETMYRFGGIKPPLTTNKYLDILDTSTLVWKNGSTVYAPGGRFDHTSTLLPNGNIVYIGGSLPDGKGFVEMSDVNQHRLID*
>fgenesh1_kg.3271_#_1_#_remain_c25823
MLFFFLIVICLCLNEFTLAFTPNNTVWGHSAVFANSRIYITGGIFPIIKDKFEPSTPSREFYYLDVEKPFRVRAGDKLPWVDLSSVSQNLPAHAWSAFSNCGLDNSL
>fgenesh1_kg.3272_#_1_#_remain_c25823
MLFFCLIVICLYLNESTLAFTPNNTVWGHSAVFAYSRIYFTGGLFPKYKDDFKESTLSKEFYYLDVEKPFKVGAGDKLPWVDLSSVSQNIPAHTWSAFSNCGLDNSLF
>gm1.4928_g
MKYIVVIIVLFLIFHKTFAWEYKGDCTDIDITYIEFTQKNQVTVTVHGPSKYENPEHAPCCLQQGPMIIGDYKFYNPASTNPTDLISTVWDGRQWVNGYSEDKSANIYDCLSGSFDCNTLYEGEVDYTRSDNFDSSKFPPPTGLVLLQMKVYAYCHYERRTTCERGCILTSYVIYNPPNYKSSNFFAETSGFHKIC*
>MIX8757_5_50
MKFHIYLTLAIILFATALVPAAEGYHAKVKEKMSGECKIWVTDLNGKYVAGDKKFHPCNNGRTLDIDTKSKDKYMLRATTIGEIDAKIRGPFNTNTCYIIEGNSGFLRLEPSDDC*
>fgenesh1_kg.3560_#_2_#_remain_c9968
MLVIFLLAFYYLAALDTRYKRQGLALSRSSLNLLAKIKESKTSQDVSALETAIQEQIVGTI*
>fgenesh1_kg.3609_#_1_#_ACTTGA_L001_R1_(paired)_contig_3672
MKFKLFYLFFILAIFATVTLALDDHLVKRKGNDEKDVEAKFLPAILINLARRFGASLVAKCRANSCRGRCPDLLCKAPKLSCCNLACKIGIGARIPRVGGRC*
>MIX8887_11_34
MMKVLKTLMFKVLLSSLSFCLDTINKKFEQEFLISIPNNLRQLIIDFPQNSIGTYQRGALINTTTWERLCKTIQEQNKLKIFKINSFQTLSNNVLLSLEIQKHSLVHIEFKNIRFNNVDLKDFNNLYNLGYLKFECCKEILKVASFKLKELSIICNKWNAGDTSLMVKYFGTSLQRLLVEPLTINLIENISIKLCAYELNQLIIDPRSNQRKKILEISLIVF*
>gm1.5731_g
MISGGRNFQKSIKIGVFCLVVRSSSSADDGKIGVLGLVHKLITNFQHKTDNRNSD*
>fgenesh1_kg.3888_#_1_#_step3_rep_c291
MNKLLYLTFLAYIFLFTVTISSASPTLNKRWCECTTAFANFNSTHLSGPFRGTVTYFQHEDGRTTVFGAFSKGFRHGCHYNFTIVKNNKVIFDLTKGLNVQINKDGSTRPFNHTFSDLQLTCGSHPVLDPYTMVQGNGENGAANF*
>gm1.6153_g
MDFLLTTLLFFLKQKHLGRIQLFFYNNSSDTSETNTYDSTGIFIFEVCISITTNTSALGTFSANFNVDDLADAFVDSTSTDIFSSTATIATDDNAFNSALSLAIGNAYRREFNSAFLLATSSICESEFNLVLLLVIYGTCRGEFNSVLLWQFDSPIIEPEFAVSAV*
>CE148212_7
MKFSIFFTLTIIFFATALVSTVIEGYHAEVVRNVLAECKIWVTDNNGNYVAGNKHYHRCDNNPPNLNIDTLSNDSYWLIASVEGSGRQDKRRGPLNNDFCYIIYGDAANWRFNTWDYCNSQS*
>fgenesh1_kg.4180_#_1_#_ACTTGA_L001_R1_(paired)_contig_24815
MVLNLDPVVSLLVSLVSLVVSHVRNRQILNRKFKQLESKGAPFTDYTVQYFL*
>fgenesh1_kg.4261_#_1_#_remain_c9283
MNILFIVFLILVTFVSSTPIRRQDALSGFRPCQGDFPNEITLFSFTPNPLVGGQEFTVRIGGKATITIESSTLYRLTVNKEVIYETSFCKEFVISSGFTCPVNDNFDFTAKPHPISKHTQVEYDVKITITNPDGKDLSCIEGKVSITHP*
>gm1.6545_g
MFKTLFVILIFLAGLSSALPANNELVNTLIKRNECSCNVFFAEFGGEHDSKRSTGSNGAVGFMIFSQNEQGETNIAGIFKSGFTNVIKCPKIVIKDHCGRELFDLSELNVQPTSDSGTKSFRKVFKDLNINCGPDSIFAKNEKSCDNGKYQKRQGGGPTVSVIPPNTSSELMGPINV*
>gm1.6890_g
MNQKYFIISFTLLVFFFLTNVEKSLGCHPSGEGDQGAPHYPEVTNASFTSGELTITIQTWEGRTPVQALGHYTFHADSGVEWRFLKNPQFVQGHHCEIDGNEVNPYTETRSFDASQTPSNTWFDIWVSVYTNCYHREFGSSEVGCLSFDIHYRGWQPPL*
>gm1.7062_g
MNRKLFSIILLFCILAQTIDAHRHRHHHHYFNNRCTVTETSSETATVTQCSESQTPTPTPTPARKRHYNHHDNHHHCNHHDNHHHYNHHHHNHECNHHKPTKTVTITPTVTVCPDCCERGGTGFQNRVRPGGNAVLTNDTTPEGCCRSCLADPGCAQWAFAIGGVCSHNKGTTCVSPTLITFNDSGIIRCTGEGCLAGEAVQLTQINSDAGAGTFPIKD*
>gm1.7226_g
MKLSKVLFLIALITLNVLLVSVSSAPMMMRLEKRPKGTIPPSGPSKGGNDIPVGSSKPDNP*
>CE157840_7
MSQKNIIICFLVIFVFAVNYSDAIDVKVGDGYYPFDPISVDTHYDEPVVFIRTGTKTFALDEYDDCTKSERPDSCK*
>fgenesh1_pg.4857_#_1
MKFNFLLLLSTALTAVAQLSNETMIIQSSGSDLFWALDNIKVVLKPREQAANWTIIRYSGGNYILLLPYDIPKKSVQYNGPGKQLTVEKNLNTKWLFEPESELPELICSSKQTNMCATEDEECKVIALYNGAVPRQSRLQETLFKVSCDLRNYVMNMLKKNVIKLILPSKIFNSPDFSDFDQDFTTTCFCCGTKNNLMWRKRNRTSNSDELKFGWDKEEEEVK*
>fgenesh1_pg.4902_#_2
MKTIFSTFIISIITSLVLSLAWMPVIESEGKRDCHSGFSCSSNNDCIFKNCENFVCVRNLSGGCKVGGQKKNCKLGDPCVTSDDCQTPGCEANDKGDSFCV*
>gm1.7437_g
MLQLFFISHETLVFAVLIALVLPQAHPAPPPAGGEKKIVIVGPGAGPWSVGSQLVATLCSTGFDSDQPVIVTTHTQGSTTPIFSADSTHNNGSIPIPIDDKYIPGTNYVTEVGLKSDPTIKGTPANNPPPPDKPPTATPAPPPGKLGICTQI*
>gm1.7716_g
MKYIFLFIVLICTIHGLTVHASPLHEVRSSLLMKRCTPGGFNRDCGYDEVCETDFDCAYGLYCSALTDSCY*
>gm1.8321_g
MFFLYLIVGLSVPGYQFWREYQNPKGTEKTKICSVGFQPKFISLSGFLTNK*
>gm1.8402_g
MLFKFFLGIGFNFHFGSVSARPFTWIGYWRDPSLGSRDGEVRRYWRDPSLWIGIGKTLHLDWISF*
>gm1.8468_g
MSIRNLIIKTAFLLALVTARRLKEGYTLECRDPKEHKSAKSHSLNTSKSSAKKLYVGRYEEDSLICPYNALQCLLNRTQTWRDDPKNKHTEIAFTSNKVFEFVCRRIPQITLLVFYAISQWKVVVLRYLRLYFDENNGGNYNYDDVDNNNDNDNYDGDNNDDGDDSDDDDNDN*
>gm1.8744_g
MNSRTLILLFIFAFFGILTLIPSINARRDCPNPAPFCGGTEVCIFNQNTQECTCSCCNDEGLNCKQNFPKP*
>gm1.9114_g
MFTLCLVCKTSMADRMAPSSARVNEGHSVIELLHSSITSSLSFSITQPVPICFVKVFEFALNRVVNEPLVYMLIMSVELNSDLKRCNIDVCYITASLFNNVF*
>fgenesh1_kg.6236_#_2_#_step3_c565
MKNLYLILLLVLASATYLSARPNPRIMIGALTKRQDAAAPATCICPPTNVPCDSQNLCPGTACEAADPPCGTGCCEQGLTCSSDANGPICMKMM*
>gm1.9388_g
MNQSFIFVIILLTTLFTVNTRATIFNQCPETSTLLPLNVTIAPDPLAAGSFGSFSISGTLNNDITSNTQLVIMFSDTNQAPLVPLYIQNFQDTSGQQINVNVQVPTPVNFPTDYCIAVVVGNPNNSPDQSFDAYGCAYATYGQMTEMNSIISAVEDSYPVADQNLYY*
>gm1.9486_g
MFAQLYIIYFFFLVSAVVGVPVENLQNQTSSTVSLLGKVIPTKPTCTDPIYRKYKSSACVTRKTVRVSCESYDLPGTVVDTNFYCADGESCIDMTSNDAICVNENINSVREWENNHVDGRVCSEPVLLVKPPTKYFHLVAGITAY*
>gm1.9718_g
MANYLMITGILLLTLSGLTLINTFLCHRNFGKNFIFYVESMKFNPNLDKEFEYSNDLDDDDDDDGEEEEEEEEEEKDEKISEKLKRYWKFIKKTFYDVFIPLIEE*
>CE181634_169
MVYKLFFIFINIIILSTLTYSVPYDTVENIDYDIIKGQDNEFFCPNNSNVICCPLLAHRVASENHSRCATIILVNKSGYNLTLETVNLEDGRWVTMEDYGRVIDVNCEPRSILNGESEAISTVTSHFLGG
>gm1.10008_g
MNLQLILIFIFSILFVTIYSDELVPLKQSTPNPVVIKKGGDNKLHIDVSWEGLAIGEKDKVVTKLTCFSTAVTVKDSPQNHLYGDGKATYEVTVNEKGKLVHCRSGLLIIIGWKVWFSFQT*
>gm1.10532_g
MKRSKKWTLVFLLILISILTITNARTSSVSNNRIMSRKTLQKRQDIPKQDNAPKKDDASPAPKKND
>gm1.10686_g
MKISYTLILAINLALFTASSVATPIGNIGNGVIISPPPPPDGPKIGPKGLKVRDFDGPKVPKGKDFDGPKGPGPKDDGISCTSKNPLITESALKENSEEERELRKNVKQVMESLMPSSKNIELHWKCKELSRAGIKTSKNSDIVNRDRCLDNGIFLLEASVNWTEYNKWVEAGRPYEEHDEILMNLEVEMDLLKQDQLVRTKRHVKGRREYGNGNSNHRNSETQIEKPGRQALILLSQQEPKPSHKKGEYRNQAYGSNNVPAEINRKHESYDPRSTESQDS*
>gm1.10822_g
MNIKAFFAIFVIAISITSTTVSAQRCPPECYPKFPRGCFYHPIDVEQHQVYGPPGTVYRYAEYALIMQSISTPSPSPSPPPSNKRERD*
>gm1.10873_g
MKFNIFLLLLATFLAVGSPQEIQIHPGEYLIQNIHTNKYWAKPDLAFGIPLQTEGNVVWKIFAVGKNFYIRPLSHVQLSLALLVNDKLLRLRETTPNPQNLQWIIHPSGSNVAIQSAADSKKYVNTDVYNKIDYLSQGSDAEPMWRLVHYAPKRTKLL*
>fgenesh1_kg.7349_#_1_#_remain_c13314
MKFNLFLLLLATFLAVGSSQQQKTYTIRDPKSKLYWAADKTNHIGLQVAGAKWIL
>gm1.10996_g
MKFFTFFLALAIVAFSTFVAATPANQERGGDISRIPSANDNQKRDDVSTSDWKRGDDISRVGATKDNKNKRSLVGRQSKCPYGYHWFVKRSFVHPPLVNVSTDGLF*
>gm1.11205_g
MKQNYIFVIVLLATLSLINAFPHQLQERDTTFVPCPSGSPNPIKVTVKPDPPPVTGSFVLNVSGTLKTGVISAGSKLVVKAIGDDGELLDDPIVYDMCESLTCPTKYFDVVAYLKSKNLLPTFSIIVQVLSASGKTLGCSIGTVTGA*
>fgenesh1_pg.7608_#_1
MVQSKISGAINFVLVFTLLIGLVGRVSAHGILLSPTPRLLYGDNVTDVIFKVSNPTKEFPCGLAGDGPGPVTVYKPGEKILIAYNRTITHGGDCLMQLSRYGDKYDKDFETFENLGTCGMEKGLFTAFVMVPHDELLKLLSYIFSTRR*
>gm1.11353_g
MFVLLVLLVQNTKVQSAESTSSGLYFEGPGRQRTAPDVYFEGPGRQRMAPDVNFEGPGRQIMAPDFYLCLTNIINVHFFDFLGPRCRRTAPDLFSKVLDAEEWLWTLISKVQNAEGMFRTHLKVLFEGKGSRKNFHIEGTRLSECFLDRISKISVLQRFPKL*
>gm1.11377_g
MKYFFLLVVLICIVHGLTVHASPLAEPDRLMKRCKTDGDCPSGKCTKDGTCDSVSINCCWMPPIYCCGPGR*
>gm1.11869_g
MKLNLLLAILLLLVAISQAAPIRTIEKRDEDCGSIGDIGKRHEGQSCRVYL*
>fgenesh1_pg.8146_#_4
MKYSKFFFNLTISIIFFLATHIAEAYHIQVFSTLISSIDCWGFIIDPNSHKVYYDTGHKDCTGTCQLIDYNSPPPDGGFEVQIHEYKISKEMYGEKDVCYEMSGSEATWYLDEVDCNKFSGVSPCK*
>gm1.12103_g
MKSSFSFTIIVAIIFIQVLTPFTEVYADHTVWIHNKVTAGTWTNAATVLENKKGNFDWHVPDNVQSYWLAFRVGASTEEDKWRGPFNNDGINVGTFMTSVQMESALTHKRKADEIDNG*
>fgenesh1_kg.8265_#_3_#_ACTTGA_L001_R1_(paired)_contig_11007
MKFALELFLVLTLVFFSTNFVSIPIKNGIIPKRESDNERESKFSLSPPLGEFSKDSRFPLSDDFSFKKSSKKYDDRKLPKFLKFPKGI*
>fgenesh1_kg.8612_#_4_#_ACTTGA_L001_R1_(paired)_contig_9229
MTRYTSHPFPFTLIITFIFFTVITSAAVINSPCKIEGHVEFFPDFNKDYLSGVITFSENKGGDKVIVDGIFTTDIGVDGIKDEDGNPRYRAELYNNKGVLLYDLTDSVFNNAIELVSFNKQYANLQICGSNSIIDKVVVIKKDGDEIARAEIYELLDYH*
>fgenesh1_pg.8711_#_2
MKCIVFIIVFLNTFSNTFAWVLIMIAQIQMYDCNYESQTVCDEVYEGAIDYTRVDNFEPFLFPDPGERVTLLMDVYVHCEFDSSYKGRTFCHQGCTINHTTNYNYP*
>gm1.12926_g
MFAQLYIVYIFFLVSAVVGVPVENFQNQTFSTNSIIPTRPKCTDPIYTKYKSSVCVTRKSVRVSCESYDLPGTIVDTNFSCGEGESCIDITSNDAFCVDENSKLAQEWENNHVDGRVCSAPVLIVPPPKLFQLAAGITTYSTTGDPIQVQSLEAKYDDKDSNDYTEQQNNYSFKIKAENFSHYISFCFTAGTSQEVQAVAALYVL*
>gm1.13092_g
MWILMVLLVSPDAAFCSLDTDLEKLAPAWKPKSQASNASLDGFIRDVNFSID*
>fgenesh1_kg.9479_#_2_#_remain_c13484
MQQILKVFIVLAFIIAVIATPVPIQKRQGKTPKCPTPPKESSQSDSYPVYSTGDELMPVNCR
>fgenesh1_kg.9479_#_4_#_remain_c28161
MQQILKIFIVLAFIIAVIATPVPVQKRQGKTPKCPTTPTESTESDTYPVSSDGKELKPINCP*
>gm1.14052_g
MKPIKEAILIAGCCFSLACLGQSINKIPDENENASKYGHLVGGKCAHLLSIKLFSTQQVVNGFGQSVDGWLVKLRRTKIHSYYIANSKSELPNFSKDRTAEELRTILSDAHLCDDDRIYLEIINVLDLDSMDSMFKDKSNNITDKQLELMNLKEDDFDPDLLVQKFNYN*
>gm1.14539_g
MNRTSIFIILIFVSFATSNPTPLKRQDQLNGFTQCKGSFANSITLLSYTPNPVVTGQNVTSHLAGTATEIIKQGTTIVYTAYFKDEPTKEAFQHKQDFCEVYVKQSGSECPVKKGDYSFTASWLVEKHPDEPKNLVVEYYFNISATTHSFSTAQQQYDSQLYSLTNTSFQQQNLNLSPLEIEQDKKDEGEVEEEEDYDQNQDPSNERSGSKWKHDEIKVLLDYIQENYSAWSKGNKSKFNNDMAKSVLPNKESNAIKSKLARLTKKYESTLKWI*
>gm1.14648_g
MSITLFFLIKGSTSANASSSYGRFLGTDSIFAKNDNDLVIFVGEERDFEGKTL*
>gm1.14763_g
MKKLILILVLAIVTFIAFTSATPTSWKRGTAFRAVTVPKGKPSLVSRQASQCGGDPTYFLCENGIGCCPISSTCIGPNHCSIECGPDDNYCADGSTCCLQNQACVLVEGLYGCTEGY*
>gm1.14795_g
MLKPKFLPAILISLAKKYSVSLIAKCRAKFCRGRCPDQLCKVPNLLSCCNLAVLPCKIGIGAPIPRFSGRLTIQNKQDTDIYSVLIQVTPSQGIT*
>fgenesh1_pg.10340_#_1
MADVFFALIQMAISIKALPTETSEELKEFRQKCIQFYNYRWKQFDFERMKQKKYLIWLDCIHFIYQIAQQELNYAGKNLSEDAFNQIMQDYAKSLTLDSDMFEINLIPEEEEENNDQLNEDDSNLLVGNLIKLNNVNREDIELEEVDHGDLEFSVDDILANVNRLNSKI*
>fgenesh1_kg.10412_#_1_#_ACTTGA_L001_R1_(paired)_contig_5212
MNKKIILILAIIVAFIAFASATPSTWKRDDASRVTKENSIDKRRPEEKGRTSGPHRLSKRQSCSSQGLVPCAVGCCHPYGCGASGVSCGDGTCCPSGTSCTATSCA*
>fgenesh1_pg.10450_#_1
MFAKLCIFFLIAITTIVVGVPLGESTKNGTLISNTCRLGTSYGGEDIAVGATTYDVEPIQVDQFGIYLNDQEIAITTNLHNVSTIVRGYKNGDGNFSSCFKFRGTALITGYLAGFGAS*
>gm1.15211_g
MEFRRFCSPVSVCLDGILKVFGSSVSVCLDVILKVFGFSVFICLNGILKVLLSSFRISGWNFEGFQLSRSRTPKCRALIWPNLQEIGSELANSIGNQL*
>fgenesh1_pg.10552_#_2
MAYNMNLVANLLTYCVIFVNYLPPVIASIKFIRVYLRNVDNLSDVVTMSNTEQNFRMVIDTGASVTIIPFFLRQQLADYCDGWERFTVRASGYGNGVKITPASKNWDVHLGDGRNWSRWHSTKEIYSWLNNPPSYINCGLIGYDVLNNIPHYKPCRVPYVFLRDDVFKQIQQLQDVI*
>fgenesh1_kg.10691_#_2_#_remain_c8525
MRIHTLKSLFIVLIILVVNSFYTHATAIVARQQQQVECKCAFDYIHKSNTVTENIPANSINTHLTITCNSKTVSTEVTEYALWKVVDGKFVNMEGYGLRKLGPGYYSLHADPSECYNAPKEGLIGAAIAYFTIYSNNPDIVITKQIDGSCFTKERVVVNCPPTV*
>fgenesh1_kg.10798_#_1_#_ACTTGA_L001_R1_(paired)_contig_5203
MKFILLLLFLLLNILTDVAQGIVIIPTKIQLSNSNLFWALDGSNVILSPNGIKWAIYNNEISPYGNDTVAVQYQGPGKQLAIANKGGPVEILEKWDVGSIIEPQIIPNVTICSIPVPSECATADGMKVIANDKHTAGDPNQLWTLESHF*
>gm1.15652_g
MFFLLLNVNICLVLDELARPEYRFSKRQPDAPGVPDFTCHYFVESLILVIEVKRKHVMENISRVYQADEKGKNGDSTNLQLYGEINVDTVFDNHWFLRREHTELWISKTPLQSVFPPELKAYAYITRQANAGSWRQ*
>MIX783_1_24
MNILLFIFLFFATFSSSSTLIRRQDALSGFKPCIGGGTFPNEITTYTFTPNPLVAGQTATGRIAGKATVPIENGALYNITTFHENQIFLQHIIDFCQMFVIPNGSTCPINGDYDFTINFPVEPSTNVVNTSIEYDARTLIINPDGNILSCIEGKITFHYP*
>fgenesh1_pg.11304_#_1
MNKKFILILALIVAFIAFASATPSIWKRDDNSRVKENSIDKRRPEEKGRTSGPHRLTKRQSCSSQGLVPCAVGCCHPYGCGSYGVSCGDGTCCPSGTSCTTKSCAKKKFTIGGNFYDFQVLSLKQKLEIIH*
>MIX856_7_98
MFTMQDSSSVSRNLIFIIFIIFLFDLRVQSYNTTIITNGDNCDPCVGIFHVYVTDCNGSVIRDAGKRSCSFFDPTVFFNWEEAPDLYCVHLYPQTHPPRNRYFGYRSTDSCMILAGDEETWHFEQRDVANCIKDSCKG*
>fgenesh1_kg.11608_#_2_#_ACTTGA_L001_R1_(paired)_contig_2389
MYRQTLVLFLITLFLASTITVDARKPCTITKTSSDTITISTTCSSTPTPQQIHQGKKKHQKRQEQDCNFKRNKKIVTITPTTTVCTTSTPVCTLPGGTCDIKNPEACCSQKCSIQNDGSFACCAKIGNKFECDTKLKDILFIH
>fgenesh1_kg.11755_#_3_#_remain_c14425
MFVSGSILLLTVLLIVFYSKCVKDSINKLSKQQNEIAEVKIIIEDQNTSVRQQKRIGIDENNLNEEFNKLRHELITTVFYESRFAARGN
>fgenesh1_kg.11870_#_1_#_remain_c17437
MNPVLLHLFRIITPHAHCLSTPPEISLTSGKENIIHLYQRASDTEGLAMKANQKEILSWSKIRKSSLA*
>gm1.17365_g
MTYLRYFIFFYLIILLCNKVNSAEVTLRCLIFLGENDTSSQSVSVIKVDNDQHVDKVKWEIKKKWPSLEKCNPDQITLRKMNDRITTKKLITKFYNDKVERGVEMLPVNPISFYFPEGSPMDCENCIDIAAVLRASWTYGSTFYFNLVYLTNC*
>CE21059_97
MMMMQMKMYFYLLNKYRFRICFVFLCCIENVLPDCDWFGNKFILWDDRGLADNLGGAPKFDFVLSLNSAGRNGSLIS*
>CE21076_17
MIIYSIYKYLKRLTTIFIVCFTICTVCYIENSLGLIKACIENQENQAYKVNLLQLYG*
>fgenesh1_pg.12262_#_1
MKNFKTFIHTFFLFIFLFYRVDAKCEKITNSLRTDNNWNFDDTFYSFSGGNITFVLTDMPCGASVLLIQVISQNGGGNYYARTFTNSDLNVVRYIGVNVIAEKYRQFRIQAKVDDFENINCPNPSFSGELCYSLYVDTPDCAKEKSIAIGVPIATAIIGAIGGILGVLIKQYFDHALTNSEYVRLP*
>gm1.17708_g
MKNFILFSISLCLLQVIIKVNAQLSPSYRKLHSAVLVEKKLYIFGGFGELNLSPENETNYNKNPDDRFFYLDVSTSFDTSNLPWRPIPDNVNNLPLGSLASIVTGGVAASIGGVKNETIFFFNNERDNAIKSDPPVHSYNSPNNVWNTQSFSGVRPIGRNQMRVVTDYSGKTYLLTGFDFTVQGVKRSDGLFVCDTINLNCAIKDASVFSRL
>fgenesh1_kg.12398_#_1_#_remain_c23491
MTSHSKILLSFNITLALTLWLLNLRASNERTTFPLPSIIRLDPHADSSQARRDSLNL*
>gm1.17930_g
MKQNFIFVITLLTIFSIVNAFPRQFYKRDTIFNPCTTGSPDTITVTITPDPLVAGPNVFNVTGTLTNGTIDTGSELLIQLQDDAGEVIGEPFPFDICANVTCPATATTFSLQEEIQIDTLPEEYNIQVQINDADGNTLACATSTVPSA*
>gm1.18281_g
MKHIILTIILFLIFFKTFAIKSSVNCDDFYFDPEGIKFLANHQVELTINGPHKVESPGSFTCCLQQGPIMVGNYKFSIGGTTIYTVLSDFTWENGYNMGNILDANNCLSKSWGKYFDCNTIYEGQYEYTRVDNYDPTNFPSPGETIGLEVTVYAHCFNQCETICLKSCTITAGISYDPPPPPK*
>fgenesh1_pg.13141_#_5
MAVLCLHSIYCLTLRLSVGRNLLELIYYESEVDYEGRNGLRDFKRNNLSFKRKCMQQGFRQRPFEFDRKLRLLNVMKNYDELKRQFHLARFITQTPISNFPIWNVAITK*
>fgenesh1_kg.13296_#_3_#_step3_c1361
MKFKLFYLFFILAIFAAITLAFDDHLVKRQGNDEKDVEAKALPAILLALARKFGASLVAKCRTNSCRGRCPDQLCKVPNLSCCNLACEIGIGARIPRVGGRC*
>gm1.19095_g
MTFLNFHLNACLICLICLDCQSIYGQDCICQAKVVVWKRKKVKRDYIVDFYHKPLTQKGTINQKHSLDLEFVNWIFANISSKIDFSLIPNNFTPNKLISVKEDCITVKDQIVVNKDCIIVKENCFDLTVDSTALESTVLSTPSSLPNDIQFMSKISKPDLQEILSRNLPKEWGKIELGLICYQKSSNPKADHFNLKSNDSIVAFVAEWRKNKKIQLCSR*
>gm1.19130_g
MICIFLFCIIIVTIFSRIFGVNPKMVGLALERPAFTVFGPGFRTRTDYICCASDADLR*
>fgenesh1_kg.13757_#_1_#_remain_c22313
MDHEFRKVRCLPLLVIFARLLFPVVIDNNLIVENLGDEIRKVRQDLSQKNFDLYKKIQTTQSWF
>fgenesh1_pg.13852_#_1
MFTQKTSTFAFLALLFFVALVASLPSTFSPNLQVRQEETVARANFTDANKAVGEVLFVRVPRQACEAILQFFEGFDSTDPEDYFFIIGGKDVSDTMRKNLKISNGATAPDPAIFEEFFCDGLDGKEFIIKLQDEEIGSTIIEGN*
>fgenesh1_kg.14011_#_1_#_remain_c2379
MKFASVLIIFLVFVVAIASANPILERRKLGNNVVTTGVKFKDLYESLNNKVKKVEKAYGEAIPSFHKEIKEAAEKDGTDVPEFLEKWNKKYKSLSVQYIAISNAMGKSIDKLGKYIKENS*
>fgenesh1_kg.14085_#_1_#_step3_rep_c220
MKKFTSLTFLAVTLLFFIAVSSAEPFFNKRTNVCPQQYKRDILGKRTNVKKCPCALASATFEGKATGYIVLAQDECGSTTITGFFSKGLDDPQQNNYTFAIADDCGKIIEKLGSLDAVFSDGGTKPFSQKFDNFNLNCDKSGILLLKSAKLSKRTYCQNQNYKRAPTNTQFNIYSNGGFYSGSNVNSF*
>gm1.19895_g
MKLSIPLTIVTIICIIALEQIEAFNSTFGVFVFLASCKVWATDNLGYTVMDTGWLNCEQDDPNFTFHSRDITANPYRLHAKVMGSLRKTKSRGPFTSDTCFKFSGTVAKWSFDQQDSSFCQHPT*
>MIX2332_12_74
MWLNKSILFATAILIVSILLFSSQTTATNCKTVTKTRHCTKTINPKNCPKTKTTTVTVSSTTIKPATTTTTTTTTTTTTSTVVPTTNTVKKRHENEEVICIPDKKEKRHDFYYKHRKCVKTVYCTPTVIKKCPKPRTTTLTATRTFTSTSVSVTTTTATATTTTTTVIPCCTPGAFQTAIPLQLHLNVNAQVNGATDAISCCVACAQDPNCVQWNLASSRCFLSGSATCNNPIIPFGIAATAGGIMRCQDGCLPPN*
>fgenesh1_kg.14192_#_1_#_ACTTGA_L001_R1_(paired)_contig_25276
MAVIPISLLWLARIISPLLCCGWHAFYNIIYPRNFLSTNAGNSSSSFLAVKFVYGGGFDRTAVHREEHYLHVSFAKIKKI
>gm1.20087_g
MSVTLLCLVKRNTFANAFPVCIDKKSLVGFAQATTQLESSLGCKRKANEYGFEDRNRCGEMSLFVAYENTGMKDMAEKVLDQIIWLLEESQKVDLGVIANKERNKKGKVIEWTVDTRNNIHSIPQNCGKVRQCWHESFSDQCLPKSCIT*
>gm1.20428_g
MKTFAVLSYLIPFLLITISSAFPNELLNKRNQCQCSFALADFDSGPVGGLVVFNQDENGHTEVSGIFKKGFEDTNATYGFKIIDECKNTLFDLTDGLNIKPDGSGGTKSFRHKFTDMSIDCNDNGILTKKLHNSKRHCSDKLRKRLPNGAMTTQNGEGSGYAGLSK*
>gm1.20536_g
MVYLRYFIFFYFIILLCYEANSTEVTLRCLIFLEENDTSAQSVSVVKVDDDQHVDKIKWEIKKKWPRLEKYNPDQITLRKMNDKITTKKLITSFYNDKVERGVEMIPVNSISVYFPEGSPMDCENCIDIAVYLRREKRDEL*
>gm1.20537_g
MNRNFIFVSLLATLSTVNTIPHQLYNRTNTFGPCSKAPPETVLLNVVLSPDPVIAGKNDTFTIDAKFNVEVTTSTKYTECPVLPGTEMTAKVPVPVPATLPKTNYNFKVSIVNLSNNDFQY*
>CE41946_1064
MKLFLLSILTFFTLILCAASLPQAPDFGVSPTIFVKLTGTADRDKEPTIQIFPLNSDLKIKWTSVGIKENPTVLIQVYYVYPTLPKPTYIPLLKKQKETYLNENTYTLKLDSDLFEAEGKFYKVTVTLKDDEEVVGTSKSFGVCNKCK*
>MIX2607_8_57
MITSKIHKTLFLAFFLPVFLSYHLDAICQQITNKLRTDGNWNLDDTFYPYSSGNITFTLTEMPCGASTLLIQLVSQNGLGGFHTRTFTSNELNVAKYVGVNVTSLREHLFRIQAMVDDFTNINCINPSFSGEICYSKYVDPPDCEREKNLAIDNCKNEKVIEITVPIATAIIGVLGVYNMAKSSASYPL*
>fgenesh1_kg.14772_#_2_#_ACTTGA_L001_R1_(paired)_contig_15372
MRYNKIFTIFPICLIYFLVIASPISLPEFDLENIEKAATSAPTTSAPSSSSSSSPSAAIAVFTNPSNSSTAVTGQIKFTKTSQNKTNVSGKLDSGIFDKVAANYQFKIVDRSKILIYDLTTDGLNKWSVNSTGTTPFQHDFDKLLISKIVDQFFEISHHKKGIVSMTIVKSI*
>gm1.20931_g
MQHPTLTRFIIIFFIILHIAQAYKLTVDLSFFSVCRVYVTDCHGKTLRDAGWKNCDSGYKWHWDEAPETYCLHIYPKTNGDDNRWCQGYKDDCIFVTGDPVGWEMFNCAGNKCDTH*
>fgenesh1_pg.15003_#_1
MTKRFTSSFLFACIFFVLCSFVLGRPKDIIPELTDTFKANLAATTLYGKIFLLDKDQQPCVKYKPNVDWPMKTTVKLIRNGTIVDEYKYKNFNTQSLLTKYRDF*
>gm1.21465_g
MKYMVFIIVSFLIFFKTIAFKAFDQCGRDFTDFDATSGIKFLSNHQIELTLEGPNSRENPGNFPCCVQQGPMIISNYTFHNRDHSLIYTIVPENKRILVNGYTRTDIINANDCSSGNFDCNSLYQGSFIYTRADNYDPTKFFKPGENIGKRFA*
>MIX2969_2_71
MQHLTFFILTIIFCLMGITPFVPGTEAYEVLILPLFGNNYDICSLWMEDLNQHFITLIPNGLNDPNGYINFYCGGHMPQNGDSGVVPKNDVITLQTLDSTTPYRINFRARQDTYYYYTIDKDYTSDTCIVFLGSDHNSWEVEELGYGECKFLRDGPGQNADTSVSKSAVTNVAIKRVGKND*
>gm1.21660_g
MNQKRFIILLTLLIFFLIHVDKTHGSCYPIGVRKDCDKEWDGANIIDASWVPGAPILNITTYVPDGGNGPNYPEAFGHFTFGNDQVKYRFLKKPIFVNDHHCTYTSPDEKNPYVSYWPHDESLRPAPGTWVRIWLAIYWRCNRFDGHIPKKVQCCHKNVFKNIYVNQ*
>gm1.21667_g
PSLISFTLAVCCVVLNPHTDEIKCSEESVKKRYVVFLSLLNDNKIPEESNIMHIQKEESKMKDNESIEDHDSEEETDDGNLFD*
>fgenesh1_pg.15664_#_1
MSIYAIFTIPVSLAYDFFKEEQGNKSSRSQKTLKKLLKELKESVGSELFDTLNKLMDELENNKLMDESKNNKLMDESENNDDLKQLTDIDDNNVFSILSDFISRTNNENISMKEILFRNTKEGRDRAIKRTQKVIHYYYFFGKAFKIRLYYFKELVNKQHKERKERKEREERKERREREEREECEERKAQALVIEEVREQLHHMYVERTLSIAQKVYEFFNMIGGKDKMQIKSFSAEEISELSSDDIDYILAKLAIGEERKIRSVEIV*
>CE51064_741
MGDNVIKALLFIVFVVVLEDDATSIVVDGVADEDADEDADEGEDDAVVDDVDGAAFVAYCGVSKNNLRTNIACTITTNINKMLSKNGLSFAGCPVEKFELSKF*
>fgenesh1_kg.15940_#_1_#_remain_c8217
MDKFFFALWFSSGVANFDPWYSGPGLRCDLINTNSKHLELTKLAELAQLQCNTDVASISFGWINVGLYVISLLIARKRSSELDWANVRTYNSSQDSEENDNPRDSRRQSRGSRTFNLRNNGGGNRPVFF*
>fgenesh1_pg.16418_#_1
MNWFIHLFIFNLFILTSTAGGDSTCICNSGGGFGLFCGFDLAGSDCSGEILAHILQCGDLGPCTYGCCSQDSHCCLDKECTGCPDSKWQKPMFSTQSNTTASTPTTYQPKSTSSIQTSAAPSGSSSGSSSVSPSDVGSEFHVKQLTIKIATILGAVIGGICAIFATIIGVKCKRKKQNKLNSQNKIPNLYQICDTIF*
>fgenesh1_kg.16496_#_3_#_remain_c7854
MKFSATFFLVIFLIFLINLETTTSAVCYCPQRCRFVEKRYPVNQRKRATVPITCNCNPNC*
>gm1.22964_g
MASYLVILFLIGIDGAGVSFDRNVSKASILNKFLPMMERTNADNPSIFKIICDKFSNYKVAAFASWEKIITGMIKSEIVMRHIYGSNSYEYYDKLALTDNYVSSIVDDIINHIENPLIIQYHGGLGKGHDGGSDEEKNVFIGWNHDLKEKSVNINSNMC*
>gm1.23082_g
MIKFSYNGFTAKNITLNFQPLLYLLLIHSCKAAKLKNHNPLQNLLVEFVGRNHIAISLNRIVQSYSTNISVKSIKSDQIIKSLEECSKPSISFGWCKECEANSMKENFPYWTSGNEEIDKLIQHTQIKRYSTLWMEGPRWIWDDGAQERTRAGPMNDALKLLDNSQNIST*
>gm1.23087_g
MVFSLILLGCIFIVSSERKKDNPQTKVTLFEAKENSEINSESSAISSSTTITDDDNENNMKKKIMKKIMKKQSKKMNKKKNQEKREN*
>fgenesh1_kg.16655_#_1_#_step3_c1144
MFFRVLGVTSLVAVVATNTSRVVHPQDRYHTKKEEQQTSNYNHNHYNVHPHYQFQYQLKPKYPAFTRYSQGVDIDPTNITKKSKSKRSKSNKRNTNRHL*
>fgenesh1_pg.16662_#_2
MITKRAILILFLFAALVSSIPHPNLQKREKLGFVATVLFNENDIKGVATFTQFSSKVCRATVQFNTGFTSSNDDIYTFKAGNHDITPNNFIVKPPGIAAFRKDFTNFKCNSLVGKKFTVKRGNKYYNMSPMIFNNREIGKKIRVT*
>gm1.23231_g
MNTLITYYCFLLWLFLKNAESPSCKPIINNSNKQLNEFLRKHKPPTTAQKKEICLKKVLFHLQKYSYMINDLPIIRYDMQIFR*
>MIX3800_8_90
MAFWKVAALATFVIITALVALNNNNNNGNYYHNGAFYNNDDDDDDNDNDDSYDDDDSYNDDDDDDFYDDFYDDFYDNDDSYDDDSSDDNDSYDDDSFDYNDSYDDDNYDIGYVDDYDDFFYK*
>gm1.23529_g
MLWILFQLLIEIDCQETTYLSKRRSGHTATFIDNKLYILVKDLSSTNKVPAHYNAASAKGGANNNTLFICGEFNDVKVFKVVTAYTFNPQNNSWNILKVTRGTS*
>fgenesh1_kg.16976_#_3_#_ACTTGA_L001_R1_(paired)_contig_493
MYKLNIIIIFFLCIAAIFTNAAPLNTVPQNPSSSLTARSALNLNSDASAIYHAKKRRGIIIPELDLSDSDTIRPKIIKNRMIKRNPINYNAANHSTKDAVSQEKRAQDKKRAQKKERRSIVWKVDENILFKRNEK*
>gm1.23558_g
MKPIFAILLFLAIIITVQSAPLQLDNVALQKREADPYRGGGGQKREAEPYRGGGGQKREAEAYRGGGAYTYFAS*
>gm1.23567_g
MKRKSLKLSSIIFFCLLGLLVLTVIVDAHNNHHNKHHYHDKHHHCKHNKCKTITTTTTKTSTVTSSTCKPTPTLKNSKLNCPDHRKYDEKSCGHGHNRHCTKTVTCTRTKTTCVTPPPTCVPAGGECKLVDPGACCNLTCESVAGDVGKCL*
>fgenesh1_kg.17698_#_1_#_ACTTGA_L001_R1_(paired)_contig_3672
MKFKLFYLFFILAIFAAATFALDDHLVKRQEKDEKGDVEAKLLPAIIINLARRFGASLVAKCRANSCRGRCPNVLCKAPTLSCCNLACKIGIGARIPRVGGRC*
>fgenesh1_pg.17878_#_1
MCSAVLFLLKALAFFICYLMTLSIPIYGKCKTYTCGCQRFWPKNYANNECFFCNHVIGFHELFPVDTLEFPYGSCNEPECGCQWFKNQPLDNLQCIYCDHFEGFHSNWETPISNFIRNAHAATRRRTGNFPTYNADKPQAPALIINYLICFEKLLPNRFSKEGTAFWFHLQAKSLIKENIEISQTDELYNIIHNLFNEKLNDQGWILYSGSSGLPRKVIYN
>gm1.24701_g
MIITIIIIIIPNLVLAQNDNSKYDPSQDVFEFLVNEGYIVAVLLSNSVYLTKGLLGLIALGISRIIEHTRDQKDNVNTMVSKIINAHYFMKEDDDIDSIT*
>fgenesh1_kg.17965_#_3_#_ACTTGA_L001_R1_(paired)_contig_10908
MISRKLYLLTIIVFICTIFIGLTQPAPLNKREANDDNSKTAVGSNGIPQALPGNKMAKHQ*
>MIX4485_7_95
MRIFSAQLFKLYALFLVAIATVALGVPLVRRKGSHGSLICSEQNALTKRADIPFEERCPEEYSLYIASLCSIDAPNLMLINCAREDEPDVIFDTDYTCEDDEICIDRTEFPETPHAFCIKKKCGLPFDNFVRPDLDACGSHSYSVSGPVNLVVAMMTYSTEMNPIQVNYQNVKYKGDLAFVNQVNNFTRVINGYNGENIDFCFNGGTTQKVQAFAAAWITD*
>fgenesh1_pg.18079_#_1
MFVSSLLIIGCDGLPNRITKEGMQASFGKLCRIRGDAWGFSTTHQIHRTYQTCHPIHAYTRLYRNNYKKQGRIDSDDRRLHANGRMNDIINSDQETAQGQGTSQYQGVVR*
>gm1.25081_g
MRFFIVLIALAILAFSTFVASTPTNQERGEGSSRVPSVSDNQNQKRGEGSSRVPSVNDNKKREEEEATSNWKRGDPIDRVQSAVSSNKKRSLLERQNNKCPNGYHWCYDKYGGCCPNYSVCSYPNTCTSKC*
>gm1.25103_g
MAQFIMNHNYIIILFLTLFLTHVKKTFGCHPAGEFFSSGAEVQNATFSSSQISITTFAPNSFKNDGMYTDALGHFTFDYTDFAGGIYYSGHVRILHDPKFVNDHKCTDTGPNATDTTDRVPTLEQKHSQDDNTNNNSSNFNSGVDHVCKTNEDKEMDAFLVDLTRTTSPTYVSEIVNNIEVPDGLGSRIIDGSNPQIYLAKWL*
>CE72496_20
MIIRRKVHLVLLLSVIYIYHVIAIPNLDTRATSEPTPKIIGIKNDHYIDEFGRQRFFRGLNVVCKDPSPL*
>gm1.25288_g
MYATLAVLGISLSLSGADHQDVDKLLTKAIDLANCEFPPDFSASVIGSINFSKKIISFLKSWTSSNSSK*
>gm1.25295_g
MNQNLIFAFLLLAALTMVNAVPYQLLKRGKDIYLSCSPNPDRSYIYANLKPFPPVSNQSDDYTVEGAMLDYEITPNKTEIIIVYTDPNHYTIGDIYFKVLDFYYASAAPFSIDVPDVPTPQLPSAYSISVLIADKTNDPYNPEIHACAYANFGF*
>gm1.25482_g
MLYKHILLLIFINLNVISLVYGNSKPQCTKCLYKCCNSNFDDLKSCKNICETDHCDGIDIDIEDYNCPIPSMEVCHKCLNKCCKDSEGHKDFHDCTDTCNLKDCKNLGYYYECEKLEIVIVTTPPICTECLTKCCNGNPHKFGDCSTTCSKSKK
>gm1.25613_g
MISKGKNSWNCLTFPITVQLCCSCLSDLFSVGLASTGQRPGEGHFSKKEHFRKWTYSTNPEFQPNSAHIVAPSGRWMVPNMLQSTKKKIKLDGISY*
>fgenesh1_kg.18730_#_1_#_ACTTGA_L001_R1_(paired)_contig_4897
MRKHNLIVLIAIVIILCLTTLSNGSVIKSNLVKRKQDTPYTEGGGLYDYKNKKHKKKKHKNKNYSRHFINKRDDDVPEPDLGEVSVGQEEKANLQKRQTPPVSTGHVDASKTNPGQSGNP*
>CE76080_86
MKFNLFLLLLTTLTAVVLSQHHIIPGQSIIQLLGRDLYWDVNDGVVLYPGGVNPARWIIQPLPKGNFIKYINGGFVQYNGDSKQLNITDSGSPWLFEPSTEEPCFICSRENQTECATAVETNNNGWVVKAKQKHSSPYQLWRVYRVA*
>MIX4696_11_82
MKYTILFIIVFFLNSLKTFAWKTHNNCDNIWVNELKWLPNNQVLISLHGPPTDKCIQQGIEIVSDFKFYILNKVPYILWNERRWINGYTENNISGGRDGKDCSKLYEGAVDHELTSTYDPNEFASPGQKVALEMWLYGNCRYKGDTHCDACKIYKYYDYNPPK*
>fgenesh1_kg.18880_#_1_#_remain_c14119
KYHTLLFLVLLYLIAVSSAAPNGSKLLPRAFEKRNQCSCRFVVADFNHGSSRGIVTFAQDERGDTEVAGIFSKGFDDEHASYGLKIVDECRNVLFDLTDGLNITPDGSGGTKSFRHKFSEFSVDCDSNGILTKKIHNSKRTCHSNKIRKRLPNEAMTTQNGQGMDYTGIF*
>gm1.25979_g
MKFFSLLLITIALIATFVVASPTPNEGGSKEIHVSSPGSGPWAVKSTQAINWWSLNIPSDSIVIVKVIDKSTDKVVFEDK
>fgenesh1_kg.19039_#_1_#_remain_c18157
MKVTKLIIPLLGLISINNVEPVPMKQSCFFTPCGDMTCSGPGFFGCAINLCVILPDFMHRTNAICCNDVEECKKIRYPSKKVNGVNEGPISNDFQIPIDTSDTVAMLDRLSYYASDCF*
>fgenesh1_kg.19340_#_1_#_step3_c621
MKFQYIFLLIIVFLTYVQAKSCPIQITGSKWASTTGGNPGCYGLNVPGAYKVATPPGCCYQFFDDFGCKGKRLGVVHCGNSNFPPISPKSVTIW*
>gm1.26454_g
MPKLPKLPKLLKLFWCFGIVTRLLGRTGLWNNVTGLLEQTWTLKFLDSLDEPGLQNVSYQTPWMNPDFEMFPDSLNEPELWSVSYRTPWTNPDFGMFPDSLDELGLWSVTRLLGRTRALECFQIPWTNPDFGVFLDSLDEPGLWNIIKLRGSIGGKFTSK*
>gm1.26679_g
MSILLPLFTITVIYKFHSLVPKFDILIFKGHSLTSFADIYDLSQIVHLYWLLTRDYDRENGNLFLIV*
>gm1.26749_g
MRFNFLLLLLTTLIAVALSQNWKPCQVNIKLKSTNLFWTLDTRRFVILQPKSSSSLKLTTVPFRVPLGSVKGSSIDRFHGESVQSLGPNKGLLLLRTNLEPTQCWHFHGDFIHPCNNHTQALTAERTIGTSIITVKLKHKTGSNSQKWVVSKAK*
>gm1.26793_g
MLTALALTCEAISNKSASLIFLEMPARMATCSLQTSREDLMAAASPSGEGWRVGTSKATDLPLSLVGGFVETGRGWACIEDSKDVLVGGG*
>fgenesh1_pg.19747_#_2
MNLLIRLVITLFMPFYLVLNTEIQVPVAKTPVKRGQKEKQKELTNEPLIISDDDHLSFPEPVNESPNKRGQKKQQKTVIPSSSVNELLYSSDDDLTDENRGNDCNDNVDIRRKDATFQLSLSPVSSPPRTLTSITKNMNTSNIFTPFRDMSNNASGAVNKRLINSFKERLESDRLPQKEEISAFIDDTVVMNVLQRWLNATKIDELRSKNSLNILRQFIRKAFVVNYVSRDTDATKALDILTQKIAVPSRNGNNFASNLKI*
>gm1.26992_g
MKAPTHFIIISIILSLFFYIGLAEVVSCPNADKNCYYLNELLAPCDYKIDFSYIYYYFSVGGDNFSGLENCSCTKEFYDTLVTCGKFCQFPVDTTVKYESDCKIAKHPVDLSGGNPAPTTGGT*
>gm1.27022_g
MVRLVTLTLLLALITLVSSQSVSVLNTPSGPITQGAKVLVTWETIAPATQPGVLSAIAKSTQNTTVLSDNIDINAKSFDWVVNVIPDTYSLALNDGSGNKFSGPVEVIAAKNPQSPKTPAKAPAGGASPPPPPPPPPAAKGKLVRRAPQNSMYN*
>gm1.27162_g
MGLMGLATFPLLLQVTSTNSLESFHSELKKTTSSSHGLIKYVQTEQQKNAENQRIAVSELTERIRDRYWRIEEMGDVEKTQSFISMLEVSVNLIILQFDNNSSRKM*
>fgenesh1_pg.20822_#_2
MNNLFVIFLIFVTLASSTPIRRQDTLSGFKPCKGQETTVHIAGKATVTIENGALFKFMGFYENKQIFHYDINFCEAIVEPSGFKCPVKDNFDFITKFSPDSDSSDPKNTIEENDIKIIVTNPDVIDYYFTKNDLKY*
>fgenesh1_kg.21062_#_1_#_remain_c5406
MVIFSRTLFFLITIFTLSIIVTFAQEPIEYTESLPGFRFGGSDTYKDGTIILLFTQGNNQTKFLDTKIHLRIIFVNRTILPVEINYNSLPDFIPQYCKNSFDGSGYTFFFTDIDGSKPDVINSQNYNYFRIHFLSNGAVSFIDTNYFDVRNTTVLDYSATEIIPLFYGGYLGFNRLNPNNKLIITYDDNINIKQTLNLTYNFNKNGLSSFIMQKQSLLWFFNYDNIQTWNINFYPLNSIEIT
>gm1.28792_g
MISRKLPFLVTVALFCMIFIGLTQTASLNKRQGDICFADFADGVDGLYTFTDFGGPFKLKKRSIMHRVNGQFTKGFEKDTDINNYEFFIMTSVPKGSSRVGFEDVFELDPSIKTNPYKYPG*
>gm1.28912_g
MRILFAQLCKLYTVFLVVNATILVLGAPLNNGTSMIPLTPLQKRLTIPVCPDHHPIYVESECESMYSILITCNTGTNPPDTDFISYPCQPHETCIQTYRYRIKYCFNAGSENIVTAYGAAQKLSLLSDPGYAEFLDIEPL*
>fgenesh1_kg.21843_#_1_#_step3_rep_c462
MKHNLILVVVLLATLSIINAIPHQLNKRATNFTTCPSGLSPNTFTATLQPDPPTAGDCAITATGTFVIPEGSKLLVQVFDSTANAVGEPLTADICTNGVDTCPTDGTDGTDGTDGPTPFNIMDTVTIPADVPQPPFALAISIVDTTGNILGCTFGTTG*
>MIX6224_4_68
MKYLQLTLFLLTLLIILVNAGPVKREAEAEYKPYCYYEDYKKYCPYKHHPYKKETAKAIAESDLSDVVTERAASYQLHDRGYKNDHHGHHDHYDHYDYHHGHHGHHD*
>gm1.30117_g
MFVQNLGLLIILLSVINTSYSYSEHKVAFNPRGYTEGLNKICIHWYDYHQNEISNECNIPVGGSSSKTSPVWSIGYKLSMHTVGGTNHQGPFFWWDGWVNGIYCNDIHIHLKDAGFVIKDSFNMAIVYDKCFWE*
>gm1.30130_g
MFVQNLGLLIILLSVINTSYSYPEHRVAFNPRGYTEAINKICIHWYDYHQNEISTECNIPVGGPSSKTSPVWSIGYKLSIHTESGTIHNGPFFWWDGWVNGIYCNDIHIHLKGGGFIIKDSFKMAIVYDKCFWE*
>gm1.30152_g
MRKVLTAVILLVTAIVVTFPCTSKNNDIISPGHNYQQPTFNDFSNNNFNISPNNKYHQQSMSSPRQFHSQYIDQNPPQTNVFPSLNSPGIVINSPQTYVIIMPVPVANPDIRQQDTCSNYSITDSQFRQ*
>fgenesh1_kg.22551_#_1_#_ACTTGA_L001_R1_(paired)_contig_567
MQINLVAFFLVLFTVISLGAAVRNERRTINRRSPSGYDSYDSYDSYDSYSSDYKLRKRGDYGGYGSYGGYDDNDY*
>gm1.30236_g
MRVFTLILILTLTLGFLTTAESTYAIPKIFKDILVFQNDWDVIGPFMERQIPQYVQGAESFTQLKQLYGKALQAFSSGKNYAWRFKNLGLTDAIKTFDATNIELAVFKNIEKLSSNAVYSLADKIANALRYGGKNIILL*
>gm1.30692_g
MNHIAFIIVSFLIFYKTFAFKYFNNCSDGPAFDGIDDIVFLSNHQIELILEGPKQAENSEKTNEWVNEYTENSILNVDDCTNGTFNCNTIYQGQYHYTRADNYDPNHFFSPGENIGVGLTVYAKCFQHIETVCLTSCWFTAGIIYNPPS*
>gm1.31003_g
MKILAKFILPFAVFTALVSSSPLPQEPPAPGPALPSGGEKKIVVVGPGPGPWSVGSEQVATWWSTGFTSDDPITVTTHEESGTTPIFSADVRNAFKINLP*
>gm1.31048_g
MASDLTLAIMLLSVCLWILVTHIQSPVELLLQLTINENNSMITVPDNNNNTYLNLYQEDIPIGCKVTKVIKSKFTNDENEIGIINFSQFPNGIIQVSGEINNVTRVTQHDVSNLYFEIEDFDDDDKGAKGASKIVIGNDNLFINKREGGIINFIFVTKLISIDNKCNLNQNHRRIRKNVIGIGKKFVVYIKNNDELH*
>gm1.31110_g
VYSSLCLIVIHAFVVAAFETPVPLKNIRNQVSQVIKVTKAIKDVKVVRFMQMSSNIVLDQAARSEGSDLTAYSY*
>gm1.31474_g
MNQKYLIALIVVFFFLVHVEKIYGCHPSGQGCRDNGCGAKIIDANLLPNKNLNITIVVSGDNPVEGIGHFTMQDDTNNSWRFLKKAEIR*
>gm1.31643_g
MNKFILILVLAVVAFSTIASATPTNWKRGVTFRGATIPKGKSSLESLIERQVQCDLGYFQCSNGCCPDYTSCINDHQCNIPCTTSDIPCGDGCCFSTEVCTIDPSNLPLCYSN*
>gm1.31656_g
MKLQSFYLLTVFFMGLFVLKSQAYTATISENLSAFCRVWIEDSNHFRIAGDGKGHYRGCGSVNFNHIDFNDQQYYIVVKVEGSTKEEKVRGPFDSNHSCSLYGEVDSWGFDC*
>gm1.31685_g
MQFFTPTRNKLISFFLIVLLFLKLSTAKLTVYDTLNNELSSHDNVDFMGIDKASYGTIVGKLLIASFSKPIDVKDDPCKIKNLPTDVTIDIVVIPFQDAYNIGCKSYSQIIIANNWRLNKNGEVSNNVPHPPNKTPEGG
>fgenesh1_kg.23860_#_1_#_remain_c12255
MKQHLIFLVALLTTLSMVNAIPYYQLDKRATTFGPCFTGSPFPITVSLQPDPPVPGQNCIFTVTGTVDSGINPGAKMVVQGLDTTGNQIGDPIVNDICTVPGMTCPVTSFSIVETVAISASLSGTYSIVVSILSETGAVLG
>gm1.32041_g
MGLNILKFFSVLSIFLFVASAYHLAERAVVTCDHCAPVSGIGDCSSNSFTSISQWDCSGSTNAICTSLCTGCTLTCTSATSIAWTLRWVKASMNWITETNGKRKKLISKTNDENN*
>gm1.32399_g
MKHFMLLLLLLSLILVKINSVVHAQLDSKNSNCTSNIDSPCAKLDKLLAPCGSKIAPPPANIQAYEYTVDKNF*
>gm1.32644_g
MKLALITSILLSLAIISQAVPLDISKRDGHKQIQSNDDEMLSKVKQSMDSQGLKIAAVKVKKVEEVDVLAVQVGGKKKGHKGGKDNEDYENYEGYENYYDGKDG
>fgenesh1_kg.24829_#_3_#_default_c1399
MGASHAIANDVVKRLGGMNSSLALLALLALTRFSKDMGAQKVSLLVLATANGAQTWLDFKSWKNGRWNWSFLTESGGG
>gm1.32918_g
MKFFTLLLALAIVAFSTFVAATPAKQEKGSDHISRVPSAIDNQKRDGASTSNWKRGDDISRVGETKDNKDNKNKRSLTERQAKCPYGYHWCNDIYGGCCPNNTICAVNYKCIVHC*
>CE117870_154
MKFSFSLILAITLAFLATSSFTTPIDKTENDIISKREEHNHKNKPKIPPPPHGKSLKKPKKHDHEKFKRGESDSSEDPKDIGKFDGPKDGPKDGPKDGPKDGPKGPVDGX
>CE118178_2504
MMNFKPSSLFFFFLVCLIIITTSKADELFKVKIISPTDGQTVNKGESLQIKYETTSLESDEICSLHVILLSPEKYQLYQIVADQSVDGKPHEVTVPWESLASYSSYSSFYIRKYNLW*
>fgenesh1_kg.25567_#_1_#_ACTTGA_L001_R1_(paired)_contig_12981
MNKLASLIHILLFLITVSSANDGLDDLFRKRNQCPCADAYANFASSHPSSGPFRGFVAFSQDETGCTTIFGAFDKGFDPNCNYNFLIKDGCSGTKYNITSDLNVEITRDGGTKFFSHRFDNINLNCKSDGLISCYKSHYKRQFTRGASGLHVSSNGQRNRKVRSLCDECYGYASINPVP
>MIX7571_2_45
MKSFSFFVFLNVLILFAYAQNQTVPEAATCEQTFFLTGTTCTPCQQAIFKNNANPSFLDITVPSDKCLADKIFFYYLFLTPSTTPATPGTPDTPDERISQFTKKAIEDLDKTCAETANNACNESNAKNSYTEVSKACDAELNQYLSSNNRTGTDGSVGSITISTMLGYYMAIPIRENLCLKVNGEYLLLVTNQKLNLMTIIK*
>fgenesh1_kg.25727_#_1_#_ACTTGA_L001_R1_(paired)_contig_24997
MYYSFATLKLFILLSLTTISSASAFTTDNGLLSSTLQKRNQCKCSYAMADFNSDPVQGLVIFSQDESGHTEVAGIFKKGFEDTKASYGFKIVDECKNTLFDLTDGLNIKVDGCGGTKSFRHKFTNMSIDCDDNGILTKTLHHSKRHCNSSKFKKRGPNGAMTTQNGEGH
>gm1.34054_g
MIRNFIFVFILLTTLSIVNAIPFNKRTLKHDITADKTLLNIDFYDTSKFLSAIPPYNKNFTESFKAGTKFSIDVDNVSTPDKLPLFYAIIVTVGKNLGEDVILTTK*
>MIX7730_1_48
MRVFTLMLVLTLTLGFLTTAESYSIPKIFKDILMYQRDWDVIGPYMEIQIPQYVVGAETFSGLKQLYGNALKTFRTGRNSGWRFKDIGLTDALKAFDPVKIEQAIFRSMDKLSSNAVYRLSDKIANALRYGEMIANEMGVAAQVEGE*
>gm1.34102_g
MKLKHLSIFLSIILFTTLLVTSNSVITYTEEVITGSDTLEVNDILTYEDNTIVLRLIYMLLSYNDCKETNLSFRVIYPNGTIEPINISRDKSGIQPLNFCPVNSPVGYLDPITSFAIETTKGKFILVTYTVAGDIKNSSTYNDYTMLIDLYGNIH
>CE123017_413
MMYNYKELKLSLIAFILLFLIIDVTNSLTEVSYHETESNLQVLEGDSFSDNSLILRLVKPSQLDNCYEPKLYLRLVKSDGTVQPLDLGDDIPQNNFCKIDPLTGTSFHKNKHHNHCRKRWDNCDDHNNNNDNNNDNKNNNNGGNGGPNGGNNNGGNG
>fgenesh1_kg.26327_#_1_#_step3_rep_c2940
MNSRFIVFSAFLLVLISMILSVSAAPVPRSDLIARAKEADINDQDVLLTDAIPVTSNGGDLKPYNKDDEVDQKVVDDGNESQGDGKGLKI*
>gm1.34619_g
MQHSTLTRFIIIFFIILHIAQAYRLTVLLNFFSICRVYVTDCNGKTLRNAGWKDCNNNEWYWDEAPETYCLHIFPLSDGDDNRWQQGYKDDCIGVYGDLFKWTMVKC*
>gm1.34674_g
MQLRYLLLIFVFTIVLANAETQGLFKRDTDAEPQGAYKRDADAEPQLSYKRDADAEPQDFWK*
>fgenesh1_kg.26776_#_1_#_ACTTGA_L001_R1_(paired)_contig_5019
MKFYIIIYLLFNILFSKSFGQDQTESQDPTDPTLTPPSPTSSNDSEPPLLANKHPVLAHPLSQPIIIVLVILVLIILFLVPCVYITKYKQHWFTRFSPIPTHPKNVDQHNLPITEKSVRGLEENNNKSNTSFENNFLDDTPMITKNSFSSTQLHTRSSTDENTSLVSNQPSTTSLPQSIDTVK*
>gm1.34886_g
MKYYTLLSFLVLLFLITIALAFPNGSELLPKTFEKRNQCNSALVNADFNTNIFKRNPSVVGTVIFSQDECGSTEVVGIFSKGFDDTSATYGLQIVDECRNVLFDFTEGLNIQPDGSGGTKSFRHKFDNVSIDCDSNGILTKKVHNSKRNCYRNKIRNRLPNKVMITKNGQGIDFAGIF*
>CE125347_2979
MTRLLILATIILSVISYASAQIVDTLNTPIGPVTQGAKVAVTWALLPGADAGTATGDLSATDSATKNVLSIDPAVPLAPKTYLWNVQVPPGTYTLGLNDGSGLKQSGEVVVKAPAGGAAPA
>gm1.35179_g
MNKKSLKLSSIILFYLLAFLALTIIVDAHGNHGKCKTTTTTTTTTITKTSSTCKATPTLKLKRDKRGHGHGHGHGHGDGDGDDDGHCTKTATCTHTKFACVTPPPTCILDGKPCTGGAQNCCGKLIAYRVYKCIISSN*
>gm1.35406_g
MSMKLNLFLILLIVALIAFVATSSYAAPLDIEKQNDMKNNKDNRNNNNMRNNNKNNRNNDDTVITII*
>gm1.35721_g
MISCSNFNLLILVILVLILSKICISRQNQVEDRIEVLKELMRQRPLPINTINPRKKLHLYNFYCTVFYSHSEYLNVPNDPKLKVLVSKLFSEESKETKEYYQSIYKYLVESNKNNKSTYNHNNIKSKENDKSIRDYIIVEMESKENNKLAREYTIKSKENN
>gm1.35879_g
MSKHFQVSLLAGFPLVGLPYLQYLKIVPRWIIIQIHSTVKASSNKDLVSCDNVDIQYGHLVNLPWSNSSIGY*
>gm1.35884_g
MFVQNLGLLIILLSVINISYSYPQHRVAFNTRGYIEAINKICIHWYDYHQNEISDECDIPVGGPSSKTSPANWSIGYKLSVHTEGGTLHNGPFFWWDGWVNGIYCNDIHMHLKAGGLAIKESFNLTIVYDKCFWE*
>gm1.36037_g
MVQNKIFFILFFMILLIISVQSVQSPKNSTGEYRGVGNREDARKGEDAGHVAHEKRRYKRKSFIKKREFINQLNV*
>fgenesh1_kg.28005_#_1_#_ACTTGA_L001_R1_(paired)_contig_852
MYWLTSLLFYKTFLLFSLFTTFVLSCSPEINNEDVFSISRSDEPKNRFQLYYGGVKPTVAIYTVNGDDKPVSHEIFQLTQPASDSYEFRPFQDFYRTLVIEMNNVIPFQLNYNAGSENQRFSIVCDKCNSQTNSADWAPYHTSCSIKNKASNLCVKSVGNNNNLIQSDCGSAMKWDLIG
>gm1.36348_g
MISRKLLLLATVALFCMIFIGSTQTAPLNKREATAIADFNNGISGESTFIDVGSYRLTGSFTRGFEKDTNIQNYEFFVITKDRKKIDYTKDFIKSVKIFPAGGTSPFQKVYEGFHICDLVGGTFFVNHKGKKFSEALIKYA*
>fgenesh1_kg.28237_#_1_#_step3_rep_c924
MKSITLFFIVLFIISCLPRYIESQGAPDAGAPSTVTSVDVAPTTVPVPTTSTTTIPVESTSFVSPPVTVSSTSLSVVPSPTTVVSSVFL*
>gm1.36449_g
SMWVYVVCFSSLSIGGVLNAARYISNEGWWLKKENPEIASSTFRTDQMASNTVTTKSGQTETVSSQWNLPEDETNISSSLVEKSNKSSMETGTAN*
>MIX10187_3_58
MLLIALLLIMFVKKSLTNRKKIQLGHFITFQAPQMFNHGTGSDKKEQYILRDIFCEEIVSRKDEVLSNIGFTNKSRNVGQKFFSNKTVNGVAAIEGLQLKIESVEVLRLLLCLTKILRSKFSEGLRSIEEIGYSPMI*
>fgenesh1_kg.4991_#_1_#_remain_c13886
MILIIVSLIGLNFSLNLRNVDKNKTSPIYKVYRIGLGIHFGENYVNMNASQKSDQQLLLNLTIKNLTLFIIHM*
>fgenesh1_kg.13644_#_1_#_remain_c15423
MNRFIFVLVILLITLVALPNSEAYPNPGGFCCKTFDEEGPTSTSEVKAYPTI*
>fgenesh1_kg.15740_#_1_#_ACTTGA_L001_R1_(paired)_contig_13198
MFLLGSKYNFVLVFLMMVLVLTSPTYSIPQGDPDTPPTPPPPGGPTPPGNSTDVPPTATP*
