# Supplementary material for: Kingdom-Wide Analysis of Fungal Small Secreted Proteins (SSPs) Reveals their Potential Role in Host Association
Source: Front Plant Sci. 2016 Feb 19;7:186. doi: 10.3389/fpls.2016.00186 (PMC4759460; doi:10.3389/fpls.2016.00186)
Supplement: Supplementary file 11 [file DataSheet1.ZIP › L.bicolor.SSSPs.fasta]

>e_gw1.5.273.1
MTLVSSWCFVPLTFSFLSFCCRIKYHLFIHFHTFSFVLASTCQTGVFRLPLSSPSHAVSPLSLHIFARRVL*
>estExt_fgenesh3_kg.C_LG_5_t20045
MKKGFFLGLTPCLPWLTRGRGRNGKGSTLSSCSSTTHPFPPTLGLLMPLNRDITKLTNPSRSCVEDSCMKEDGSRMLLLAVSVRLETRRGRAFSSTQTLTGDIKALSEI*
>Lacbi1.eu2.Lbscf0197g00050
MMMLLFGSPHLHLSTPQLYRQLAVTTIIQPKKLQWCTDASLCFHHSILRVSHNRLDLRGKARAAGNQDHPCDPHRLSSAAVDPCPPTGYELQLDLVRMIVGRGMRRNVRNTKDG*
>Lacbi1.fgenesh3_pg.C_scaffold_31000083
MSPTAFCLCHLASLDLVFTHLAPSTKALKGLLQGAASISRNKTYAKPKTYAKLWKVLYITEGSIVTIAILFIQAKAGTPYHKALLKFYNNIIFKAQTDNNTVALINNDDSSGLEEAFTRLTLTPSTSTPGQASHSGAHAECRADSTINTAGSMSHQPQSMTAGPSQPIVQEVARPANLRRGGRHGHLRRDQQQ*
>e_gw1.5.1577.1
VELAALFLLVSCVVIWWDGYVHATTLARAQAVVVANNTLQQPAMRGMPTLQIQNPASTRPSLDITLADAGSVRSLNSEVFTTSSESDNSTPRQENTTNFQGWSLNNSVRR*
>fgenesh3_kg.LG_5_#_669_#_Locus_30428_Transcript_1/1_Confidence_1.000
MAGVWLTYRKRTSLKYCFMSAIGAAIAPLLFLVNTGGATSALLCTAPPQHSQMVGPDRARWSRTPLSQPSATLLRCSFDETSV
>e_gw1.5.3107.1
MTWRVWTLSSSPPSSKLMAAAPLLASLEAFNCEIMLAWFKFSHSPSFNVLSAKLRMHPFKYRLEDLCISVSAIDVGTTSPVFLSFSASSPPGGKHSASAVPWLLQLSHLPLCFEAFTCTFVACPPMAPSSPIPSLLGLTGLVLAPPSPLVGGPVYIPQVHTCEICWTASCSPRLTLLWFSQVPASEPLLTFQQALTGFDWVCEYIDSRQSCIMTCADN*
>e_gw1.5.3382.1
MKFTLTAILLCLAPLVYSAPDPGGKSYCTGYCTPEVEKCGDGWFPWHETYGTSCWRCCKNAYSIRQYNIMV*
>Lacbi1.fgenesh3_pg.C_scaffold_45000041
MRWQESHLLSCLFAWLTSPLHLKETLSPSSGVNSPPKRGRKCGQSNTEETNTKHAKATTKSDVEGSGEEEPEAGKGTTKGKSGGKKQYFTIPHIIHMDSTGFHWLPLDSTGLDCQSQNWTPLDSPNTKLDWTGLD*
>Lacbi1.eu2.Lbscf0023g00990
MKLFSIAICLIATLYTAAPATAIKEVCSNACDSPIPFCIQGYTATRFNVNTPNQCWRYCQAIPDDLGMSRSEGIVFRVLLSPIDAF*
>e_gw1.5.2961.1
MASTLGHACGVTALLLLPSSSPPAMTATTNNVDAIQEDRLVELTEMERNNSETTNDSPFTSALTTPVDQDVPINVFQGIHEALARDMDGSAVDSYFDSKAVGKGADIAQVSQQLEEGRVVEVEVSFMLLSTAEPFYSHPLDSPRRSVGTGGDVGPGSDFGPVGNVSARNNVILRDVVVIGGRRHDNRQAFSFPVIPRTESYGWGFE*
>e_gw1.5.2765.1
KLFSIAICLIATLYTAAPATAIKEVCRNACDSPIPFCIQGYTATRFNVNTPDQCWRCCQAIPDGFGCDGTYFFLSTTKTLIWLYF*
>e_gw1.5.1119.1
MIGFHKVLLIVVLLVLMDSPPNTPQRHRNIERARECQERMLESPEHRRTPQNPAVGGGVPFILPFPIPPPVAPLQIPQGPVGDDPFVEVLYNGQILHLTPGMAAQVGNLQNQAHAAPLAAPPPLFPPAAMVDEVWMVNLNTQ*
>gm1.9163_g
MLHKKRSWRQWFSGAFPPFLFALVTAFKLLSSSGLAPARHHALAGGCPSSSHRFGMGAGHSTLRPRSSVTILRCLFASRALSLPAFISLASQPPSPPLCPDFSKRPSVFSTTCRSSITAPPLFIDAQARLLEFWWGKRI*
>fgenesh3_kg.LG_5_#_21_#_Locus_31171_Transcript_1/1_Confidence_1.000
MAQYVAGAFLVALANSRLVHCCVPAEHLIPNGPALHLTPDVVPLISFSYHLRNYLAYSAA*
>Lacbi1.fgenesh3_pg.C_scaffold_47000063
MSKNAVSLVFIFQLKVLKFFTCVFIDQIPEASFTIVEAVFSSQLIFMPEGGEFSLLGELYPVTQALDLRSNKLNIVNQVVLEGLYWGRLLLERLTLNGGARLETNRTALAQTSVLQLLPRNKLEHLRTPQKPGFSKYFGGT*
>e_gw1.4.1159.1
MIGFHKVLLIVVLLVLMDSPPNTPQRHRNIERARERQERMLESLEHRRTPQNPAVGGGVPFILPFPIPPPVAPLQIPQGPVGDDPFVEVLYNGQILHLTPGMAAQVGNLQNQAHAAPLAAPPPLFPPAAMVDEVWMVNLNTQ*
>e_gw1.4.118.1
MFGFLFSSPLACAIFNFNSLQGEIGNVTLNIPAYNLWRLIITSESMLDGIFVTQFSTGLEDFGKAEEHDKRGFAVQKYEKHWGMVEHQNQFEFARWSSQVIGYVEAGFGAQHTALWTWHIQISEKLPL*
>estExt_Genemark1.C_LG_4_t30160
MKVINISTFVALAALVHFSSAVSCRCFTKKQGAVGTIAEYDAKSSEKCCKDVMNAELHDAFPKPVCGIEGKAKDPSGLHRSIFTPIDTKWYRYSFWHTHNLFTNKPRRNSIEFSAVLGLRCSEVYAYPHTRKFLTDTYLAPVTPLGPKASTISALQLNSFHASLDPTIGESNPLQLGDTNSRDGFSGGKWGAY*
>e_gw1.4.1155.1
MGFKKILFLSTANLHNATLVVARQHTSIIFYDLDSVDLRIKFHPQLLEAMSHPPTQPANPPTAANDTAAVKLMANVSHELCINTAIPANIVKAVTFYSTDASPQSNSPKWAKSLQRLLLLPPRPLQDPQPHWQVQP*
>e_gw1.4.2748.1
RLLPLTLPCLCNSAKYTLATVNTSPWSSYAESTVDFKRHLYPIHPPQGPTRRIDVRQTCWRHR*
>e_gw1.4.3201.1
MTAVWNLWALLVILLAELGKKFTVNFEDWRANLTTVDVAHSQITIYGISALEMPTTTSSVYTPIVSATTNFYIGGVNTEGATTVVEEIIYSLVVVTNPTSTSTVISKLDTGYVTPSLVLLAYNKRCLDKMGM*
>fgenesh3_kg.LG_6_#_474_#_Locus_9322_Transcript_2/3_Confidence_0.600
MLILQILTAALTISFAKANPLVVDVRNWENPTTDEAFKRGELDVASPASNYAEYIPSPTETSLTYHYYQERATCLDQFV
>Lacbi1.fgenesh3_pg.C_scaffold_12000046
MLLAVQLTFVLAFLSLSAIASPVFLQRRSPMTIYHGTCKEHVADIKKALKLLPGPFPGDFTYKPAFYCTDSYAQAHTYVQDIKGECKQGHAVVALIFSTHSVLNLGTGTDDNSPAVKKLQFFHACQQLALKVLGHEKLDAADTKTKAMVDKHDVISGAQTLKHPSCYLEY*
>gm1.10203_g
MPNCNFHILTFTSPLVVLFLLSVTPTASKFTTSENPLLDTDAHARILGCQALDPSARIMPSKLALRIIVWNGFRRTGLGEVQTNVRQKRYTTSEVVSTRIVLSCDILDNTAAAFWGGISIETSGDDGLCAAPQSPHVLLKADAAYTPISLFPANLATKKVPITRAGSGSTTLANSNSPDFHDRFVFRVHHLQPSAREGDIAMVESA*
>Lacbi1.fgenesh3_pg.C_scaffold_37000026
MPTAFLGCCTTTQAFEISIDLFSQSCLNDMSEAEIIAIHPRQWTPTSMDHHHINGWRPQQWMPTPFPHFIVPVPFLFPAPFPVPPHFFVLTPLSIPSSLSSLICTIL*
>gm1.8561_g
MDLSSFRNLISLLCSLSVTITRPPDFGGFEDLFQPFKHASELTELSITLHWWTETEVVEHRLSELLQNFPLLESLVIKFEFEELNWPIVGSINLVRNPAKMCPKLRRIFAQFVT*
>Lacbi1.fgenesh3_pg.C_scaffold_3000088
MSPWVLFLLFLTHSKLQLAIAPAPGDGNNKICLMGVKGKQHLSEWWYLLALKDFATIVQISMRAGIKEFCLDSACWPTASAGEESVNSERVGYIPELRDYAHYEAQRSKLLHGAQRSLCMGGIENGWTILASRTGRCW*
>fgenesh1_pg.LG_4_#_370
MPSCLARTNSFASLVLGMIWFAADAARKPILSHPPDLNAPSAKKAYHRALQLDNLEFQGLKEELEQLKEKNQALAIRLEALHYEKSGNQEVIEQDAELINAFASSADRLRQTIAETKRRGERFDRDSHDFVLHFEGVSADIPASIGISEASGLRERMRDLRLQPSEMKGEVWGDLELFGYLDGARANFRPVERYHRFVLFGCIADSTEATPTVTLNEMVDFEGLDPRTHLKLRKPNLDACQAFESTMSWRQQRGIDNQPACIDVR*
>fgenesh1_kg.LG_4_#_325_#_1321609:1
MQGPVSFAFLLAIAGTVIAAPSNVDPNFVRSSENALLNAGDLNAAMEGPFRSTASKLAQRLVVPDSANCLGRDHDCDPDGRELCCRGLICAPFGPFGGSCIGPAAKVPKTE*
>fgenesh1_pm.LG_4_#_536
MALQKYLALFIRLSQSIMQLSAGVKALWACLADFHKRERSTRDKHESMETLHQRTLVSDLPAEHWQNALKSKRRQNKHVQDLIKIENDGSFTLPLLNSNDPLDSPTRNFLIDLYLSPATHSDILVLCHISRSFHTEAELPLSTSQSLPDALLTHGTPFSPAARIQTLSLTMPS*
>e_gw1.3.791.1
MLLLQFFLLWLLGLLCYTSMPSVFSSKTWNMLRSGNTGLSSELGHFWPCTLLIFLHSRSTDYLFSGYSEPRSLIICNLRLSNLLDLLHWDQGSFGNYLDSSEVDYNPSPWAPSIVIDLNPSPLAANHLVEPLPFNMRHNKYALPFMVERKRQNTYALPFMVEGTDIAYPNMRYDDIYKHTSGVLPLYWNAQSSWSETLILKNDGFSTCVELSPELYYLPLFLKEIWLQ*
>Lacbi1.fgenesh3_pg.C_scaffold_27000074
MTSHDLLLGLCKLLTVLASLKLAMGALLATVHASLRVTRTLPPTELFFGDYDLATDFAGFQSEPAQPSIAIFSPHQEIPVHGRRDFPHIFLPENDHASIVSFVHKAVYVQIMLSSQRMAQTIHLNPGLA*
>estExt_fgenesh3_kg.C_LG_3_t60197
MGVVAGILLSSRISQSSAASAIFTWEELEHCCSQFPNQFIVLVNRLVVLAIINVLTKDGVTKNHGNCCIGMPG*
>Lacbi1.eu2.Lbscf0015g00740
MIGFHKVLIVVLLVLMDSPPNTPQRHRNIERARERQERMLESPEHRRTPQNPAVGGGVPFSLPFPIPPPVAPLQIPQGPVGDDPFVEVLYNGQILHLTPGMAAQVGNLQNQAHASPLAAPPPLFPPAAMVDVNMGHPNQNGIQYPHLPAHLQALAAALPPLPQPVGARGRRGRATKERKVIRAVSTNATSSLPVLGFRFTWESGILEGVVS*
>e_gw1.3.1216.1
MIGFHKVLLIVVLLVLMDSPPNTPQRHRNIERARERQERMLESPEHRRTPQNPAVGGGVPFSLPFPIPPPVAPLQIPQGPVGDDPFVEVLYNGQILHLTPGMAAQVGNLQNQAHASPLAAPPPLFPPAAMVDVNMGHPNQNGIQYPHLPAHLQALAAALPPLPQPVGARGRRGRATKERKVIRAVSTNATSSWQLGTTSGKSPNC*
>fgenesh3_kg.LG_3_#_2447_#_Locus_2991_Transcript_1/2_Confidence_1.000
MKPTFASSLFACLVTFTSIANAATVPTRVQCPGIVLKCNPGQVIIPPNPDEHRFCYTCGVPGGDPQS*
>Lacbi1.eu2.Lbscf0015g01290
MRCSIFTALVLTLALTLTSASPIPIDTNEVSAREAEAQLPPGCSPFVCI*
>gm1.7143_g
MRCSILTAVLVAIAASLTSASPIPTGADEVGVREAEARSAEPCSAFSCI*
>Lacbi1.fgenesh3_pg.C_scaffold_15000137
MAFLLLVDLLLSHHPIKGAEGSAGGGAGVIRTGRGRKVRARFGEGKFVEENKGDVEKGKGKEDAEGREMAVERREREVEEKEENVEEEWECILLKLVVSTRPLRRSHGPSLSLFFSPSSFKFPVLGDNMSSFPLEPNPPSSCNPSSSSSSPLIPVLPPPSPLKEDPDANGKPDAICTYQQVDGGVTSYSWVLACALLC*
>e_gw1.3.9093.1
RIYGSLIIFGLPSFVCWTTRRFHSSFAPALPPPLTQVFPPPTRILLPLHLNPPSKKTPDATGKPDAIYTSQQVDG*
>fgenesh3_kg.LG_3_#_2169_#_Locus_7313_Transcript_2/2_Confidence_1.000
MKGFGIATLIALSALINGSSAAWCACYQNGGGFLGKDIVNTANTDGCCLSTTGKSVQGGSSFFGLTAKGWCDASSAKADEFKKCCTVDYGYCK*
>fgenesh3_kg.LG_3_#_2104_#_Locus_42816_Transcript_1/2_Confidence_1.000
MARPVLVVPLSLCLLSVPSLMLMCPWTAIDWEHCGDDSELLPTFCNTRAWFFFGVEEHVCTLCRRRAH*
>Lacbi1.estExt_fgenesh2_pg.C_300075
MNFFTSLIVLVHLVLSVVALPAGTQTASAVIYAINTIGKQLSSTAGLLQRSTINDAAQATDVENDLGQLTSDLTILIDYVEQAYPLLTPFDGPDALTILNATRDVLLRQLTLLQPLLAGAAIPFHKQLGSAAFGALAKSVGVSVNAFLEGTLVIQQRLTDDVAAQGVAVSSDIKSRLYYIDLAFGLSLPPVGGP*
>e_gw1.3.183.1
MFGFLFSSPLACALFNFNSLQGEIGNVTLNIPAYNLWRLIITSETLHWGSVGYVHLSKLYIEVFYLIQYVIGNSKISIFDNEATKRWSKGDFGKAEEHDKRGFTVQKYEKHWGMVEHQNQFEFAGWSSQVIGYVEAGFGAQHTALWTWHIQISEKLPL*
>e_gw1.3.5825.1
MQTKLIAFSLMSCLLRIMMGEMCHESGHIDNVPNVGKERGVLEIEGKPGKGVPAQESHTGIWLYILHDKVGEDWIQDDFTPVRKSSMRLLLKFSSVQFFTSF*
>Lacbi1.eu2.Lbscf0054g00300
MLSPFGLIFLPSNLVVVLFICCVPDFAFAHTSLLCPLLLPLSIYTPHSTLFTASLSYSPFNTNVFC*
>Lacbi1.eu2.Lbscf0179g00020
MLLLTWIIACPRHRFIAIPCPCRCRVLIPCPRLVFSSSRRRCPTSSFRRCPESQRLGAVLGRT*
>Lacbi1.eu2.Lbscf0004g02010
MLFWKNIWLIMLTVPFLIQMFATPRADSLRSLCSKLKAQRHRGTIQPSRRITMRTMMLSKCKLRPVQSMSVGRLEKKLLHPYPDFERMSERFIVTFSFLEDLAAEL*
>e_gw1.3.1352.1
MYMAMLMLCVLNDLLPVAAESAVSGYNIVVVKRPVGGAAVRSAEKALRGDPDDSIVTEHGSDNRRRSSYAQANRPSHWSWRLRCLGQGSSSKSWMPKLQPLTCQTAQDINRRTTSLSSAIREHLCSIICRPEYMVGGLQPGDIRRPS*
>fgenesh3_kg.LG_3_#_111_#_Locus_23797_Transcript_1/1_Confidence_1.000
MKIILSVMFLLLAPLAPLAVSAQIAQCGGCTTAKLSCSPGWTARQSFLNGQPCWKCCKN*
>e_gw1.3.48.1
MKFTLTAMLLCLAPLVYSAPSPGSVNVYCESDCTPGLQRCGDGWFPHEAFPKGVACWRCCRNA*
>e_gw1.3.953.1
MKFTLTAMLLCLAPLVYSAPGPGGVNVYCNSDCTPGLQRCGDGWFPHEAFPKGEACWRCCRNA*
>Lacbi1.estExt_fgenesh2_pg.C_10919
MVNDRRNSSRIRVQRMSVGYKVCFTKRRNLRAIPHFSALSFLALFAVLAAASPVPQQPDVPEVPSAPGADDVATTAGKTSGGAAAKILPESVVANGIEGADGTPGAGQDNVSDTLAGSVGAAVKKAAPAYADGAVTGAGGTPGTAADGAAGTPPN*
>e_gw1.2.3056.1
MANNRMTYLGSVFIVFFLLMAQLTFAEPIRVMRRDAMMNAPSKRDLPGPNANIGRDLKTNAARMAAGFPPLAPRYPSPTQGMFGSQWLGLKADCLLTYCSPPSSQTIWQGWWTPSSGIDPKFELAIDIHRLS*
>e_gw1.2.4424.1
MPHPKQVVCCALCCLALFVVFSDVQGFVNPPRVRGKGQEGKGQGSGVFQGFFRGFISLISSLSNYLLQTLVQTLLGFLTLQPLRYPYPYASKPLTPAKGQGFWRISVIGSYSFDTSQIPMTHETFPHQMIRKCFLLVEWYIAVLASPNTMKVLCQYPFDFHDLELVQIVPHSVKTLPKTVYETDLNLLRFLWSRARSDSPTLCEDAPQNHLRNGQGLVELGPQSAPFSVVKGSFT*
>e_gw1.2.1067.1
VAEAIFFSFSFLFPSTCGKDPGVKVHFKLLACGGVIGSGIIGRGVCVTTGVEPEGPEDSISSSDDSDVVVWKNASVIHAKIPHEWPSRWCVIGKSFLNTFINGAPH*
>fgenesh1_pm.LG_2_#_1028
MLICLQLIAVGASLMNAAVIPTYPELPYVPTLSFSSTFHVPAPKFDFLPSEECTHRRCSQSRLDFTQSGKCYPVGVTFCKYRQKFSLHYATLYILRLGDCDY*
>Lacbi1.estExt_fgenesh2_pg.C_170034
MRFTTIFFLTASLVNVAFSYTAKELDALQQYLVALGSGIDTITADLIPFSGAGGTISKFFNIQVDDEESQELVISTLASYYTIARNAVNGFIDGKFTFDQLGVTPLVKPILTEFISGLYPKLLGTLVNHISPELLGRAIKLQEEYKALGDEALAAFS*
>e_gw1.2.3442.1
MSIVFVLSFLPLELTLPNLIHFDVTLEEPCSCTLDSTPTPVLKHLAAFIATHANTLQSVALVLPKPLDPTEIFDPLLEALSRIAHPRDLRMALPFHSIPSSKLRSLVEFIGSSLQDLRLRTRYTQAEENSALSWIRQDLPLCPFPNLRTLAVGRRLLPSHYNGAVQWLQSFGTVTKLDLRYDVPVTYKDYDYETLLQFLGSQNTIKCLRLEVPVLDSHLLTQLGYFRADLDEEALGKWTLRHLRMASPRFSRKVVKMYSNSVAECLPTLQSWTSFGRQRLVD*
>e_gw1.2.3296.1
MSGMAWFVPLSDSIWVAMTTLMAAACLYRASPVFAVVELSLDSNMTTHVWLQDTVFCCPNRLLFYAKFEFAVVPSGFLMTMDFGLGKLADQQGALSQPVEVWGTALQSPTLNKLLAL*
>Lacbi1.fgenesh3_pg.C_scaffold_43000070
MSGMAWFVPLSDSIWVAMTTLMAAACLYRASPVFAVVELSLDSNMTTHVWLQDTVFCCPNRLLFYAKFEFAVVPSGFLMTMDFGLGKLADQQGALSQPVEVWGTALQSPTLNKLLAL*
>fgenesh1_pg.LG_2_#_525
MALSMFLASAFIQTAVALQCSSGCAACWKNNNSNGADIKIRCGGNLGENQCGNNCPSGYNSIHCAKASRCVGSGRDASYQACGMVNSDGSLLGELPINWRTIVANP*
>Lacbi1.eu2.Lbscf0044g01530
MLSTCFPIAVLSALFITQTLLPVTSVSYLCVGGQEHGDVLSLCSSDIHPVKVHGTYHL*
>e_gw1.2.209.1
MLLLQFFLLWLLGLLCYTSMPSVFSSKTWNMLRSGNTGLSSELGHFWPCTLLIFLHSRSTDYLFSGYSEPRSLIICNLRLSNLLDLLHWDQGSFGNYLDSSEVDYNPSPWAPSIVIDLNPSPLAANHLVEPLPFNMRHNKYALPFMVERKRQNTYALPFMVEGTDIAYPNMRYDDIYKHTSGVLPLYWNAQSSWSETLILKNDGFSTCVELSPELYYLPLFLKEIWLQ*
>gm1.4459_g
MYQPLPIPYSLLSAVLPAFARGCPGALLQRSRLFDSLRLSRSSGLPLPLSQPTHSDLAMPQVFRMKDLPRSAYQRAGKKFAID*
>Lacbi1.eu2.Lbscf0002g08820
MNGQLKVLSTSLSSTFLLPTHMRKVEHSCKRNTSLCCETQHTIPISNYLILHPGLQSFTSNLF*
>Lacbi1.eu2.Lbscf0035g00050
MMLATSILVMSGASAFKCSRVLCKIAAAFSPACCCWSSNAFNTFCQNSSPSFFSCSVWRHRPAKYLPPKCGPANQSPPPWMCNFNLCPPPSS*
>gm1.4162_g
MRRSVGDAALSILLIWTSVLDSKAFSQVLDHLASSDFTILLYRSVFEKFVEYRRLGDNNYDSSIPHIRDILVNAPKFKPLSMDRTNDLYSSYWGMVSTAGRAVPEIQINGNLIHAFEEVPEDSPLFTILAFIVAVTILEELCEYTIKLIVGPRIRPYWRLLHEWSGRTWEDIVFDRGHVSVMWLKENVGIMNNILGVALQQKKGRGLQVPRDDYQKELSMDVCSSFLASIQSTSLEPIKFHDLPDIQRGPEITFTRLTPLPIGYRCLYPDTVMVPVGNHHGDLEI*
>Lacbi1.fgenesh3_pg.C_scaffold_35000090
MARSTCCGCLLFLAHTLSSVRVAQLHMDLYSHLWTNLGEGLRGARLCVDKLHRPPADERHSLFAGHPRKAMIVVIEVRQSVVMKDVETSVLLTSCLRVLVSVSGFGGDITGSRQLRTHHTTSVDERKFQFFFHLQRGIARRV*
>gw1.2.3832.1
MIGFHKVLLIVVLLVLMDSPPNTPQRHRNIERARERQERMLESPEHRRTPQNPAVGGGVPFILPFPIPPPVAPLQIPQGLVGDDPFVEVLYNGQILHLTPGMAAQVGNLQNQ
>fgenesh3_kg.LG_2_#_237_#_Locus_971_Transcript_3/4_Confidence_0.750
MAMPPPALPAQVSPSGVLTLASTVAASPPIPSMNDQIHPLLSAHPPQTLLDAFFAIAFVCVAITDSHGHVPAEILSRISLCYRLQ*
>Lacbi1.eu2.Lbscf0018g02330
MEWPLSILLAISVVNRLSGEGKEEGNLKSGESLGAERFYASGPWTKRLIDTRNNSNSRDGKGICIPPLRVPLPWGTAYRPPHARARLSASLASP*
>fgenesh3_kg.LG_2_#_190_#_Locus_15703_Transcript_2/2_Confidence_1.000
MCKSVALCSVLALILLGAFLQPVFSPSPIVNWKNIKVATRPNGLRSLVFDSLPPDPQVQVQLTLDIQWRESFWVTN*
>Lacbi1.eu2.Lbscf0018g01350
MQLEASCELCLLPLALCTCYLTPSVFSEGSTINTSYTRSSRGQAWMSPADSTWFNVGTPEAGPQPVLASPEQSGWPTYPLPLLGTQLLYDALVH*
>e_gw1.2.4262.1
MQSGASCESCLLSLALCTCYLTPSQPPAFPEGSTINFNHAGSSRGQPQTLPADSTRFNVDTAEAAPQPLFASPGKSGWPTLNSLPLLGTQWLYDALV*
>fgenesh1_pm.LG_2_#_15
MVKFAASILLPSLLLLLLLHVLLHTHSRRDLSDLDLLKRKIPSELGDICARHDFGNPALLERAFARTLRRPRLSRVHLRILQST*
>estExt_Genemark1.C_LG_2_t10011
MAYLVPIFLSLVLAQRAAAQVFGPPFNNTNGSSGSSTGAGLVVGVTFAALAGCIAIAFILIAVFTSDCCRKNHSAPPAHPHRTFMKHRPFSGNSWHHSGLEAQHPVGTLGYGHESPSHAVDTTNTEYPPANAPLPPPPYRNNSNQGATDVSDPHQNATHDSESPPAIEENVDAPPPAFPKNSHRWEFWGRT*
>fgenesh3_kg.LG_1_#_3901_#_Locus_8212_Transcript_1/7_Confidence_0.500
MACDRTLALTLFLHNYPLLCAHLIKISFLLQCPQHIVVGRDRSLSIIPSVREPSPREWYRRYVMQSSGLVRQSSMFQPMIETLTSSVYAV*
>gm1.3677_g
MRRRNVHWAADRVESSLISSFLSRVALVPTLAEPSATLRLLKHTRRVSLKGGWLPPLKWKMPEKYAESVSDPNAVHVGLLDAKAASLDRIKDRLNVELFPIDIVFWVEKSQSDALLDHPGLIHGEPVNLDDVHGVEMSGQKW*
>fgenesh1_kg.LG_1_#_1616_#_1325349:1
MYTVMFILCALGVLLSVAAKSLVSLTVPLTSMLAHQLRQTSDGILASMTLMPWRKGPTAITAYIDVSTQSELEASKGKTKASRSQ*
>e_gw1.1.317.1
MSPVKTYPARLVCIVLSQVLYLSSFPSKSLGVRHRSPFALAASAISCLGSVRFSGSTGVIPKSIGVNAGVRMIGPSSGCTLLLGVLVIAGDHLGVVRLLKGDINGPSPVIRLYLSVVDTGVNVPVTGVCDAGGLLPSSVLSYFSSPDVKVSVLGSGSESELSAGARNVQRFDSL*
>gm1.3610_g
MALLLLALVVLASPTLPDPFAVDKFGGGAELEEGGRDLERERDASERAVGNAVDDALEADMYVQYVMRAVRRLSYDVGSSFFCCWYTPGGGH*
>Lacbi1.fgenesh3_pg.C_scaffold_85000017
MSPVKTYPARLVCIVLSQVLYLSSFPSKSLASAISCLGSVRFSGSTGVIPKLDKSISVNAGVGMIGPSSGCMLLLGVLVIAGDPLGVVCLLKGDINGPSPVIRLYLSVVDTGVDVPVTGVCDAGGLLPSSALSYCSSPDVKVSVLGSGSESELSAGALCLIWVEGGDAPSVLGVTGSYVKLSSSIVRSSTTVLVVETKWVTTTFAWPSKRHESLLYLFP*
>Lacbi1.eu2.Lbscf0016g00870
MKVDFVVPSSCTLLCTGTSSRPPSFPSPPSGSEAKQFFTLLTFLPADVDRWEGHSNPTDARLHFGIWGLGGD*
>fgenesh1_pm.LG_1_#_2502
MLTQASLLRFSISFSAACAHRWVHISTLSPTAAIRLNKPPLCSFFGLLIARPFFVSALPGRGRDQEIQRRPLIRSPRVYINRKLQQLYAPGDLGRRAY*
>e_gw1.1.15617.1
MFGFLFSSPLACAIFNFNSLQGEIGNVTLNISAYNLWRLIITSETLHWGSVGYVHLSKLYIEVFYLIQYVIGNSKISIFFNSDFGKAEEVKEGHVRNIFIHDRRGFAVQKYEKHWGMVEHQNQFEFAGWSSQVIGYVEAGFGAQHTALWTWHIQISEKLPL*
>Lacbi1.estExt_fgenesh2_pg.C_80199
MHLFSFKNSALPVVALQVLVLLSSDQAFGAVISIERRMKNAGSWTAKDLKTSAYRNEAMKYNKGSYLPTANNNKVAWIKGAIGDAEHIIEPGAHIKPVLNELGIKKDTPFHKEIKQVLNHKDNLSMLHPGTNKAKAQLATDPKRNPKLKATAKHYLQQPPIRQKASTTMAKLGRAAEKHKIKNFEAKVKAKVKGILPHIKRSELAEYHLD*
>Lacbi1.fgenesh3_pg.C_scaffold_8000199
MRPRAASRVTCIPFALLCFSLLEPCLPELGREKSHRFNFFDANHWLIKSEISRSLWCKVYSALHYHIYAPWLHCGAYDHLTFGCGTCQETVSYMRLVRARMHGIGIPELPVRLDYSTLPLNSESMPMRDVNLSLVVDIQ*
>Lacbi1.fgenesh3_pg.C_scaffold_8000197
MSPCYCLSLPFSFCFSLPLPFAKYTSLQISFTSSTALCDPSYAALMGMTSKSPAASVQHLPETLEKRLHHLEIGYLWVEDKLDKAKVNIAGVQDEFTVAGVEGTLEDEVDADRKHDPYRAGYAPSSNGLTDEHGYLGKCIHSLIPSSHRRVLGADMMNQEGKETYLVEHISGSLLVCDRGNPVLQVPSPDHPLYSGFSAKRLGPEYED*
>fgenesh1_kg.LG_1_#_1370_#_1326579:1
MPPLSPFLPLSLHSSPSFPPSPLSPSLPPLYHSLPSPSLPTTSPHHSLSHHPSPLHPSPPSLHPSPLPLTLYVVG*
>fgenesh1_pm.LG_1_#_2086
MADFALARGAKPRIPFLIKTILGSAIAIALALGLSGPIVSPASLGLPLFDKNFSTTKLVTTYRRAPQHSVFMVTLHESHSGPTVDADSTESSSSSQKLGSSGNQGTFGGESVFLSSEGLLSGDSRSSSGNEGTIHLQITLVACRLTKTCQIHRSCVVLVRTSPAGIGLTTDSGATVGLVTGSTYVSQDKVLIEAHASV*
>e_gw1.1.1177.1
MLLLTWIITFPRRRFVAIPCPCHVLLVLCFPRRVVIVPCPYCPTSSFRRCPKSQ*
>estExt_fgenesh2_kg.C_LG_1_t20215
MKTLFLSFIALSVAVIVHATPTIPNGRVESLQAGGNSLDKRADQKCVQCDPDADRKPRCLKCPDTLFGGCLNTHGGGCGLYNSLPVEDIGCKRGSWACVVNCCNE*
>Lacbi1.eu2.Lbscf0010g05290
MKTLFLSFIALSVAVIVHATPTIPNGRVESLQAGGNSLDKRADQKCVQCDPDADRKPRCLKCPDTLFGGCLNTHGGGCGLYNSLPVEDIGCKRGSWACVVNCCNE*
>e_gw1.1.9749.1
MYIAMLMLCVLNDLLPIAAESAVSGYNIVVVRRPVGGAAVRSAEKALRGDPDDSIVTEHGPDDRRRSSYAQANRPSHRSWRLRCLGQGSSFKSWMPKLQPLTCHTAQDINRRTTSPSSAIQEHLCSIIRRPEHMVGGGDIRRPS*
>e_gw1.1.9856.1
MRCLYGFDLVPALFTTPQLVLQSPDFFNKCGNSRFLSGGLRLSIRDEFLPPAQLFITLPSLSCCSRLGLFLVDCPLPPASAPLRAAPVLFPVSFSFCFSFSRGAFRASTRLFTFVSLFSASAPNETSIPSHWDQPARVSCA*
>estExt_fgenesh1_pm.C_LG_1_t40490
MLRISRIIALLALSAVAVASPLSAPGKSNRPIEVLSGRNATMFLRANSESSPIKNVKFL*
>Lacbi1.fgenesh3_pg.C_scaffold_28000015
MPAAFARAKSCGLFFRVLTALFAVLVRRRPLPMLQSTATGRFWNHPAPNVLSLPDTIISELLARSAFGEDGGRIVAGSTSMSRVLGLCTPKPLIIFLGSVLLPPLSPSNSGLELTSIHLIITRICIESLKFTIHYTPPPFLRHFLCRLATVLHLWKGKGEPSACVQCCIDAHRDNDGEVFLNGQCYVNQGAHGETKDKQGADDFKDPCKIPPRNTYTCIFKVQTDR*
>fgenesh1_pg.LG_1_#_1294
MNFLTFLGLESLATIALARKPVTNTYHFAYGTSLPNYSYEGESSTVQVKEAVGLLLEPDLTGPVTMKYPCRMLPGHQVLKKGGDTEDFGPHSGPVSGWDCHEELAVSTVGVVVEYLEYYQTVNGQIYILRRRIATYMMIFKFDNNFRTHWQSAYLEHVRIMTVIAGC*
>e_gw1.1.455.1
MLLLTWIIACPRHRFIAIPCPCRCRGLIPCPRLVFSSSRRRCPTSSFRRCPESQRAVLGRT*
>Lacbi1.eu2.Lbscf0052g00290
MRYASSLSFFILSMSHTYGWLSQITEDSDSLLSSFTAFLHSVSIPVFCIVTKLTRRGTNLARTRGHIHSLLVVGVCEGDGECNVGDHCGGEGWGRGC*
>fgenesh1_kg.LG_1_#_1103_#_1323666:3
MVQGASRVIALLSLICTGFLREHALDSVMDGFAHLEHFPRAGSHWTGNSETRRCLSQQILRHCLNDCSCRVGDMSS*
>fgenesh1_kg.LG_1_#_1102_#_1323666:1
MPLSQLVLPSFTLVLSNSVTLRDFQRAHTREIHIPILAPSSDEEFMRTIDLRDTAPASAFITYKCTYYPDQDAASLFGDVNGEELAPDGHFWRRLVLKVKGFAGRLFAA*
>estExt_fgenesh1_pm.C_LG_1_t40260
MPLSRLVLPSFTLVLSNSVTLRDFQRAQTREIHIPVHAPSSDEEFMRTIDLRDTAPASAFITYRCTYYPNQDAASLFGDENGEELAPDGHFWRRLLLKLKGFGWRSCSRSFLSSVTHRIVNALSRPVLFRCTNVTSPSFVPYIIHADLLNG*
>e_gw1.1.1202.1
MVQGASRVIALLSLICTGFLREHALDSVMDGFAHLEHFPRAGSHWTGNSETRRCLSQQILRHCLNDCSCRVGDMSS*
>e_gw1.1.1678.1
MPLSQLVLPSFTLVLSDSVTLRDFQRAQTREIHIPVHAPLSDEEFMHTIDLRDTTPASAFITYKCTYYPDQDAASLFGDENGEELASDGHFWRRLLLKVKGFGGRFFAGFRRWMDPTFLR*
>gw1.1.2432.1
MPWLLHWLQLDLLVLCTASGYGCSPIPRPSSALAPSNNYRECSNNGNDERNSDSNQIVWGVSVGEGEEEDGVCDDVVDDDDELLEVEKLGGDVVGGGLADDGGGVTSIAHDVRAIQNFTIWTPRN
>gw1.1.2244.1
MPWLLHWLLVRLLLLCCSCSLIPSPSSTPLARPHICREYPKNGNYDRNSDILHIEGWVSEGEGEDDVRDDVVDDDDPELEEELDEELEVEKLVEDLVDDVVEDGELVDDGGGELVGLCMTADRVEALTQSSGLVRAHPLHAVKDLGGDVCTNVKNSSNWQASTAFFVFVQHAQRVTVHN
>Lacbi1.fgenesh3_pg.C_scaffold_1000594
MFLLMILLKFIITYNIPVQSSIRDVFVLSVLGISSMNVKPAKRCSQQVMGEGKQTWCAWSRKTSGKGGQAQKGGKWIYWYYTKYTIKESMIADLQSEVTRAVMEVTPGSTGLTV*
>Lacbi1.fgenesh3_pg.C_scaffold_1000564
MSEFKSAAIIVWQICVAIQVTCQFAKQWRRVNKEGKRCYCRVVERWGPGLQDCDFCKGVLGCGACEEVGAEQRGHGGVQEQSPVTCDRSSRRRDKTIEKPPFHGNPLGFRGNWRNPWFFISFNSTGPVTRDRPVEILVSTTTQIRRDKPKIWAKFRPLSAAGHEKFRHLSHERQMISTPYKNLRDHRDISAI*
>Lacbi1.eu2.Lbscf0001g06830
MIGKWLLLPVYLLIHHHSPAPVYLRDNSSFSIHPYPIHCAISLPFPPPQFCLTRSLPILPTSPFVWFPVPSCICCPSNSHLILGFVHTRDLREGERVEEGVTSGGLGPWMKACSSGGLRVYPLSYEHR*
>Lacbi1.UKU_phl21
MDAFVTLTTIFSLALPAAAEAKEDTDKGLEVADFEHQGPGQYAWCTVA*
>e_gw1.1.851.1
MDAITLVLLHFGIISRHSRGSKTFAHCPPCGACSLFFSCYLGVGAIFTSTITPCHTNYTTK*
>Lacbi1.eu2.Lbscf0417g00010
MPRTDFSSFSLTAAVFPHPPPAQLVLAFASAAKSLPRFTSQTQLENEIVFIAHTLAPNKLFTQIHSTSRCHPTYSTRIHLYPTLYPPSNSHTPLPPPLQWPGQPRDLTDAVTLFLTVKMFEHQNTETLHNFS*
>fgenesh3_kg.LG_1_#_1190_#_Locus_25436_Transcript_1/1_Confidence_1.000
MATRAWKVGSLACSLQKTSCSSDRHRGRLGRDRPVREWGVSFEDPAPLSNHVARFLWNAGTFTEIRQVQFAKRMSNEF*
>Lacbi1.fgenesh3_pg.C_scaffold_71000037
MGSLPPNLCLQFLFGLVFAKRSRRQAERLMPISGVLEMMLHVNWMHTLNIIWFEEAPWIYSGLPHLKNNYCPSSQRRTSIPLIGYGFLKRSNRGQDSWRRLTSVGSLSAGHCFYWYNNDTIMFRGNFINVGGNLTHGNGVCNRECATVNERWEQPYWWSPDIFQDLETSVFHV*
>e_gw1.1.12435.1
MHKFTSSLGLFLAVASLAFAAPSPAESSVPAALVRANGALIKAGASPGANDAGHSSPPKFPPKKCFSSDLNSCQPGWICCQGVCYVGTLCPDSDKGLAERV*
>estExt_fgenesh1_pm.C_LG_1_t20014
MKFTLIFSTAFLASISFVNGAPVKAAAPAVIECQVKLGKELGVDLKDGAVLVCGLKFGKDVKIDTDFKVEGPISARALKFGKIDTDFKVEGPVSARALKLGKDVKVDTDLKVERAVFARELLTVSFFVHQKRMVELLRFALKPVKDVKLDDKYASAVWAREIKPLKEVNPDTEYADGTGLGDAVWVRNLKVRTVSCVDTDLAREKRTLYSENVASLCCVPPKNRASIIACLIVSNELPRDALSVPQSPENVDLEYPKPKLTNCSGLPHKRVNSSTFADADTAKHSNITSKAAD*
>fgenesh3_kg.LG_1_#_783_#_Locus_5426_Transcript_2/4_Confidence_0.222
MQSKDPPSQLHLAALLLLITLRGGEIIVFNGVFNKGLTRAILDVTDIYPGVLTASWNLSLGGNSKQSFMDQAPPANTNTLMDWF*
>fgenesh3_kg.LG_1_#_625_#_Locus_16026_Transcript_1/1_Confidence_1.000
MPLSQLVLPSFTLVLSDSGTLGDFQRAQSREIHIPLSALSNDEDFMHTIDFRTAPAPAFTVHKSTYCLDADAASLFKDVKEGLISDGYFWQRLKIAVSKVKDFGGRIFTA*
>Lacbi1.fgenesh3_pg.C_scaffold_7000304
MLVLQILSAALAISLAKANPVAVDVHNWENPSADGAFKREELIVASLAGHYSQYIPGPTETSLTLRYHQERATCLDQFVWYCQIPAGACIAAVGSIAPPINLWSLLPCAIAAVCASVALTLGALCCNGVIKNCDNPSGFASGTRPVTGNVMAALNGGNGDTPFTRDTFRNGFNSYLWSHGSEVPNDDDFNNMYNNFLNRAFCSFGPGEGGNGCHPASVSRDSPFEVQSSKRNKYRLCA*
>fgenesh3_kg.LG_1_#_432_#_Locus_37039_Transcript_1/1_Confidence_1.000
MCSYLVVIATLLLSSISTHTEAVFVLRTTTRAGACPSSPTKPQSFKQQCRCNHQLGALSVL*
>e_gw1.1.15515.1
HSLSSLKPSRTTLSILTILPFRTSASSQLKTLDTTTRRLSSLDLEFELGRQDVLCWPRKVSSTYHCLQGRVY*
>fgenesh1_pm.LG_1_#_176
MALPFAGRRGCRSSYALFFCLSPSVLLISPLSAAGWVVTFPFDVVKTRVQGSTAALSVPAATPIPSQTSFSPGASLLDRSGSRATDYNSYRLFSSIRCPTKEEETGVGPPFCRRTPVCYTASFHSPLEKFA*
>Lacbi1.fgenesh3_pg.C_scaffold_31000037
MPLAFTLGLIPSIAPSVPRTFPGCKGHMGTHNLGPYISVISTDKNKYNYFTQFTAEGRTIGQARSTHAQGGPLNFQSDVMAEAAEFSQDSVFFFGPVLVQTGYNQLKTGFSTKYAIDFAILLNECKNVQSFAVLVWSNCGLFAVLGLDFQALLPKPFYPDFHLFPLTSISLDPLFAVANPSRQHTQHQATHSTLHNTLSTTPPHLTLCNALDAARCSTCSTLRDVINTAPRGSWLASCSCLQALEHNSPFKFIVTLPEVQHHCADSAMPHPTPDVTFGTPMLSSRRPRQSWEMEGQV*
>gm1.265_g
MRPLTEPPSFHSLVSCMLSSMLSSAEGLHEYATRPRIQLICVLALEPRWANGDWKAGELRLRREEVKDLKEDEQGERAVTVIVLESRRGCGSVSVNRGWPCDDCRGNASAGGAADGEAPAMRGC*
>e_gw1.1.4099.1
MFGFLFSSPLACAIFNFNPLQGEIGNVTLNIPAYNLWRLIITSESMLDGFVVLCQNFIPSPQLFIGEDFGKAEEHDKRGFAVQKYEKHWGMVEHQNQFEFARWSSQVIGYVEAGFGAQHTALWTWHMQISEKLPL*
>e_gw1.1.1817.1
MVDTRFFTLIAFSIGAAQVACAAVIPTPVFSGSPTDCPTSLSKPSGDAPAPTDIPQDSTTGPLGCPPSFSASGLPDIRPSGFPPVKSADGSVPADIPGDASDKSLTPSRSDIPPTNASSYPSGASPDGSVPTELPREYVGSLSQLPDFPSTSAADGATLTDIPQNGTMPTGSGNAPPSFSQGGTPPVCPSFLPSAAPSDGAVPSDLPAYDFSSGSLPRGCPTAFPSSAFPSWGPAPTDVA*
>e_gw1.1.746.1
MRFTSSLAFIAALTLANLSSTFAMLPIQVGKYGIVSQRTATFLQAADNSTALFAFSTDIPPPYPTIFTLIPGIEGGFTLKLEGLGGEYVTRHANEETSVGYVVGPGWAALDWGISPAGDETYVIKVIDRDVVWTADPPGGPISQIILAPVTGQKAQTFMFVKYPFESQ*
>fgenesh3_kg.LG_6_#_666_#_Locus_6984_Transcript_1/1_Confidence_1.000
MLFSTLASLPAFALLLLVSENVLSVTAAPPGYRPRIGVVINARSPSDALFERGVIKPKKQAAAAKASQPWKASNLKTSDYRKTALNHNDGAYVKTAGGSQVKWQKGAKGDAEHVIEPGSHVKGPLNKLGVPKNHPIVADLKAALNHKDNLSMLNGGSNKAKAQLTANPNRKPKDKASAQHYMQQPDIKKKASATMKRIDAAAKKHKMNKLSAMIKANVKKNWGHIKRDEVDLDLD*
>fgenesh3_kg.LG_6_#_816_#_Locus_10983_Transcript_1/1_Confidence_1.000
MFLSRFILAFASVTYALHLPNPSSESSVPYTLMVAQPHAGRSAAYTPTSRMSARQNICSQYGPSYDPTQYSCLAPTCINTGYGFCGPYCGNSLTPCSGACSPVTCGPAPQGCITDPGKCINSALDLIGLKYPAAIIYSIQSLLSEVQTCMKDVENDTPLFSCLGHICGQPGDSDLQTVECALTCVVETGVPNSCVTFLSDAVLFAIASAATVTSPELAIVVMFVEAIQCLLAGCST*
>e_gw1.6.2760.1
MLVLQILTAALTISFAKANPVVVDVRNWEAPTTNGDFKRGELVAASPASHYAEYLPRATETSLTYRYYEERATSCIAVVAKPPNPTTVWAWAPCGIAAICGTVALVLGALCCNGVIKNCDKTGFASIAAGTKPVTGDVMSALNGGAGQNAPFTRDSGFLRSKGSNVPK*
>fgenesh1_pm.LG_6_#_540
MLVATLPFVTYVCCLVWSLRLPHPSAFGVLYELENLEKPLDPVLKSSQPVLIMAPNGLHGPTDQRWLCQRWSHQVCDESSHVNHLSLINSSEPLQAPARTKKVLESGKNLI*
>estExt_fgenesh1_pg.C_LG_6_t10378
MVKFYAALFIAVAIAALALAIPIEKEHARELQAESMYQRGLDAEDLSLSVRDFHEGDLSRREVNHDLVERDPKFNPKFRFSFGNIFKGVGKAFSRFGKSSRTEAVAGMTPWQ*
>estExt_Genewise1Plus.C_LG_6_t60378
MPIVCLLDTSLIFLFASAQSKPQKRTLETVLQSPCKVHGVTWFPAIYKVLVKRSYYGLASRCGTTGNEKLISLSDLAALLIHSRTLLSRPCRSLLCLVCFTMDRPTTATHPVRDGSIRRGVDVR*
>estExt_fgenesh1_kg.C_LG_60455
MRISTALLLSPLLMVANVNAGPIAYGLCQTGAFKRLKWSCPRPHTGGLLRRRRSYFRDRCRSSSSPRRNPRLQRGSGNLLGDLRHSGFARSHSVIKFLEKVDDG*
>Lacbi1.fgenesh3_pg.C_scaffold_46000100
MVRHILSTVHVVPLLSPLLQGWESGPKISAPSHPCPPTYKAQDQTFKNILDQKHLLAARRYFPHLYMPVCPKKLVLLYLDPPWTLNTVANVITTNVYIWKCIWDPENILQIIINTKKVYIVHTKSGDEQLKAQDNTGN*
>e_gw1.7.877.1
MVHKWLCLSCGGLDLVDARCFQISWHFSEGDFYFGRGDSNYAGLFPYSRYIWRYPLIGSTTNLCTTHVLKHPGYWCYPGVESRFFMETWAGRCVIAHLDDCWGPSRRSRSSSHRTWHR*
>fgenesh1_pm.LG_7_#_43
MLLTAQITFILAFLSWSAIATPVSLERCTAFYCTYNHAQAQTYAQDFKECSKGHAVVEFHYDPVGLCVLNLGVGTDDRSPAVKFLHACQKLAAKILFTHEKLDAEDITTKAKVDSYVIEGSVPISLVMVQTKVKDPFKQIVFHTDKSLKALTISKVS*
>estExt_fgenesh1_kg.C_LG_70058
MRFILTPLLLLLTLATIASGLLVRSALPSPSAKSLPSPSSKAGGRRNALPQSPRQRFARQSEATELEIRNQLGAAKRNKRSVQA*
>estExt_fgenesh2_kg.C_LG_70039
MIFQAIYILSTAMLSLLIMCCRAACPACPDDVEGQAGTLYLLKNQTNGLCIYSGQSFWSEGFTFECNFDLSGALFLASPSAGPFCPEHVNLTEAACIFYTDGGNSD*
>e_gw1.7.3151.1
LFRCFVVTFVVFYSSSVGICRDSIWALSTTLNPIPFLLLSPHHHSRQSTPPPPLSTIVTHRYPPSSPTAIHRRHPPLSTVVTHRYPPSSPTALNNNHTSQRSKDDMTAPRHTTTERPRSEPRTTTIYQEQHENGMALARNATSPGKRAPTQFNDHADAPTNQAKRTTVRWGKQVMQTTTTTTSSSSILYQTAQMPRRRQRCGNQTVNHEQHPRCHAARSDVATKRRMMPVVIRRCSPFH*
>gw1.7.1739.1
MKAFGIATLIALSALINESSARWCGCYRKGAGFLGADLWQQTVSNACCEGVTGTGLQDGSSYFGLTGKNWCD
>Lacbi1.eu2.Lbscf0020g02250
MRHSRLLCPITSTTLNAVPTTCSYPIPSYYPTNTPSSSSSRQPQNPLLYPYPYPRNPPPPPPPPPSTEFFV*
>Lacbi1.eu2.Lbscf0274g00030
MLAKSLLLCLLAVAPILAAPQGPAATTSTTAVTPTSSSSSSSSSSSKPPTTSSTTSSTSSTPSSTTSSSSTSKSSSSTTSSTSSTSKSSSTSSTSSTSSTSKSSSTSSTSSTSSTSTSSSTSSTSSTSSTSKSSSTSSTSSTSSTSSTSSTSSTSKSSSTSSTSSTSTSSSSSTSSSTSSSSKTSSSTTTSPSTTT
>fgenesh1_pm.LG_7_#_294
MTPQLLISKVALAFLLVASLFLGALLAYTILWVGGTSRSVINDQQAAIKRLRNLTMLSLIEQADQIDIEYQRLAARVDHIANRMDEIR*
>gm1.11747_g
MTTLRLQSTLFALSVFIASSNAQLYQTDRPGRAGAILAGCLFGAVVLITLLCIFYAYARRRARRIDRIAPYGASSLPEIASVGVFTHVPTGQSFRPLSGGCAESENHAMSNYETSIGAYRARQSRHHSKASAFSNPPGLEVYNPEYPPINAPMPPPPYQRRSSGVVYHAPGDVREDVACEPLNEPEEAHITRNHNPFLTSTS*
>estExt_fgenesh1_kg.C_LG_70262
MPFNLTPLAPLLIIAASLSSRQHHHDKTSKHHLRIARFEQIFKPHSAPGHPHGAACNKYCQQRDCCFSLLVDTLKRTDTLLVNLPLAFGRFPYRPSSPSSIIVIVVGS*
>Lacbi1.eu2.Lbscf0014g02080
MKLLVPLNLLIAALAISPALSSPVPGEVGLVERGPIPNAVFRRVPEPNFFKDLLRALGQASQGGDLHR*
>e_gw1.7.2139.1
MHCFFCISLLYEHLFCALPYNAFFVCPPRPSSLLGLPVPRTSFTFPLFASPSSLFSVFPFD*
>Lacbi1.fgenesh3_pg.C_scaffold_36000030
MHFFASLVALVLPVLPVVVWPGNAQTVTQILATSCFTKSVLYFTDCKGYQFCETPVFQSVPGSAWIVRVRSVKFIELLVKRGTPPLQDVAVQDTTSIPKGGLFFGTDLRGHCLLSASIITSLENIND*
>gw1.8.1959.1
MHSFKFTRPFALILTIICLMIMVPTSDVPNSAIIKDTITTHLPAATSTTTETGGSTLKQDSSD
>fgenesh2_kg.LG_8_#_19_#_contig10223
MHTFNFTRPFALVLRVLAIACLAIAAPTSDVHADPGSAAAVHAVGNVPDTALIKDTIATHFPSATSTIDETGGSTLKQDSLNCLMDGSYCMSNSDCCSELCVVFESSPGVCLYH*
>estExt_Genewise1.C_LG_8_t10182
MLVSTRLPALILAVAYLAIAAPSSSGARVPAGADTTEVVDTHLTIEEKGGSTVEPDSTTCYVRGDYCQTDSDCCGRICYPFAPEMVYGFCY*
>e_gw1.8.90.1
MPLALFWSYLVTWRVWTLSSPPTSKLMAAAPLLASLEAFNCEIMLAWFKFSHSPSFNVLSAKLRMHPFKYRLEDLCISVSAVDVGAASPAFLSFSASSPPGGKHSASAVPRLLQLSHLPLCFEAFACTFVARPRAPSSPVPSLLGLTGLVSAPPSPLVGGPVYIPQVHTCEICWTASCLPRLTLLWFSRVPASEPLLTFQQALTGFDWVCEYIDSRQSCIMTCADN*
>gm1.12125_g
MDLNKLQTNLSLLALSFKSLASSPLSPNSPAFQSPFAHPGSTVPEPAHISTVYVPASWHICATLQLTTTSRTTCMMQGNGRKAAWSHSEELSMSSCPSSVQGIQ*
>Lacbi1.fgenesh3_pg.C_scaffold_9000129
MRCTCLMTIFMLALGAFAQDGTSTGTDGSLTNLPVPTTSTTLPDATTATDVTSITTTSVPTISSTSTTPSTTTPANSATTTAPTSLVTSYARTPAPVTTFRAPPLPNGNAAFRLALSNHDTITQTSIGFGHGHM*
>fgenesh3_kg.LG_8_#_574_#_Locus_40453_Transcript_1/1_Confidence_1.000
MHALLCSLISAFQRLASQIQGSYTCVTAYRHPRLVEAGGNLRRFFAAYLSVDPPYRQDLNGNFTEAANRSCAQDF*
>Lacbi1.eu2.Lbscf0009g03850
MPMNPKLQLEFLLWGILSTADTEATSSCTALNPAWPCFHPGFVSYTTYHIPCSAMLSSSGARRKAPRCAGSGRYPLPTPSATQPVTASNARSIGQQRCRAREREERSRVKLGSEKKGPALCRLWKISTPHTFCYSTCNCLKC*
>gm1.12557_g
MKSFPSVGFGTVGLTCLAFVEPEPGGTGEVAELFLNKRDEGMNSEEDPTYLIRATSWMTSLAVIQESLTTAYCRSFPALHLPLVLYQRRRYFCSKTRRKHRPIFCRKRSLRKVNGVNLPSSESLLLPSQSPSLQQPSSLRRYKPPSSRLIIWLPQPPYELSNGVCIARTSTNYVHPCPGSQSGSLQEFRDNRYPRSKDHSDVALMNLRSCRCCYALRSWAEAFASI*
>Lacbi1.fgenesh3_pg.C_scaffold_13000170
MLLWSGLTFSLMLAASVSWCMCCSSLAESGLTLSIMTRWRAPSLCQQSGSYSEGSPLIHSSSPPLPPTPIQMPRFWGGQRVVLFLSPRLPFSVRPLENPRYFKIFSFPFPSAQASTWHEIVKSCCIFHCEGSRNIMLIVIDFGPYDGSGYFP*
>Lacbi1.eu2.Lbscf0073g00380
MFYKLTRRRCTRRDTFHLHYLSLVQLLMLGFRPANDLPFDSGNRVPRCGGSSIYEESAKVEERCDDRCFLGSRRGFPYPFPW*
>gw1.9.417.1
MSALSLTIAILVADTVYAKGGGGHASSHSSSSSKSSSSKSSSSKSSSSKSGSSNKTSGGSGHSVIIVGSGSYAQCHDSVTNQIVRCPVNSRQNIIILVVVFSILGAIFIGMAAWLCIRRRRRNQRQLANKIVVLPFEASSKKEYQRLEDPV
>e_gw1.10.4903.1
MRAVFGVACQWLGNGPAVMHALNKLKNLMATYETLNYLLRSGSPWVPATFAVTDGLTSCQRSTFEVAREPAHLHIPSVGDKQYYVEDIQIRLLRMPRVFLPLFTDPPSTTRKRTSKPEVMRDITLTSLHSNLTDLLRPVGIF*
>Lacbi1.fgenesh3_pg.C_scaffold_14000082
MCSMIMWIRDRVHVFPLCLPTFFLNFQHLATTGNIPSPPHIYREDIHPLMLSHSSLQDSSPSIENDTGIKDEVDQYKKTKKGILASLRYLNSQDLIFNNVDAYFITANVVKVLDSKSAAKDLPNIALPELSNEDYSLVGDIVSMSIS*
>Lacbi1.eu2.Lbscf0002g02840
MGRNALRQDVARDALFLSIAIAFMFFTSHNPQTCSTLATRPTHSQDPCNLRFAYTPTSPRPHLKGIHVTSTQRWRRRRTTRGFQCPSHNTDNCLEWSSNSGMLKRGGVAHNVDVADGSYGSGEKASHDSTPEDEDGIHTSLRCHKRTSLPVYRTRMMFVNSCRESSRRTWRWRQS*
>Lacbi1.estExt_fgenesh2_pg.C_250008
MSLPLPPSLLTTSCLSAVSSSTPTPNAYDWKSLEGVEHCQQQHHTNQPRTRTCCHVDTLLTNPGIMVNVPSPVTSGSLAWGLLPSLFHLSKPCRNYFTPHVTNYSLSRHLHHQSTKGAHGREYHDSREGSHWGFDFELVASIRHTGDNVEKYSGHAACSRLLPHLAQIVVYKQQL*
>e_gw1.10.4271.1
MSRWAYSLLHTLLIPVFIPSSDSCCRKGAPRSYSSFLSILSVKDAKLSHITKLSSHRSSRKSLPVQNHGV*
>Lacbi1.fgenesh3_pg.C_scaffold_41000126
MLVLHVLGTFHVVWCCVWAGTNRYDKQRIEIRRLSFGCHVTVGDVAPGFCVTDGAGPSFPSDGGAGHLFMVVAGGVVGMFADGGGWRLVGVMCLEVRSHDWKKTVTRLDQDRKRPDLRLWSFIFEM*
>fgenesh1_pm.LG_10_#_943
MHFATLSSLLLLAISLPLALAHPFNDNGLDGRDSPPSPNVEDVTNVVTDIASHAPIAVPPNQRGDTSSDELFGRDDAEASISKGLHDAADEATSHTPRALQNIVRDDTPVPLPKDAPIKPEDIKDAVSQVTKDPTNAPNVIKEHVSDAIPHEPKPSAAPPASKRNIKSLLHQIVGGARPDQGDSPNRRDGTSDSDFPDEYLQKVKDVKNSIVPA*
>e_gw1.10.5114.1
MAQGMHNVGRGLFACATPTLSADIPNVDARCSTLPSNYRLAVRKNSELSGGEAAEYDVIRPCFGALLRPFVASYLILRDVCLSVTKFDANHDDDERTFLRGARRRGRKPTTWECHEFPTISELVQKEGHRNSVIDGDISSHVYVST*
>estExt_Genewise1.C_LG_10_t80138
MAITRVFTLIAVSIAAAHLACAAVIPTPVPSGSPTDCPMSFSKPSRSGAAPAPTDIPQDGNAYNISAGPLRCPPSFSASGLPDARPSGLPPVESAAGSAPTDMPGDASDKSSAPSQSDIPATNTSSYPSGASPDSPAPTQLPREYLESLSQFPDFPSTRSSDGATPTDIPQNGAMPSGSGNAPPSFSQGSTPSACPSYLPSAAPSDGAVPSDLPASNFSSGSLSQGCPPDFPSSAFPSGGPAPTDAA*
>Lacbi1.eu2.Lbscf0050g00670
MWLCCGAYSCPAIALTPFTSAENDYNAARLLSLHPPVIANNTIRRMHLFTAGKPLQSSNRSAPTWPSFCALPCI
>estExt_Genewise1Plus.C_LG_10_t80237
MASTRFCALFALALLAAQLAQAAVIPANNLFGSSTIYPSSLSPSGATSAPTDSPQDGNPPNSTLGYMPSFSHMPHSRPSDFPGDSPAPTDLPKHKFSPSYSQSDNPPANTSAFPSGAPNNGSAPSDHSHDSKSHEGHEGQPDSFSDHHDFSPTNATDVPTPTDNGRMPTESYNPPPSFSDGGVPSACPSHFQNFAVPAPTDLPAYNSSAGPIPQGCPTALPSSIWPSDGPAPTDTV*
>Lacbi1.eu2.Lbscf0050g01300
MKVASLLPFVALIASIAVAAHGDYNEFEAREFVDALNAREAVEEFHARSVLIEDLTTRELVDELNERLARRGNLISKPKTYQCPYCGSKYPTAAQAKDCSKFCKAK*
>Lacbi1.fgenesh3_pg.C_scaffold_50000086
MLLSMLMFSVLVLPSVLLQRAIEGGGLRFGLGVTVGVYKCDVWDVCVARAGFWRREECNTEGKKKGDLPIANSPRTPRQELYPSRGMGAETGQRKKEESKEDVLKARKNAKRDPSEDRLRIEHLENGRKRTHLAHPGKARTIPSSNTTPTKRICWLLHWCARNDWRKQHASDTAEPGHAEPVDLVAVLSQAVAAIDDISFGDVYPLLLMLVDPDRRARAYYH*
>fgenesh1_kg.11_#_11_#_1323979:1
MVIDAHNKLGVIAAITALLVQVVSLANNFAVTYLTKTKATGGTQIIKKRVPSPTNIQLNY*
>Lacbi1.fgenesh3_pg.C_scaffold_55000018
MLSQAKSPPQANLRAWLGPAFFGLAWPGFWPQAEAGTSLDRTRRCSPRKYATQLSTKVFVWESNPNIARSSLKAGAYMANALTRLNRQSWVINSPTTVDGVPVLVCTNNEITTDKMWEDNPVVWENGKASVV*
>gw1.11.1507.1
MIGFHKVLLIVVLLVLMDSPPNTPQRHRNIERARERQERMLESPEHRRTPQNPAVGGGVPFILTFPIPPPVAPLQIPQGPVGDDPFVEVLYNGQILHLTPGMAAQVGNLQNQAHAAPLAAPPPLFPPAAMVDVNMGHPNQNGIQYPHL
>Lacbi1.fgenesh3_pg.C_scaffold_6000077
MATLPTRQPVILRCLPLVVALLWGQTSGRLLEKRRLSDNSNNFATLSSSSTAMSIIGHTNTFDEVDIAQEHLNYWMKLSITQLCALEPIQSGEESGRDAMFRSAGNPGLFHMKNAHALKNLKSVHMIPIRVRIQGRVSLDLTMLHGKLKCNK*
>e_gw1.11.11.1
MKVNWRVCVLTVIGSSVASERAFSSVYLIIAWSRFFLAGCKFSSTLTKCTFSTLQLRLMLSQNVDILVVARVHNPPYGDKLPFFSASSAVRTEN*
>e_gw1.11.228.1
MFGFLFSSPLACAIFNFNSLQGEIGNVTLNIPAYNLWRLIITSETLHWGSVGYVHLSKLYIEVFYLIQYVIGNSKISIFFNSDFGKAEEVREGHVRNIFIHDKRGFAVQKYEKHWGMVEHQNQFEFAGWSSQVIGYVEAGFGAQHTALWTWHIQISEKLPL*
>fgenesh3_kg.11_#_318_#_Locus_31440_Transcript_1/1_Confidence_1.000
MQGDLKTWWACLLVLLVCLPPDQLAAKAYKFTIDETGSSSLRCFNTITDTAAPLQPCVG*
>Lacbi1.estExt_fgenesh2_pg.C_60185
MFFKLPTLTFIALFTLLFSLLTVSAHALPTAPGSLMGRTYSRHDSSVARRSDAATIDAREQELKRADRFQRRLANVHVARVPVAVADLGVRGGTLAARHAKAIAESEA*
>Lacbi1.JGI_Eugenev2.0000060275
MKTLFFIALIAIIAHATPTIRNERMESIQASDSLDGRAHRRDINACVDCGSGPIKPFCRQCTQRGPYGFCLNTQAATCADGGAVPDNVSCGTGYWGCIVNCCPGRCNK*
>Lacbi1.Eugenev2.0000060284
MKNLFFIALTAVIVHATATIRSDRIDSFQASDPSDGLAHRRGVANCADCDSGPATPYCLKCLDTLFGGCINTHGQTCDYAGALTSDKSCGTGSWGCVDKCCPKKCN*
>Lacbi1.Eugenev2.0000060285
MKTLFFIALIAVVAHATPTIRNDRIESFQASDSLDGLAHRRETAFCENCDLGSPKPYCRPCPSTWFGGCVNTHTQTCNYDGAETSDNSCGAGSWGCVAKCCPGTGKKCN*
>Lacbi1.JGI_Eugenev2.0000060286
MKTLFFIALIAVVAHATPIIRNDRIESFQARDPLDGLAHRSETAVCENCDLGPPEPYCHSCPDTVLGGCVTTHMRTCNYDHAATSDKSCGRGSWGCVAKCCPGTGKKCN*
>e_gw1.11.2488.1
MDSGLSTLLSHPVLVQPLALSQSWSTGCFQRLRTHPYTPPWFVSDSSPFRRQPKFTVPPPPFHCQPKFTVPPSTQVSSIRSVPTSARPLPVYQRAAVRDREVTH*
>fgenesh3_kg.11_#_707_#_Locus_36080_Transcript_1/1_Confidence_1.000
MFASRALFLFALTFLVLSLVHFDSAAATDLRLRAPDAGKVKLRQFSYKNLALRIRKAGASTISSSLSPSPTPTSSSSSSRTTTHTQTTTTHRRVRKTTDTPAPPATSQPTPG*
>Lacbi1.eu2.Lbscf0005g06880
MKTFASVISVLLFASAAVAAPTTADQIESPNQWAKFEKRNVATSDAVSEPQNWGGLEQKREQAKSEVVINLGGFVQKREEAKVKESLQRAPPFTKCLRWTMSTFSGKMVRNHQTSFRFGDWKVRGFVREQSGEVYKYETRDSIQSGSPRVDRVKLFF*
>Lacbi1.fgenesh3_pg.C_scaffold_24000123
MHAFNFTCPSALVLAIICLATAVPTSEDIHADPGSGAVIHTVGNVPESAVIKDTIATTHLTAAILPTDETGGSTLKPDSAQCVTKGKICSKDSDCCKKVCFPVPFGNGGVCMF*
>estExt_fgenesh1_pm.C_130142
MVESRMFGRVMLTGALSLFGRSFTGANLYQRSTSKSFSNHRSAITWKFGARRVIHPPGKTLMQNQQREIAHSLQYVRGRVPSPYLANSAAQTSKPSPAFKGRQILMVRTSSKLRNVDEDIVKIVNEDMKVWLLDTLGKGKGQVCLENHEYKRRAGSRAKSGEDSERRFGTLQALCSVEPSFMGHICDTLRPQASHIATLFASSEGTPLYTWMDHTLMTSLQTTSTMVSTHAHHVSPTHSHSLRLPMV*
>e_gw1.13.1547.1
MRLFASLAVLVPLVVSVVAAPAMAPFDQLFYNVGDITRRRSVHQPQNNSRLHVFIEALISSSKKLEVDVKNAAAPTSTQATAIVEAVRETLVPIYADTIAEIVKAKPTIVAINHLPDVVDVLKSFISVFVDAFTEFINHLPPSAYANNLRLAIDFETSYITKTYVDES*
>e_gw1.13.1491.1
MGSRRGWPRLGTHELLLLLVFPRLSQTPEIVEGCNLGNSCVSSDVLFRSNLNSFRSWSPPNDFFDSSTVTHMKVNPNDTTKQSVE*
>fgenesh1_pm.13_#_238
MKSLVLVLRLVHCSHPTYTTSLFVLSSTTYYEFGVIVHANFRSPKTANYFWSLSSQDFFFSTYCPGEQ*
>e_gw1.14.1166.1
MKTALRPCDSHQSVPPIHPTPCRCVLVVLCLSLLPSLSKFLPSFQNNPPTFTFS*
>fgenesh1_pm.14_#_39
MAVNTTNLKLTPFQTPLLLLSMAPITAEVYRFDDTYFESTRPPSREGFTFESQHGIDLNKIPLNLKVGEYWIITKGDPWRLWKNTKWEVIDNSVVMYRAHCMNFYLTSESAHILSMGEIIERGLLTWEEDWPHPLLMVISTNNLVYTLCRPWQMSIKEELGRWSHVAWVRLRQIVTGSKKFQVGFLDYNYTPNLFKHINTSPEDIEHTYPPGSPVFTMASSSHLSSTSQPVDFEEERDGYLAATTQVRTFRVWQFQ*
>e_gw1.14.1764.1
MIGFHKVLLIVVLLVLMDSPPNTPQRHRNIERARERQERMLESPEHRRTPQNPAVGGGVPFILPFPIPPPVAPLQIPQGPVGDDPFVKVLYNGQILHLTPGMAAQVGNLQNQAHAAPLAAPPPLFPPAAMVDVNMGHPNQNGIQYGHI*
>Lacbi1.eu2.Lbscf0042g00340
MKTTWQMCHIVWTVTTHAVVTVQADQGPCCCLQHDNNLTTRHDNNRAQPQQHDTNGDEDGAMSQHNHDCPLTSMTTHEDDRPQK*
>estExt_fgenesh3_kg.C_140311
MILLLQFHFCSLFLSLNLPSNFVISLVLLLAHSSPAVHSFPHLFLQSLRQDRRTTPSGSSLIVVWGVICALKSI*
>fgenesh3_kg.15_#_23_#_Locus_4771_Transcript_2/3_Confidence_0.667
MKLFSIAIGLIATLYTTTPAEAIKEVCSNACESPIPFCIQGYTATRFNVNTPDECWRCCKAIPDEFGCYDV*
>e_gw1.15.112.1
MELFSIAIGLIATLYTAASATAIKEVCSNACDSLILFCPHGYTATPSNLGTPDQCWRCCQAIPDGFGCYGTYFFLSMTRTLIWLYFQSKDV*
>e_gw1.15.869.1
MTLPCHLFLSGASLTALILPNSFDRYDQTRSRAASPINQQRMIYGKLGKVGPRQEECATWLASPHTAILLVQEGAQAAVHCNLLSVASPRVFGRV*
>e_gw1.15.584.1
MLVCALFRFVGWRSEGERCFLWAGELRVVVSLSATTSSLGIASLGRLASARYPKSSSSARIASLGNWLECRINRKCEVQTPLILLSNATIRSFAIQS*
>e_gw1.15.824.1
MRLSSTFAFITLVLATTSMALPRHARTGGTVMGVGPWPSPPAGPPPPPPPPPGPSNPKRIGRRAIKGQPRAGPRKVNMAGAPALDPEDIHDIVMAPWPSPPPQPPSRSGRKRIRRTAIEVV*
>estExt_Genewise1Plus.C_16_t10209
MSVQSSRIGWIFLSAVVTAIFFDVQPPAAGPSDYPPSYPIPVTPSDVYISHSTCLVRSGVALYCGPRIHFSTIPRVVKRACVL*
>Lacbi1.eu2.Lbscf0038g00890
MTMITICTMLPLSQAAFCKLRCHVTDGEVARQQMTTDGHCSMSSISQPYTSPGATLAIR*
>Lacbi1.eu2.Lbscf0038g00430
MYKIAILGLSFFIQVLAALDTKVSCINCKSDSGCHYDMKCCKTNSPACTSSSRSRLPCLLLPPGILT*
>Lacbi1.eu2.Lbscf0038g00420
MQFKPLIAVILFFVAQSIAAPNPTKETYGSSSPEEYVCTSDLQCKILSLYRD*
>e_gw1.16.66.1
MQFKPFVAVILLFVAQSIAAECIVAQSPGSGEYPSPSIPDGSVMCTSNAVSPPGQHCCGISPDVQYCLPIGTIC*
>gw1.19.513.1
MIGFHKVLLIVVLLVLMDSPPNTPQRHRNIERARERQERMLESPEHRRTPQNPAVGGGVPFILPFPIPPPVAPLQIAQGPVGDDPFVEVLYNGQILHLTPGMAAQVGNLQNQAHAAPLAAPPPLFPPAAMVDVNMGHPNQNGIQYPHL
>fgenesh1_pg.20_#_39
MFLLWGHLSSLGLVRLAESLAQHMDGPQIYLSPLKPAKDEGDPPYLDSPSGRGFATVGSILSTMGHVLETPGMLAPAINFTQIMGPLGALKAPSPLGLSDRVSDTHHTYAVIACLRLSQYQPRNGFWMFRWMHSLRPHLSGSLTAYQTPTTSAVIACLRLSQYQPRNGFWMFRVYLWILWLSLTPGGSKAGLPMCADGFTLHSSLED*
>Lacbi1.eu2.Lbscf0067g00680
MWNLASIMFLLSRGHCILTFKRPLCSRARASLPDNAKCKQRHVGMVKDAPQQTLGCGD*
>Lacbi1.fgenesh3_pg.C_scaffold_39000075
MFGFLFSSPLACAIFNFNSLQGEIGNVTLNIPAYNLWRLIITSETLHWGSYFCNSDFGKAEEHDKRGFTVQKYEKHWGMVEHQNQFEFARWSSQVIGYVEAGFGAQHTALWTWHIQISEKLPL*
>e_gw1.21.248.1
MTWRVWTLSSSPPSSKLMAAAPLLASLEAFNCEIMLAWFKFSHSPSFNMLSAKLRMHPYKYRLKDLCISVSAVDMGTTSPVFLSFSVSSPPGGKQSASAVPWLLHLSHLPLRFEAFACTFVTCPCAPSSPVPSLLGLTGLVLAPPSPLVGGPVYIPQVHTCEICWTASCSPRLTLLWFSRVPASEPLLTFQQALTGFDWVCEYIDSHQSCIMTCADN*
>e_gw1.21.199.1
MKFTLTAILLCLAPLVYSAPNPGGKSYCTGYCTPEVEKCGDGWFPWHETYGTSCWRCCKNAYSIRRYNIMV*
>e_gw1.22.3.1
KLFSIAICLIATLYTAAPATAIKEVCRNACDSPIPFCIQGYTATRFNVNTPDQCWRCCQAIPDGFGCDGTYFFLSTTKTLIWLYF*
>fgenesh1_kg.22_#_33_#_1322317:1
MTLCVAVPIWGVCYFSYTLSKELPNHDSDPISPTCESHSSELTLQHSSCTNVWGVCPVAFLWNILGSVIEKIPLDPHRDTWVGCLPYSGYTLRPFGTPPSMFRSSQPQCSCRYGTCGSDGYLGNTGAVEL*
>gm1.18039_g
MLAPRSRALFHRLLQTLEAVLALIFQTNAARRLSWLFRDLYRLRTLRSTFLITTSTKPADFALANMRVLWIPPGSNAIVNTAALQVAACGSQSRKTLPSIVNLTVNGQPSATEARLALLSSTLHPLMWLAVEFDATIAQTLCSDLFLGLV*
>fgenesh1_kg.24_#_24_#_1325526:1
MKYTIATAATLLVVALLGTGSYAAPGPQSSEPLHVICPGIVLKCTPPDNIVETPKGCLACGTPYTL*
>fgenesh1_pm.24_#_53
MREDPRSRRSARLGTLFPHVTASLHTHRLCLAQRAPDLPSYALTSNRARSITYQCGAPSGIKRTTNDAAHQTNDTAHNTNDVAPFLAFYGCRRHRLWSSDFVWVF*
>e_gw1.25.150.1
MPRTDFSSFSLTAAVFPHPPPAQLVLAFASAAKSLPRFTSQTQLENEIVFIAHTLAPNKLFTQIHSTSRCHPTYSTRIHLYPTLYPPSNSHTPLPPPLQWPGQPRDLTDAVTLFLTVKMFEHQNTETLHNFS*
>e_gw1.31.56.1
MPRTDFSSFSLTAAVFPHPPPAQLVLAFASAAKSLPRFTSQTQLENEIVFIAHTLAPNKLFTQIHSTSRCHPTYSTRIHLYPTLYPPSNSHTPLPPPLQWPGQPRDLTDAVTLFLTVKMFEHQNTETLHNFS*
>e_gw1.43.19.1
MLLLQFFLLWLLGLLCYTSMPSVFSSKTWNMLRSGNTGVNSELCHFWPCTLLIFLHSRSTNSLFSGYSEPRRKHIIGLNPMDFYAISSLNYDLLHWDQGSFGNYLDSSEVDYNPNPWAPSIVIDLNLSPLAANHLVEPLPFNMARPFGTLYSSIYG*
