# Supplementary material for: Kingdom-Wide Analysis of Fungal Small Secreted Proteins (SSPs) Reveals their Potential Role in Host Association
Source: Front Plant Sci. 2016 Feb 19;7:186. doi: 10.3389/fpls.2016.00186 (PMC4759460; doi:10.3389/fpls.2016.00186)
Supplement: Supplementary file 11 [file DataSheet1.ZIP › B.graminis.SSSPs.fasta]

>BGHDH14_bgh04082
MKSSALVFFAALMSYLMPVLGAFYYNCEEALILKTAVAQRVGAKHQQLVAQGLRPDQFQAGSTFGQVTYDMISAIIDISRLMNSHSAQHLPMGFGQLFHGTLIAMETACAGKGLKILQHQPGEA*
>BGHDH14_bgh05803
MRSNRLLNSLGIWLVSTIAAVQCFGDYSCSNDMVISRREIDAAHNKANSYINNAASQRMYLSKIVYNGNLNSESDSMYYWFITQFKADQRNVTTTYYLLTSTTGEFLGVISTGDYQDIGTSDTWCSPY*
>BGHDH14_bgh03742
MKLISSTSTVALAGLLLLIPASYGSKQYRCPRGDPISKEDVLRYSKGHSESFNLDEYPLTPAGKKYSSTYFTSPLGAPLTYAAAYVIQVYDNPPQYQLAQYNMGVWTVCTLEESQ*
>BGHDH14_bgh03746
MKLISTNTTVALAGLLLLIPTAYGSLQYGCELGDLVSMELVLRLSSGHNESHNRDGNPAIPTREKYTSTSFTKKLSAIDTRHVGYLIQVYGDPPQYQLSQYSERGWGVCALEESH*
>BGHDH14_bgh03747
MKLISTNTTVALAGLLLLIPTAYGSLQYRCDRGDPLSLEDVLKSATGKPENKFRKEQPAIPTGDKYSSIYFTKSVDSNDIYHAAFLLQVYGDPPQYQLSQYSEEGWGLCDVEEIH*
>BGHDH14_bgh03749
MNLISSITTVALAGLLLLIPTAYGNLHYRCPYGDPFSVEEVLRLSNGHSERYNRNSDPTIPTGENYTSALFSKPLDKTVFEVSGYIIQVYGNPPKYRLSVFVDGRYHVCPLEEMQ*
>BGHDH14_bgh03744
MKLISSFTTVVLAGLLLLIPAAYASIQYRCPRGDVVSMDMVLHYSSDHNERYNRDEYPLIPTGENYTSTTFRNERDSMEIFHIDYLIQVYGDPPQYQLSQLSNGIWNVCSMEKSYRY*
>BGHDH14_bgh03459
MHSNRLLSCLGIWLISIIGLVQCITEYYCGNNVVISQELIQSVSEIAISELRAGVTWHTSLSGIIYRGNLCGLPNPTYRWFIQQSEDENSEVVMKYFLLVSASCEVQGVISTGWRKKLGEDDTWCTEA*
>BGHDH14_bgh03443
MKIQNISCLLTILTTSRLACAYNVFYCGNTAITDEHVRTAYNNALNSAIPGYPRSYKNDDIAYNTTLKIYPLFLNGETRINSSYQCYLAWVGQEIAWGVVIISDMGTQSCERVDFEPFLQLSTIVFG*
>BGHDH14_bghG000107000003001
MRFLLAFALMVIGLMAMPIGPDIDRRSSSKTIGTKIMESLDGIRFEDNVDSLVNKTRGSIDNVVDKITTIFTEPVEKVAQSGRKISTFSKLFGPVIGMFSHSSKTKRYLQQDPSGNQLDGETTFP*
>BGHDH14_bghG000103000002001
MRFLLAFVFMVIGLMAMPTGPEIDRRSNPKTIGTKIMESLDGIRFEDNVDNLVNKTRGSIDNVVDKITTIFTEPVEKVAQSGRKISTFSKLFGPVIGMFSHSSKTKRFLQQDSSSYQIDGKTTFT*
>BGHDH14_bgh04209
MSIVMRYCLLALILQSVTFCAAGLEEYQKPHVAEEQKSFTCDKRFYNSATLNKYRDENGNFPAKQYSRASLLDFLFNISHEQQTTAKVMYAGDKRSLKYQLMPIFTDHQLPVAAHVTSDILVFDNQSRACAIITEVELITPSPRGGGSRSKKSKSYKKFCHLH*
>BGHDH14_bghG000026000002001
MLSRTKFVALASALSSLFVVASAWPINEGATCQQDAWDGDALISIRDKNCGWRGNDYMLWNSESLPYSGSASGSQSNEFYIRLPRSRPYEAFYAGEMSNNYAVFDLNCNFAKVVYLNIFQDISGGDVSPYIVDNCQRGYHPTRF*
>BGHDH14_bgh04206
MQLAYIVQLLLFSVGSLALQKNQIENDDLISQFNCANQVFSEGEVLNFFDAAARELALTRSSMIPKMPLLKPYDPNPSYRKHKPVYYSFMAFRLRNTKVPKHVIIDGEPDYVGMAWGFKAEHVCLRREVMPQDINRPWDSKRQAQLWETYKLLHQNKV*
>BGHDH14_bghG000026000001001
MLSRTKFVALASAFSSLFVVASAWPINEGATCQQDAWDGDALISIRDQNCGWRGNDYTLWNPDNLPYSRSASGSQSNEFYIRLPRSRPLESFYAGEMSNNYAVFDRNCNFAKVVYLDYSLAISGTGVDQSVVEDCERGYNPARF*
>BGHDH14_bghG000012000002001
MWSLQYLALLVFVSRAAANYQHWDIDSAVNCQNNIWTSNYLKQVRLRYCNHPPSPQSLVDISRHPNSQLHSNRSTNIYFLSIPRPGPDGELGDDVSNYYMLVDADCNYYSVVGLNARYAQGFVLNSQTVPCRLA*
>BGHDH14_bgh03625
MKPINHASILAILGFFQASGALSFDCNGVQFTDDYVSRSVDWATTKFEAPLDEKHRLEFDARYFYYPLLASGEIYKFGMARENHYVRVERVSRARQVVRVSDASQPPNSRVNENPMLCSSVD*
>BGHDH14_bgh03452
MIFKDYALIVATLILCPKVSASSWYDCNGVEFTEDYVIETVMEAVRKFVPQARDHPLADNDAIYMYYPLLTSGQLYSQGLKPEIYFVRIERATRIYQVVIIENLDYPPGDSVNANPPLCDYIEDHNQ*
>BGHDH14_bghG006029000001001
LIVATLILCPKVWASSLYSCNGVEFTEDYVSETVEQAVKRYIPQARQHSLADNDAIYMYYPLLTSGQLYHKGLKPEIYFVRIEIATKNFQVVMMKNLDYPPGASVNANPPLCDYIENHNQ*
>BGHDH14_bghG006028000001001
MKIQNFEWLVALLGISKLAIADTVFNCNGTPITADHIKTAYENSRSSSIEGYPTVMRIQYYNDANDYNAYPILLNGETSLPNPHGHYFLIWTDDFSKWNVIIKYSPETKFCEMKNRYWGNDFGSILYL*
>BGHDH14_bghG006021000001001
MKIQSVEWLIALFCISRLACADNIFYCGRIGITDEHIKTAFFNSGTSPVDGFPAVMKIPHLPYSSDYTVYPIFLHGENRITMWSGTGVNWGVVLFHVMGTQSCKMNPNYLGRDLISFLTSQNDINNN*
>BGHDH14_bghG006307000001001
MKFQSTALGVIISFYFYTIVATDGPGNYICDKDYLPSDLIS
>BGHDH14_bgh04105
MKNLSFVSVMVLLGIFTPALATLNYNCGDELVHGSRIESELNIGFNQARAQGMHSGIYNASESYGSRTFEVSSVSRSSVIFSVTVHFNSDKIITKVMAEINGEQVRCDPKGVHEGGYQ*
>BGHDH14_bgh04130
MKCATFASITAILSFVTQAFAVKNYICNGERISCKTIRKNIDEHYDMIYSPESKDFHNPGRDESAFSTLQHVFGSNPLTATMAGIDHICHPEV*
>BGHDH14_bgh02875
MRPFQLLSAVAVFISLKTVEAAGYWACDGVVIPNDNALSAARSAFGFAAGFYHGYPSIVRTTPPQEGLGELRLFPVSLTNESWSGGAVDYYVMTNQDRSYIKVYSNVGLGTMCGYYET*
>BGHDH14_bgh03273
MKFLHSTEITTILSLFASLCATQFVNDGSPMFHCKGVTFYSESVRKSAETAHNAYFGSINGYPMEISSEIITGPPPHKLFPMVRDVDVYSGGAVSYYFLFIDGNGQQRGVGYSIEVGYQLCDAY*
>BGHDH14_bgh03275
MKLLHFTEITAILSLFVSLCATQGIDDGYEMFNCRGVKFYSQSITNSATRAHNARLGSINTYPKVYHGTAGGPGPHRIFPMVRDEEVYSGGPLSFYFLIVDAQGQQQGVVQTLAGGHMPCEAY*
>BGHDH14_bgh04352
MKQFIATTFLYTLLGANAINAHATTREQVTVCDIHNIHSTSCTEHYSSLAVKHVKLPQPDHEIEYLAKGKTSVHQCKGAEYTALQVSEGLQKACTNLKKWKSKSSKKGLRRFSRQKKDKRYGGLRRLRRCARKQLKLKNKKNNFIYRLRTVPEADYKNGFTKISIVLNENCDLIDVVAIKMRRSRIQLSSEEKYKPKYSRCKYVKN*
>BGHDH14_bghG001078000001001
MFPLLFLLYLGLPFVWALQAPGEAPSTNGVSKISATKNFWLKYPLPFSTNVKERVLPISGIECLEWPIHAKEVRASLSAASQEVKASKAWFSRSKKKGNFVSTSSLQPTPQKLYMYPMYELDIDSKGDIGPAPYLITSENGRSYAIYMVTGGNTTKGPKNPKLRYHLCYSNRI*
>BGHDH14_bghG001077000001001
MKIGTVILFFGLPLVSSMFGRPSGPDCRATGITAKCHNVNFSSSRIEKAMKKAMKVYKLPRGLWEQNELSYIGYHPENGHEICYPLTMTRNEITESGGIQAFVYLNQVCRFSTVMQMFSDGQFTTHNDCEIIRK*
>BGHDH14_bghG000833000001001
MWINFSVTLAISCLILQVNGDDVPYSDMYLPDGINGFVCNSEFYSIDHVREAAKKGVEAFFYRKRPLKFPKTFEDTQLYNVKSDILLSWPIMSSGLFYNSN
>BGHDH14_bgh00014
MWINLSVTLAISWLILQVKCDDIPYSDMYLPDGINGFVCDLEFHSIDHVREVAKKGVEAFFYRKRALKFPKTFEDTKLFNVKSDILLSWPIMSSRLFYTRTPGNSRLIINTRGQIMGIVVISFQKPSHKISYNKCIPVRRSLEENNEEQTLLNEYWGLANPTFGYSCGSKFFPKSIVDKILGPDWNTNYQQRLSRQHKLPSFKKYTGDEFTGVDLYWYPFQQGTSEKPCSGRPGKYRAVFDMSNGEIKGIINIKEKNEKCVTVWDVSSISSNNIYVSSSTLNLDRVRD*
>BGHDH14_bghG000801000001001
MWINFSVTLAISWLILQVSCDDIPDSDMYLPDGTNGFVCDLDFYSIDHVREVAK
>BGHDH14_bghG000770000002001
MRSFFICVVSKAIYLVVISSLTVNGQGFECTAASFPDEDLETTRQIACASPDIGKAHPIDPIVSEAKIQSLYQWNLTESLVPEEIRSNALMHLNHECKISAITMSSKDNHTEICHRYRAPREIPLPYATTWL*
>BGHDH14_bghG000733000001001
MIYQLLFAGLATIHLASSFGMSFRQFKVARAVHDVEGDGIIPTARSSDPCDGSVRGSNKVKSLLLRRDGTTAYNGAKNTDNIDAINLDEQTLRVPTLVAGPNDTFISVDSHAIMMTVKANENGVGSYTCMID
>BGHDH14_bghG000692000002001
MRFFLFILALMVAGFMAVPTGPYIVRRTNKKTAHTKFLETVDGFRWQDKVDTWTEKTRITIENVLEKISTFYTDKFGKKAGSIPKPSGSKSLSPAVHDASHSNHTKRFLQQDPFGYRLDGEKTFSYYNKKSKVHLDHLFREYQNSSA*
>BGHDH14_bghG000686000001001
MRFFLFILALMVAGFMAVPTGPYVVRRTNKKTAGTKFLENLDGFRLQDDFDTWSEKLRGTNFND*
>BGHDH14_bghG000684000004001
MRFFLFILALMIAGYMAVPTGPYVRRTNKKTSGTKFLENLDGFRLQDDFDTWSEKLRVTIENVLEKISTFSRDKFGKKAGSIPKPSGSKSLSPAVSDASHSNHTKRFLQQDPFGYRLDGEKTFSYYNRKSKVHLDHLFREYQNTSA*
>BGHDH14_bghG000682000001001
MRFFLFILALMIAGYMAVPTGPYVRRTNKKTSGTKFLENLDGFRLQDDFDTWSEKLRVTIENVLEKISTFSRDKFGKKAGSIPKPSGSKSLSPAVSDASHSNHTKRFLQQDPFGYRLDGEKTFSYYNRKSKVHLDHLFREYQNLSA*
>BGHDH14_bghG000556000001001
MRFYIYHLIYITFFLSTMNLARSVNKPHFKILDRRGHFSKNTGYQCGSKKYKMVDVDSAVRDACVAFPKKKRTKSLWTFIQQKTRPIYFPEAQKFGFPRDSQMAPMTLSFLG*
>BGHDH14_bghG000481000001001
MQISIFFLTLMIVGMIAMPLKKHGVISPNNRIMGDSNFKTIDKMTSVNNIKIFESDIDSSNFMWQISQLKEDKVFLNGKNAVIKNKLPTTNRILTVTKSTESLSELPVIPIAVASELESPVKHAKRALHQTPSGFRLDGRRSYPYYNQKSICT*
>BGHDH14_bghG000458000002001
MQIFILFLALFMTGLMAVPISIHGIGSLSHRNIGDVNPKIIENPNSVNNVKIFGDGVDRTDLMQQISNTRESNRFLGENNDDDRTSLSMMNSNFPVTKSGGYLSALPYNPTRVNTWVEPPRKYAKRALHQSPSGFQLDGKHRFPYYNQRSIRRVNGLVNDHKILSTNRRLRRPSVHRKPLLLNKEKSSSP*
>BGHDH14_bghG000457000001001
MQISILFLALFMTGLMAVPISIHGIGSLSHRNIGDVNPKIIENPNSVNNVKIFGDGVDRTDLMQQIASTKESNRFLGENNDDDRTSLSMMNSNFPVTKSGGYLSALPYNPTRVNTWVEPPRKYAKRALHQSPSGFQLDGKHRFPYYNQRSIRRVNRLVNDHKILSTNRRLRRPSVHRKPHLLNKEKSSSP*
>BGHDH14_bghG000456000001001
MQIFILFLALFMTGLMAVPISIHGIGSLSHRNIGDVNPNIIENPNSVNNVKIFGNGVDRTDLMQQIASTKESNRFLGENNADVGTSLSLTNDNFPVTRSGGYLSALTYNPTRVMGGVAPPRKHAKRALYQSPSGFQLDGKHRFPYYNQRSIRRVNGLVNDHKILSTNRRLRRPSVQRKPLLLNKEKSSSP*
>BGHDH14_bghG000452000001001
MQISILFLTLFMTGLMAMPIRINGIGILSHRNIGKENLKAIENQNSVNNQIANTRESNRFLGEENADDVNSLSMMNGNFPVTRSGGYLSALPVNPTRVMGGVAPPRKHAKRALYQAPSGFQLDGKHRFPYYNQRSIRRVNGLVNDHKILSTNRRLRRPSVHRKPHLLNKEKSSSP*
>BGHDH14_bgh04954
MRLLITTITTALLISSAVGEEAQLRRVLAQDESSSHNTVMHAAVQDQITDSLGADSLASSNGGFDANNAFLAKRHMDKPSELVFSCVTGQNKTITAKFGMVIDSLTHACKAIGEPGRVRAKWPYPATIEADNYTEHGPYFVWKVGYRPPTQKRLALAANEKKSDAETPHIIATYNCDLLDVVTEDLVSGKYEYCTRKWVEI*
>BGHDH14_bghG000425000003001
MHISFIFLTMMVSGLMAMPSRLHDPRPTNKHTTSDRISQILEKFHSDNNISVLDKEINGTRVSEQSIVNKGEGNVLQLETIANQQLVMQGRRLPSGKLASLTPSLQQGLARKATARFCWKISRPGDDEFELALARKSFGNLAGT*
>BGHDH14_bghG000417000001001
MQISVIFLSLLATEIMASPTRLFATRSVNHHMTFHKTWKKPEKFNSESSIDSFEKVVKESSFTKNAAGIKDAYQALRIDKTVDTDSKTSIEEQIGLLPYLSASAKNLASNMNENTLHGRHTNRFFRQNPSDYGNDGQYSFPYPNRKSTSHQNQILRGDDGFNHSHRSRQSFRERNRWPWGNAWTSLLNG*
>BGHDH14_bghG000416000001001
MQFLILLVFMVTGLIAMPIGPYIVSRTNNQTTGKGILEKINGINFHKKGDALESDMGETIESITDLISTMSTTPIGKQTESAPKISALAKNLTHVMSDILPVNVPFESLRKRKSKFPSKMLGIRSTNAIGIRSL*
>BGHDH14_bgh04026
MKITPASITLLSFLVPALGLTGYDCQGHFISVNVINHAINSDISSKSGRHSYQENAGLHPENRSARISYNVDGDPYWGAWVEYGQNKEILEVYSSSGKCGPC*
>BGHDH14_bgh02942
MKITLLPFIIVFSSIWAPAFASYYDCNGSHISISKVHQAIHNYGNFQQNHGYLLNSFRLQHTNTATIDHIDPRHQAYTFLVDFDQGGGIKRVYSALGREIDECKYMY*
>BGHDH14_bgh03015
MKIDLASLTIFSSLFMPALGMIGYQCDRDIIPSELVENAIRGSYKYLYEEQYDKLINFDVEDKINVVLSHQSRFGEDYSFWASHNKWGDLIGVFYRDGTFDRDCYTVPFN*
>BGHDH14_bgh03375
MKKFLLHLAIALMSVVTPAVAVMYDCSGDLIDGSIVEAEEKRVARGSTSKVCLINPDSTQTFQYFDIKTSGYHSNEYTGFRCFMGTGMTKPDVRKKQGDTWWPCDRQS*
>BGHDH14_bgh02998
MKNFLHLAIALMSVVMPALAVTFICNGCRIKGSDVEEAVNRRTGQGYLLQATLGGDSTSTYDYIDITRKGKATDSTSGYRCYIGTNLPSPDVRVWVGNKWAPCSRE*
>BGHDH14_bgh06578
MKTFIPKLAIALLSLVVPALADGWTCAGRNYEGVNVRAQARHWVGEGNLKGSDFRASNRSKLHFFEVGEGLILTESCTGVRAYCTLTGDIYNLRYLDQDTNEWNECDRY*
>BGHDH14_bgh03730
MKTFIPKLAIVLFSLVVPALADGWTCAGSDFDGDQVRGQARHWVDQQKTKFSDFQTHDGVQLCHFELGEGNQLTQSITGFRAYCDEPGDVYNVRYWDVSSRTWVLCTHYDIDFESDYR*
>BGHDH14_bgh02825
MKFLSAASMATLYGLLLSATAHAADPYFECSMRTAISFSGILRCEKRHCYQDAEPGDPEGPNGEIYSAYRFTKVRTDGSEVLILIQSTNEYPLCRVFEKTAQGWQPCTFDKA*
>BGHDH14_bgh02420
MKLFSAALMAALSGLLSSATADNGRPQFFACRMGIHVHLSDIYRFEDVDYYKDAEPGDPEGPNGERYRARRLFKRTYGGSYGYILIQATDEYPFNRVFEDITGEWLPCSFHLLDSWSQYDRFKM*
>BGHDH14_bgh03568
MKFFSSASTAALVCLLSLVPVALGEKYFQCSYDQKFTLAYLEMHKSHCLVSSAIHGDPLGPNGEVYPANRYRMIPKDGYTTTYLFQLVDEAPTFRVFEKQSGEFYPCNLIEN*
>BGHDH14_bghG001947000001001
MKLIKISSAFLASCIFETIIALEYFDCQGVTFTLDYVNRAAYQALEMQMYSHHDFPIPYNDNGMSRGREGYRQFPLLTSGEIWNGEQFDYYLLTSPELDTLDVFSTANGNVACDVVNG*
>BGHDH14_bgh03721
MKVLLAASTAGLAAFLLLVPTAYGLHYFKCNSRRIFAYSVIVGYTDSATYEQIQAGDPHFAGGHTYGAYRFTDYLPDGSPRNYLVQMVNVNPYYRLFESSGGRWHICTMEGS*
>BGHDH14_bghG001944000001001
MKFLSLAPMTALAGFLHLVSAVWDDPLLECPSQSRFLTSSIMNMVHDAKASNILPSHPSYSEEIDAALEFSRKIRDGSMGKFLMQVVEPPQCVRLFEWGNEQWNECGVSTIP*
>BGHDH14_bgh03457
MFKMRSAHIASLSFIFGFLILESVAEYKCPSQVRIPDSDVETRANEIYSRGVYLDSNRTPGENQIEEIEFYGDSGSGDLAFTGDFSPPFSTSNTYKITVEYSPKKIILTEKNTFVGGNIEAVCKKY*
>BGHDH14_bgh02774
MKFISTATTAALAGILLLAPATYGNRYYKCELSDPVSEADVIKMVSDRTLEKNADIHPKVPTGESHKSYMFMKRTYANRPRITAYLVQVYGDPKEYQLSLHAGGRWHLCSLEDES*
>BGHDH14_bghG001721000001001
MKFISTATTAALAGILLLAPAAYGNRQFKCDDGNPMSLEDVNKKACNSAFVENIDKHPNVPTEESHKSYLFAQRTYANIPGLSAYLLQVYGDPKNTNFLNIPIWNGSMFSARYSLAGTRILQSSVSIWVLPMETYP*
>BGHDH14_bgh05751
MKFISTATTAALAGIILLAPAAYGNQHYKCDDGDPVGVEEAQSMEDDCASTKNLDEHPAILTGESHKSYLFARRVYLNKPGISIYMIQVYGNPKKYQLSRHVDKEWIVCSLQDIS*
>BGHDH14_bgh03794
MRLSRIAMIFQSASFCTISLAARFMVHPHEDSKVFFCDMEFEQETYARIDREKIIDTGTIQTLNEELNRLVADTTDQRFVQFYDTDNGGYEYFNFPTRFRKRYDGNDLAITEYIMVIDQQGRPCSMMMSKTLVLKGIRNRRIVQRSYSLCAVGTKYSPQWRQI*
>BGHDH14_bgh03995
MRFSRIAIIFQSASFCTTSLAARYSSHINEVDKVFKCDGYDITQAEYSQAEPERFLDDNIILNLYEKHCELIRDLRDTRVIQFLDGDNRDYEYFDLTLQWFRYTTEFYTVDVQPILVIDRQGRACGMMMRKTIHNIGFEGRQIPLILYEMCEVGSR*
>BGHDH14_bgh03922
MRFSRIAIIFQSASFCTTSLAARYSSHINEVNKVFKCDGYNIAQEEYSRAEAEKFSDSDILQNMYQKHYELIRDLRDTRVVQFHDADNGDYEYFDLTLKWFRYTTELDTVDVQFILVIDRQGRACAMMMRKTIYKHRYRGRQIPRISYKLCEVDSRYHIQ*
>BGHDH14_bghG001682000001001
MRLSRIAMIFQSVSFCTTSLATRYSPHPQWNHKIFFCDIVFSQEAYARIEREKINDRGTIQTLNQELNRLVADTTDLRIVLYYDTDNGGYEYFNFPTQHHNRYVDNDLSMTEHILVIDRQGRPCSMIMKKSVTPFEDRDRSLARISYSLCEVGTEFNPQWRQI*
>BGHDH14_bgh03857
MRLSRIAMIFQSASFCTISLAALFSRHPQENDKVFFCDVEVEQEQYSSIQREKINDRGTIRTLNGEFDRLVADTGDQRVVQFNDIDNGGYEYFRLPTLMHNRYVGNDIAMTEYILIIDRQGRACSMMMKKSATPFEDRYRSATRRCYNLCEVGTKNPPRWRQI*
>BGHDH14_bgh06200
MKCTTFASITAILSLFTHAFAGRDYICDGKRLPYNTIDDNMTATLGLVYDSGNGAFQNPSRDKTSGVIFEYALGSDPSKPIFVPKFFIAREIKAYQVIYHG*
>BGHDH14_bghG002664000001001
MKFLHLTGIIVLLSQATSISAAMLFPRSSSGSGSVHNPLDHIRAAIKKIKESRTPLESPDNKIKQLAKKLNFQFLIPIHVCPELNKNQHDHFITNDKHNNLNYWVVVSEDNRMVFGSQVD*
>BGHDH14_bghG002653000001001
MKFLHLTGIIVLLSQATSISAAVLLPRSSSSSQNYGHLINDVRAAISRIHSNGTPLKSPNSQVKDLARRLGYSFLIPISLPLEQNSIGCDNYVTNDSNRNLNLWVTTTKEGVQTSSALVDG*
>BGHDH14_bghG002637000001001
MKFFNAPMTVALAAITLLVPSTHALFQFNCISGESLDEHLVRSDGEGSSPDNVREDDPPAPSGEWYGVKKFKRQAQDGRYIDYLVQRLQAYPNYILYEWNTDKWEECTMKIVLNYRKSRS*
>BGHDH14_bghG002599000001001
MRFLSIATLILLVDLSVSLRIHDDYNIFRNGGRRPILNSNFGMTCQLYSVYNVNQILDFTRTAYQIIEDPNQGLDTCTFDPFPQEVLYIYRIGTTYLEDTGMKIFLPDFTNTKAVKERLPDCVLLIGAPSSTALRAINNSMFLAK*
>BGHDH14_bgh05096
MKLLSMTAVALLIDISVSFTVIDDNQTFQNEPKLPILNDKFQMTCYSNQVYLAHEIKQFSEIAYREKNNVGLESGSFTRFPAVTVYKYLIGEHYVPELGYAHHYVLIDNVGLFLAGMLEYPTNEGTAYAACKFSKHTRYESYQDSRQLHTQDDQVYDVSRHGQHHQQPPIGHGRQRPGQSSKERPGQSSRERGGWWN*
>BGHDH14_bgh05069
MKLLSMTAVALLIEFSVSIHLSEDDGAFINEPKLPVLDSNFGMDCYSDKTYGQITVKSAAAEAYTNTCNSPGQMERCTFDRFPMENLFLHPIGGGYVSHLGVPAQHYIIINSAGQFLAGMLKYETHGNLVSALCRFTPYTAFLSYAESRRLNTQGDRNYYGSQYGQAGQQPPIGSNRRSHSGY*
>BGHDH14_bghG002593000001001
MKFLAAALIASLIGMSASHMEFYDDDTEFNYNYKLPVLNPYFKINCYGSSSYTESSIRRYVRKAKYNNENPRTRLETYSFIRFPSQDLLIYKIGDDRLDQVFYLGIRSQVFIIIDTEYKFLAGMIRYPGIDPHTGLPGTRETVCKFGTETQFTHYIEPR*
>BGHDH14_bghG002593000004001
MKFIAVAILTLIVDKAMLVLSEITAYTPYLEPKLPILDANFNLMCPLALKMHIKFIQDKANKAFQLNKDPNTRLPEYRHSKFPGQILYTYPLNDLVSFRILAQNHMVIDSAGYFLHGFTRIQSNGLESETPCVFSKSTNFGSYHDTRFVF*
>BGHDH14_bgh02924
MRTSTLLGCLFTWLATTITTVQCQKDYLCSNGVVVEGRFIQAAVDDIPNDSESDLYAAGAVPVENGYLNFWWKVIPVPQSYFVSETRTTYRLVFDQNKNIRNVQLVYHYTSRTIIDDCREV*
>BGHDH14_bgh02922
MRTSTLLRCLFTWLVTAITTVQCQNDYHCSNNIVVKGDVIQRALNDISTDSTSTLYAAGTLYVNDVFVNRWWKEMIVPESYYVGGTDTSYRLIYDDNKFVRSIQLVYHFRLGIRISQCTEVIEE*
>BGHDH14_bgh02918
MRTSTVLRCLFTWLVTAITTVQCQNDYECSNGVVVEGDVIQAALNDISTDSPSTLYAAGTLYVNNEYLNRWWKEMTVPESYHVGDTETSYRLIFDDNKIVRSIQLVYHFRSGIQISQCTEV*
>BGHDH14_bgh06709
MRYFNLAIILQSAALFVPTLADYKSPHINEGEKSFKCNKKIINASQYWEEKLLADNLMRQRQKIIVQAQGFYDVFWSRRETNLVLYDDNTASYFFDHKLTSIADVRKSRKFEFEIRYTLVIDNFGRVCAMFMNEQVVGEAGSSLKPELKPRYTKSFCTINS*
>BGHDH14_bgh01406
MRFSNIATIFQCVALFVPTLAVYKFPHTNEGAKSFNCYNKIIYASQYWEEKLFADSLAQQGQKIIVQAQDVYNAFLSTTESNLVLYDDNNASYFYEHKLITVCEIQGRMVQIQYSLLIDNYGRVCAIFMHEQLVGVAGSSFMHEVIPRNTKSFCTINS*
>BGHDH14_bgh01369
MRFFNMAFILQSAALFLPALASYKISHTNEEEKKFMCYNRAIYARDYWEEKLYADRLVQTKQKTEISMKDITNISWPTNKSDLVLYDDNNALHYYFHMLTSIADSVNIRGQTVLIRYSLLIDNYGRVCSIVMHEQGASESETRLLHDVIPELTHPFCVLFG*
>BGHDH14_bgh01407
MRFSKLAIIIYAARFISAASNYKTAHIEEERKGFICDGEFFSEAQFRAERSGAVNDLKNGNRIPILAEEFMYYFVSEQQERLMMYDNGDAKEHYSFPLPSLAKVVYQNRRKFQYDYHLVLDDSARVCALILWKIDIHQYHYRNDGTHEICSISS*
>BGHDH14_bgh02923
MRTSTLLRCLFTWLVTAITTVQCQKDYQCPNGVVVNHQFIQSALDNIPTDSPSSLHAADGMYVNDEYLNCWWKTITVPESYYVGDTETSYRLIYDENYIARSVQLVYHSRSGIRISQCT*
>BGHDH14_bgh01405
MRFSNLAIIIYAARFISAASNYKTAHIEEERKGFICDGEYLSESKFRADRYQGQKDLKESKDNLIGAGELKELFESQQPDRLMMYDNGDAKEHYSWLIPSLERESSRKSIC*
>BGHDH14_bgh00013
MRFSSIAVIFQCANSFGTALAAFKGYHIDEGLKSFDCDGLVISEPDYRDQQYRASRSIENNVHPHQTTGDFMNAYLGNFSDGRWVIFSDESSRRFYLCNLDIPGTIEIADNKSQETSYVLVLDNLGRAVAIFTKLTVTETDMSGESLTGTKYEICGIVR*
>BGHDH14_bgh01628
MRISSIATIIQVASVFVTTLAGHAMTNYNEVNGFQCEDRYISQGEISNARLSMTRVAEHEIFRPLNDRLNEAMRDPNDNRYLMFQNDYAGHYEFYFLSSIEQVFSNSDQQIIKYNYILVVDDYGHSTAMFRRETVHTTVSSQGWLYPDNTILCTIY*
>BGHDH14_bgh04266
MRFSSIAIIFQSASIFVTTLAGGKIAHIPESRKSFQCERRLILGSSYERTLFEVLGQIRFKEILPIDKSIIYNLVDQADDSTNVFYEDETPDAFFFHKLEKPVDAIKDGVYVYDTNHILVIDNHGRTCGIVMRTVVRHRSINRSDVPDSGASFMLCTITS*
>BGHDH14_bgh04023
MRFSSIAIIFQSANIFLTALAVYTTGHISEESKIFRCRQRDITERDFASTQRKEITHVANDKISWSWTSQLSDLMTDSRNQNVVLFGKKSEVSKFYILERLTTSGTSNGYNHTYEYIIMVDEHDRACGAIMRVLTRASYDSSNLPDQNISLCSIVY*
>BGHDH14_bgh03058
MRTTTLIACVGTWLVSLASTVQCADYRCDNGATIPARYITSALARVREQAQNGEDGFTLQQPGRPYKATPTTRSSIQLYWTHIDVDRNQSYVNGEYYGYEVVYSSNFDLYYVNAFKATDTWKENLISCQ*
>BGHDH14_bgh04024
MRFSSIAIIFQSASIFLTALAVRTMEHIPEERKIFRCHKRDITFRDFSWVLREETRTVADDRISWSWTSQLSDLMADSRNRNVVLFGKKSEVTKFYILESLTTTETSDDYTHTYEYIMLVDEHDRACGAMMRVMTRAGYDSFNLPSQNISLCYMEY*
>BGHDH14_bgh06515
MRISSLFIVFQGTSIFMPTFAAYTTSHTDSHEKEFICNNRIIGAEEFSKPPQERITELMVDGRRVSLTDKFNELLHSAEDSRVVMYNNGWGNTNTLQEHILVIDEVGRVCAMMLKLTVRETMWGPASAPIVHLSLCMINV*
>BGHDH14_bgh00225
MRTATLLAFVGTWLGSLAGIVRFEPEYLCGNDVHIPVSDVNNSLNLFQEQAINCQQGFNIGSPGYLYDGKPKNRASVSTAMHAFGFDFIDLNIDHWYEYIIVYDIDFKLQKFEAVRLRGSKERKVLKCEYDPRYQD*
>BGHDH14_bgh00020
MRTATLIACVGTWLLSLASTVQCADYICDNEAEVPAKFVNDFLSHARVQARNRQSGYSLENPGDVYSGGRNPLYWRAIIVSQDLERFNGQHYEYRIVYDSQFNLHKLEAVRLNGGGSETTFHCYSY*
>BGHDH14_bgh01408
MRFSTMAIIFQSTSLLAVGHAALTIGHIAEKNKGFTCNGAPFLEGSYRTQRIDANNRIRNYELEEISQRVVDEFLSSETNAGPVMYGDGEEVTYYLYKLENFGTRNSILRRNLIIIS*
>BGHDH14_bgh04281
MRFSSTAIIFQCASIFVTVVLGISTEHIDKQAKSFDCEGMIVGHEQLSQKRELKQIPLFGRDPQSLSKIYEEKYYEKMNEHEPASKNVQFGFVDPAWLSVFRQPNLSQAHQYGDVLVSYEFFVLEDSSGRVCSILLQKIEQGEIMGNKWVGPSEYTLCTIREST*
>BGHDH14_bghG002403000001001
MRFSKVAMILQGASLFVVTSASFMTAHVASESKVFNCLGRRFTVADFAEEKNRADRHIAEGNMISKASNIIEEEIRIDGEKNTILYSDAETTRFYYYQLRGHSYVENHNGYDRHVKHSILIDNLYRVSAMIIDEKWIARDGNVAANDKVIDKKPSFCSIDH*
>BGHDH14_bghG002392000001001
MRFLLAFVFMVIGLMAMPTGPEIGRRSNPKTIGTKIMESLDGIRFEDNVDNLVNKTRGSIDNVVDKITTIFTEPVEKVAQSGRKISTFSKLFGPVIGMFSHSSKTKRFLQQDSSSYQIDGKTTFT*
>BGHDH14_bghG001346000001001
MQFLTICLAMMVSGLMALPRSLVVSQPADRHFNNDRTSHKLEKFYSNQNLDVVEKDANGTHVTELSSVNKVEDKVLHVVLNSNLTNSTTTILSPKVE*
>BGHDH14_bgh04781
MQLIPSILLAAFLSTQVFADRGATTEKGPEIKVQTFNCGKILKVKSANINDALGFMDSNYKKVSGVCKKKISCLKRWYIKHRKYEEYTGNSFSKMGKDDVLLQKSINVKTKRRRIQNRFYVVARCSPNVNCQYLGIVRKPYFRKSDVLCHPTMDGKVTSKIPDGFPQATAPTSPDGKKIEVVPITPKTAISPSDTSGRISDV*
>BGHDH14_bgh03734
MRLTSVIVIVAFLSAQVFAQYKVARKQNYDCGVKLRLKSSQIDTAMTRMEQVYRSSSPSCNKKPTLLNKCCKICVRYLTYRGTNFPPPVNDEILLQNVIRFSLLRKKLLNRYYVVARCSHTHGCSFLGIIRRPLYKLREIKCSLIQKDKPASRALASFPQPVAPPGSAPPYSRH*
>BGHDH14_bgh03735
MRLISVIVIVAFLSAQVFSKQDEDNIQMYDCGVKLRLKLSQINRAVNVMDIVYNNSMASCTRKPNILNKCCKICVDYLRYQGTHFHVNGNDEILLKKLIRFKIFRKKPINRYHAVTRCSRVHGCLFLGIIRRPLYKLREIKCSLIQKDKPASRALASFPQPVAPPGSAPPYSRH*
>BGHDH14_bgh03731
MKIQSFTRLMVFLGLSLSGCAAAPYDCDGIHITMNDVSRTYNLVNSRKYESQLFIISLGKFYSYKTVLLFPMSFEDSSQAAQGGEFYLVMTLNRSECGVVQKIGSEYKKCS*
>BGHDH14_bghG001282000001001
MLSGKNLVLAACALACVNAEIISYYIEQGAQCDTSIYTGPMISSVYNKYCQNNGEGLRRAGNSLIKMYMNDDDRQLIYLPLPMMNTNIPLDQHTDRFVVVDNNCSYYHVAKLLDVTRASDDDEGKMTTICPPPML*
>BGHDH14_bgh00027
MLFSQTISLIFLLAPSVLGEKTEKVTPDFVKISPSIKSGVDCGTHVYTDLQLKKLAYNSLRFEKLVKQCTERTGCFKKLDYRSKFMGYVLNPHFSKQFYYIRARSTGGLLKGRFAKNNIVVVADDGNVVGVLTKDNSTWVNCPSRQKVGFISQEQVSDVQKAEQLMTSKSNAKSANGIKVAQTADMTKNYPAESDERSSVPRGASSPRGASSPRAAEKSAQDNVPTDPSTSGSN*
>BGHDH14_bghG001226000001001
MRIPSSIFLLSFLSLLFSTSVQGAATETFMCGTQVKIKKAAINSYELKITEVFSRQRKKCAGDICLNLVLGKQAAPMLDLNIGKLVGRGNTFLESTAVTTSRKVAGMSLNSSALRAFI*
>BGHDH14_bghG001219000002001
MHRIHSLLLAALFFIVFAAAEKKTLRCGTQVEFEEALINKKLDEMQRYYVSSFRACRFKKLCIRKRLRKLLWRRRNYKGSLDITNPQNSMALWLPILKSGENRRGVPWRKRNTYQVVATCTNQTTCKLLSVTERTGGKKSTETACTEMKSNSNGVNLPALPSSIQNPPKGSLQIVPVPKKPGDRISNPSGLRVDTNLPIDSEDEDDFKTPRESFTDPINRNPFPRSPSAG*
>BGHDH14_bgh04512
MQFIYILLPLFYSVRCLAAPDPVEKITLYNCANHIYSEAEVGNFFRAAAVEFAKTRAGGPSKIPLLKPYEPNPSSPSPTPKYFSHYAFRLTECIARKYLLTERPVLKFVIIDELQQPVGMAWGTNAKYPCDKRKVKASEVRKPWKSSRQERLWSEHLAHQPSILKRSLL*
>BGHDH14_bghG007168000001001
MNLSIANSIMMLVSISSPAMAGFLNAKATGNSQPLRVPIQEKPFYITCGSGSSYDYSYLESSVHEGLSRISDLSKGQEAYPIENTDFVYKVDGKYWFVDTVMLSEFNVNQRYPLGQVDDDFVVFNSKGLILGGLHLDKTSPRTVYPCKFSETTEFMP*
>BGHDH14_bgh00016
MRSAKSLLLLACILAGVNAQVRTYQAQQGADCDGSVYTVGMINEVIDSYCVDLVNQKALGNVDHLYRYNMAVNSAISHYYLPLPYVDIYGRVLEDATPLHFAAVQGDCQFQHVAKFKFGPPQDLVVTLANREVCDPYYR*
>BGHDH14_bghG003669000001001
MRLTKFLILFACSVADVDAALIYWRIQQGAKCGASIYRQETLENAIKPHCRINSDGKSEIILTDDMKRSYIIPEPPTPLYYLPLPSTDGNGEIVSEDPTDYHVVVDSNCDFNVVTKVVNVADDGVTVDNETRQDCVPDKPST*
>BGHDH14_bgh04274
MRLSTIAITLQSISLSITVLASYKTPHVAQENKTFDCVYNTFDATTLMNQISTINYYGGINQLRQIQSQELDALYTSRWGNAKAMYHDDGSTVTHYLYELQGIEDNINKYKYTLVVNNKVRACAVLERVIPQNSDMGDSEDGYSGSSLANSKLCSIR*
>BGHDH14_bgh05102
MKLQTITQLIAFLCLSPTFSAAQDYKCGNQKIKSKDIKKGLKNLATPSLTLQKTVIQSLYFGNGQTCYIANIPLSNYNGERGRLPPYYLVVDGDDKFLGVVMYENRIYTQCTPHAPEIIYQYSN*
>BGHDH14_bgh03739
MRLLPLASFIALFGHLMTVSAYNEYKCLSGVRFYKHQIHELKTQILEHRNGHQLTFVELDGDMPVYEFENQNINGVKHLYQIKVNLTTENLWVMEVINGVRHYCNPT*
>BGHDH14_bghG002916000001001
MRKNFGLFIAASGLYQNAVSAYPQQAGGNFQLISGYMCDRTIIPIEDLREEADRAYAKYLRRAFVDNHPALFEDFYLFSDEAQTLLSWPILQSLSTIKSGTLQFSTLA*
>BGHDH14_bgh04272
MNFFLKAITAVTLLLTAPATSMMHINRGTFGYEVPVQDHKLWFSCSGVKYENEYLFRVLHHAYPRIHSDSSYPVPIDRVIYKRRPEYYLFPLLTNGEIYDLGIFTFLKYYTIASQLKSHTRYSSKPLFGIQC*
>BGHDH14_bghG002861000001001
MKTFQFASIVAGLSFLKTTIAAGDGYITLGMGSIHKNDIYRVAEHMWTIDAYSVPSNNHGSYPIFGEEINGSVTRIFPIVYNGDDWRSGDFYYSVESTEDLSYIKLRYNGARYETCMVSSPE*
>BGHDH14_bghG002857000001001
MKTFQFASIVAGLSFLKTTIAAGDDYITLGMTSIKVQHIHSVARDMWTMDIDYYKSEYQGRYPAFWGNVRGKPARKYPLLYEGKVWTHGSFMYYVVATEDLSYIRLYYEGTESCDREVPSP*
>BGHDH14_bghG002826000002001
MTSAYQIAMRFSSFMIASVTLCSLVSALVRSTNTPPKSHVKADNYDDPTKVLVFNCDGQIFSSRRIRSAARSACKVIRKKKRSFWNPNNLNLKVYESSVKVDTIGDKNIVSVDNTFSWPIKSGIYRLLPGRS*
>BGHDH14_bghG002822000002001
MLIFRNVISITIFFLEFLPIVAAQLPAAGSEIVHDCNGKKFKHSTVQKTARIALKAIQEYVAGTRKIGLKSDLRVEKSFFDPKTKTFRTSFNWPLRSSARKFAPGKK*
>BGHDH14_bghG002809000001001
MKINSSILVIAATLIHLLPVYSAQSATLVQAESHIKCGQSSYNHNDAYTSTLNAFNSRLYEAFNGRTRCGVPGDTYWMAPLKKQNSLYSDGSYVIFDSRQRIVDVIYSLYQSYYKLCYVSNQKTCPENHQPPSRPYTFFAWPVESILATIQYSNDISGYWTSQSYVVGNTASYQIGIGPAYVSSRTGTVSFYQSGG*
>BGHDH14_bghG002806000001001
MHIWFGFLAVTAVLLNSIPIIYAEGENIMNNNSEVICGRQAFSYLEVTRAATNNYVGGESFQFKGRARCNTIGAPMWRTPLYKSGKSRKTGCFVIFDSNFKIVDIIFDLNTKTYKPCYIHRQNICPDNRGHIEAGEPVASQPKKFVSKSSYENNFNDGTVGNAYVMGASSFRSYGVGPAFRNEHDQTISFFQHG*
>BGHDH14_bgh04220
MRITKTLVFLQSASFFVATISGYRVTHIAEESKAFSCSQKRIDEASIHKERMEAIDLLKHGRLTVILPKTLKSYFEANMETQPLMFDDDRQHHFYIYDIKSLWSHYRAEEYNYLLMTSLLFDDNYRLCAILTDESWNNHHDQGPVMWDGKKSIKSSCIIVA*
>BGHDH14_bghG002783000001001
MRFLPVTPLFLLFSSFTSSIVHVVAQVKPINCAGYLYHDERIAKVYVKAKNAMENWESAENQKTAHKHPFESYWHRIHGTRAEKEKYTSRAVIVPLHGKLHFGSEAYIVMDKATGGWVAKNFVIFGQDKRFHDCYAVYVTKEGKEIDGMARMLSFLENQEHAKL*
>BGHDH14_bgh03816
MYLNLSLVCMLLCAVPGLSHPTSQDETIISKRALGAKLHRLPFVVAASKQQYICGNARLDYHKVIHYALSQCPGLRMSVHTYESDLPLQRFVIGLHGRLGTYRVKVRRSLTHCSVGKVYRRKGSRDIDCDIAVK*
>BGHDH14_bghG002737000001001
MKFAMSIFISIFLLISCLTLVSPINGMKIERRFIGSVHKGYQCNKKKHNMYDIEPTLKSACKAYIKRKQKKWFFIYFINRTVFKRFSESKRFGFPPDTQITPVLPKGLGKISLYVM
>BGHDH14_bgh00804
MKFLKVAGLAILLNFSTSVCSAVLVGGSSVTNRYNCDGDIFTSSTVAEALKSSRANSVREGHIYPQSFESTNVESTDRQIFPIFPDGSTYIGQQEVKHFLVTDPDFNVMGLIMRDGKDFKECKDLSAQS*
>BGHDH14_bghG002234000001001
MHCTLAFLLLTTSGLKDNSLLALVNNYDQNSYYNVYEIDHVRKFPTPSDGTNIFRTNPVYNGDGTYIAAYCSESARGEEIVREISHGLKGKFEDFKGSVGNSAKYGSRCVSDGVIACQSAGHQAINPNGDRGQIILSRTVADYKVSLAWVGQELKVFYGKQAQVTWLPLSDTLPKETLGGLIHEVAWYNTGPFESVKSLLDGHHNSASQSGSLTAAQRLYRSTSNKEQNLGKKIKALTLPKLTQTSEFFKYDNKDNFVDDFMKKLFSKKS*
>BGHDH14_bghG002170000001001
MKLFTISGATTLFCILAPVTAISDHKLPGLTLVPEQNGDFSFNCPNGQTYTKDYLSGVVQEAIQIIHNSPGINSFPTHFNAFLFNIRGQQWFYPLRGNDKPMEFSCFARSLALTNEYNLLAVYNLRDYVVFTTDYEIAGVIYYRTSDNGEEQCFPCQFA*
>BGHDH14_bgh03687
MKLFTISGAATLFGIFAPAAVMAGFTGRLMLSPQNQHKEFSFLCVDERSYNKEFMVAVVANALQLMRDPHPEQLYPEKFNFLPCAISGPLWYQPLYNYGPDDFIIFNEEREIAGVATCEDQNDGSVWCEECDLTSICSPTYPPNMY*
>BGHDH14_bghG002161000001001
MKLFTISGAAKLFFILAPVIAMPDNYHSGSTPVPDQDNDFSFYCPSDQIYNKNYLISVVQEARQIMRDSYTQYVYPSTFNHFNYDIIGELWHYPLTGNDKPMKFSCFARFLKLINGFNVLVSYGAQDFVVFNTNNDIAGVAHRKSVNGRSIFEPCSLLG*
>BGHDH14_bgh03689
MKLFTASGVATLFSILAPVTAVSVPNSGRGITVPNPDRNFSFLCENGRSYAKDYLIGKVEEAINILRDPDTHYDFPVQLNHLNYHILGPLWYYPVNLPAPSDFVVFNTNSRIAGVATYVDLPYGEMTFRACSLN*
>BGHDH14_bgh01411
MRFSSLAIVCQIASIFVTSKAWAILNHIDEQTKRFNCDGVYVRYNEFASRQRTRLVKSTDDRNSRAWSLVVQQLLNNKPMGEEDPSVMFRDDASAHLTYYKLDDLTKLDNYGSQSLRTDYVVAIDGSNRACAVILRRQDQAWDHSWMGEPTFQFCTIY*
>BGHDH14_bgh04018
MKIFSLISLAAILSHLTPAIALSGYKCKDKVIGLVPIQQFLDDSFGTSQLPPYPGPRNKIFLSGYFHVNLQFPSGVVDVKFEVAANSNKEVIYVKAFVLGQEIKCTPTNQKPDFNERLKRA*
>BGHDH14_bgh05321
MQARALVSMNLLLTHSIVLGVARNGGMDEEKGGEMIQSESRITPSHALAEQRGAAGGEAADDKGAVSAVGGAVAKHNRNINCNNKGSSISISQTSPTPRTSLRLYLVQPSLPSPPDRHTLDAICAPADLCHRPPRARLPLPQKGAGDGALDSQAASGLGSSANKPDQRWWRSFDSRTPHIPPPIADPFTRPSSLRFAR*
>BGHDH14_bgh03696
MKLIHIVSSVVIFSLSVLATNDWDCRGNTVYAYIIDRETADTFTNHCTGLDTNYCEINAGDIFEAKFQIAGSNPPGARVEVNFNKDFIISFCSV*
>BGHDH14_bgh03474
MKLIHIISSVAIFCLPALAVNDWDCEQAYISADALEALMNSVARNREERERGSFFGASSEHYFTVLRNGDDLDYARAKFEISFNNEFKVGQLLMNIDDVITRCVDTNTRR*
>BGHDH14_bgh04095
MRLLPLASFIALMSHLISVSAEYKYVCPSKTKFTTVDMGNLRERIKNQSLHEGVYIEKFQDVRSYTYTFDRKTIDGGHRVRIFVNARLYS*
>BGHDH14_bgh03693
MQFFRSALVVSLSMLSVSAIILDGVYRCPGLGYDLDAKEVAQKVDSININAEKEDWYDFEENGVQYKNIYHSVVENSEVAKHIFIKANKNKDVVAVGVHQTSEMIQCQHIPAEVHSNKTSALK*
>BGHDH14_bgh02835
MQFFRSALVLSLSMLSVSAIILDGVYRCPGLGYDLDANEVAQKVDSININAEKADWYDFEENGVKYQNHHLFGEYQTSDEKDVVIAVNEDKSSVKVSVFRGKELLDCQHIPAEDAVKSKGRTSKGRTSKGSPSRAARR*
>BGHDH14_bgh03596
MKFFSVATVVALAGLLPLLPTVYGEGYYKCPSTKTFGESDIMEYEHLASPDNNDSSHPEVPAGQTCSSYLFSGDSFDIGMKFYLFQIIGKTPKYRLFEFTSDSWTKCRFRKQN*
>BGHDH14_bghG003075000001001
MKFFSAAIVVALAGLLPLLPTVYGEGYYKCPSDNKLKESEIMEYQYLASPDNNKSSHPKPPAGQTCSSYTLSSNPYGIGYFPHSSDI
>BGHDH14_bgh03709
MRFSSIAIILQSASVFVTILAIQTTRHIDEDKKRFDCNVGLLETYGIRTTYSVPQSQRLMRALYPLQNAKLDELLQMPNDQRTVLYSDGLSPIYRFHEMNYFSEHKTSGAKTIDRDHIEVVDQNDRQCAVVLREVTRNLESQGSVEDVVTFVFCNIK*
>BGHDH14_bgh03037
MKFFSSATTAALAGLLLLVPAANGEQYFKCDSGKEFTMAEVVSYGKSATAELSRTIEPSVDDYLTRISYQFEIDYMIGGKYWYLVQICQSQGTYYFYELGGSYWNQCAPKMRY*
>BGHDH14_bgh03028
MKFFSSATTAALAGLLLLVPAANGEQYFKCHSGRQFTMERVRTYANYATTRLSQTIEPTVDEAETRVSFEFDLLDSRNEKYYYLVQFSSSESTYYVFELGGTYWQPCSFHRN*
>BGHDH14_bgh03042
MKFFSSVTTAAMAGLLLLIPAANGSYYECNSGQIFDISTVRIKAALATHEQSHTIEPDVPSPRERKSFAFDVVNDQYGSQWYLVQYTGTFPTYYFFELGGTDWEPCTFKAE*
>BGHDH14_bgh03046
MKFFSSVTTAAMAGLLLLIPAANGSYFECNSGQIFDISTVRISAAFATHELSNEITPSVPSPQERKFTMVFNSVHRVIPNLLLLRVG*
>BGHDH14_bghG003905000001001
MKFLSAASAAALTCIFLLVPTALGDVVHKCESGEVFELEEVQGYASNATLDQVRPGDPVNPDAQIHGTHHFSRKTKGNKDARYVVQLAGHHRLLQLYEYGQSGWQFCSLALRKT*
>BGHDH14_bgh03377
MKFLVTASTAALSCLFLLVSAAPGEYVYACGDSDLFTIKEAQNYAVEATPNGRYESDPDSSGHDVLRAHHFCRVNKYEESGYYVVRAVKDRLALELWKYVDGRWMPCPILSVDS*
>BGHDH14_bgh05118
MKLNISLTTLAISSLASAYCVKSILQPTLQPTLQPTVVESQEAILSEEFIPGLNHLEYCSVQKGDEPLDLLEINITPIDPDLNEWNQVEIFGFLYEPLTPGTYLKISDSMSGKALTKPIEIFEYMENLGIEPPQETGVFHMKFYLFPETSNLDTKKITLELHDRNEKEFFCVKSPVQAS*
>BGHDH14_bgh05116
MKLSSYLATFAISALASAHYLQLSKQSSIDDEGVKANDYPWFGNNKLVTCPTSRRMTFIDVEDINITPLVPVLNQWVEVEATVYMQTPLSGFHMRVLDSKTRRDLIEPIDVMKSLRKIGVDTPLYYDSHTFRFKFKPVVPGYSVSFRTYGSNQVCCV*
>BGHDH14_bgh02337
MKFPVSLVTIAISTVALAYCVPPSSQPTLPEGQEVISNSLKVPGENALEYCSSEFLSYPIRLFNVAIKPTIPTINEQVEVFVDGFTGIPLSPEVQLRVFDWASGRDLSEPINFFKYMNSINAQVPDHVGQFRLFFRFKPEPTILYSGQIGIELNYRKDFKLLCVKTPIRIF*
>BGHDH14_bghG003813000001001
MRASIFVTFILPLLAIAQVAPGAPDTPRAPDAPGAPGAPGPPGAPDTSITKTRTSTATRTRTITVSMVSSVIATVSMNRTAPVNTGAFPAWTTPSATNTNIAQNTNPAGGFARNSGTGSSPQTTQKLIPEGNAANVRGNEGLGFVQGKNRTTPSPLSDLEDSLSHDSIRKP*
>BGHDH14_bgh06674
MKFLNFIIISISLFWTLGLTLPAHESKVVRRNFGPDHKGYQCGKKKYIMFDIDVAVKNACRAYSHQRKPKTFWSIFRDDSYPRLFPEAKKLRIPSKAQMWPLPPTGLKVNSNDFYLHTD*
>BGHDH14_bghG003355000001001
MKFLNTVSASALSALILGSVVQGYVLKCSTGKEFDNQTMDELASKAEYQYGHESYPLGPDGEKCKAYEFNSQLPNSQSSLISAYSATDHSHLARATIPYLVQVCDSMESYRLFEWYDYRWVKCD*
>BGHDH14_bghG003347000001001
MKVLSAISACAFTFLLLLGPVMGGNVLKCPSNKRFSLDAAEEHARKARFDRWKSSHPLGADGQKCKAHVFAILVSKESSNITWPKIVAPLTTTGSMNGIIQIGLYVDYITTGWSKHDGFPNKIKWLIKLSRNRE*
>BGHDH14_bgh02916
MRFYTVALLLQSVSFSVANLAHYQLSDIQDSQKRFSCYDQIFDYNGLRDDQQNAYARLRQDLLSEITIPEIEAKLGNLRYGSKVMYKSSVPNSRYYQFSTEGDGDSNYFYTYILIIDSHGHISAVLGRITTVQSVAPSLRISETFCTII*
>BGHDH14_bgh02917
MRLYTIALLLQSVSFSVADLANYQLPDIQDSQKSFNCLGQVFGYRGLKDYISKAKGYISQGLLYEITIPEIEARLGNLPHESRVMYKSSEPDSKYYQLSIQGDGEGSSFYTYVLILDSHGHLSAILWKVTTVQSVATGISVIENFCTISQ*
>BGHDH14_bgh04219
MRSFIVVLILQSISFSMAALKSYLASHIPEQQKAFNCDGRVYDSFYLQQHRADNGRFYSTEALDYGILKRLHGIARKQGTGQKLMYSGDFSTPCNGLVRIYSHYTRRPFNPSGILHLD*
>BGHDH14_bgh03006
MKFSNIPEITTILSLFTSLCATQGVNSGNAKYNCSGVIFYSESINASTAMASTINIGSLNGYPAPYPVYGLSGTAPYHLFPMVKDVMVYAGGVVSKFFLIIDINDIEQGMVYVREGYEGYLPCTAM*
>BGHDH14_bgh03290
MNLLYFTEIATILSLFTLLCTATGLDEGYEMYNCYGQTFYSNNVYNTALKSFKMSIGESEGYPRNYEAPGLDGTPPYTIFPILNEVLFKIASPKPYYFLVVDGEGAQAGMVYETSHGYVAC*
>BGHDH14_bgh01362
MKLFTVASTIAAFSLLNQVDANAEYRCPGNTFTAHYIHTVAAYAWRIELYTHGEYPHVAQLAPQSSEHGPARQFPLLLASQIWQGGSYHHVVISNQARTVLEVYEWRNNTWEFCRGTNI*
>BGHDH14_bgh05281
MRFTSAIVTLLALTTSMFIFSIHARALHIPGVSKTEKKKPKPLRTGYRCDAIDFPEDSGWGNSYRIEGLRKVVKQSCGIAKKRLKMTEKQKLDREKLSFWIQDDPYPMPFPQYEKFGFSKEAQIMPLPRPMQMGEQEGYFLTLLFLAKN*
>BGHDH14_bghG004216000001001
MKFLSLSIITVVMDLLCVAHSRDGVEVTVQGISEQRIDATNTATARTHEFACMNKVIKGQAAIDAIRRRRATVYTRMDNGVQKKLFYITVFTQDIVSIKYYAEISMHNRFEKVISVMNNLMVMPCEMLARGTTNTINDRNRQSRSEHEYIVVHAVVEHLARQED*
>BGHDH14_bghG006760000001001
MCIYFGIWLISLISLVQCLYICPNGAHIDFAVNEQHIQNVRNLLLSNDNFITNQNRFLYKGDLMQNGNVRYQVSVQAEIYNTLTLQCSIIISNLWACLVTSSSDGPLEVSGVQMLQDNALVTSKWSLYGSFIERSSSARFG*
>BGHDH14_bghG004931000001001
MKFFATLSLSLLLTSTPTIARSVNGSSLQTVDRRSSGPRHFGFECGSKKYKLSTCIDVVKDACEANPIVRKPGSIVPNSTMAKHPMEFIRAKEFGYPNDTMIVELPLSLFGQFPAHIMQIFDAKTNYFRNNKPELRCIYASGL*
>BGHDH14_bgh04264
MAIAAATASGLLIVAICLCLVMRNRWGLQDWRCDMSRGSMREKNRVPGMTLLNHHDSSLEDIGGKFPPARCAPRLSEFFWMVDGFVTTLQAGLVRILVAASIKHSVLTKDNTDPRLFVL*
>BGHDH14_bgh03441
MKIQNISCLLTILTTSRLACAYEVFYCDNTAITDNHVRIAYSNAHNAPTAGYPRSYWNDYIAENTSLQIYPIFLNGETTINTSDQVFLAWFGQGVSWGVVRISGSGAQLCDRVDRGTSLELSTIVN*
>BGHDH14_bgh02083
MKIISSTTIILVTSNIMLPIVEAGYLCPNSFISDELINSVKNFVQSHWGHQDLVHFKNRLGKDRWRIHINTIPPGHPGTSNSYGIFNSNQELVNVVERTGRGYRDCDIH*
>BGHDH14_bghG003525000001001
MSLCTRSLAIAAALLHFASLTHGQAQDLMRYESRVKCGDSNFSQFEILNSYTMGDKRNGRSFGGRTRCGLAGNVHTLLPLLDENYQPVHGCYLVYDESEHIVDFVHSTTSRSFIPCYVSEQNSCPGSQTRRRLLAFAVPTAVDPHTLVSMTTHDRQFSRGLGNNLYVVEENKWYDIGAGPVFGSPNTDQVSYYQGDF*
>BGHDH14_bgh02653
MKSINQAWIVAILSFFRVSAALSYNCEGAMFSEDYVRQTLHRAVARFVPEAGSHPNADVEAEYLYFPLLSSGQLWDREQPIENYFIKCHRASRDWKVIILDNPGYHAGREENSNSRECSVIQ*
>BGHDH14_bghG003444000001001
MGCIFAFLLAATGRLVTMGSEHDDLNDDRHYGLYQLPPSSTFPEPVANAEVYLFTQKKSSSGTNYAMYCSPKKSMSEIVQNIQGLRPQENQSESTTYEYSPLMQDCLQILESSSGEPLLSELLPKKKKKSPCTSSIIFDLVNMQQIKLVGNYLRPLSQYHINTHTVTADMHMELKDVLLKGSMLLTASKKNMDKALVWHNGRLMLLRSSKEKNKIYWIPNNNIHSFIH*
>BGHDH14_bghG003379000001001
MKFLFSTLTGVIVGLLGSLHVQAATFECPFGRYFTSDDILAASSSRSAPDKVTYQNGHTINWYFLNRYTHNDELLKCMG*
>BGHDH14_bgh03462
MKFSNTASMAALAGLSLLIPAVHGTLMFDCGNDARFLTSTVMEYLSIATAASIEDDDPPYAQGQVNGAYRFTKNINNVNRTFLVQSTNIHPFYRFFEITSGHYECPLKEHYA*
>BGHDH14_bgh02701
MKNLSFVSLALFLSHLMPVLAVENYTCGGVVVPAKRIISEIDTSIENIPLIDGFLYTMTDERGTTEFEVNPPRKGGSPISVKIAYNMRREVMSITATRDNETVDCK*
>BGHDH14_bgh03470
MKFSNTASMAALAGLSLLVPAVFGALTYNCGEGANFSMDSIENYLKVVTKRGMRDSDPPYDIPIDGAYRFSMEIGGVNRTFLIQTFSEVPYYRFLEITSEPKECPVSTSGD*
>BGHDH14_bgh05269
MKNLSFVSLALFLSHLMPVLAVKNYTCGGVVVPAKTIKSEIEKKFDTIPLLDGQTYVAAAECGKTVFEVNPPRNGGSPLSVEIAFNYRQEVMSITATRDNETVDCK*
>BGHDH14_bgh03736
MKFLSTPLTVALAGFLLLAPAVYGENYYECLNDQKFSEQTIMNRGRSATIDGARYGDPKGPNEETCKASRFSITTASGVSTTYLVQAIDNPSSYRVYELQDFQWIECHLRQGSTNRGRW*
>BGHDH14_bghG005948000001001
MKNLSFVSLALFLSHLMPVLAAKYYTCGGVLIPGSRIEVEVETKKNSLQVVYYKHYLRDEEYGRVNFNVDQPPEGSSPLIVEVAFNLMGVVLGITATRDNVSVDCK*
>BGHDH14_bghG005940000002001
MKNYHYMLSGQSLRLKVVFLMLLISVNASFIQRRMEQPKEPGYYCRNRRYSFSEVEDTRVLACNAFTSTRSDARRPRVYIHANDVENLTFEWSLRSARRKYKNGGKVNNTEWIIFNNSCELKDVFHFNHISKKYESCEKIPEIFTSMTSGRKQIPEKPLLQCGSLSWEIEEIQLSAMRRLFKSQLNFIEMKDTSNQIDGPWKKAILGKMMTRQNRRKLLQSIIIKSTYGILQLTIQKSTVFPYFIKDKINRSTLSVMWRKQTIDLTCNFDTKFLLTPEFEGPHVMNSHKLKTLA*
>BGHDH14_bgh03584
MKIFSPASTAALACLLLVVPVALAVGYFQCSHDERFSLAYIQHKDSQCEARHAKDDEPRGPNGEVYRTTHIMTVPRVGFFVYYIIQVIDDSPTYRLYEDLSNEWEPCVYQETNKHTDSDSDESDI*
>BGHDH14_bghG005930000001001
MKVISVASATALAGLLSLVPAAYGDGYHECSYGKVFPMSEIRHKLEFGNFEDARDTDPTGPNDEEYFGMRFDMMPVPEVTYLIQIIYKAPYYRFYEETTSGWRPCPFLD*
>BGHDH14_bgh03571
MKFFSSAYTVALACLLSLVPIALGEKYFQCTQNKIFTMAELISHKSRYLETNMRHGNPLGPNGEVYPSRQYSTVPIGGYTTTYLFQLIDEAPTFNVYETQSRGFYPCNWIES*
>BGHDH14_bgh03425
MKFLSAAYTAAFSGLLLSASAFLMNPYFACSNDLNIYLSAIDHHERPDFYSEAQPGDPTDAQGNSCTAYRHTARVNGVDVLILIQLSYEFPYNRVFERTETGWQECPYYPY*
>BGHDH14_bgh02114
MRCLNLLSSLPLICVVFSLAIPYPMLTLPSDSGMSQIVMGQERAGYICKTGTSAIFITQKRIQRALEKARRHIKNSSPGSLRDNARQNKFPMAFTDAKSFGLPRDSILWPVNARRKLVQGKKIQGSGRIVTNTDLDLRGLLYQDTMGIRRCKFYQNYKRKSVQRSAQTSGRW*
>BGHDH14_bgh04231
MRFCIYHFIYITFLFSTMSLARSINGPHFKILDRRGYFSKNTGYECGSKKYKMVDVDSAVRDACVAYPKKKRTKSLGTFFQQKSRPISFPEAQKFGFPRDSQMAPMTLSFLG*
>BGHDH14_bgh04113
MNSISLASLIAFFGLLAFQRALVNCNATNALFLCNGVEFSLAQAKTQVSYAYTVKLSETWERKQRSRHAVYPLRFNQLGRPWKLNELTRLALYVSNYMVVMDDHDNLMGMVWHHNHDYYHCERIDFEGDDIPLASLASDPEYA*
>BGHDH14_bgh05270
MKNIRFVSLALFLIHLMPVLAIKDYDCGGVRVPGDTIAQEIETKNLSLPVEVYRSYDVKEERGRVVFNIDVGIEGRPPLIVEIAFNWKQQITLITATRNNVRVKCALIWP*
>BGHDH14_bgh01363
MKLSKVFSTILAVIMFKTDVAADGFDCNGVIFTAAYIRQVLHVAFHTELNSISGWPKLFVPSTPARGHDGYREYPLLSSLEIWNGGGFSYRALLSPVGDTVNVYSDVDGGYECVSA*
>BGHDH14_bgh03694
MKLIHIISSVVIFSLSVLATNDWDCRGNTIYAYTIDREMYWCFHKYSLTNPSDYIDIPEHHIFKTEFKVPGSNPSGARFEFRFNKDYVISYFVYKYNGQIFDCNRLTTSTMASD*
>BGHDH14_bgh04255
MNRIFLLVCVGLQFLVSNVATLDILKSTCIDVEISPELIHAALIDGCYELQNSQNNSWDIPRLIKYNRQRKEFCYLINTLSLREQIAGRFIPYACFNRQCKFKSVLYSMGRETGAPTFKCETEYQ*
>BGHDH14_bgh03641
MHFSYLALILQSTSFFVTIRAAHTTSHIDEQLKEFHCGEYLLKQENYADLQKSEITAMEIPIFWNLSAGVRRAMGDTDDKRIVLYGDSKLDELKFFNLKTLSRNYEESGKNIFKGYYLILDQSSRVSGIIERTFETNLRPNLKNPPRETFCMCRIDV*
>BGHDH14_bgh02690
MKLFCLTFMSVLLSFSASVNAAIFYRCPSSILISTKYPLARAQEILQKVKMMAFQGPLGQKTVNGITISGSMEGGDLIYTGEFVPNFKTENKYKISINGITTDMYLTETTPNSTEECTIRSAEGSSQPIRVHTWF*
>BGHDH14_bgh02686
MKLFCLTFMSVLLSFSASVNAAMFFRCPSHTLILIQFAMNRAQEILQKVDAEVFQGPLGQNTLDGVTISGSMEGRDLFYTGEFVPDFRTENKYKISINGITTDIYITETTPISTGDCTIRSTKGRPPPNRMSAWFQVGA*
>BGHDH14_bgh00012
MLSRLSLLSILFGLFISESAASFACPSGNIFQDNEVEPRANEIYSQGINLDTERGQRSNYQGITFLGSRNSDYFAFEAPFSRPDISDRTYKINVQYPSRRFDLIEMTQRSSTKLESTCDNYYGYEV*
>BGHDH14_bgh04110
MKIFNLSLTIALCGFLENVSAIYVYACKNYMFTMTAVDEAIASVPHSHMHGKFAKDSRGGLGRKIKIPLHFSDEDKMGVYVILETYTNNIMDVMVHPDGEPHRGEFCRIKKIEDEEDDD*
>BGHDH14_bgh04108
MKIFNLSLAIALCGFLEIVSADMAYECRRHVFKASLVNNAVRSVNGPDLEWTVAKDSRGNRGRKVRINIIPDYQEHRLCYYRKFYYQSHGCYGTR*
>BGHDH14_bgh02245
MQTTNFITASAVLLFLPAAFCDKGTVYKCTGATFSPQRELKDAQQACFKNLNNRVQVQNGVKDSRKDSEYRVVLTPQKRLPSPIRQEDRLEYIAEYRASTCELIHVFEVKKGLSKYCFKTSDQFSREKKQENLKTHEANRRQLIPCGNYMMEVSYLIRAATSGCKAFQEMQKGHHEPHIKALSMTKFPQSTKFYRPGTLYEWPFHPDGQLQKLGKNPGIYRIIIDSKCKIVGFHVLEHMDGTIKRGNLYCALNIPHGDSDIGQRHTGR*
>BGHDH14_bgh04234
MRSYINIICLAIIAAIIFAAPNNTLSLHRPVLSAMDKRNIGKDHTGYQCGSTKHKMNKILDAIQMACPDPAQSDSFWFSYNDSGFPKTFSEAQRLGLPKDTMITPVRGGFFDQLQFHYAAFEPVTCKLRGVIRQKDNKKDGVFQLCQYTTWPLSWTDPFHPG*
>BGHDH14_bghG005458000001001
MIIVLLTTVSLLFQNIVAFSATAHTEESKVFTSTIDGKIRSVKGNLLEASRSRACQRIRNMDLRDHITKIPLEFDIEEYQKYMIGHPHHKISNIMFPGSQSKRILYRTKITELGEYFIQMTKNPSISFYLVLDQDCSLRSVYKAEVIIVSSSNSFKQQFKTTFFEVQQFDDNERQEYPVVNFMRYKLKIS*
>BGHDH14_bghG005457000001001
MKSYIFNFFLTIVAAIMFAATADARSARHSGLSIIGRRGMMPEHTGYQCASTKYNMYDILDAIGMACPKPEANNNFWYSVQDCSFPKTFPEAKKLGLPKNTLMAPIRGSFFGKVYSRSLIKSLIWCPCYMDILRS
>BGHDH14_bghG006712000002001
MKVNNCVFALSFFSFSVMAMKSEGKHNVPMESLGCLSDLGIDIHQNQIIAKKVFDQLSEEEMELFLHNKHAEKYQAHKIEITKTKKSSELYDWPVSWSNDFSDANRMNQRAIKQRISNVKNLPISDEKYLVLEYLKKDKFIELKDVAQVTSNSYKLYFRSKVAKIRGAKIYHHRSQACAANFRNVKSF*
>BGHDH14_bghG006712000001001
MKVNNCVFALSFFSFSVMAMKSEGKHNVPMESLGCLSDLGIDIHQNQIIAKKVFDQLSEEEMELFLHNKHAEKYQAHKIEITKTKKSSELYDWPVSWSNDFSDANRMNQRAIKQRISNVKNLPISDEKYLVLEYLKKDKFIELKDVAQVTSNSYKLYFRSKVAKIRGAKIYHHRSQACAANFRNVKSF*
>BGHDH14_bgh03636
MKFFSLISLAAILSHLTLAIAISAHKCGDKVLGPATIQEVINKAFAAHQKQPPTGPANQDFFRASFSITMLFPSEKATVEFELGTNSKKEVVYLKAFFNGVTFPCTPTTEAPDINGLQS*
>BGHDH14_bgh04014
MKSFSLISLAAILSHLTPAIAISSFKCGESVIGPATIQDVINNAFATNQQSLVPGSDDKVSLKTYFDVPVMLKSNQVIVRFELGANSRREAVYLIATVNGQKIPCTPTTEKPDYNEVLARS*
>BGHDH14_bgh04020
MKIFSLISLAAILSHLTPAIAVPAYKCHEKVLDPIFIQGAIDKAFADQRMPVVAGPPDKLYVMASAKLLLRYKTKDIKVKFEIGANSQKGVIYITAFAGDQTFKCKETTEAPAKIQY*
>BGHDH14_bgh03637
MKIFSLISLAAILSHLTPAIANQNYKCHDQIIGPIPLMESVNNAFKYYNEEAKPGPADKLFIPSAFDLKIKYKDGTFDVKIEVGANSQKQIIYVKAYCQGKTFDCTPTNEPPTYNKLQPKAENTKM*
>BGHDH14_bghG006682000001001
MQIFSLISFVAFLSHLVPAFAASNYLCHHVVLDGRHIQASLDYAYNYQMGQAVGEYGRNELFAIGTYPAREIKIQIKIGVTKNKKILYVRATSGDKEVKCRPTDLPATGYTEGPPST*
>BGHDH14_bgh03613
MMHLFLTGVALKVIFLTINLFSLSEGQGFECSTGEIVDQDLESIRQLACNSLHTGNAESSVDSNSQGKEEVGFEWKLPNPLTLEQFNGGMITQLQLTENCEISSITISSKENESNVCPRNIAIHKRQDREMNCHGVKFSRERLIYTASTYCTNGVVDLDKALSFPQDYWPEIFSTEEHHIGHVGDFGKIYRAHYSIPSSVVYDGYCNVVGAIVYIDFSYKACSFVGHIGE*
>BGHDH14_bgh04081
MKSSALVFFAALLSYAMPVLGAIYYNCLDAYIPKTEIDERVRAKYQDLVAQGTRPDQFQAGSTFGHVSYNRESVLNRHGSMEITVKFDKSKNIISVKALYSGNNYNCQVFHWE*
>BGHDH14_bgh05844
MRLEYIISTLLFAVGSLAGYASGDLITQFNCANQVYEPADVENFVESAAARLKLMSLRPSRQRNLEPYKPNHSRGGRELQRSKLPASNLKNSKVPKFVIINEHGHLTDMAWGSNALNQCDKRRVELLKSDFPWESEHQINFGVVIQGLYRAI*
>BGHDH14_bgh04262
MRLSRIAMIFQSASFCTTSLAAYFMAHPQEEYKTFFCDVEFEQETYARIDRERIYDSGTFQTLNQELNSLVADTSDQRFVQFYDTDNGGYEYFKFPSRFHNKYVGNDLAITEYIIVIDRQGRACSMMMKKTLVPFEDRDRSTAQINYSLCEVGTKNHPRWRWD*
>BGHDH14_bgh03138
MRLTSLAVILQSASFFVTIFAVGTKSHINEEDKEFDCSGRKFLPAEYNHVERMQLTDPVNELGLTMDGIYKDLLQDRTEKGMCAFKDKDDGYYKYFQLINLWTSRKVENGNAMYSYILVSDRNNRANAMIKRMTIYAVDGTSKESYSICKIR*
>BGHDH14_bgh03786
MRLTSLAVILQSASFFVTTFATFTASHINEVNKGFACEGRLFMHEEYNRVEKMELTGPVNELGYTMSYIYDNLLQDIKDRRICAYQDSYETEYQFFELTNSWQSQLLHNGHLVHAYILVIDSYNRANAMIRRKTIFEGQRSPKVTYSICEIR*
>BGHDH14_bgh06899
MRLTSLVVILQSASFFVTIFATFTTSHINEEAKRFDCEDRQFLPEEYKRIENIGINRFNKSDYRICAFKDENDAYYRFFELADSGQSERLDSGCPVHTYILVTDHYDRANAVIKRKTIYEGQRSPKVTYSICEIR*
>BGHDH14_bgh04268
MRLTSLAVILQSASFFVTTFAVLTKRHVNEEDKGFNCDGREIWHEEYSRVDKLQLTGQATPMGLTLDNIYLNLLGNQAVDTTVTFGERENGGRRFSELITLWQRYLRRLLY*
>BGHDH14_bgh03924
MRFSRIAMIFQSASICTTSLAAIRVRHTNENAKVFRCDYFEIAQDEYSRVQHVELTDSLLNSQTLTNLVYGLVENILDRRNVIFHDQEYGYYQFFDLESKWTRTQTEEGTIDTHHILVNDQHARACAMMMRKSLYSRGNLMNEPVISYSLCEARS*
>BGHDH14_bgh03901
MRFSRMAIIFHSASICTTSLAAQYSRHINEKSKVFHCNSDIHQRQYSQGPHHKIQDPDIIQELNGEFSDLVADNYDTRTVQFYDQDNGDYEYFNLSAICDRYQEQDGSVVIEHILINDRQGRACAMMMLKTVSPFPNWDGRRPQRFHSLCAVASG*
>BGHDH14_bghG006623000001001
MRFSRMAIIFHSASFCTTSLAAQSSRHINEKSKVFHCNNDIHQEEYSRTPHYKIQDPDTIQGLNEELSYLVADTYDTRTV
>BGHDH14_bgh03874
MRFSRMAIIFHSASFCTTSLAAQYSRHINEELKVFHCNNDIHQEEYSRTPHYKIQDPDTIQGLNEELSYLVADTYDTRTVQFYDQDNGDYEYFNLSEICDRYQEQDGTVVIEHILVNDRQGRACAMMMIKTVIPFTNWDGQSPQRYYSLCAVGSG*
>BGHDH14_bghG007601000001001
MHSNRLLNCLGIWLISIIAVVQCFTRYKCMNDVVVTATEVQEVYDKSQSHTDSNSRLRGSLEQFRYTGNLGVMPSSTYYWFVKCSYDGQGNPAMDYYILVTDSGSLVGVLSTGWYQQIGLNDTWCTPHLPIPIGNRAFVDSPDYVFDF*
>BGHDH14_bgh03727
MKLFQATATIAVVSNMVTCVTAVYWQCLDVKFSWGVVVDAANSAWSFRLNSVSNYPKACFWGDSSGDDQEFRSFPINSNTMPWTSGPVYYYVVSNSDRSRIKVFADLNGGFECNLIQ*
>BGHDH14_bgh03316
MMHLFMTGVFLKVIFVIVHLSTLSEGRGFQCSAGVIVDQDLESIRQLACNSLQTGNRKSSVDNNSQGNEEVGYEWKLPKPLALEQVNGGMITQLQLTEKCEITSITVSSKENESQVCPKEMAIRKRQNGTVICQGVLFRSQGLIDSAARYCSYGRVRRDDVLGFPPDYTPAVFSTVNHYMAEVPYYDKVNDYDYDKLTYVVFDESCRIVGAMVFADYKFRSCEFEYRG*
>BGHDH14_bghG006508000001001
MQLRGTLIAIPFVFSVYVAGEHGYLCPDAEGITNTFYDQALVEKSVTNACLPNIELSAAQLAANVEAKKYPQVWVDSEDYGFNETVLLWKYQGNSSESLEESNVFVFTNKSCDILGLLQTSGDQYTICKGMKEQNEKKTSSEIFSDEYENYGYFDNGGYHADKEDTKTFRIARRGGDPPNPSNAGGSKEKPIDSSPINDAVGSQRGSQGNSSGPQKSMPGPPPRPDRKLSDTEDQRTNQATLDGYQAARGTTPRWMMDIDGNPYFMK*
>BGHDH14_bgh05491
MRLLGTLTAVPLLFSAYVVGKHGYICSDAEEIRNAIYDQALVEKSVTSACVPDSELSAAKLAANVEAKKYPQVWVDSEDYGFKETVLLWKYQGNSPESLEESNVFVFTNKSCDILGLLQKSGDQYTICKGLKIQNDKKTSSEILSKKPRPGIFTGRRGNDDNYEAKGINSNDAVTIPQNSKSPHDIVEQHSSPYPALGQYSQQGYGVPPPVQGQPGGYPPTGCPPTYAILNWR*
>BGHDH14_bgh04027
MRLVETLTAVPLIFSVYVSAEHGYICSDAEGNANTTYNKAFVEESLCSRQRIVSGQTCGKRRGEKVSPGLGRLGRLWLQRDCFTLEISRK*
>BGHDH14_bghG009555000001001
MKVLNAISACAFTFLLLLGSVMGGHVLKCPSQNTFGIIEGKECARKATLENWNESHPLGRDGQKCKANQYSILSPLTRSWNYYLVQVCTTIDNFSLFEWDNPNWVKCEISLREGFAIPRP*
>BGHDH14_bghG008908000001001
MKFLNTVSASALSVLILGSVVQGYVLKCSTGKEFDNQTMDDLASKVEYHYGHDSYPLGPGGEKCQAYEFDSDLPNSQSSSISAYSATDHTHLATATMAYLVQVCSSMEGYRLFEWYNYGWVKCE*
>BGHDH14_bgh03579
MKFFSSASSAALACLLLLVPVVLGGPHFRCSNGQKFKLLDLQDKSPSFLESNARDGDPLHPDGFCYPTHRLTKKSRGGQDTEYLFQLIDGKPTFHVYMRESTQFKPCPFNQD*
>BGHDH14_bgh03575
MKFFSSASTAALACLLSLVPAVLGGSHFRCGNQQKFTMTKLRLKISSFAVSNARADDPLHPRGSFCPTYRFTRKPRGGVHTEYLFQLIDRTPTFRVFEKQTTEFFPCLFILH*
>BGHDH14_bghG008002000002001
MKFPSAASTAAFAGLLLLVPTAYGAEYFDCGNGVIFPYSQVLQFAGGATRGRRASGDPEPPNGDRHKTRKFSRVPSSGDSSINLFELRSGQWSECGYIDNFQHDPAWRTDLYTT*
>BGHDH14_bghG008885000001001
MKIFSLVSFVAILNHLSPSLAKINYQCELAIIDGDAVRGCVDYFYPFALEQIEASEDRDALFSYGHFMNLFKSKLELDIHYPRKFTMLELYMVVNRLIVRKQPQNLCILMDPLHLVSGNARDAKSDGSNMAGLNEVAKCV*
>BGHDH14_bgh03793
MRLSRIAMIFQSASIYTTSLAARYAAHPQENYKIFFCDVEFEQEMYARIEREKITDTGTIQTLNQELNRLVADTTHQRFVQFYDTDNGGYEYFNFPTRSRSMTILYLGNDLAITEYIIVIDRQGRPCSMFMRETLVPLRLSNRSMVRRSYSLCEVGTKYLPRWRQI*
>BGHDH14_bgh02874
MRPFQLLSALAIFINLEAVEAAAYWDCDGTEIPERNVRAAVVLAFNYRKESFHGYPATFIIGSTFSGVGEVRQFPVEDSDANWQGGAVKYYILTNKRGSYLEVFSSVGSGNKCTFVEG*
>BGHDH14_bgh06494
MKFITLASLTAVLCITFPGNVMGDYNCNGRHIPISLLQENVNSACASFAAVNPNFLNTNPENKIYTHKFLYKVPETINEVYIIVFYFNKRKQITYVEATFQGITVSCLRIS*
>BGHDH14_bghG008560000001001
MKFITLASLTAVLCITFPGNVMGDYNCNGRHIPISLLQENVNSACASFAAVNPNFLNTNPENKIYTHKFLYKVPETINEVYIIVFYFNKRKQITYVEATFQGITVSCLRIS*
>BGHDH14_bgh06518
MKFFSSASTAALTCLLSLVPVAHGEPYFKCTQNTIFTMAELQRDKVYFLETNAKHGDPLGPNGEAYPTHRYSMIPIRGYTTTYLFQLVDEAPTFRVFEKQSGEFYPCNLIEN*
>BGHDH14_bgh03629
MKLFQATATIAVVSNMVTCVTAVYWQCLSVSFREPVVVEAATSAWSNGLNSVSNYPKTCFWEDPSGIDEIFRSFPMNANGLPWTSGPANYYVVSNSDRSRIKVFSNLDGGYQCNLIQ*
>BGHDH14_bgh04022
MKFFSSASTAALACLLSLVPVVLGVPYFLCRDDQKFTLDYIQSFKSNC*
>BGHDH14_bgh03582
MKFFSSASTAALACLLSLVPVALGEKYFQCSYDQKFTLADLIRTKSQCLVIIASDGEPLDPYGNFYPTRAFVRKIPGICKLYTP*
>BGHDH14_bgh04083
MKSSALVFFAALLSYLMPVLGALYYNCEESLIFKATVIQRVREKHQELVAQGLQPDQFQAGSTFGQVIYDTISAVEPNNEMEITITFDKNQFVLSVQALCLGRTFNCPAVEYGTEYYN*
>BGHDH14_bghG013624000001001
MHSNRLLSCLGIWLLSIIAVVQCFTDYNCGNDVVITAAEAQTTHSKAMAYLDGVAESTNPAIKMDREEEERI*
>BGHDH14_bgh05792
MKVLLAASTAGLAALLLLVPTAYGLHNFECESSKVSAYSVIIEYAQSATYEQIQDGDPHFAGGNTYRAYRFTDYLPDGSPRNYLVQMVNVNPYYRLFESSGGRWHICTIKGS*
>BGHDH14_bgh03376
MRTATLLAFFGTWLGSLAGIVRFEPQYLCGNDVHIPVSHVNSSLDQAQEQAINCQQGFNIGSPGYLYDGKPKNRATGQLYWRPINVPEGFGFIDNHWYEYIIVYDIDFKLQKFEAVRLKGLKERKVFKCKYDLRYL*
