# Supplementary material for: Kingdom-Wide Analysis of Fungal Small Secreted Proteins (SSPs) Reveals their Potential Role in Host Association
Source: Front Plant Sci. 2016 Feb 19;7:186. doi: 10.3389/fpls.2016.00186 (PMC4759460; doi:10.3389/fpls.2016.00186)
Supplement: Supplementary file 11 [file DataSheet1.ZIP › G.marginata.SSSPs.fasta]

>fgenesh1_kg.2_#_154_#_Locus9799v1rpkm2.86
MFGLCSGWMSLTSVHLYLVSELSRRFRCLLVGWLSYVLSSTQALPFQHASHFFACFGIFRLAAHAVPWAESPDAVPPADYELFYPL*
>fgenesh1_pm.1_#_1375
MKLLQVVSLAIPLLFASPALSAASICCIETGGGSCARSIGPASSVALLADPTIELVNKEGKVVSPEACCCAAANSLNCRNICGP*
>CE115386_1202
MSSNTRVDILAFSVRLLLGSLVFSASTSASRQRAARLKYHARARQFKGTGCITRYLCVRATQLYCKPNIILFI*
>gm1.1103_g
MAKLFFIVSIIAIFASPFVVASPLNLPAAAVPGRDNLQFEREDAQFLRPRRRTELEGRDGLQYLEREDTQFLKPHRRDEVTKRDGIKYLEREDTAFLRP*
>fgenesh1_pm.1_#_1249
MSLLFILFIRGHCCLRFFKLSVCQKAAKLLLLAGVWGVATSSAIEAASDLDGQADYSSSMRRCSPCLSNWRLYN*
>fgenesh1_kg.1_#_1850_#_Locus18898v28rpkm0.00_PRE
MAAAAFFKLPLAFPLPLLSLLSSAFSPAISLKMTALAAVGAFRHPSSSLLHLFVPSLSRWSRTHCSPPSGLYRSRRDDRIRPSGHTSTRRG*
>CE101428_17395
MIFFGAFCCAFIHSSISQIQSNPINNASDSISFTQARIFFMKIFSPAWHSLSSSQPVSSHRPTGNLKLLLTGVEAQKDDMVLSPVRPSSPEAPPSECRAPRQNSRLPHLSICLPACLPNSFHFLFPAGICDFVAWRAALSLTLTSTYLSTPLPAPRRTPQSPSPSTLNAVSHPFHAKHPPPNPSTCFKLPRRTCFLV*
>fgenesh1_kg.1_#_1771_#_Locus14218v2rpkm0.46
MASGVANCFASSGDLRPLFALVFIFLGSRSCMGYGIEIPRSPAKPDSSKPDSNSTLKSYILTNQRKLFAKTTPFLWEFWLSTPATRRTVVAYGSCLVRASCA*
>CE85379_2908
MPPSRQGLIVALPPLPASPCPRCRSPPRIETSSSSAVYLHDDNEQDASTAPGSVDAEAEQCSLSSLTHCLPST*
>fgenesh1_kg.1_#_928_#_Locus6710v2rpkm6.47
MAPYLTSLTASLGASSEGPLTPSNPHIAKQYPKTLDGGENPSWSTWEENWGHVVRPLILSDVNL*
>estExt_Genewise1Plus.C_1_t20076
MLHDLGHVIILSFTLFSLSQFDQPIPTHPLYLHMNMPHISHGGPLLLQPCCIYVSVILVDQSALRLLPNSSLSHLALDNMYK*
>estExt_Genemark1.C_1_t10056
MARLFKLPLTLVTFILDSIEIPLAQAASFPAARSNRSPTFSLGLGGLSLSTYCSCHNFGRYLPQRVTIVEDATLPRLLRRPPPPCLSGVVLLALSAVYSYRHQHRHHYRQQYIMSRVAEPLPDDVYNFAVSLPLLVLRRGPQLFVICFADSDEVVWVRGLKTGIVDDVLGSSRAA*
>gm1.12_g
MAAPSVVLLARPALISFRTAPSVLLHPPGGSTAGHRTASVGGGPIPPSVGVERSSTRSALSCVLHISHPVAFATTGGYGTAHISSGSGIFGLRGRSSLIGSSDQLGGLSPHLSFSCWFGFLVVEGRVARRFSGRVWVLKWASGLEGGESAAAAAARRSLGGLRVRS*
>CE380908_15603
MPDLLRCGVSFLTPSLLPDALCVHSPTTAFRAAESPILSHSGTCDQGVYPFDCLNANHAAFDQNGGQDGLVLAPNRPMVGLLEHSGPSGYGRVSGWCRRDEVEECPTWGFLGMKRSTHYSHMNDSMHSVLEWVEGFPSPMSFSVGCLHTCSFLREKNDHRTDICHDLGQGVASYHRGQTGMRHHVQRHMVCWSLKDACSFRSGGRTTVIGSRSRNECLRLANSCICRRLHPYCSWSVCFSRDALRGEIVAMQVTEM*
>CE393197_150
MQAALVSFSVSHVYLACILRILRGAVELVCPTRCLSQFLVMTANLPGICTVKMDSKSFWCVQQPWSNMIGPQFLEYVNHLPCSKSGPM*
>fgenesh1_pm.2_#_728
MSLLLLILVCCSSSQLLPESCHQCLSTCCGGISLELRSRDRRQLELFFSTRKSYGLDLTESSNLNIALLDKLGTNHKDQDRGTHKRLSSPVPVPAKPTAA*
>CE421549_650
MSPPSTSFLALVSSAHVLQIFNCHRSLGITHLLKGTPFSSLHCCLPDPCRPSLFSQFEVPIMESQVIMPTFSSWHVQCKPKVLAMMLPC*
>CE422894_1925
MLIWLIFSLPAYSSPAPLVLSALSFERYTRIHRAFKVSPTPLIPGSLQSRCAVGMANQISAECLLSYDNSQKTSVNDFVVT*
>gm1.2143_g
MQLIAKLSLFVPLALALYGTGGFAAPVSANSVTAREEDFNPFAGINLKAVAQALSPLLPGVPAPVKAVAGIVSQVAPVGSDLARVAGGLASRDEEVHGM*
>gm1.2146_g
MPAIAKLSLFIALALMLVGSGALPVPVPENTTATSKGDFDAGFLARRQGSLTDIIGSYSGSLGEALAGVL*
>CE423203_784
MSGHVPAAHPLLLALASWRSTASRCAGQGALLAKRCSRGVEVGAGRVNGPEGRSWSSGVVATKASTALGTIDRREGLREVGDGRWW*
>CE424830_4051
MPRSAFFLPPYSVFFKNLTSKQSPSDRMEQFLMLLATFAQHASSSPLWISSLPLSNSHGNTLVCIPQAVHPVMLLFSSLLPSSLLPPPSHHFLMPYPFILHACTNRTQPYHYLPKI*
>CE425787_752
MISVLQALTAAVVGIAISSGSDLLCRPWHKQETSKFPGGRKWPIRCHSSPILQTSPFTLTTSPLLTSFEMCTLRKVKPARQII*
>fgenesh1_pm.2_#_1057
MAQTLKRRKPTTAVSSSSRTCIHVIIFLAVLLAADANANTHAIRISDSVFNIDVRYSQDSSTFVHAPVSSLSLFKFVLGC*
>CE432309_4388
MAPIQCKLSRSSKNSTLCLASVHILVSGESVAISSSEMWLERTIEVCGMTSSDLLSCLSEIHPSWPMHSGEFNPRRNNRPETRRLAPRRGPLTMGLPTTPSYCRRAVQRDKRH*
>fgenesh1_pm.2_#_1082
MYIFRTSALFAFALSQLVVAQSTVPGLNQPCGNAITAVRPNKLLKCCFTMPDRGICRLVGTVCPG*
>gm1.2331_g
MRSFTAHFFAILSITSLTVSMPVAEKTLASSPDGEVKSANGPAPPKFGDLYPRNNFFGAFVKAEPNRKNTNDVNGEK*
>gm1.2353_g
MGPVPLVLALFIGAEADDGSELDADKSRILSNSYCAWTRPPSTTPQCPATSKLHAHASRLLALHRLHHLNDAILAISPLPLPTHAGVDDEGRTHESGLTANPTPEHTTSPLQFRPRSWFKLQASGFDLDDCASRLSTQHSAPSLFYVNINANSRRVRAYTEGIDETWEDVDADSGPVLLFWRWRWFSSFREKAGVALESDWGKAMKEIWM*
>fgenesh1_kg.2_#_2126_#_Locus2138v1rpkm61.07
MLALQRLCVATFLLLLNCSAVLAQFTISVPSLEVAIGQKFPVSWTASSDEPQAVDICISTDTEFIHVGSIQRDDLLAGTVNVTLDDTIFPTTYTLGIRFPGCSFLLAAEFDDFVVVSPSCGITPRQLTSRVSKPLAG*
>CE435931_94
MKFLLYNASLVFLLGLLHAAHCSPASSAELNADAQKQECGSHRWFAEQKCPEGRHARYNGHWDCCNFLTETEKEQTTQRREKEHQNQDKATDHGRCMGKASLMEPKCTSGEFTLSKLGTTNLWDCCKSLTPAEERRTGKRTDDIKHACHAYGFENENRGFFIHKYSCFKGRYAKKIDPNSSGQYQSQWECCPELTDGEKKIGDHQREVAEKDARVVRERLAQMREDDRKRQIQREKNRQTCEKNHVSIRKNNPC*
>fgenesh1_pg.2_#_864
MYFTTKSVSLFLIGVTASASNQADITARSVLAELSAVFFSNVNLTGASFSPSNLVQGVCNTLPCCWLDRAESILIGPGYACTFFVFLDMRAAKPISEKRIEYPYAVGARRQVRYFVGLREASLLF*
>gm1.2457_g
MFNIQHSNFAAFPHLLFLWAFGTLLCRHRSLSPGGHLQCPALTPPPSSPAQRPVDHDDCRHGPHPRRPTPCLSPQSTPPLSSSSLRLLDDDIVVQVTVSTCGVSLDNGIVHVMRTTHFSRSFSSVPSKTGTTSTREATTAAHKLPHARNCLSDHSYSVDASRCQ*
>fgenesh1_kg.3_#_1008_#_Locus18482v1rpkm0.54
MTRKKLILLCIVAAISRLGVPNPHHLWPTWVTGSFLDVFLPEPSQNYALRHIRDDRAVALFGLSTCIWSFCSSITDFQNHPIRGVSASNAQPTTGIAAVYAHRTILVQCPI*
>fgenesh1_pm.3_#_649
MFFLLAVRLWIQYKVAFPLSRLNAIESFPHEFPSPTHYPCWSKATGKSTLVAGICGLKNCDLHSTCVWFSYGDL*
>CE585934_22
MKFSTSIFAVVYAGVVFLSPALATPTQVDALEARGLACERLKFLFLVRQFPFTYQPHYTRRHKWLLWFCWWKTRWSWSLQPLL*
>CE589973_725
MNLQVIFTLLTSLIAAAFASPVAVMINKRSVPTATLDDPSLSCPIRRTLDDALVIDTDTTSAMNAATGESTVSEIFPSREYNCGPVITAQLMAALANKPGFNGIPIRGLGLSSIPTRFG*
>fgenesh1_kg.3_#_1559_#_Locus11810v5rpkm0.12_PRE
MPWTRVPFRLVIVRRILTVLLLVKGPLTSEPFPTEELQEKSVPVGAAYRVDFAADPVRHRLVVVHCELTLGGCSADRT*
>estExt_fgenesh1_pm.C_3_t20347
MKFSISVVFIAVALLYAKAAPVVEIREEIDVDKPLGSPGNYWIRNEGREVDTDGIISNGKGAGPIWIRSETGTLSKEKFARVKGPQSI*
>CE592733_56
MFFLLASSIASLISYLFCRVSPIQSLKLGKNIFRTNASYDSYQGPLLLLCHFRGNATVRVGSLVSAPHWLSVFWCAGPNFQVWNCHCSANNGRVASIATRWHGGRA*
>MIX28411_14_92
MQFNINLLATALLASASLAMSATITGFAGADCTGTQGQSFNVPSRECFSLGGGSTKSIRYSGVPSEIEFYISGGGHDSCTNGAQLTLGGGSGCATAPTGVNWESVAVL*
>fgenesh1_kg.4_#_1010_#_Locus13705v2rpkm0.99
MRRATRPLCLVAALQLLDEGNRWIPSRWSRASFGFHAAGISNRSLEEELCDLLYQNLKHSLALLCEKNPQTALPLKI*
>fgenesh1_pm.4_#_599
MTQLVTCVLILAVTWVLPRCGTTIYAAQRSPPVSVVIRGCFDKTSVLWAACRSAASFLSSGLSGSSCRMP*
>gm1.3818_g
MSTLAPILIRVLALLPNLRSITILDCVEEIVFHASDFALTILNRPHLDYIDLRDASVYQALQGWHTIAELDEVLLNLTRPQQEDLLTQMELIPGKGMASILFHARGDLTDLLLEKWDLRSMLYHETLKKCSDDIKTPIIFPKVVTLDLSDCDVSLIGLASAFPALCTLKFGYSEFLHNVAPQQNPTICFPDLISIQGRYKDIQAFLQSTTGHAHVHRVVVDSTWTPKDNEPLSL*
>fgenesh1_pm.4_#_875
MSMSTWTIHFIATGAGAVAGAKGGSRRRCEPGAENKLCGVESGASTTDNNGEDKAIESSVYVLHNDNEAFRTNSR*
>CE825302_400
MILTLTSTLVLKYGIAWASLQIISMFSRLSLEDMAQALKDKRYIHCHILLSKGVNRTQSKDINKSRELRTFPFPTYLLCKPFLQDCELMHTTSLPLRRCDPVVFVV*
>CE827526_22
MMLFLVVSFIISSELLIIWLCSRCDPLSLHIHCNKVESDSQGSTKLHPSICELQLRFCERTRRDSHPRNEFLVMLPEVSRMSGDNRFGIQIDEPNN*
>fgenesh1_pm.5_#_606
MIFPSLYVLFSLVVLAIPAVAAGPIRYREGTIGQRDIDSFNIEARVPDLLRQTTVESRDIVREPLTERDLLESRMFRAGGAGWERVRLMHNLKQTMKNNGGDVMKPMIDHAKHTYDSHNQPDHSKSGLPMHWKGVTQLIRLQQQRAKLPQGQRNVQMAHALVQKQNDRWGH*
>fgenesh1_pg.5_#_459
MLQLAWKIIGLTAIVTSLSSLTGAISPEISPGSFYLVNVGFTGRRIITGEGKGVILPNQGYPVATSLFTVDSTMTTLFNEEAQQFAVVDASDGGSAGSGIILCPTLFPAPPLNAIGNSDWSFLQGTQGTIITLSGGRNLAWSLQQQVLELRQVSHECFLTLYLLIIPKDYPTTLESFGFETAMDFCCA*
>fgenesh1_pg.5_#_525
MQFKVVFLSTALLAFSSLALSATITGFGGAACTGPADLSNALTVDECLIFGNHSQKSLSYSGVTNEIKFYIFGNCTYPNLVFGGGSGCATAPQGFSWGSVMII*
>fgenesh1_kg.6_#_355_#_Locus4158v1rpkm25.38
MDFFVLWSALVARGFLFASPLFPPRIPRLSPLLLRDRRVQHNISISPRSFSHNKQSERISRFLCAFESLFWASHPQWLSFSAEFLLVSSRLYSHQTEPADSPNAVRGTSVFGAFLFWDLTGTEP*
>fgenesh1_pm.6_#_348
MAFLFLFSARVLRGYPCCSRATWPQSHLLSFRARLIDVTAGDETGLSIFLFTEARIMALTAFALSTPNLSSPGLPNDLT*
>gm1.5343_g
MVNIVFTILAFAIFQSVLSNPLPQIPTELNSPLPGLDGLQDAPGLSTVNDLAGGIVKRGLESIPLPGLGMLGGIAGATATNGNTNDLLGGII*
>CE911476_307
MMLLIACWLRTSLDTQGTNIGTICSPKSTTSWHTRTQRLSILQGPVQESFLKATRTYLFEAGASGWLTPATAKYLALWHNMIQLLAITGNLFKSANLSKGNAAAWTVPLALENQAAGAKNVNLRWCYSVYYCDWEREAFGIISTSTDVKKIPQGEINHNSASMSLEILFLHGQVEALASCKL*
>CE913873_1413235
MRRQNFSCALPLVSCWSPLKSTFIQPPKLFCNYYACLLSFHPCCCSHWRRFRPHRAGQTGRLRFHRPVSLSNMPSEGSLGPYEGVGRSQQVPCHCRLLGQG*
>fgenesh1_kg.7_#_53_#_Locus8122v2rpkm0.39_PRE
MPALLFSLPRLSLSLSLNLKLQICLKQASLKSFQTPHLQSSPVETWAAKGIPRLEKKGQRARGEALVEGDKQVRYESSHTALLSSIHLPAHPNRRWRHFAPSSSTPPPSLSVFDDDFVVPITTSTRSVCGFFTTTLSHTSAPPTPSFPASPLKLDASVILVCHAVFRHGIIVCARRKSTSRALSVASRPRPRRPQPARRFLPPTSHPTPATAPAIPQ*
>CE947710_4513
MPESLLGVVLIVIGELVRGADPRGRDGGIRTQRRMLGCCVRRQASRARVHCERLKRCLRLVRRESGGDEGRRDAAGTGNSVRLGWVVGDLKLRVVGRRI*
>estExt_fgenesh1_pm.C_70279
MPLAQTNLATTFSVLVAFLGHAAIRYHSYSSDFSTVMTKNLPPEILYEIFSLLPQDSLSKLARVSRQFNVIAMGTSLSPHCTQGPRSNYELLSKPHM*
>estExt_fgenesh1_pg.C_70245
MPFSALLGSAPVSLIFTLILPSQSMSHYSSTTCDELSFTKKLTFQIVDVDFGATVLLGRDWQQICHKNKTRPAMMAMVKSSRALIPDEADHLSKLHGLLKDQTLGWKRNRIHRKINYDNLLLAWEKRYP*
>fgenesh1_kg.7_#_648_#_Locus15924v1rpkm0.75
MLFRELAVLFFLFFTFTVACPILERDPGCNRLEVREPRTHKVPKWHAGPHRATHKPAAPPAAPHRFTHSTNKNTPTYKPPTFPLPILYTGGGVVENSRKENTARTMCQHVTVCSCPKKAGAKISSTSCVNGICKCDDHGLNFFASKYLEAVKAFGNAGMTNAIRNIMQGLADLKEVVGTIMGSLLGPETTLKAGKMMVSWKNSVIL*
>fgenesh1_pg.7_#_292
MPSFYKISVFVSFALALSDIGTFAAPASVQGSPAEVHALLEREDEFNPFGAIAKQVANALQKIAPKVQNVAKVVQPLVNKIASRIFSQKHKKILEPTTFEPIGCPINGTSKFCTWTTLTVVHQKKIQTLKVSSPPIAPTPMPWSLVT*
>fgenesh1_pm.7_#_401
MTGTFIFISVLSILGRLLHALIKTSYWSKWTSKLSELFFIDHPSHYSQSSQTLRRIASEPRRSTKANRLICDDLICAKFLLHPIRLSAYQIVIGRRILYRPCILPSNFPHLHDSKVGQVLQEI*
>CE961858_249
MLPIVTLTALLSAVFIAQGIASPQFGNGNNGNTNSGNGGSNSGNGVGGFNNGNGNRRILRRDPQFGNGNNGNTNSGNGGSNSGNGQGGSNNGNRNGGYWYYRREPQFGNGNNGNTNSGNGGSGSGNGFGGSNNGNGNRRVFRRDPQFGNNNYGNTNSGNGGSNSGNGQGGSNNGKLTSGWYRRADDLIDVSAATEVNDGAM*
>estExt_fgenesh1_pm.C_70402
MLSFTILTAILSAAFIAQGIALPQFGNSNSGNGADNIGNGVGSSDIGNGVAALWGRAPQFGNDNNGKTDIGNGGTDSGNGVGSSDSGDANVSARNREYDVKDGSREYIESDL*
>estExt_Genemark1.C_7_t10449
MLPIVTLTAILSAFFIAQGIALPQVGKTNSGSGDDLADSGNGVGSSDSGDGNPCVTRREPQFGNGVNGKTNCGNGGAGSGNGVGSSDSGNANTNSLSLQGDTEEGNEVSGILSPDSNFILEKDLEALLKVYEGA*
>CE962824_1016
MTIRLFSPALLPLLQDPRTCQSRIGRKNQRLGTSLLSLPSPPQDPHFLAVFWLQTREMTVFHAYFAPHSPSCGPCLATPAFCNGKEGFSRAASSCNPGSIHRPTSQLPPRPPSLSPAMHARLYHHDARSPRRFVVWLRASRWNCTVMICPRLIIATTFRSSHP*
>CE963681_6
MNLSLLVLFAAVLSSREVRAIDCTTDLDCVNVHCAGKPCTTATCTNGFCRLPLCPPNLQCPPPGESFVYLVSMIRTRDFEFRAAGSMSLEMKDSI*
>fgenesh1_pm.8_#_3
MSPNWALAWPSAYVLSSGTQALALYLYPSCLPIRDLIHARESVEIHDQKLSEWSHSCRGVILEDLTRLTHPVSYPRRA*
>CE969447_119
MLSWKVVLLFLRISSKIVYCFLVGPSYVPKPRLTSFHAVSCVSFERGASSSCRQLRLCGLVYPEPAPKYQLCWPAFIPRRRSHLAILVLRLEIEAEHFTPTYDSACTR*
>CE969752_5855
MINSRPCLCLLLVLLLATLGPGCGMPIRKRSSSATSKLQIQQRNMHQLHHQVHSDTSSNAASVGSGSGSSSSLASSILGAGLRLGLRVFNLGMGMGIFDMGFVGWIWPCGSGIGPEGANDLSPKSGLYVALADVFSSLSTPAQHVPVRLISLHLQPTHTYTRRMRAWSSHIIAFLRYKHTSI*
>CE969958_4824
MMNSRPCLCLLLVLLLAALGPGCEMPIRKRSSSATSKLQIQQRNMHQLHHQVHSDTSSNAASVGSGSGSSSSLASSILGAGLSLGLSAFNLGMGMGIFDMGFVGWIWPCGSGIGPEGANDSSPKSGLYVALADVLSFLSTPAQHVPVRLISLHLQPTHTYTRRMRAWSSHIIAF*
>gm1.6107_g
MSRETFQFTFFLLISNVACNQLHAAQPSSNQANLLHNISWVNPFLATIWKSIFIPPTLKQLTWWPGLDTVFIDTPGIIFANISYLKVPYPLSTDELLSLLAYFPHIKEVAVSDLRPPKLPVLSSHTQLPLALTLEALRLTVGVDVSPLFDGLYCPALRFLTLDYSGAMTPSKDVTSSLLAFLRRSESCLKELVIRHNHTSYHRDVKLTMATKNLASPGLRLLSALEVDPNVVRDELARMEI*
>CE971587_39
MDELLIIFLSSPLLSSSPPFACRLAFWLPGCSSTGPPVRLHIYSSAHIPAWPAWPVRLHIYPSAHIPACPAWLPARSFLPRAPIY*
>CE971948_4235
MINSRPCLCLLLVLLLATLGPGCGMPIRKWSSSATSKLQIQQRNMHQLHHQVHSDTSSNAASVGSGSGSSSSLASSIFGAGLRLGLSVFNLGMGMGIFDMGFVGWIWPCGSGIGPEGANDSSPKSGLCVALADVFSSLSTPAQHVPVRLISLHLQPTHMYTRRMRARSSHIIAFLRYKHTSI*
>CE974845_253
MFWPTKLISKLCFIILAFFNALSSRRQFRIVGASVWRANHLKFLELACSAFVWILNDAGHPHLPTLIKCPQCADGKNVNAFTVNQRLLQRVMLCVWIVIAESRPKTTCQVKQSVS*
>fgenesh1_kg.8_#_406_#_Locus1409v1rpkm93.38
MRFSLSAITLVGAAVLSSAAVLPRAGLKPTGIEARYYDVDAFKRTVPDVPVAIEHRELQLRTRRLHSREFHVPVESRHLENNVYERDDIYERIDSAPRVVERRAPAPGTKRFHAREFRRRLPTATSEHERDIYERAVPVGIVVVARREPLLRSRRIHSREFRIPIAAYIE*
>CE980403_10769
MCGLLLVQWFKFLELAHSLSTHDVCTNCKASAVGRIDIYEVLRRWKATSHSALNLRCSLKTNPFIAVFCKRWRSYTPTESSPISPGSPFSK*
>fgenesh1_pg.8_#_165
MKQIFFLPLVLVVCHLLGCIHGAPTPAKQGYDISDSPIHTRGYTSGIYYPRAFSLKKSVEAIKNWISKNPQAFMKPTIWYSGWTKAANWSKHAQTGARELTHRYGGATAADIIRGQRGSEAWNRDDWKVVCQEIAKHARGKAYVVTGTEVQPDGTWLTVELPELQKNKAVTDIIEYRVSQKDGKLVLVGDLKHKGNGPAARGNSKQRGQKQMRKKIIKLH*
>fgenesh1_kg.9_#_19_#_Locus14087v1rpkm0.99
MFHSTLFVLFLESAVGVMNAWSAGVPKQLFQPNLIGSPGWFAACDSSTFTIIEYKTHCFASRTNIFILPTKLKEQGPLRME*
>gm1.6582_g
MRFASAIITVASFFAMTAIASPAVSPGDSALLSRAAAGTNLAHRKRQDFQLLNGILSGILGWKRQWKSWRALNKCAEMLLSLCARWRWKEWMDGG*
>CE1009694_264
MTLEAPRRLNHRPIMYFPIIVLLSVVGLLPLHMQAAASSAVTCFLPGAQPRTPTICRQFCTNCCSANPTSAACDGTGDVQACEIACDNL*
>CE1009854_45
MFLETSVHRIMQFSLTVLICLAGFLPVQVFSSPLENRQLNGDMCIFFQPNQPAACFQDCRTCCAAHPTFPECAGGTCVSDCRGL*
>estExt_fgenesh1_pg.C_90117
MKSFKKLIALVALTLATSKIASSAPILEQALDLAGQVIDTDPTVQILDENLSDPSTPPLRRFRSIANIWNRSVSKLLKPVLSDLQETTQGVDNGIEAGTGNIDHGLHGVSSGIGSVASGAADITEGTVQGLGNTIASLPKALYGLLLALGNDKGILGKLTSTLT*
>fgenesh1_pm.9_#_125
MKSFKKLIALVALTLATSKTASGAPIPEQALDLTGQAINTDPAFQILDENLSAPSTPPLRRLRSITNIRNRDLAGILKPVLTSAQGVTEGVNKGVEAGAGNIDHGLHSVGSAASSITSGAADITGGTLEGAGNTVAAVPKALYSILSNLDHSKGLLGNIASLLK*
>CE1014834_1507
MKSFKKLVALVTLTFAASKTASGAPIPEPLDPTGQALDTTNAAVQVVDETISPRSGAPLRRVSSAASSSVASKKSILGGLAGILGKILGPLTSGVGSGLQEGAVHTNAGLYDAGSALTKVVSGVGSIANNVVYGVGGTVKGAPSRIGSVASLVSSNNGIVGGAVNVVGNAVNVVGDAVNVVGGAR*
>CE1014942_1048
MRLLFSSFPSIATFSLILDAFFLFMDAPPFSVSSTPLRHKQNGPNPLAQRHAYSTNF*
>MIX45345_85_30
MASIRFRAISSALALALLVFSASVSFAIPAPLRDAVVVGATKNSISAGMAPANDNDINLGFNEIAGASRRSYTSNDSTDNMEIQNKQKKKKVPTSTVNNTDTGSDDMGNSDAAPAPTVDDGSSAVDSRDEAGFADMDEADKNKKTKKAKKAKKAKNVDNDAEEEPTSAGAPTGDTTADDSGSEAGAADSSTSSDANAGSSAASVDDDASD*
>CE1028761_28
MKQNTRRLQPLTLLGAILYSCYPCHSSAYSNEYELRSLLGYSQFPASCLESANDPLLPSTTITCVTCSLPR*
>fgenesh1_kg.9_#_647_#_Locus7375v1rpkm6.82
MNDWTSLFLAFTFLLAGCCNFATVRQLRLRDKWAKEVLLPVYRPPTDWQDSGMMDEKMKAVISEYDLLPGNEISISSGFMVEVEEEEGRSFAVFSPFCAKRMTG*
>CE1031668_1355
MFLSVTQIVVALSGAQMHLTVGHELHGPSKLKRRVDSEALQREGRSRNGDPGTTVIGTRRINTASALDRRGQKRHRRSQDKDQDVEV*
>CE121934_698
MFSLCSPCCCCSAGATSSFWLSSPFSQEEERRRRGISEGLLLETWSFHNHCHNLHSEYEIVALSVERHWPRRTYDTDLYRQSQ*
>CE122585_1703
MPALLTGHTALLCMCVNSLHYIHSATRDYEPPCRRPQLVTPKISTPDFVPDVIQPLPCAALPIGANPPLYVHCAIDHYKLVGGHKHHGLQCAEDSNISFPWHSASSETWHGTPTTYLRKLAALRTSRHAKLFSPSTTDLTLSC*
>gm1.7127_g
MQISRAFFALLPFLTITMAAPANVAEAGLVKRAEDVKPASVSIGFGYGGGGHTSTVTVTKPAAATAA*
>fgenesh1_pg.10_#_159
MRLSLLSILGLLMTSTPVFSQLELQTSLNDLKVENSQKQNGFSAIAVRFGKLQLPIAWDGVLGQDWGHTVITMDASDGQSLWDYYWVKSGKITVTSGNLSNDLVIGGAYFTARNPQNPNAWTITIVPSRGVLPRTLEYVAGGYKELRRKQENDASLVGHGKSAVSGVRITDPPSSYYSVDGQSLEDSPNRKQVYFTDLHRIYQRRKGPAFISNTKPQFLRVCDAYNVDKIPIWDWAHWHWVTLLL*
>MIX5188_1_10
MRLSLLSILGLLMTFTSVFSQLANTTGISANLNLPSDPTGLFHFLSDVIAQKAPNTAVELKNASQAKGRAGAAKVTEQSQERQLEEIERVQLYRGAVCEPSISYVGWGVRLGLGAYGNNDGHFGWTELVVIGGAYFTSRDPQNAMTITIVRTPALAAKFGKKCDGRAGAADLNQNATTITVVQSPLLASSATSTIQLQLFYWLHHSEIPEKRSVTDGRNLFSTFSSYPRPDMYTRMPAGYSESDESGVRALTKARLRLR*
>gm1.7241_g
MKLSLTSLLSVSLLVSCTTALPDHRAQAITCGAVGDPPCPKGTWCCIPGPISVDKPKPGSVIEGVYNLTNLREGLGLASTETIE*
>fgenesh1_kg.10_#_211_#_Locus15100v1rpkm0.84
MKLTTAIAAALLALPLVTADACGGTLVSLCCETVSGPYPRGYVGSGCSLSGENGCGTGSEMPLYSICCQQLDQNGLGYYCATPHQN*
>fgenesh1_kg.10_#_242_#_Locus12841v1rpkm1.25
MKLLHVLSFVVPLLLASPALSAAAICCVEGCGCTGQGGGCDVELKGHFQAEIAALLANPTLELVNLEGTPVSPENCCCSSANSLNCRSLCGDSIRTANLGSTTSHD*
>gm1.7332_g
MLWRICVCYSKIVSASSTVQAYDGCSLETACCAVQLSESSATTIIVKATNLVSFIYKPHPYLNRPLDLGSESSSRPASLFSSASSPSLSPPFDSPLRPPM*
>fgenesh1_kg.10_#_292_#_Locus6123v1rpkm11.30
MRFLTLFLTAVTLAISVNAIPVAPLTDIAAARSESYTAETARLPNLQVRASSQKPKKPKGPYRTTTPTSKTGPQGQYLYKPTDARPNTNPERHTPRKANPRPQKKKA*
>fgenesh1_kg.10_#_298_#_Locus14722v1rpkm0.89
MRFLTLFLTAVTLAVSVNATPVALKTDIDAAHMLNLQARTEYDGHKKPTGSPYRRPNSGTGPKGRYLPKPTDARPSSSTGNRSAPRQASTRAPSQRKK
>CE129492_13
MRVQLISVVTLAVLSGLATAVPIQAEATEEAHASITSDISHNVGAGVDTLFYRRDVTSKDQLPNPLSIPLVAAELPLGVFYFLTTPITRGKKIGSAVVEKGAEGLGHR*
>fgenesh1_kg.11_#_134_#_Locus14185v1rpkm0.97
MISKLISIFISACLSAIRVDALSLQGRLSEGNYTITHLLTRFQVQCNNNSGHIYAGYADPDGNSGQWSLSRAEGRHNNSFYLYNNACNGSATVMNLREGGSVTTSANRTLAFVFDQALFLPDTYTIRPNTSHNLYWVATPTVTFKFNDVEPEAPVEPVRVEGLEYRLAELFLVNPI*
>fgenesh1_kg.11_#_189_#_Locus24653v1rpkm0.32
MRCFIAAIVLSEPVILNPWWLFRGNDFQAMHKLVINTHQWLFHALVSQVNVDVNLLCASGVESATLYANVLRSLKYGSMRST*
>CE140129_777
MVRLCEKSGALIMLCFQRSTVCALQPSKSRYDHVHCHEIDQGRQHSELLSKVVVICETKRSGGIKNSSAAFNELEDSKALHHPCIQSQTWLTCRGRRVELRSAFIFKPLCKRQTPF*
>CE148827_1254
MPTGLFVLTLMSQLSLQNAMCASWFLSNLLKCCTPSLFATLLFTCVPRPSGQTVNWQPENEIESSWAHATCILPFFTHFSVPQWLDSDGTT*
>fgenesh1_pm.11_#_272
MYALRLFTLALLSCLTAAISIKNCPGSKRFANSYEADQLLNACQYDPSDGKLITNDDPRCLGITTLDIICAENRSREISEEEQVAHVRRAAVAPRPAKKKGKGRKMKSPLTLFCETQVEQVLILEPYLEGYGINAKLCRDPKKTVGKLDSIVEDTLIPVSIRSDAKQLRDVLVTFGFKEDGST*
>gm1.8116_g
MQISRIFIALLPFLMITLALPLGPAEGDQLDDDHIAIPSFIYPPGGPGPIFSDDAP*
>CE170297_345
MTTTLSSSLSLSLSCSSPPATYMCHCSPLSTEERPRPRRRCCACIPSSHSLPSSPISYLDSWLSQVEFTRQRSNYPRSAPTPLTRSAGVRCRNEA*
>estExt_fgenesh1_pg.C_120238
MRFQVVFAALTSLVALTSAISIVDNVKFDLRAISAKSADIDNQLNKFGTHVTYLNDFLVVKGEAEDTANVIKTKTVTLKNIVGKMSREEFRTTMPLFRDLRLSISKTMKLYIAKKPTVLKVAVNPTQNIYPVAQTKEQLVSLFHLMSEFDKALGDVLPFDRVLTEGFATIRAEIGFAFIPAINAYRRG*
>fgenesh1_pg.12_#_266
MPIRLHCRGWVLAAVAGAISTARLRATEEPRVEVMFIILVVSLFGLSLRIRIAALPPAHEHRHKPHLTGNSGRWHRLLDADTVGVVCAYDTGWAGAGNAHAEGLSSCRLVVGVADGGESCLLSASTLFTQAIMSSISAGLLIYSATDDNEDNLAAHDDGQTHEHVHELTGSTSISGLQSITGGEATQTRASSSSGTEKSFVNGQSYRLGFGMEALCIPISIPNDGCNLQGCLEARQDFGSRDTTPDTTPFFVRSLCSCGGWVYLEMLVGPVI*
>gm1.8390_g
MQFTYTLAVLATFASVASSLSIPREYQERSIENSELELEARAPRLFCAAGIKEKWGNFGMDACHKNYICGPNNTMVPKLLASPNARMQRLCSKCYCA*
>CE184428_263
MWALFVFTVVNIAGLEDSNSANRQRSTGQVHKARPGWAIYSENPPKVIEGFVSVLILNVAGAVFGHVRSYPGLRVVAPMA*
>fgenesh1_kg.14_#_38_#_Locus36054v1rpkm0.13
MKTNWTALLIGVSLSMSGINAIPTTESCAKLCLPGPPPCPFPETLGGTPGCYTCCTTK*
>gm1.8646_g
MLFNARMSINHLIVALIAAPALTNAASLGNATTQAGASPQDVSRPTCYSGSFIGACDRFIDDYCSQISSIRFQPSDTEHRCYSSLPGRTKYKCVLGARNTNANQYDSPDVDECQQVLHNLVSACPQASIFSRLQE*
>CE202886_3340
MITTKNNIVTASPITVIALSCTYASVSCPKHLTIHPKFPQHACTPSDRRTPQSCCPANSMLVRSDHTKLILWSSSCGATLLLQNQAGPAPSSSKSHSGALDVVAKTLLVLYDPKVMGL*
>gm1.8761_g
MHFSRLAFLATAVLCALPSALTSPAPIDASLPNAVIPKNTVNKLSVNEYVGNASTISLAPSPTSVSGSAVATLPSTSTSGAIYGFSLSFWSWGLMAGGTAALTLL*
>CE210850_321
MAMFLFAVPLLTEPPWTAFNSRSRKQNKSSSSSSRCLKNVVNQLSSCHYHETSPVSRLDIKGSRMVRSSKPERHQRVALIITYFIPKPRTGFLPLSQESTTVQEKRNKIRFQSFYSYSRTSSRVLVGTSVSPPIQKKKEAACQIVSLPLSVLSYLIGDQA*
>fgenesh1_kg.14_#_393_#_Locus10333v5rpkm0.06_PRE
MLSGMMERRMHLCSVPSAFSFIYGWLALGADTFVLSFDTYNDLEKKDIDGGD*
>fgenesh1_pm.14_#_320
MSGPIVTSLGLILLTGIQGEAVYKRFFESTSTKSAASRPSHEKWNHTAATASLHRSWCHLTFDQESSKISMGSMLQLQCL*
>fgenesh1_kg.15_#_134_#_Locus13021v2rpkm0.11_PRE
MLASGSALCCSCCLPSSFSYQETSTRKAAAVATMTTGSSRSYNDNNNVPAIQQRLRRCVRNSQSGAGVQWDCGQRGYRLSGRQIPRKRNIEIHDGY*
>gm1.9370_g
MNDFVIIGTLVAFWIGKGLLKTFLRRVLPSVCEWAEVPLTKKINMTGGAFTTVNGNVFVTNIQNETAYNVGGTNPAWTRPSNHNGDDI*
>CE275124_1608
MSSTKTGWHICNSRPTAALISTILLAVCLRDFVVGGVAFPKCPRMQVECSANSICRFVCQCRHTTRKGGARCCNLLFDRLAAGLANVNKERGGAKDG*
>fgenesh1_pm.16_#_64
MTSTANFFVQPPAPPFLLLLLLISHVQATSVSKHLQFRSSPPPISSTQRRSNSSSATKVASPQTVNVNNHFPTKATSEAQGWIYAFEKTRNEVHCLPSRGPGSLGWIRIRNTDGWTKWVCRCEAARLRQGAFSVQNLEYSSRHSVG*
>gm1.9622_g
MHKPQAGIAIFTSPPFLPAASPRTRVLLLASILLAHPITAFGPTHNLASCAAHQLSHARPVQPRRPFDVRLSRRRRLRLTRARLAKKTGVIVGLLSEVPGPLENASFHGTLQRQLLLTPLAAPALARSRSSGISIDFRPPPLLPTCPLEKRNS*
>fgenesh1_pm.16_#_80
MQQLFWLLLLLGYGGEARQAGSSITVCCCCPRIPEPRSRGKRRRGFPLDRATVTRTARPHRSHLLPWLTTSQRTGLGLRLGPSLSPAAFSFLRPPPPTAHYLVSPASPSSLPKPHEYRSTEDDELC*
>fgenesh1_kg.16_#_302_#_Locus31883v2rpkm0.12
MKFSISVVFIAVALLYAKAAPVVEIREEIDVDKPLGSPGNYWIRNEGREVDTDGIISNGKGAGPIWIRSETGTLSKEKFARVKGPQSI*
>fgenesh1_kg.17_#_31_#_Locus1004v1rpkm126.92
MYFKTFVASVLLTLGVAANPLASRAACVVLSPGKYTISLAATGWQLRPFHHAFAPPAIESHQDAPTGQLGVWSLTNAPQSAYYISNVGEGNVVSTLSFSGLQPYTTSVGGAVAFAIQCAGNGTYVIKNPTADEVWNAEPDAWVKIIGAKGDISQRFLFQKV*
>CE287473_6672
MPFYVLTWFLVSLSFFFYAAGALNSQPKLCAPALTPAHIKSSLQHLFDVLSVFVAQEAPFMTRSSPSSAAGSNICGSVADYSWAKRKVSKNTRLALAAMENSDSDRSWCHDVLVAERTKCPEGTD*
>gm1.9970_g
MSFKKRTRPRPSSLAAFAATLVSFLVKACLPFIVEPMLEDGTRATPQQGAYTAADTAISHRESRTLSLSSPSLACPSVQVLSDSPTPSPVPFNVAWNKRLYPLAARADSSLLTGKRSALPLTRPSQFVPAAHVFNIASKGANSTTFGS*
>fgenesh1_kg.17_#_470_#_Locus13231v2rpkm0.46
MAVSVVLSVSSGIIGRSLIASVSSGGLHRSNTYLSMVNIELSRQNGSATQHRAIDQGDRFRQRQGRVFPNRVFRLSNAFSLTLTCSIPRLSHRDMFFDLTLILS*
>CE308187_127
MLSRPLSLVSCISPLDSSPHQLSSSSLRRVPFSSHVMTMTTTISSSSSLSFTTPLPRPDYCQCSSPITAARQHQICSLTPFPLVPFRRSRPRIIFSLQSSTQIEIDLRGAADVVAPSPQLSPLPHLPATPCPSQRWKL*
>CE308527_863
MTISRCFSVIVFVLVSLPQNDSAILSNRNPFRPSIPSYARTRQRDENSSYAGNSSLGDDNNILQRGCMDSMAEVQAERMGEAAVSVAATLWP*
>fgenesh1_pg.18_#_25
MLLPIFPAFFTSLASYSLGLTLQHSTHWKEDPVARPTPKGCPTTRLSPTRVSRPFVCSRRNPGHPPHRRSSSPPSPFQAKAQENTNESPQTVVASLTSEIAVGIGASSAGGLEEIRCCLGLALSSLTLVPSTLTSTPPAGPTVDGLQTNIASAFGLQAGPGVLLLPPGVLGSWIPTLGAPGLNWRVGFKPVLSDTRHTCRRRILTTLQRFPEGQGDNQHFRHWNQDQVGATPSAASFLLEVFPKKVGGGFMEGSVVLAFGTEVKLERWRDFGKAKET*
>CE308766_1126
MRLVSLHFFCAALLLIHCPQPRRLHPPGPCHCPHQSLPVDPHPRYRYPPRTESSSSSAACLRDNEQDASRTPAAVSLLVFWDPRMRRPSSSTSTCCCSRSLLTTASLRRDSAWWQVQPATTPTVACPSRRRSS*
>fgenesh1_pg.18_#_28
MQFNVVLIATALLASASMAMSATITGFVGADCTGSVSFSASVPAGDCGTLGGGSIKSIGFSGVPSQIQFFVSGGAHDTCTNGAQLVLGGGSGCGTAPAGFNWESIAVF*
>CE309965_92
MKLSIAFTVISTIFLTAPVIATGNSVKFARDIANSAAHAAQNNDASEMLVPPQPNSCPNPGDSYDSTTGSCRSWAGPI*
>fgenesh1_kg.19_#_124_#_Locus38099v9rpkm0.07
MFFIPAYAQPLSVSLRLLLAATQTTHDNLCVPLNDSTSSTRDHTHTCKSHQCQSLDKHHSTGIPTGRDTYQMAGCSLLKILADRDSGQQL
>estExt_fgenesh1_pg.C_190089
MYSIRIIAAVLLGSLVANAAPMPAVAPHHVQPGSVFTAKPAHFDPPLPGHSGPSGHRSHPVVALGHPDHQGWVPVAAVSHNHPPHMQTAVHDAQRYDHHTHADGRGGFNHGSQIAVGNPTHVHVDDLHHVHPESNLPHQLHHTDTHNLVNAVHHASGFRSNNPPHPVPAPRTPPWRKH*
>CE339283_6800
MWTIPFLVFCLAFPLNLSPTSPPPPSFSSFLAVYTFFELQLPFVHLPYHYTTFYGFLCNIIIISACLHRSASSWISAQLAVALSVSQKYSKSGYLKRTARMLFVKEQVIATEDMFFTAVSLEYRGG*
>fgenesh1_kg.19_#_442_#_Locus26000v1rpkm0.28
MYLPPKNPLAPGVLSCLSKVASWPATQGCPPGGSRCLGFGKTRRRPQHTASAYVVQIKTKIRVRNIFGAFPISLTDPSPSQTRP*
>CE347941_1143
MPSNSPVLGCLITLRPFVSAEGASLSPSSASTSTAGVFDTPSVRGFGPFSLKVPLTRWANSFDVSGRPVSAGSTVFVTRGFRAFFGSTAEAGTSGGTELCSAFSSARVGVRRSLLGLRDTLASAPTTNGIVILCKLRPSFSSLS*
>CE440589_100
MAPMSQSSRCVIALMFCCVASDSNLINRAFILPLPHSHSPPFVFAALSFVCKLVLCKS*
>CE441512_346
MVVPSLASPALILWCGIALRFHATDKTAASFIGTFFNSSVRRNVTCRTPASSPCRYQWVINFSFSLYDAHPRQIYLRLDIDHASRLRSSDRLQWFSFSSWGGHRQL*
>CE446714_236
MQVRGYWSLKRRPSSGFLILLVSPATRAISSWCLDSSLVRHEKEKPVWSCHQLEKTPNCSTRWRLLGVSHSVDKRFTIYEPQYQEICFLRCFYPLSIYFSSGRFSRCRFLQLRLPEAQLTIVGLSNVCDRGEGQRWQLLSQNKLD*
>CE446798_1616
MLKIYGYSSHINLSCILLYSGTILLAVSSQTTVSIDPFLRSSRPYCCCNIFPCTQCNHPYSLLLFDRIINGIPIVVFGRLNYLHMNLSAIIVQLINSGSDRLSADSLLPSFSILGPGITSRVPTSNG*
>gm1.11006_g
MSTTSFIIPLIVITLAHDLSPGSSAVTVIGVYTLGKHHPTCIPRPNEEDTRMNLAVWAAQEAWDDLVSKGATAKSRNHKKDLDLVFKNAFNGRRTQTQSPNKRNYPTNMPYNPPTIQEFTSLVDSDFEAVFTAFPNTPFARRSLATFKTTIVSAKNLRTHANQLDHYAGDVFADMQMRGLGPEILRLIYSRRPLGCQENPIIIDDANEEEDNTPTPSPTPPPHR*
>fgenesh1_kg.21_#_215_#_Locus8944v2rpkm0.10_PRE
MPGCPAFFQVCAVCTVTAAAWRSAERSDTELRNGLRRRNGARDKDSQIIQLLIRPTLTDGTKLQSNSKGIATLIYVTLRAENANGLGVIVKMGEYEPLPFSIKLERR*
>gm1.11238_g
MVKGFTSLFFAVVLACAVASASPVAGSADTVGPVGDPIFLKRDIVEGKTRQDTDFLLPPRRIINEETRQDTDFLKSVTGN*
>CE462600_661
MPSLYAESLFFACVVCSFALAFCFNFTIFQAANTIGARNTHRRRKTKRRTAPLDRARNFALPPTIPLPDAWVLASSSGGSTYLRSLRSCGAVFVAPFVIRCSLRPFFCFQSFFLVVNCLRNCYLNCSMSFCFTSLQPPVSCAPVLVL*
>CE464036_4154
MYLTAFYSLCSAIMALRACFVRGLGCSRPGIPTASWRFAPTLCALHCRGHREHQGDAVGLRRSVDLDISCKLWGLGPGHR*
>fgenesh1_pm.22_#_82
MQPLSCVLSLCFFVCLVRTLPIPDRKAHVPRENIYQLRALEDPIFITAYKRPSISMPSGRDELVGEKLTYGMVTVDPIIRDIIERAQIELERRSIPNRRTEDERNSVGSRREQII*
>fgenesh1_kg.22_#_236_#_Locus12476v4rpkm0.08_PRE
MSHLLLVLTTAAQISSTIEGSVSEIQSPPGIFYMERERRHITLVVPVQRRFGVQAPVTTKFACDSKCWIRVVSYVIKGLTAFLDAYFMVENREEPQCRGFGGASDSLSTTFVKFVM*
>fgenesh1_kg.22_#_250_#_Locus2070v2rpkm1.71_PRE
MALSNCAGPPQRMTVAIFLLLPWPICRPSRASVVPCCEWCRDTSVLKPIQGSRGESGRYFEVAETLSRKVTEVSHCDTLSDLWVVN
>CE476806_5022
MMNAREGMSGNKALYLVSLLCLLCLQLPANTLCRPIKDTSQKNQVAKLGVFPISESEEEETTISKDMV*
>CE477137_34
MIWGKLALQSPIWLVLLSNGRTDASMILPLTRIVRFLTGLQLPFSMAIRSLFRLNSRRGLGLHYNHGVKQRSGPLSSFVVTWPGLGAFQIAEDWNRENL*
>fgenesh1_kg.22_#_369_#_Locus8234v2rpkm0.90
MVAYPSTARIILIFSPLLAPELAAAHCEYTEGRPCHCHRGWATASGVVFRGL
>fgenesh1_pm.23_#_26
MCRCRSPRPFLLVLPLGMGMVMDTGTGTHIRGRPLEDSCTTTPRRRFPPPRTDARAGSSATGKTVPVVNGARFGAGDRP*
>gm1.11717_g
MFYPLPHALFYIVFTLALVLNAGYPPAKVKLQISRFDDVKFATCVARPSNPFQNILLLTSGSGVTANLASSHNVTFLINVYAFPGNTRVTSSIAPVYSEYDHETPTTNTTFRHAGPIPINLGRRRSSFVKRQVLLTLYKLLRGCFTKTDYWFKQPMPLVEDIR*
>fgenesh1_kg.23_#_217_#_Locus1951v1rpkm67.33
MKLLQVVSLAIPLLLASPALSAANICCVEIAGGSCDGIAAPALSVALLADPTIELVNKEGKAVSPDACCCVSPNPLNCRNLCDV
>fgenesh1_pg.23_#_166
MLQSFALPSSLLVPGSLCPSVGAAPVEQVSDVVENGDLGEVASEPDGDENDLKLTRTRNSNTPAHPHSDVVQLPRAVLEPPTPSKNSEHHRHMGLIAGTAALVASTPTPADGPKLERNLGATKLPRIKMTWRRRARRQIGCRGDGGWKDARGSHASEESLRIGFTCFTGKGSVGGQQHWLDKGIADVDQEGWW*
>fgenesh1_pg.23_#_176
MRRKMEPHGKLWKLLLLLLLVLLGQMTRRFFAVLELGRASSRDEECGEADAARTPRALRSERGRGRRGTTTTTSSSSTGQSCGGSEKARGEIRVTTGKQEASGDNLKYE*
>MIX22976_1_17
MKFTWTPILIAFASRMAEAATPASIFEAAHVDVATYTHDINVFASAGQPAASSAQLQDNGPFSASDSSSLEAIAAGIENTMSGLCHAILTNILPTANTHFTNLLTEDLSSVSSAFDDALTALEVEVTATVKTQIASVKSSLEAYIRTGNFFWDLLGFFGRYFLGDLKFMARR*
>CE490558_54
MKISANIVFIAAAALFSQKATAAPVVAIGRGISLTDRTEPLGSDYNSYIPSEPVADLSKLLGGVGRVAPRGL*
>estExt_Genemark1.C_240188
MLSLSLLPLTLTIAVTVTTTTTTTTRSHMDHPRSPLCSNPVLPAYHPAAAPALLLVMLGYDGIKAKRQQDPVRTSTYHIRTHYLIPSRTLYKSFPPPSTPSTALLLFPPPPNPAISRYRPQSPRATLHALTRKSQRRQTHRRPPLLLLPPRPRRNSPLRGAFSVYVDDSFVFSYSLYVDDILPIIRVYSNLVARFIRRRHRKVLPRYTVARSPKPQPPTSAADLRELLQLEYARSDRYLDLLIIETARARRHLEADSLRRRQLSVFRTAIFDTSYEVFGDGRLYEFFTEIERIYFGLDDS*
>fgenesh1_kg.25_#_12_#_Locus12925v12rpkm0.06_PRE
MVALVFALIPFPTSNGIIENKAAKHNDTHNAVVPPAMLMLNRTLARGQNQKIYWIDQQYS*
>CE494765_2619
MVRLLSFLLSPLISPLQFRSLWFSLCRIDILRETEEKKLEEELEWQDEEMDDDEFEAKFDTSVDEALQRLCIEPLQALSPSGCPNYP*
>estExt_fgenesh1_pg.C_250104
MDDVMACLGASALVILATEDVPCPLTVMKLVNYTMSNGRLAIMSCGKPQAWVCLGASTFDMRNNAFSPILTVAVTGILLRGIGLGSHLWLIKDDKDTPEGSISNIEINRA*
>CE499054_51
MQFSSIILLSVVSALPMVTLSAPQTAPVNACVANGMFTPVYLLRNFDYLLILTTCALGLRCILQDLLCSIPHSW*
>MIX23541_3_50
MKFTPFVIFSVVSLFPMLASCTPNPQTPPVNTCVGNAGTPNCGTFCASCCANFPTALECLPTVKTCARDCPYKMWICNPWMEGVPKRNFIVDKKEDAVVAL*
>CE500615_2727
MNILLPFFPISSSLSFSFLYLITASVKFESPSPTVTDTSILPVILLAQELWGFRVLVASTIFLPRCYGSFLDPRRCHRTLTLLTATPHHGPLLPSPFCLRAQASSCRAAVTQAILDHCVVAHPERTQQEMSLLCVRHLDNDAKVVLSQRRFKKW*
>fgenesh1_kg.26_#_11_#_Locus12146v3rpkm0.37
MLTSRNCMAHDSPLQLYQILVVFLLSNPPTSSTVVVRHFGYPIHVSHTRVSVDGRGVASDVSPILPCILSRFLRTSQWSFVGWMVGQASEC*
>fgenesh1_pm.26_#_11
MNVLTLWVLLQNHSLALDHLEAVRVSKAAVDGNQSQNKREISSTSVTYTTSQLYLPRPICLKVKELKTNRATSFSAPS*
>CE502173_1244
MSFPPLPPLPLLPFLDAILIFPCTARMSPSTSPVCSSSAPPTPSSPSPPRSSTAWSCSSAQATCLRRTPLSHLGTLAAGEGG*
>gm1.12253_g
MRLRLNNMLVLVLLVGVAGTELAACLGPDAADAEGDVDADAVTDPGRASGSTEGNGKGKGTEGGTSTDRLYPYPYRSSIDETSDVGVGPRLCRRAASARAEAEGRLWAWFEPRRGGAKSFSPPSSPLASQKENR*
>fgenesh1_kg.26_#_209_#_Locus2840v1rpkm43.57
MYLTPLQALLSILITLLYLNALGIEALPVPASLPTGYDVQTISARSPCKVNDISWCPSKFTHPQPEASITSAMLARTGGIEPAFVARDEQSGPPSSQQAHRHHYTVASLNSYFAKYNAWRKKAATSPTISERGLALEELEDMV*
>gm1.12382_g
MIPFVTFAALFLALVSQGFGLPYSAVPPPTGATIYRSGGTSNGGFDIGNFGNENTGTNKVSGSSGKNFGFSGNNIASAFSGSDLSNVLSGNSGTISFRK*
>fgenesh1_pg.27_#_8
MVQLTSKIVGLTTVLSALWSVTAALSPGSYFMENVGFGLRVLAGSSPGVVLAQEGLAVGAFPFTVDSTMTTLFNEESQQFVVVDASDGGSAGSGVFLCNTTFPVPPFIPIGNSDWTFVQGLGERSRRPTPPVVVRMRTVKTTAGVGWRHGGNKAVKGSGTRKGSNRDQKYRSFLSTALAILSIWCRRFGSLRAVATSGDGGRRNSVVGSWYPQGIPVMSSLISADVVRESEKAPADMEHGRPPYHCEQGSWEKNWNEDEEGGRRATCSWLEYVADAN*
>fgenesh1_kg.27_#_18_#_Locus4507v1rpkm22.01
MHLLSLFTLATAILGGVSALTVPVKRSDLDSIDVLEAREPGKNIIPNRIKFSQGAKAHMDNLGLAKGSAERKQVKAYHRTIVAEEMAKKGADSAQVVHLVHMRGSLDPKLHVSAGFWDASDKRMKSTFGTPPQSGLLHHAHADHHPVDPTYLSHVHAAGKTLRRSLPYVEDLEVREPGKNNNPIKFSGAAKAHMTNLGLAKGSAERKQVKDYHRKLVAGEMAKNGATTAQVVHLAHIEGSTDPRLHVTAGFWDASDKRMKVTYGTPPNEKNGKLVHVYADHQPVDPTYLNHINAAGKKL*
>estExt_Genemark1.C_270035
MRFFSLLTLATAILGGVSALTVPVKRSDLDSIDVLEAREPGKNNNPVKFSGAAKAHMTNLGLAKGSAERKQVKDYHRKLVAGEMTKHGATTAQVVHLAHTQGSADPRLHVTAGFWDANNKRMKVNYGTPPNEKTGKLAHVYADHQPVDPTYLHHVNAANKKL*
>gm1.12487_g
MRAFSLIAFATIVLGGASALTVPAKQVATNNVEQLEAREPKNPIKFSKGSKSHMDRLGLHKNSLDRQQVKDYHRQVVGQEMNHNGASSAQVVHLAHSVGSVDPKFHVTAGFWDANDKRIKSSYGNPPKKGNLHHVYADHVDPTYAHYVHQAGGHLRQSLKAANPGIRQMADITEAVRWMTWKTSRSASPEIATSSSQALSGSQIPRIPRRPDVPDTIKSAA*
>gm1.12514_g
MRFTLTIVTVATFFAITAAAASAPSSMKRADLDGIDPAVEIDLAPICECPCCHSTGGKLFCC*
>fgenesh1_pg.27_#_78
MKLSFSSMVALFGLLLHVCALPEPALDNILVSRAGSCAGETCSLLTVKDFNRPKRHDLLHGGGITAGIMESKKVADECFEDRLSKGVRESRSYVVEKSRENAWE*
>CE515801_44
MRISMLNTPCILVGTVEGTAFLLSLAQLHYVQARKIILFDELFAPLYSYCDYHLPRPTLPSSLKHPHPNVYLPPLPPCCIATST*
>fgenesh1_pg.28_#_15
MSREFSLSLWILAVNVVNAYQPLLNHPTPFAKFILARTEDGNGLPEAIYQQHLYPDPSIHASPPRSGPPLQPHATSFVPLKTPPKTAALELLLSSAIEADIDVDDAALEEEYDAQISGEDRVVIPMAQKVFGTVDIGGSSSWTKTERMEGLWT*
>estExt_Genemark1.C_280154
MQGTTTKNMKLFITISVLLATIGNGMALPTQMQEGVLVPERADDFYSPRWFLRPLGPVRRPLNIFRPDLFPYLFPRPPRRAGFVPFRGGYSGIGKAEKGTERIFPSVIGGGVNVSGAKGGANEGGNGGKGGKNTASGAAAGGKGSGAVNVSGANGGTNTGGSGANGGAISVGGTAKLEGSGNGAVSVSGANGGTNTGGNGANGGKISVGGDVGGGDADVDVDGANGGTNTGGDGANGGSIKIGPREENQWIPYGPPANGGLPAIGRKGGPIYY*
>fgenesh1_kg.29_#_36_#_Locus14444v1rpkm0.93
MVVLKTMSIHCSLSCFSLLLQITKLSELSNESFKPNTDYAPNIAWIMSSPSNRTPSSKCIGLSAYDPLMRLGLI
>CE525685_66
MSSKSAGGANTLSLPLTIFWLIFLPATVAGDGPRHPSQDADPFCLSPHSLALFMTRPDPPSH*
>fgenesh1_pg.29_#_32
MAAKLGLIVVFLSATVPAIAQVITASCGITGGTTGFCGNGMSTFCGYFNENNIQIPPSANFGSCFNEDGFRCDFTILNLDTTSERPNATLCGEVYIVNDHMSPELAPGLINNDREALEAQCPSYPPVQSSLAGDEFKTSMTVVSGM*
>fgenesh1_kg.29_#_116_#_Locus11876v3rpkm0.52
MVAFAKYCAAACTFSLLAICASLFELAIVLHCNSTSAEWRCSLHSEDIITTIQPLPPI*
>fgenesh1_kg.29_#_148_#_Locus24618v2rpkm0.18
MCAIGVVFVSITFLFSGGAVRGNGRKKEITRGLAVVSQPLGFSGRVAGEFKWGRAGEKAWSLQATSFRHTDGDATLAAA*
>gm1.12903_g
MKMQFTSLVTLAVLCGSVSATPIPAEAAYPTGSATDAVLGGAGDILGTLYRLLAPGAALGGAARGAGAHIPGYRRDEATEAAYPTGSATDAVLGGAGDILGTLYRLLAPGAALGGAAHGAGAYIPGYRRDEATETYGPGSITDDVLGAGGDIL
>gm1.12906_g
MKLQFTYLVTLAVLCGSVAATPIPAEATEAAGPSASDAVLGAGGDILGTLYRLLAPGAALGGAARGAGAYIPGYRRDEAAEAYGPSSLTDGVLGAGGDILGTLYRLLAPGAALGGAAHGAGAYIPGYRRDEATEAAYPTGSATDAVLGGAGDIIGTLYRLLAPGAALGGAAHGAGAYIPGYRRDEATETYGPGSITDD
>CE530748_131
MHFTSALTVLVTAVAFASQTLASPAPQPAAITHQCSGPAEGHLKCPFGYRCCGPFVNGLGSCIPGEAGICPLIS*
>CE530802_6
MNFKLVFTATLLAVVPAALAIPSSAALGQSCTTDYECGSKSLHCCGFVATHKTCLPLDTVC*
>MIX25314_9_22
MKFSIISFAASLALFSGVFATPSPQGGTTVYHCNGPDVQPDTAAAARYRSSEESAIWEPKALALFKQYPIMQYELKESLVFDNLFHRFSGTLLWRFCHTFSAGWDHFDFLVWFLTGSEESAIWELEALALFKQHSMVPCELKDVQIWVARRPN*
>gm1.12938_g
MKISALPLTFFFAFFSHVLASPTPQGGTQNLICGGPDKLTCPPGYRCCIGPLSPTVERTGG*
>fgenesh1_pg.30_#_75
MALLAKFCSLLVAFLLGFRSAFEIKDKDIPGGRLADLRNARDRHSGLSIEDHAPAPTLTAPQKEGGVGFDEDHAVTAMKVKCQDDAEPAPESEVNMGRASYEEQEKSRNGEIRRKSRRNDFGEATGSERFWAYGAKSKASKDDDEPGKATVSYTLIQLATPNGGLRAKKDSNFDVEEGLNAPVAMIQPRRNACELLAG*
>fgenesh1_pg.30_#_84
MKVSFVALAPIVAAFFATSAFAAPYPGGRTASNDLSARDIPVDVAIAVVARALEEGEIDARGLGSLVNVVKKFRKATPEEKERRKAFVAGHKEYVKTGKEIAAQAKKESGGGANYNVKTQYHGPGYAEHGAKAEKLVKAGWHAHKNLQQYKHADISVQQLAGGRKMATARFHNGPGTQMSGVNVHHMWD*
>fgenesh1_pm.30_#_39
MKLVFSVFPIILIVACSLASVTGQGSLLEALGKRDEVRPVISSIAYATRTRRQATTPTFTQPVRYMIPSGSASVLTCTNSDSVLAVQRASFQFPSPINVVQFQGNNLLGPQAMTVGGSLSTAFTAAPQSTAYPVAATFDFNTIIPSSFQPSIVRNAIFMPGIPPVLNITNEDSVGHDRNDLTCFITNAVPPFKPASECTTGGGLQCCQMVVPASVRR*
>CE596597_77
MRAFKSIIFIVVTAAVGSRSQSMCKLMGTSVPLTVCSEFCEVAVAPFGTCPSGQTCCLLQ*
>CE597111_227
MHLFLVFHSLSGTFSASELKNTSKAFGYRDGDGQATSLDELAPRNLGIHRCVTYSPLLAL*
>fgenesh1_pg.30_#_113
MIRKMISVLITTVLLGLTGGSLALPTVARRGEDFFFPLYRPYGPVNGAITANGANGGYNYGGSGANGGSISINRRGEDSEGFFFPFWRPAPAPAANGPITASGANGGTNMYGNGANGGTISINRREEDFFFPLWIPSPPPAANGPITASGANGGFNYGGNGANGGTISIGKRAEQSEDSKDFFFPLWIPSPPPAANGPISASGANGGFNYGGSGANGGTISISA*
>CE597319_434
MKSFVALAVFLATFTGGSMALPTANGAVARRGEGFFFPIWVPPAPPAVGGPITAIGANGGFNYGGNGANGGMIDISKLPGGGAITANGANGGQNYYGDGANGGKISVGRREEDFFFPLWVPPAPPARGAITATGANGGYNYGGNGANGGSISISRREEDSKDLFLPIWFPPAPAAANGPISASGANGGTNYYGNGANGGAISINRRAEAEEDSENFFFPLWFPPAPAAAKGPITASGANGGTNYYGNGANGGKIAISARGEE*
>fgenesh1_kg.30_#_160_#_Locus16100v1rpkm0.73
MGLIMNILLRDARRRRLKTLAFLCSITQTSAAIPDATLSADDLSVYLSARIFMCSNQRRIFSPLDTESELERRCLSHPFLIWRLL*
>CE599029_858
MTITITVFLALVAQVPVGIKAVPLNLPSFLLAGPASFPPSGLYCCASTTPPVHYNMAFDPLKPRFNVERLLQPDPLHSDDSSDSPSSPVSQALPAMLESAAPASLLFGPTRRLLISDVASPAQMRAGQGSMIR*
>gm1.13203_g
MRLNLIFFYILLGVVLCVRSAPLPLATSKIEDGSKPSDVSTSGLRHWTKKNGRWVFSPKRLDRPGQRHIQEHQLASTGGSISSQHSLEGHPNAIDGEKRWLSTPPSTTLIARFFKDGGWKFWNKNKAGQAQAKPIQVHVHTETQSFGGGGKIVRRPAISRPVRFPQTPGKGKEPIRPNPNHLYPTVRPQGPRPMKSA*
>CE601732_648
MKYTLTISAVLLAFPVLLVSADDQCGGTLLSLCCKTVSGPYPRGYVGSGCSLRTSGDSCDSKSSGTPLCCQQLTEVRYMFCAPTFSRWSCSLRNDIQDGVGYYCRPF*
>CE601807_602
MRQLLTLPALAHPALARSNLSICIVNAASTCTAAVCFGGYMCFNVAMPTPRSKAYDTPRRSSRLSSLNFWKYHCIFNCCTRVTSHNMASTLAVTDGDRNTKNILRMLAVHNVHTAPFFGSSR*
>fgenesh1_pg.31_#_97
MRFFSVFVSLALVLAVEATSRLQVRNERLFERQAPNPPCIGLVRACLCTTFIQQLGQTCASCLSVEQDLNPSTLLTDVIDFNAECASSGLSITLPKSSVGSPTTTANTGNVASTAPAELPTATAPNVGGSTGSSGNTGGGNNQGNPLTGQKTSTGGNMASHHGRYLRRGRLTLQYFKAWAKQTPTTLREFHNHLSNGNINFQQHYLEQKRFPRFTNRLAKGRDRSEVGGNGNKNKK*
>fgenesh1_kg.34_#_74_#_Locus14598v4rpkm0.00_PRE
MFLWKATLWGVSASFLVGFLQRQSLYTGCVAETAFGRDNYQSVTRDRLPKWATSTNKQDRNKGTRSRVRL*
>CE631997_13
MHHGSRSWTHQLVLGLLAMFFLSTIAAWSQLTPSGSAIFDVFLIPDSPISTSRQNIIRDGQSIHSIDTPAGSRIAIPCHFWILIFDSFSPCHSLSPIT*
>fgenesh1_kg.35_#_35_#_Locus23823v1rpkm0.34
MDVLAVATTVCALCRAIETWIDQVAQKELLLGQISSNVAQIRNILSPFASEQYSGKGEITRTKPQICHHCLLVQAFLRTQRNPGEAMDMTQNRREYYGWRGSQCARRLGHQRGRIIQYPGPIP*
>CE632376_19
MLSPSLPFANRAMLSVHSLLAFQCLSPQVKADGEPICPQRIRVLDSNLLTAYLPTPTCLPMFRHLSFLNFTLHPRR*
>estExt_Genemark1.C_350054
MSLARGLMLARVGAAVSAAAGPGAPRAQLRATWSWSHGHGGFCIQVHLPAPWSCSWSCCACSSQGQVRMNTVWLKLKFEPELVPLPLADPAYRLPSSVPACSQRAGAVGLSFLSSKSTVASSTSNSLKPNLTYKNRE*
>CE632821_2119
MDCMSHVLLLILFSAPASPPPPPAPRGHGPSPAPDPDPAPPPAPAPPRLPRPPPPGYWPARYRLHLRLPGWSGASGSTGISTIPSSEEGVRRRKGSRWAQRSKKKSQLQLQLQLAPAPAPAPAGAKHKEHQQYQQQRQYQQRRRGASRAGSITPRKRLGQVPTRRSSQAGHGEG*
>fgenesh1_pm.35_#_41
MYCTRPVLLLLLLLLLLLLVNGADCNLQAPTGTRRVGMARANEGKISTSTSAGAAGAGAWADAERGGTGGAGEEVLVTGARNGVDG*
>fgenesh1_kg.35_#_58_#_Locus13677v1rpkm1.07
MKLQLLPIITVLVVYYNYLVAAQPSFLTPVPCLICGEGCQCDVETATPQAKLPQITALAE*
>fgenesh1_pg.35_#_80
MQAFYRIAIILACAFVAQSAVITETKEAVTPADDVLTRLKNPTVVPGKERRADEEDGNGQRHVCVGGEGGEGGLLSYRLLLSDGLPPRKASRLHHMALFTQCMPNEKTISPNISGRTKVVALVPGSNDLFSPSSAPLPILSRFWKIAGSSVATAVPLQIDLAGVLDEGDAIDVSGGRFYIIMLGRLPY*
>CE634477_106
MKLSFFISLLSTVIASQNALPCTTDTDCAALRCPPGTRTCEPAFCDTFICARPSCVSGSEQCPVSFQLCGLRKEELRVFTFSRLNQRFWR*
>fgenesh1_pg.36_#_11
MHFTCLLAFVAFAVVIPTEASPIIVGRNGLNAEVIVPASNQNGSPRLAFKNYGISGWKRGVVANPSWKSSSRLAGFDWRQEGEALPVTPTESNWRRQPYREAPGPLTGPDW*
>CE636073_2842
MGWTLLLPIACGLIRPVRSPSFSTIRKRSRDIWVSDVKLQAPVDTIVQSGTQWPYSSSLFQVRNKNLQLWPATQARPRSHAYLRQIFPYRHSLTQREDCR*
>fgenesh1_pg.36_#_43
MKFFMLTLAFLATLTGSTIALPLIKGENNGYTDYRNSADDGAIFIDKRGGSSKGYWRGPSWPGPAGATAQATASATATSGPGGGPVSANANAIAAIGLNGGSNRGGSGGNGGSISIGKRGGLRL*
>fgenesh1_pm.37_#_68
MSRLSRLYLALPTLWVHRGLGLKIHASEFCNCNSHSGAEPSYPPTSALSTTNVSDDTANELSRWSDIRMRINSTAQ*
>gm1.14233_g
MHFFTTVILGLTAVVTLVSAKPVVNAGPDCYFTCVASSAACGEAAGNDPGKIQLCVTESSSCFGACGTN*
>fgenesh1_pg.38_#_9
MFKLTVVFIAVAMIGSVISSPLNPEGIEVGKTPSIGTDVVDVLTKRIDHDISGGMELGETSDMENDAAEISIRRQFSNTVLSQSPVLKRRLIGISESPSVHETLMGGGYGGGTYGPF*
>fgenesh1_pm.38_#_19
MNTSTKNKEGWALCPLSIAVSVARPQLSVLCTWLDFATSTFTPHLARASNLCKFYWNSANAGHRWKDRLSLLTRCHSHPFILRPASRISWGKG*
>fgenesh1_kg.38_#_41_#_Locus24107v3rpkm0.18
MPRSVAFLNLAFIYCACAGACARRRRGHSDKTESVVRFPQSQSPRVQTSPRFTTAQVVKILP*
>fgenesh1_pm.38_#_22
MRQRLRSDCSLSAATLLPCLRTSLPRFMTHSYEDQDSDRPSWPILTPHQLQPWTLARTTPTQAPLANPSTA*
>fgenesh1_pg.38_#_37
MLMSKLPLAFVACALHLGAIASPLPLTERTTESGALGGDNARRAPMIEGRTGLVGGSLGSGVSTLLDGVNYGLTGSENGVETGSGLLGGALGSGVGTLLTGAKYGLTGSNLKEGV*
>MIX31752_10_49
MISFLAVATMLSSLTTGGVASPQWYGQPGSIGSFYPGTTQIYGQTGPFRSIYSGGGVAPSPFYGQTGPIGSIYPSGSTSYGQTGSIAPAKVPSYAPPAPAKPVPKVQTPAQKVVAYIRDPKHAADINPACFWSGQTTVTTIVNNKPVKSTKTAQAALSAFKGPPRNCHSLAEIVVKSGQQASRLNSTDWRRVSKALAQSASGKAYALLGQQIRSNATWFTDEKPALIANKKVALEVWEIQSDGSVAKVAA*
>CE650529_32
MHSRRLVLGSVLVNIDLLLPPCALSLPLEPCCPRAQNAYIYRESFRNSFVLSAFHLPLVVTQGEPGCTQFFPCPLSRSSLTPSCVLNLGSAAICLSSARVHVQTALLLPEDWDYSIVIQPGKIPLST*
>gm1.14419_g
MQPSVTALFAIISIAVCVSGIPTVAQSESEVYKRGGSSMFREVISNLDSTGVKLECNLVTSGNGEEGGESDFDLEGSDTRAAVVKRGSGMFREAVQNLNTNGTKFQLECVVSNTEENLEVENNLNGIDSVEI*
>CE652479_8
MSLFVSIIAAHKVAALACTTDADCVHFEPCEVGVEVCELAFCNFDGTCHAPTCRPLKFGCGCVICKV*
>gm1.14429_g
MRLAIVVLLCMAASGFSSPTSVPTGLHGEDVQLVARAARYNFKSDGSALAEPDRGPLIAAKKKEGLVPPA*
>CE652673_2131
MSVPVSLSPLLLTASAKGRRMGAGNACNAVRFTTPFKHEHLNLNVLVLVPELPSDSPFCRMRRCGPKLSLAPGPLTHCRRSDQHRPNHLHIQAH*
>gm1.14452_g
MPPKFSNRSISKLLGENMFGTRYFLVLALFLVNQVVIANPATPRASDAEAEPGLGSTEEEPASDTTNVMETSPAVRPGELSVDSLPGCGQACIANEGCLFPCNCNLQGTVCIRGDCIDIFKCTG*
>MIX32118_25_14
MFWFSLRSLLGSSAAGAVLAVHPVSIQVGLGRGFDIRLDYSKKFADTPAIVISTSRTDVEVAIESELQNDAPPASGNLLSNPYPKLDDGDKMRSQPNGGVSLKFFNGVKNGIRPTSRRQHIESIGETDLKVPVMISRVNGSTRRELTAKKEIHRHIDVKCGEEPMVVFRLLVPTRSFSSDHRSNVRLPDTNCDIDEHE*
>CE741386_2680
MPLFRVGLVTPLLLLSAIHSSLLQDTTIDLLSIIRFPSLSKDTVRYFRIPGKPLRNTTLFQSLRTLLLSWRTEPPRTLGSGAVHPGLLPRNYVS*
>estExt_Genemark1.C_400114
MIFTRIVAALFATAVCAQALYIPDVLYARDFEDSRDLTARELSERGLHHFNAIRDLAENNDVLALASRDLTTLELRSGEVLSHPIVARTESRSPSPGPYGCNTKADCQKKIDYAKYQEKESKKKVDHWKKALKDAGSDEAKKRTAKNNLDTARGSYEHWTEEVEAYTNMKATMKS*
>CE751466_12
MSLLFAPWCCPLCTTVLLVTPFNLKGQLLALQMGVGMTGSIDGMLSQHFPTQKVSARLFHPFDNNIITSLPTTSPNLSYKYSRMTISLICLHVDENADQKLILYSICV*
>CE756448_1316
MRPILIIAFLAAFFGLVSSLAIPASQDLVSRARTHQIVVVDAVNPPVLALIAHPALIADAQNLLHQDPVMSTTILLHQALVMDPTILLHQALVMNPTVLQLRVPRFPSTSGVAPKYPSRNIRFLKIQQNRRPSETGI*
>CE757465_883
MTRCMPVAAPSVISAILLSRTDASSSLLATFRPLSSTSSCTAAPFMLRNWRFAKLKPTFDKIRVSPTSLENFLSLDGRNTGDDLARGSANTSCFWKMSTGPRTLQPPTCPRTTSPYLVSAQSTSAFIYQLRHNLCLYAQHWTPQSRQKQHKISAHSLGLHWFISYVDRSLL*
>fgenesh1_pg.43_#_2
MQFRNTTALILSAIYFATGAAAVSCAVCAPTIFYAGLTRTLTLSREEGGNTVQCKKGNFDRLLVATTPRLSQDFLLPASIETSMESSSSRTPELALLLYHWFRRPGAKDKLKVGSVAHNLFHHQYKPTNLNVPTFSYV*
>fgenesh1_pg.43_#_29
MFKLSSATAFLLTVCLLGLLEPVASSPIGGGNTFNIPLCSGNQQIKIVDIDLVLNLLSNDNHNSKNICIQTSTNNLLRLRWISSKLNVLNYFYVLDDSAVL*
>gm1.14968_g
MDIKTDLILHSIVIALTLSPVFSLAAGSGVALDAASDVKGLGKCYTDNPTDKCSTYVDQFCRMLGQTARILPALCRPLTRDTHALSKTLL*
>CE764975_710
MFQICALAVAQLPPLLLRPPSFHLLQSCLRLARSAISPVRWVLVFSSVRSQKQNNPRKLYEHRWSWGIGIDIGCWRNSHYDRGSGLQRTV*
>gm1.15003_g
MGKRVAFRILVVLAVLAPGAVPVLSISVASTFCPSHAAGPPRPLSPKANYEARTNRIDLADKGIVPLRRFSSHWRMYAGPEGRPIWAKLGGVVVGGRMDSPFFHCNSYLNLDSLPSLRQRTVIFQALAASTSAPASSNDPTPTPETHLQPNHLRLQD*
>CE767226_1775
MSFTLIFLVLSRRFQTLLRCSYAYTRGRTQEDHRTEMTKFQPRSSLVARAVTSFCRGETGSLVDKERCLILGRELFCDDVLYCCPRRPGAYYYFPRHLHSFILRSPHSTCTSSILADMVSMGPITKLTSTSAGRDVDCNFNFNVNINFVSSNLSS*
>estExt_fgenesh1_pg.C_440027
MKFVVNIALISAVLLSVKAAPASVEVREIDFSTPADNGPKTYWARSNEVREIDLSTPAANGPDTFWVRSKEAREVDFSRPVDNGPDTFWARNNEAREVDLTRLDNGPDTFWVRTEEGVGNAEAEGYCVRDGAAKESS*
>fgenesh1_pg.44_#_35
MKLINRAAFVTFVFINQARAASVATDRQELVTRQLKKPSVVFNVAPVGKAQASIVASAVGAGCHISLYDGVDQTGGVLVRVDSSGVGHSNVKFRDCCRDCKTAFSHLSCNAWYNGNYKLAKEVI*
>CE767497_12
MESLLILRTVIGLLDLWPSTQCYLLIFNRRLWLSLPQYVQRHPRFRSATNVDSNLASPRCAIRQPAYLTNAYTTPQ*
>gm1.15097_g
MKFNPFFVALCFIGVSSVSSIPIGEVSLNTVSRRGGVGEPGPGVGPHPIFDRSPVAPPGGSPTGIPGGPGRLPRAGRAVNEVMPL*
>estExt_Genemark1.C_440079
MRFSTTWIFVISAFLVTVFAAPLAAPERRSTPATTVAHPLPIHWEPKALQELHALGLSHDEHQAAIAYHETHLRANAPHTAATGHVTHIAHQGGSNVHEKLHISAQFKNGNGNVMKGTHPTDRAANGKKKKVQTRHIFPGPAHPLHPQYAHKEEVRHTAERAAKGAHPHPSIRYRR*
>gm1.15150_g
MRTCLLPILLLIAPFAFSKALGVPRDLDSGNVVIESRQDVNIISIQAPDPFKAISEYLQNEENNKIAQSKVEVKANNPSQTGIELLRGALNDIQADNGRKHNGYSVMAVRTFKAQVPAWDGLPGPDWGHTFMTMNGSDGPTTWDYYYYRTGHITVDTTDFAHDVVIVGNALVDHNAQSPTLYTISLPLAVNNRL*
>CE776644_8157
MLDARFSLPIYLRNTWDNFLCFLFFLLTFGLCEDQGSFVLFARRLFSSLISRARDTILIMIHDVDMTSLRFTCCHLVFQLGSVTG*
>estExt_fgenesh1_pg.C_460017
MHTTHHTKIFFGILLWASMSAASSVLGDATSSNCAGTGGLCGPVSGLACCAGLTCTTENVCRGCAGTNGLCGSVVGGVACCAGLFCSTGNVLNSGGAFKAIRL*
>CE782199_1469
MKRCVCTIPFEFFCIVRSYAIPFNLARIHTHTQARKLARIYTSVLGLNVWTFTAISSATQDAATNKWHVARLSERFGAHVRC*
>CE786230_3305
MFRTLLALILGYVAFAISQNGFRRLLSDSRMMERSVRSVVFFGRPVRGRFSVDPVFCHFVHISWAVDLLMPYFFAAERTDCPPEAVETADLLGTTRWTEARSDDDSVADDRTVQYLM*
>fgenesh1_pg.47_#_66
MLLLMLLLWPLSDTSSAAILRHPSSLRIGTDDHDDEQQQATIATQMPPPPYDPGAGMAVDQLPVVPITAVQPRPNLSKYQGQEGGELQETCWGSHQYNYSSTGTTRRPCASYVAGGGGGGGVVGSPRTRPEFDFGRAKGG*
>fgenesh1_kg.48_#_22_#_Locus19238v1rpkm0.50
MSVVGSTSTAFTVAATSSAYPVSSTFEFTNTIPNNFQPTVVRNVAFMPGIPPVLITNALPPLLAASQCHTGGGVQCCKLLLNCGRGN*
>fgenesh1_pg.49_#_33
MVSFTPLLACCWASAVLAASSNHANDILNALEDQLRLLPRQHQAGFKLQIPNSGTGVSVVVFIIPALVSVWRLTLAYSFASSYASITTIVEEGWTERLLNRY*
>gm1.15679_g
MNDFVVICAIVVILAGKGLLKKFLRRVLPNVCAWADMPPMKKVNMTGGAFTTVNGNVYVTNVLNDSSLPVGATTAACI*
>fgenesh1_pg.49_#_57
MFKFSAIFLAVAFITGVISSPINLQGGRLEETSSEAGEVQQMKRQWDSVGISSADRFGRDRDRGDFVGLAILGGKLRLYDLYRALGVHRLKILHNIKCDNHARDFNWDLGARRRLSVGAEWWWRSELSVVVVISYLDAGSLVRKAKQEKQESILFELSEVMRQPDGMIPEQSSINPRELSGLKSLNGIMLTRGR*
>fgenesh1_pg.49_#_60
MTGYLRYLIAAIIANAAFVAAVPSPSLKPGCVTINTVEFCSTIAHAPVVGPDGCVTINSVKFCSDPQVAARAASLKPGCVTINTVEFCSKIAHAPVVGPDGCVTINTVKFCSDPQVAARGVSRYPDWL*
>CE802143_14
MKSNTIQRLKVRFHILNSLLLLLTVFPTPSSLMQTQSTRSSGQLTAMERREHWNNGQDSRILLNLDACNSVVFAEESLAE*
>CE842000_173
MLFCISVFWVRCSFSLPFSNSSNSSPFTLPKANANANPGTAFQEYSHIQPRLSVTLDPHFTRSWGCNREAAGVVPCCIGLSGCYCFLFPILLCFTFAALLGPTSFWACGIWSPSFYQVSDILSTQNQNFAP*
>estExt_fgenesh1_pg.C_500040
MLKLSLALVAFTLLTGVISSPLRQIPGTEAGEELRGWLTNLFGGGGDGQSGHGVLLRRADMESDGSQNMDASSEAHLIGPNEHTGLAGLGDHLGVALKEVGEALGDLL*
>CE843599_373
MTICLGSAICRCLIVLCRGASKHNGRAKHMGGEADTHWVVDVCFPPSAFMSPRIPPAQSLFFCAKIHRWSLMFKWARRRAGPV*
>fgenesh1_kg.52_#_15_#_Locus25422v5rpkm0.08
LLLHVLLKLVVLLLKLVLFPPPQAPPPHAPQARLLLKLVSSPSPCSSCSHQARPPPPRPPPPRPPSAASPRHCTHDHGFVAHDELEELGASGTGSKLLTSDFPRATGEGAGGVDKRTPLIKLIKTCRLKSFR*
>fgenesh1_kg.52_#_58_#_Locus8118v3rpkm0.06_PRE
MLLIITFLYIFHNTITAAPISLVLRDASPPDPSLNPIGPCICPDQQRCCGTSSGTA*
>CE848436_835
MKYANLLLLSLCFSLAPRFFRFWVVQVSFLYGHTADLLYFVPGSREFSLRFKDSSVGAGLSYPSSAKLATLGKRVEQCGLASHPMTGRSHRTASCKQTGCATDQRSALIISNSIELGQLGQSLLQRQ*
>fgenesh1_pm.53_#_2
MLYKAYTFIVLVGLLSRSAWVAAVPVERKPGNVVTVNPGHFVTANGEDDHALNYNGKGMAALGHPAIIKGPAVVHNGQEFYPIIPMSSSGHPPGEGTERHLASLYNKHGAGEFKPGSELALGEGVYVHSKHILPPDSKLPGSLFPGDWKELSNAEAKASAAHTGSTGLQHQAGSSNLGPPPRNSPPRGRSGSRAPSSTRRRDRSRSRSPSRGGSRSTRQRTPSNDRYGGSSHRSSRQGQGRSPTGSNRFHPYRSTGGRRGSPVHRQAHHSVAPRRGNRH*
>gm1.16043_g
MSRAILVSLLVFCLSVGLSGAAPVPDPLQSLTERFDASDNIHVLRSLESLFDRDELEHKPREYPTIVILDSRGLTSNILNKLKGSLPQGGKSGGKPGKPGKAPPAPKPLPKGSKPSPNRNSAACLHG*
>fgenesh1_pm.53_#_36
MLTVVVLTLVTSTSCFHRLVSLAKAFPPVNEQAPRTLQARTKTCRKSTKRGEVQNKVRERWKETAQRVWKASLAREFR*
>fgenesh1_kg.53_#_117_#_Locus16905v12rpkm0.00_PRE
MTGYAVRPFLSGSSSLTILLLGMPGGTSGRSERSHTTCRVSNGTATRKQASSPPPPKKTVKYSILTTKIRPYVCTQPFCPPYTVRATESAPAP*
>CE856865_1488
MLIARAVFFVSCGSPLSSRLSTASNMVKHLAFHRLPCIEIGKLLPDAAVVYDWRVSMRSGSLPSLGSASKLRSSHDRAASLFGGPISPCASSTRGLPRPESKLCFVYRVYSSTSSSDYTKFVD*
>MIX38137_1_22
MKSTLLFAVLSAAVTLSFAFPIESKRDSTVDEASINWGKRDSTVDEASINWGKRETTVDAASINWGKPLNKFPIHSEILRLMRPAFTGGRNRICSLHYVTVLRTRQSFPTVLKVGEKAVEYIRTMSGLANPFTEHHLNGKAKACESNQSE*
>fgenesh1_kg.56_#_108_#_Locus20885v1rpkm0.43
MRFFTVLTPVLIGLAAMASAQSCSQSCLDLLTHCANSGASARHCVAEYLTC*
>CE873189_12382
MSLPLSVSAFGSGAGTVSSSIPQTDSGSPSSASASASSSTTKVSFASTSAPVAGKARDPSHPSTSPSTTVDKESQKEEVEKDDDDDAEKKNEESEEVVVVVEADEKLDKEKPKSTTTTTSSKESKKPKRKQRTTNKLTKPTKSNPSRPAQLTPTSSPPPTPAPAWTSHICGPFSIHTHACISLKIPSPFKRPDDARWPTPVHTCPKQPKSHSETAGHRYGLPLGF*
>fgenesh1_kg.58_#_138_#_Locus1068v1rpkm119.60
MRFSAALLVSAIVGVISVAANPAPAYGAASALEIVQRCYPSSCQCDESRCWAGPACCANGSCPC*
>CE876171_151
MRYTPFVVFFMTFFVTNALAVAPITLVSGSTSCTCPCSILRDDGTIVSCKAST*
>fgenesh1_kg.58_#_154_#_Locus10558v1rpkm2.23
MQFLSAVVALASFFVVTAVATPAAMAADVSLLSARAAAVAQTSCVCPCKILRDDGKVFSC*
>fgenesh1_pg.59_#_7
MSFMVASMSVAVWRTVNASVEENAPVDSAVALSRAENAVDESESKVCQKEGKGNIAGKDSGDSCNRLCGEGERKQRRIAWKHLACELSYSGAVKYEQHSTAIITSKSHIRQRVREKIT*
>CE876769_33
MCMFRGACWLSLQSSQVARSFPPLSANTYPCLRDCINRRSVLSLYKDLSASHPSSYQLDRTTKYRSLAHQIPHYLLDSTRVTKSSIVRHSARDWCGV*
>CE878468_184
MKTTILTSFVAIALFSTTTIANVIPNSATTGDSDALPTAFSPASSNHYDTITSLEEQGDGAANRVPASEVLKGIPMARSPKVEPRGFFSNALNSSPTQNRRDATDSLNADEAAASRFRHLQPFSLLT*
>fgenesh1_kg.60_#_124_#_Locus24827v2rpkm0.07
MYSVALNDIQALSLIISLIILMHAVQKQAIASTPPNATTWSRLISSFLEHQQGLGEEKISTLIPQVAKVAQDIQEDRKFLPRVIFPTWQFSDKEANIFAMKLMQCTNDNLI*
>gm1.16659_g
MRLTAITLTIASFFAITVAAASAPISMKRTAIEDPNPVVELGPICECPCCHSFGGKLFCC*
>CE925574_6071
MRCCAFCLSLAPTISWTSQGSYDDELSLLAPETSAPTTQSLRARQLGIDIGIIARVFSRGTRLLARIMRGSLPWSYYGFPSFPECAHRLPDPTTASTPCTAATITTMIDRHVNSSSGCRISTSSCTLCSCLFIATTRNAAVDLLIPHRSSPYPSTLRLPSSPPFPSCGPSRPASSSFAFPSTTRTRRSSAQVAYDGPSDGHTHTYLSICAPPRPSHPS*
>fgenesh1_pg.62_#_3
MVFLLPQVLVSLLSHASTERIRLSALDVGISETKDQNVRKWILDDRLWRYRNVSSLTPLALRNISPGMVFLLPQVLVSLVSHTSNECICWSAWDVETPKNKVKNVRKRNDSNLGTPKSKVQECLRIASLELSNRVHILRENRPERFPRNQPPPPSSSRVVVTIPIDLKCFEHRNTQVQGSRMFENR*
>CE926245_1416
MLPQITALTRKLFLCTILLPLVANRTHPTDPGLDTSIPIEAKRLIGAVRLQSSSSVKYSSPSSASTNCPPSKSFQATAIPPLLCFLK*
>estExt_fgenesh1_pg.C_620030
MTVFLRSLLVAIAANMALVAAVPSPSTKPGCVIINDYEFCTDGAPAPVISPDDCVSINTVRFCSQAQAADVFAREEAMKPGCVTINTVEFCSDVALDFVIRPDDCVSINTVRFCSQA*
>fgenesh1_pg.64_#_27
MLYLTPLLACCWVFSVLAASSNLANDILDAPADQLVNRPTATLATVASASATAPSGFQTPDPKFGNWVCVQPALRLFLKYMQSITIIAEDGWPGRVECLERFQRRWQLIGFL*
>fgenesh1_pm.65_#_16
MSHKSRRAWLFVLLLLWYSGRELFQACTSLLFTGTRLRITSSFDSESEPRHVRLRLGFASYGPNHGAFPEAFFDRHPRL*
>MIX41310_11_23
MCLPFLIMRSLIFLGLRILHSSFPTEGIPIPSVLAIPTQSQLAHKRDRSWGMLPTDGQAGDVPVWVRRIRRGKWKEEERDDDGGAADACNTVIRRAAFDRRRDLRQRARQGRSRLRTAQKFRDTTLLPRPRAILRSTPPPSDAQGATCQKAKRLCEKCIFDAECQLVRILFFIWVCRNARYSGEQQLRLQNMSAGARESVQAGGLALVGDRNVLRPPVFFDSSCTLRNSSSPTVHEEYYYERMSLRRSTLALHAGAVSEKPSRNTEVVSHDDSSNEKGGIQD*
>gm1.17012_g
MRPTARSRSRRTTASCLAYLFASVFDVGAEERGSGRERAYWTGAGADAGAAVVTATAFAADNIVHEAHALQAEEDRFRAPKDAAPGEEGHNEDHESNEEENSDKLEGGFGLGADTRNVRPMAEDSRMTETERHGETERKVTDERLNLASPGGSLRWSPKMTAQSQQWAPSPTMSIKQLKTQTQTESSVTREPEFAKGGLQPATAVDAGLESSTIIALIAVVFLSFLAQEHQAHKSPRTPDPSDGEGGVPRTA*
>MIX43175_2_16
MKFQVVFATLTSLVALTSAISVVDNVKFDIRAISAKFADINVQLNKFGQYITYLNDYLSQALALLIMLELPGLTRDGQESVTRVWEFNAGDGEGIQTGSTGTSPSLTVAGRKVVDGDIDIPESLESEAEAGKEKGSSALRDLVHARFRHIPHL*
>gm1.17240_g
MIAFGTLAVILSSFSAGSVASPTFEPVYTRDVSSTPSYNPFQWIFPGGVPSSPGSRLIQPFVDNETAADRVVNYINNAVHAPDINPACFWSGRTNVTFLTPQGQVDSTISTQTAVVAFQEDPRNCNTLIDIVCKAGERSASAKFTNDEWNDLSRALAKNVAGKAYALLGKEIRATSTWLTVEKPTLKNNTKVTSLEIWEIGSDGAPAKVTV*
>fgenesh1_pg.92_#_6
MAGGFSSLLSVLTFALSVTSLAAPPNPFVMGEGGVNIVGFVNINNYQGRGLNLANPSRVSSGTAAIAFTPDFSSSNNQQWQFVSTGSSGQFTIKNGIAPWQLSFPAAPNGNPGGGQTVVSSSAPAIFNVTVTNPPNVQIIDHVNGLALTAWPQTSGVDSSPVIMKLFKITFEDVIPALAPQQVWTVIAAPSPASNAPHFAFKTASRFDDRRENRSRGASPLARIWVIKYYTGAQIHTKINRRDFAWDLSQNSTGTLDGWGHLI*
>fgenesh1_kg.283_#_6_#_Locus12925v12rpkm0.06_PRE
MVALVFALIPFPTSNGIIENKAAKHNDTHNAVVPPAMLMLNRTLARGQNQKIYWIDQQYS*
>fgenesh1_kg.309_#_1_#_Locus5497v3rpkm0.63_PRE
MPPSHLGLIVALPPLPASPCPRCRSPPRIETSSSSAVYLHDDNEQDASSNAPGSVDTEAEQCSLSPLTRYLFSTRIPRRG
>gm1.17686_g
MRHTPLFVVISHCLPLLNFTSAPTSPQSHLSSPRQTSSNSHFIVKLIIPHLQSPLPVSLTHWVAF*
