# Supplementary material for: Kingdom-Wide Analysis of Fungal Small Secreted Proteins (SSPs) Reveals their Potential Role in Host Association
Source: Front Plant Sci. 2016 Feb 19;7:186. doi: 10.3389/fpls.2016.00186 (PMC4759460; doi:10.3389/fpls.2016.00186)
Supplement: Supplementary file 11 [file DataSheet1.ZIP › P.striiformis.SSSPs.fasta]

>snap-PST130_10072-abinit-gene-0.1-mRNA-1
MQFKLVSFFSLMATLGSFVAADWKCPEGKDAYCGHREEDVCALELFEAYQVAGKCDWAVPDHKCCKSDELAFDEIFVPCGEFKKFCTGPL*
>maker-PST130_10148-snap-gene-0.4-mRNA-1
MASMSAKATPASQRNWFSLVIFTALVQIFLVHNVASMPATHYINEGELEVASTSAQHPSYFNEDRFALQGLEDKKPAEQTVTVERSPSEVRDTTEHAEPKPVNTDEISPTYANPTLHFSTGDFIGSWV*
>snap-PST130_10149-abinit-gene-0.0-mRNA-1
MALLGFKNFFLLVITLQASVEGASVHHPTLHKRQFDLGSLSSSVPGLGGASAGSGSGASGLGSLPSMGSGAGGLGGLGSMAGGLGKGGGTGGLGALSGMTSGGGMGGLGGLSGMSSGGGMGGLSGLSGMSSGGGMGGLGGLTGMGSGSSGTDSSSNSAGGGYGSGGTSSSGKSKLGGSSGGCPAYHMI
>snap-PST130_10172-abinit-gene-0.0-mRNA-1
MHHSFFTTALLIVSNVMAQDPSLSTTGLAPGVAPGSSGSITSPTPGTGTGGGSGNGGGSGNGGGVGNGGGSGNGGG
>maker-PST130_10174-snap-gene-0.6-mRNA-1
MQILISLIMVAFVLEAAFGTPVGPLTARYEEDPGFPQPNKPSGPIRRGLEDQNPHGLADIHHLARRITQMVP*
>snap-PST130_10183-abinit-gene-0.2-mRNA-1
MIQSIFHSLVIGLLIATVWGQTLETLRNFTKDGKDFTMMHIDHGTMDDDFSGIGEIVTRGPIMDKKFSNRRGTDYYVHTAWGAGHKWPAGEELDLSFVSREPWVLLSKDQSVTFNEAMEILHEQVEKVQPGGLIKPVESQTYPPPANGYFNFRLPSNPDA*
>snap-PST130_10206-abinit-gene-0.2-mRNA-1
MFLVGSIRKAYIACAVLILITIPSAQPLEPRSPKPDGLVPGTVPTGPVRCGASLMPNGKGSNVYNRAACSTHI*
>snap-PST130_10269-abinit-gene-0.0-mRNA-1
MYSPQLLGVLLVTVSLMSTSISGAKPRLAVTCDVQAGGPARKLACRDKQSFKYRVPTVSVNGGCSTTDDYVCCPDNIKIEKLKKDDCTPAT*
>maker-PST130_10324-snap-gene-0.1-mRNA-1
MNFLPATLIFTITMVMLNQAVGVFGANNISERPIKLARRTIKIGGLVGIENAHSTSIARRANGVRPDIGTEVGVSGGRPINQPCCQ*
>snap-PST130_10355-abinit-gene-0.0-mRNA-1
MRLSDRMTCLVATLYLTMDSSWLAYGSPTPIPVPSLRGGGSSETIKLVQQILSPKDQEEKRLAESLASQIHSSLNKPPRPIKHMADDEVVRGVSSSELQQKANGKLIDSVWVDFPN*
>snap-PST130_10405-abinit-gene-0.3-mRNA-1
MQLLSNSLVMLSLFYATILVVEPVQSQVQPPAPLGNFLCPTPANSVGWCAKYGTKGQTVQSDVYHVQPPAKVGKGPYLNCDKIDGAKILMCCAKELVPSNRSIEPMPQYPGTPWLAVGGPSQAKFCKTIKDTTF*
>snap-PST130_10405-abinit-gene-0.4-mRNA-1
MPFVTMTKVFIVVVMLSVATVTAAPAGGTSALSDQAYNYYPNGAPNSVPSGALNNLPPAPQGAAYNYNRAQAVPQYDYSGFSGFQPDGSNYNPVPATSQRNLLGGLLGNDVRVEQGSSANKGVLGLGLGGQHGDPVGANLRVLNAGQDGAGSPVEAGSGGGLLPVYHAYQPYVFPQLL*
>snap-PST130_10440-abinit-gene-0.0-mRNA-1
MLSNRFILVALIAIISLILNVTSTAITPGETGLSSNAHPSGKPKKGTEPEDLRVYYTVIPKKNADEGKTISFLSVTGWINDHAATCFHSTLPPAYWQPGLLEDLENELKTTKNVKIGISYPGDPRFVAKMLPEQANTLRHNELIQAVVVRVKLLKSRDVFGVNTVEKKKGHQV*
>snap-PST130_10501-abinit-gene-0.0-mRNA-1
MHISTLLSCLLAVLVQVQAGTPPAPASAPAPLSPRKFPCPLRLYGECAYAVKKPKSGTKHPLVGEQVTLLDATEDEHNPGTWACPAKDIGIAEPSCCESQKNGFHMAREIWLKECPPNQTK*
>snap-PST130_10504-abinit-gene-0.0-mRNA-1
MQVTTFLSCLSIILVQVQAGTTPSPAPVPAPAPAPAPPTPLSPLGFPCPPKGFGVCAYEIPIPPPTVIHRNTYPTVYLLDATEDKHKNGTWICPKKNIDKAEPSCCGNPLLQAAAPDRLKLTCLTVAFTDEQIHNRETTLATVLSPNQGEVDAIHYTSTSIFSSIVASRNPSNPDL*
>snap-PST130_10551-abinit-gene-0.3-mRNA-1
MNLLSLFIYVSCATAPAVLAADAAKPGPDPKTTVVFTCTGKDVPPTGWCVSQAPVDLANVVGPPKDMNYNCIGKKFTDNSACCKPTFKPAPNGLTKLGSDCIIKPSNK*
>snap-PST130_10551-abinit-gene-0.2-mRNA-1
MNLLSLIIYLSCATTPAVLAAGAPTTPNPATTVVFTCADAPGLPTGWCVAKASSEAGGLNSVQANTVGPAKDQNYNCIGKPFGDNSLCCQANTRPGLTPMKKLAHLS*
>snap-PST130_10640-abinit-gene-0.2-mRNA-1
MFNTIITRSSQSTLLLIIALSAGLTLAYPYLPAPICYQNCPGGSKAPNGQPGDHPYQGRPCLKENKCRGDGQA*
>snap-PST130_10652-abinit-gene-0.2-mRNA-1
MNNTLFMFSLTIILLITSLAANPPPVFVCYTDTDLPNPVCQSTMHQLLGPMKLIRSVVSSAADGKLQDLTLQPPNQKRFHCDRYFLALCCPIKFSLDSESLAYEISLSLES*
>snap-PST130_10871-abinit-gene-0.3-mRNA-1
MKAVQVLMVSILVLLQWLSPATGTYNNNNNIGQSNPFVHPGPPPRLPDCPPNCNCYRDPDAPETLMKVFVEGDLT*
>snap-PST130_10911-abinit-gene-0.0-mRNA-1
MNFLALIICLACAATPAVLAARAPTTPDPKTTVAFTCADARDRPIGWCVSKDPSKPTEGYNYVLANRVGLAGNLNYNCIGKPFGDNSMCCILNFKPKKNGLTMPSDGDCQIKNFKSIILIYHPENHDYIINLLNES*
>snap-PST130_10971-abinit-gene-0.0-mRNA-1
MHNLSALFFTVLLASAPVFNAMSVETGAAMASEDSVKILGTDPAVKNPDIDADSNSLEAGGIMRLKDAKMVKGDGKYNPP*
>maker-PST130_10995-snap-gene-0.1-mRNA-1
MRQYTIILVTFALLQNAIAFPGSNQKTAPNLFERGGPVVCCNLCPLGMLKEVRQLWTCRVLQSMSAGFGMLEEVQQLLIRFRLGTQRSWLRSRWLLLKS*
>snap-PST130_11066-abinit-gene-0.1-mRNA-1
MMILSLNLVLVLVAFFHSIPSSSSLPMYEQGFNLCHSSGQVTAQLRTGQQVPADARTTAFVHALAYKQAEAEAESRAGGAMRVGYTSTTAEDELKTLKVEPCRSRWWEIPGMLGQSDRKFLFYLNALI*
>snap-PST130_11083-abinit-gene-0.2-mRNA-1
MFVTFFVLATVTLIAFKYLSQNQTNFKQENLMLKKMNEEKDLQLDRVLEDNKQLKADNRKLTKLEKDLERDRVLEDNKQLKADICELTKLEKDLERDRLLEDNKQLKADNRELTKLISAGSLIGQGSENDPKLT
>snap-PST130_1113-abinit-gene-0.6-mRNA-1
MLTRFILVPLPRLYASPTCCNLQVYDDRCNVNPTPRVDFKPTPRKKTGATNLHSLPPLLFNPRVHRNQFNMQRRASCLNLQSYALMQQSFLNAMCI
>maker-PST130_11171-exonerate_est2genome-gene-0.0-mRNA-1
MQIPIKLFLGFFLLQVVLAHPSPTTSKKAPNDPGAPKCNRCPPVERRTRICC*
>snap-PST130_11274-abinit-gene-0.1-mRNA-1
MAAAAVIGLVVAIFLNSTGRSPLGGRVMNPISWEYPHPTDCRPPDPTLQNGMVDVNAKINTFKPI*
>snap-PST130_11352-abinit-gene-0.0-mRNA-1
MSILLSSSFKLSLIAATATGRHVADSRRIGFLLRNSKWAPRFPYDGRKIPLSSCPFDNAPYKDHMGLVHNNQC*
>snap-PST130_11359-abinit-gene-0.0-mRNA-1
MPTNNSIVTCKQRMFYSALVIFSIGVDLGQALPSGLTIGDLIPNLRSNHYPLLKDGSNHYSLLKDEESTTREIRPSQQHGGCLLSCLALGGLSPSLVAPEGLAEKIHSPPLVAKDLATKKFTSRRMLPTKGTLIGGHRPEASHVTQPTIKSKPHNLITAEAPGSKENTKLAASPPKDIGT*
>snap-PST130_11577-abinit-gene-0.0-mRNA-1
MQYFKTIAVLMTVACGIAQAYVEYNEITLDCLNKHAPLNYPFCGDRAEVDYFNVRRAKPIQNNGKWGANCHNLGMYAHKLCCDPKKVPEGTTRINMSLLKDRTCVQVDANKT*
>snap-PST130_11723-abinit-gene-0.0-mRNA-1
MPSYAFMLVLLLSLVGVIRSGSTCKQTYDFVCENTVASSSDPAKITEKDGSFSCRRGDANCCRFNEVKKIVECVDPTPKKSNK*
>snap-PST130_11753-abinit-gene-0.0-mRNA-1
MLPHLLAAILALFSLSFVGGAPQGQGIIIRPSTAVTCTLGYDPEGAVGLNSSCKDIKVTNFDFTNCKRQFGDKGYVATIEVISFYADNPTSELRM*
>snap-PST130_11818-abinit-gene-0.0-mRNA-1
MLFVLSGLAITFFIIHKLFPTQGTQSNTDHQYAQLRTIIFTIAGTTIVLFTNRHITDCLIEKFTNFSQGKIHQTSSFNAKQELFLLIKTLLPLEINELEQLLESHLGLVGQGQ*
>snap-PST130_11870-abinit-gene-0.0-mRNA-1
MLTAVFSTVLLLLVHQSKQGSTEPLNVVNGIDGVAGLTSRNIETEAASSASQSSTPWSTSDDDDLDRLFTNSKKNPQLQSARKSIDSLDDEDAAEEIPAQYHRRPGVSSGHVLQTPIQRVEEL*
>snap-PST130_11940-abinit-gene-0.0-mRNA-1
MLSSHQRQLFVMFFASHVLLLAFTPSFTLGLPLGSTIKSFLNDWLGISDTSSLGDLENLSPCIPKGMKNSTPTSTAWGSRHTNGNTVTTVSGMKSSSSSHYSSSDPDSKEGTSSSPGTGGILDCGDIEGMDSSQRSSNVVGTGDLSGLTSSSINSSLSGGANLTDSGSSALGNLDSSLSDSSAGAIAGASADSYDLSGGGLSGSDD
>snap-PST130_12018-abinit-gene-0.1-mRNA-1
MQIISAVILSLSLLKGSLASPTPTALKKEALRRSEAKALLDERIMFNGGFGLDNGFWNSGSSGQSSFPSSTDSPSHIGPVGQALINIHNPVPASHDSDFVNTYTGMYTKEAEQPSIASLSPTMQYPDAQEFLLNLIQLLQGS*
>snap-PST130_12253-abinit-gene-0.2-mRNA-1
MLLSVAIFCLLIGFFKLLALPSPIRSGEFQSLRPSVDLSSQAIWGPEHTDESRVPALNHEAVNYANVYQPPVSFGIDTSSHQGDK
>maker-PST130_12580-exonerate_est2genome-gene-0.0-mRNA-1
MQLLKSLILVAFVLEAAFGTPVGPLTRRIDFSSFPPHLIGEVPNISGGTKPSAPHRRGLEDQHPHGSA*
>snap-PST130_12580-abinit-gene-0.3-mRNA-1
MQILILLILVAFVLEAAFGTPVGPLTRRFDPNGYPPPYGRELAPDLSGHNPYPRRPVRRGLEDQYPDDIKRLTAPDLSGPKNPSPIRRGLEDPYPDEYENFGSPDPGHPHRLSRRAVPHGKERTRGPPDIHPLPRRANEDED*
>snap-PST130_12583-abinit-gene-0.1-mRNA-1
MHYFKSIAALMAVTCGVVQAYQEYNLITLDCVNKHKPYTIALCGEMTDVKYFNVKPANVLVVNGYSAFDCHNLGNFAYKFCCDPGRVSAPVTKIDPDILDSKACLQIAQDKV*
>snap-PST130_12588-abinit-gene-0.5-mRNA-1
MRYLLVLCSIMFLWTAEVWSLLPDECASGCTKKPCAAPKKAPKNAKCTCCFDEYGYNDTRSKRFHVLSSKRPIRVCNFDRVDTGYRGLDNYAARNFLGTSERDRRGFLSI*
>snap-PST130_12612-abinit-gene-0.0-mRNA-1
MNIIQSTCLAILASVFKLAISGCAGPPAEPQVAACCTADPSDPLLPKAKYFICPANGTLQDLPDAYNQDCKKFLSEILFWCPKGALP
>maker-PST130_12679-snap-gene-0.2-mRNA-1
MYCRISLAVFLILQAVANAAPSSSGEVGAKVPHKSMRCHVTKTMDRLVGDDVPWPEVPRNHQHFFFTFPNVTSRVSLLRSDPA*
>snap-PST130_12841-abinit-gene-0.1-mRNA-1
MRSNSHSFLFILSCILQLHFTSQLFSKATRLPKGIEASGSGQRAATRSASEVTAAKEDKYWFPLPEKQDSLNKLRSYQDLVEAGSPKEKSSTLRRFFPWLKRKPTEALSGSTLLEVERISEGGVPRHDLTKYYSEGKRSNCSTIPEAVRLNDISICGLS*
>snap-PST130_12849-abinit-gene-0.0-mRNA-1
MKLVHYTFTVLVLLIAIFHVNPVFGTPVPTLEDGHHSEESVNQPDTDLYQPLADEDLYEVSPSEKEEAEKHFDNLADEAEEKVVTGCCHWGKN*
>snap-PST130_12987-abinit-gene-0.0-mRNA-1
MTRGSLMALLLIIALSAGATLAAPTPEIEVPGGQACPTTGCTSPGGPYEGRGCKSEEECRHPHHG*
>snap-PST130_13016-abinit-gene-0.0-mRNA-1
MSFPIIHSTGSARAALLSLFTTIVANNFMFSDHGSMIVPQVAAAARDAGQPPETLALPPAIDRTTHFGFVGNTSVNGTNTGLTTDIRDTSTDTVM
>maker-PST130_13049-exonerate_est2genome-gene-0.0-mRNA-1
MFKSFQTIVVGLLLLQVAMAFPARSDRQSHSVEKRQSNGPKHRNICYGKASDCP*
>snap-PST130_13154-abinit-gene-0.0-mRNA-1
MRFTVAAAASLTIFSSVSALFPFPLPSALGQSGCSNQNGALNLELLTSTNCYSNGGSAPMSCGNQGGDPSGSGILGGLLGSGAILNVNALNTVNCYSSK*
>maker-PST130_13173-snap-gene-0.0-mRNA-1
MSALALTGLVAQTSRSNKSSGQPVQAVVGQGHPTRDQTSDLTARADGPTCQLLGQACPRNTWTGNAWTGMSKKCWDKLVQGLIGPTCQSNESMQ*
>snap-PST130_13247-abinit-gene-0.0-mRNA-1
MQARNTLLTFILVVSALAGLASAAPLPSADIAASTPATHEKEATPAAASGSTGNVAEKNGSSAQTADAAGHGDKAEQTAQAVSQLNAATTDSADQSHAVAHEKRDEHAAPEGSQATPHDAQQLNASTPSSESGSETTANPHK*
>maker-PST130_13414-snap-gene-0.2-mRNA-1
MLFGALLLVHFLQVLSVSGLPTEAIWRDPYTVTKNPNGLKAHLPTGLRHRKVHGSSPKNDLIATNINTSKTSNQMKGLNGSTQLKTKQAAADSRWGQILEAYINSMVI*
>snap-PST130_13439-abinit-gene-0.1-mRNA-1
MVSTLNRVLICIGVWHALGAAQVALSNVDRGAYTAEEALSTSPVIIRLDSFDGRVTSAADRSENQQTDQYDDFLREMAERKGAFSGMQRLRLGPAS*
>snap-PST130_13572-abinit-gene-0.0-mRNA-1
MKIHRHLTSGLAACCSANSGSNHNCKPHPHSSTAVRRNGRRGRNRNTVTTSIAKEFSCSPGLDLADVKPVKQLSISVAVSSSSVHRQTTSASGQLLNSGFEFENVDFALGFGRWASAPQYNTLHYGHAVGLNFTWTQVTAAQVESCALNFTENDLLECLLILFSCLLSDDEAPAKTAKDAGARRPVYNNEEDEETKIDIGNFKIDPDGAPASSHQTSYEISCLSNINRSSISQSTHDGPESNQHSDNFNHVS
>snap-PST130_1364-abinit-gene-0.2-mRNA-1
MYGTMSSLRRACMASAAIALIIFASIQRLEAQEPSSRSAHQLVKRVEAPPQRCVKGYKPDWEGAPKLVCTNNEGRNSYCFASKCTVIQDGKEVLGEMESCLTKPALY*
>maker-PST130_13670-snap-gene-0.1-mRNA-1
MFSRLIIALLILVGQYMASETPVQLTQEIRRCGSCPNLKESYPDTIHQFEGNQAIESHINSGMSSAEQEKSLELVCLDRQDNFNSHSQSPLLVNNDRLVINSVDKGSGLDYESPKKSLAPIIP*
>maker-PST130_14001-snap-gene-0.2-mRNA-1
MQLVLILCALLVLLQIGATPNPSKRSIAPRTSSGAASRDPKAASAGAASRDPKAASAGAAHDSSANADPKPDDPCKGNPNSIGFLPLHPPAGSRHLI*
>snap-PST130_14050-abinit-gene-0.0-mRNA-1
MVPSSLAIRTSLLLLQLGLWIACNASENPTRRMTLSLFPGGDDSSAKVDDIDDMLHLSLAQPQATDTHPADVTTTDRATSLTLRNLSIPSEDGNDVTRVSRDQLASIAPVPLSSAAGAGSGQPNQSLSRCARQAHPPFEAQNSLPSTKHAQRSECFFPLLPAGMKDRNRKASPTRAYAYEQNLSNNDPASSRTEANASLQPGMNPSKLSATQAQMTAM*
>snap-PST130_14219-abinit-gene-0.0-mRNA-1
MWALISVLLGQGGMGLIDGCGEELSGLMDEGGGGQCLDGDGEDQLDGLDHRWIKSNGRKIFGYDEHICDT*
>snap-PST130_14407-abinit-gene-0.0-mRNA-1
MVILSRSTLSTIALIYALGFGRLSLSSLDAGEHAVTQSWGGLQGVGDLSSSSTIVIDDPKEITQEERLLELDSAARKGEFQSCSGWVAPQSHQDY*
>maker-PST130_1447-snap-gene-0.2-mRNA-1
MQAKIILSCLAFLAISHQAISTEGPAVTEVVKEVQEATKAPRKCCGGCGGGKKAEALDLNQIKAALPVESEAGAVEPEAVKTTPVFETKGEASQATPTVENEEESTETKPKVETNEETSENTPTNTIEAEEGATKVAYKKDT*
>snap-PST130_14693-abinit-gene-0.0-mRNA-1
MSSTLRSFVFIAVYFSGSSAAFSGSLIPQHVTGIATTATPPRPAIDIIGIGPQIVAQSPHGEFTPPPDYATWPPLNAPAWTPSEDSDSFYTFNTVPKEKIPSANPKELFGLPRPQWQGSESGKG
>snap-PST130_14801-abinit-gene-0.2-mRNA-1
MNLALLVLPSLVFQVIMGIDPTFRNLNKFKSRSIPPNEALERNTGGGKAGNAHPPVPQNPGSGGDKEDMTG*
>snap-PST130_14801-abinit-gene-0.1-mRNA-1
MNLLFSLVLPFLVFQVIKGLDLIPRNLNKFESRATHPSKEALGWNKGVGGHKDNRPARLFIR*
>snap-PST130_14801-abinit-gene-0.4-mRNA-1
MNLSLSLVLPFIVFQVIMGIDPTSRTFNKFKSRSIRPSKEVLERNAGDTGLTPPPDLGPPCC*
>snap-PST130_14809-abinit-gene-0.0-mRNA-1
MITTNGVVVYAVLCALSTARLAISSFNAEGRIILDYVGSSVAIKAENLGQNMHDDHDDIPPGLAARKGGLLNGRFIKLTQLMISVFAKI*
>snap-PST130_1487-abinit-gene-0.0-mRNA-1
MLRLFLIALVCCGLRYALTAPAPLRDVLTAPMVQAIDPSAKIDSTSSIAHREFRLWEIFDLKHFPVQKIHAGAPGGKNVNLQVPRDQIPRKAIESNLMKPPQAGMEMDLPRRPKQEKEIKIGNISNNDRVGRANDASDPLLTPIFDFECACEETGCLHWSFPFKRMPVESPRESSDRLSEASNSKKGYNNSNASRKTHLD*
>snap-PST130_15066-abinit-gene-0.4-mRNA-1
MACVVLFHSAIFHLMHAAGKTKSKESQQLDLMDNSYESSDGGSAEVVLNPGGEDFDEDNFVELEAKEKENEDNDFNDDKNEGSATKPMNGESMGQLICAMGS*
>snap-PST130_15069-abinit-gene-0.8-mRNA-1
MQLVKNFVLLSLATPLGLFNAAVTSSPNPMPNPENNPKPQHERIDFPCPLDKPDGFCGYAPDDNRVGMDVGIITFDLVVNATEVKPRKYNCKDKPSDKFLCCKHNSLTFLSEPGQDDKTRMVDENNVKHACTDLKAKKP*
>snap-PST130_15085-abinit-gene-0.2-mRNA-1
MQRVKFLIFSLFLSVPLVHAEGRLSRRQGGPSSGPPPAPPPRLFKCKTGETGYCNGGYLIENGITMSPAGNKGGNVWDGSIVGYSSATLACCNKNFYYTQ
>snap-PST130_15164-abinit-gene-0.2-mRNA-1
MQFSESMIFLVAAVFAFAILPSTTATDAPAPKLFNFDCMYIQHWPAGMCGTFDKGAKTWTLVKAEVNKALPHFKKCKSGQVQHCCDNVMKGTVDKGQGAGLSISAVQGACIQVTIPPNH*
>snap-PST130_15164-abinit-gene-0.0-mRNA-1
MHVSKSMLVILAAVVVLAVLPGSKASFPCNSAAQWSNGICGLFNIEKKTWTLQEATQSKNSIRFDDCAPKFSKKCCGDELAAKLENNVLAVNIDDAVVREFCDPNPPHD*
>snap-PST130_15220-abinit-gene-0.2-mRNA-1
MVRSTFLPLFMSILIAAAQCGRSVWEMVVDCKETGGGRQTYQIFPYYHADSEIIEPLQISFTNKKATRADHQNVIIRNDSNSARVLNTGLRNVVLYPQQHVTITAYNNYKYTWMIISPKDGHPVPGCALYGELIDHLMSEMTNKGIAIHYFDQHVTDRLTVQSEGGLAGMYSHLPPPPTKRVLPASAKIEIKQLVTSNHQPADTLIIHQLPPEDL*
>snap-PST130_15220-abinit-gene-0.6-mRNA-1
MVRSIFLSLIITVLIATARCGSNVWEIVVGSQDTDADRYAFHIAPFYQLNTRTIEPLGVRLTNIQESDPSMYDLMVENRSTGLRVLNTGRKKMLLQPGQVVRLPTLDSNNRMILSTDAARLGRDYALHGDLGFALYEDLIARLRDEILRREDKLPLDLDYNRNWFYQRPINGNLAERVRIAHEKDKTVARHYEKILEDEAILRIKEIPNTPLHVNSDPQPKEVEKKNL*
>snap-PST130_15256-abinit-gene-0.0-mRNA-1
MHTLKALATAMILFCEMAYVVPDVICGSSEQPLCDYGLYIRKPLVYHTGIQKGQLHCPPKDARVCCPGGTIKWTSKNEVSDRRVAPIVMMKASNPDFCEMQHNYVKVVGPNKSQCHAAQEDRHHH*
>snap-PST130_15329-abinit-gene-0.0-mRNA-1
MKLLNVVILSMVILIQGTFVRADFKCLDKSKPVGYCTLDGAPVPVTPGKPYTMTKAPQSDDKKGFTCSGRVLESCCTKKVRFEITA*
>snap-PST130_15482-abinit-gene-0.0-mRNA-1
MCKMKRAIKLILFLGALAALGPSKIFCEELPEAYKVAVHRLSLPNKIDCDKPTELHHTKGFQYKAEPQDDRVCTFSSTISIQNDELWAEFPLGYDLAVVRQGKNLISTKPAQKAAGKKHHIATLGKPIGESAQVDVSFTREGFEEAGKPRNRSAE*
>snap-PST130_15597-abinit-gene-0.0-mRNA-1
MQLYKSIGLVLLIATTVKTQRDTSSSPEVTLPRVPKREDKFCTKGGAHYCFKKIARDGGLFAH
>maker-PST130_15920-snap-gene-0.1-mRNA-1
MHSRSLNRSLILTLGYFFSLLFLQESFFKGVVSIDEDVETYKAMQDTRRLIQEEQERAKKGADSASKVAEDETCSINGNPTTQPNSKSSKETHITISLKFGQGGKKC*
>snap-PST130_16219-abinit-gene-0.0-mRNA-1
MIFVNSFPVLVTILAIATISSVASSCPPFKVPCKICERQIPGSSPGNGIQESKNLEEVWILMVLSLSHGDLPMAGPRLLHSTQRGTSTLVKPPDLVTTVAQHDFTITHASNAPANPSDCLEP*
>snap-PST130_16586-abinit-gene-0.2-mRNA-1
MKIIHYSIVLLIQVAFVKSDNFKCIKDSTNKIAPWCVSFFAEDPIGGQAAYYTLDPVTNYSKVTGDPYCEFLRGCCKSGFKHPGHIRPELFADMCTIVKHTKD*
>snap-PST130_17790-abinit-gene-0.0-mRNA-1
MVLILTAVLSEPLSAVGVVLKTKGNLKKTGFVLVEPIFKIWDWSLFEFVCSLTSPIKVEGPFDGCDPVSSFVERNNGGYDFGPNE
>snap-PST130_17952-abinit-gene-0.0-mRNA-1
MFLLGSIQKAYIACAVLILITIPSAQPLEPRSPKPDGLVPGTVPTGPVRCGASLMPNGKGSNVYNRAACSTHI*
>snap-PST130_18106-abinit-gene-0.0-mRNA-1
MKLMIPILSYASALVLFFSKATASHVKKCPDEYRFGVCYIESSKTYGSPLEGKCEPGVFKCCHNDLVSPHNAMEFAEHPR*
>snap-PST130_18436-abinit-gene-0.0-mRNA-1
MNILSLIIYLSCATTPAVLAAGATTTPDPKTTVAFTCADAKDQPTGWCVTEVKSRFVHGLYNFAEANAVGPAKNLNYNCIGKPFAENSKPNVLNSFTSQDCQIKNFELIILI*
>snap-PST130_18736-abinit-gene-0.2-mRNA-1
MKLTLSIPASSLLMMFTSRGVFAVGSTTYLCDNSSRNSICIKTPEGTQTWPPAGDGLTFRCPPANTYGICCSGPWGVTVPMNKLAGCVAAGSDD*
>snap-PST130_1892-abinit-gene-0.0-mRNA-1
MHSTVYATCLLASAALASPVALAPRYYINNNDYARTTDVGHQDGTSISPAGGIRYVNDHSNDASRANSNTAWGPDGYPIYPTMDPINNPGFIPGTHNALLPGSFPDGYQRYPTMDPINNPGFIPGTHNALLPGSFPDGLTRLNGIPSTRPLIGDPSQILGATQPGLGSAVFKK*
>snap-PST130_19178-abinit-gene-0.0-mRNA-1
MPTVKSYIFLSLTIVASLTVAKQEDRTKVSLPPAPQQSFPCPAPLKGYCTSPYLTNGVAYYVSSRPIVDGKYSCQAYGGSNSSCCDPAKLRFID
>maker-PST130_20530-snap-gene-0.3-mRNA-1
KDAQQSTPAAFLTAAIAPCTCPAAPVSADWTTGTPHRSPLRPKNAHPTSPWIHQTKPKSLELSVSWAEPVLEEVLHSAESSSWMILPDPSSVTSKEPSEKATCSPFSNPSVRPVVCDKRSVSRWPLSNIKMAITTVVTTSTSPHYPQSSMFHPSLAEPAAMKPRVEMKCRFSERDRID*
>snap-PST130_20633-abinit-gene-0.0-mRNA-1
MSLRIELFSSSRVLASPSPVCLGVPVPMSNQVMSNKFLNELISGSYPEGRLAWTEKLSYGEAFQ*
>snap-PST130_20681-abinit-gene-0.0-mRNA-1
MKALLDLVVLLLYILSLVSRSVFSNLNCVSTLINNKSDCLREAKTQDGSNTDKKANHGNSRFCTITKKL*
>snap-PST130_20702-abinit-gene-0.3-mRNA-1
MNPLSLFRYVPALLFLGLLFLGLLTDVCLGLPTPQQDPLDAPHPGTSPKKPGVGTNLTPANPKTDSRNPVPKTNLNSNNLIPHTTAVGNPNLNSSSTDDGTTDQNSITKIDDVPVYDPSDDDDSPDDDDDDDDDDDDDWDGDDTMLGATDARLEQHEVAQIERPKH*
>snap-PST130_20790-abinit-gene-0.0-mRNA-1
MHSWNTILLVYVLAAVAHQANGSVLHSRKVDALIGQDKTCGKIGLTRYCNIKRFRTTTTKQVFQEVLPPRKDGTIPAIADCANLNQKEPKDPAGILPKWDLSGCCDATKFDKLLISPKHLAPN*
>snap-PST130_20803-abinit-gene-0.1-mRNA-1
MRLSILSGVGMLLLVQIAAVHCDGPCNDSIIKPGAIHGLCGRVYEEGDERDWHISRPLVTNPDYLRPSKVRAATSAASMSAWAPTSPR*
>snap-PST130_20847-abinit-gene-0.0-mRNA-1
MNGFQCTNFLLVLIIFTQLSVTYAGPCGHGDYENYKHGCSDGAESPFDHKVPVRKSNNCDKSRKENSFCCPPGVLKLKTYQKIALGLSASKEPSNEN*
>snap-PST130_20847-abinit-gene-0.1-mRNA-1
MLKANYKTISALIVLCLGVQVNSSLIGARTGSSVDNLPAVDGLTSAAPITERLKTEQSYRSHEVEPCEYCGKRIQHGDDCKDGYSEDFTSGGDDSSDSDSDKD*
>maker-PST130_20848-snap-gene-0.1-mRNA-1
MLPKNLLSFIALHAPTIIHATLAMTRSHQLMEGSEDIKLMETAPMTGEVEFGNEYNEDKCRQNKGEPQCTVLVPTPAIS*
>snap-PST130_20866-abinit-gene-0.0-mRNA-1
MQVLVALAIAVVLYSEMAIAMNVIVCTASEQSLCVRKSLTVKIGTMTGTNYCPDTDVPYCCPQGTIRFTSSNEHPSGYPLPQ*
>snap-PST130_20907-abinit-gene-0.2-mRNA-1
MAKLVSLIPYILLLQFVSALAVPTRGIFLRGRTTASIKITSKLRPAQLDNISFPTRHNQTSAFLKHMATSPAEAFADLPTEPLAGLEVDTRSPDPLHSKPSSPSRSATTRSISFVTSAAQMDVDILSPSTQRPPKKSPEGTVASKGSLSSLSSVRILPSRRPGTPRVISTIPLFEGRQATWKFRRGLPREERHRFSY*
>snap-PST130_20929-abinit-gene-0.4-mRNA-1
MAFLIPARISSTAIQIVCLLLLSIQTFKLSVRKPVPGFLLDRVSDLMDPMVPERIGRDRPSCRVLSGWNGELNRKPLFTSPKHPYASLSMPELNNNSRAANVTQSESYRLSNIHATTMTAMTTLVRFRYRVMEVL*
>snap-PST130_21202-abinit-gene-0.0-mRNA-1
MVFVAQSVLLFLLAASSLAASPNPESTNGQIGKRQGTCDQQVIRRGTCVAECEGSATGGNYWTDPDHGH*
>snap-PST130_21214-abinit-gene-0.0-mRNA-1
MNHFIPTLLTLSIFLLVENYGDCQTIANVVSYGVKAKCPVSGNKTKAVCRTASASQFTAPQKATDRSGTFQCPSIPFPFDPVCCDIDPFQGNGGSGGPGEGSPQSSAPSSPHSIGSNPPVPKCGKAQTA*
>snap-PST130_21226-abinit-gene-0.0-mRNA-1
MTQLKFLLGLFGSLLATSVLGAGISDEDFAKLPEGMHIIKADKAGLPYVDPVTNEKFQNIQNKLDKEIMIHNGRDSWIIEPRQNVHLDYDPNHPYFLITDNETVLLTKDSYKDYVTDTAIERLKEKAGERPTASPPTGCKDTSDYQHEEWYENLTPDAVQNTEEIADKSLPIIEGESQRDQSRESSRATGSGGEQKPQDAPMKEIQNAPSSRPVEPMIPVEPIHRGIRTGRWSKQRRPIILLHPQSSTFTPYMPFHTPHYFPHYPQFDGAVMKRIDPYTKQEYYEPTSYIYNAYPNR*
>snap-PST130_21261-abinit-gene-0.0-mRNA-1
MNFSIAMLSKAPILLKLLASLAADDLAKLCAAHMDPDCAGSDTTIYKTENNDGSFEGKGGNQPDRCGIFGLSSQRLISFYH*
>snap-PST130_21283-abinit-gene-0.1-mRNA-1
MIPSHLAATVVLCLGLQDHACGAPGTRTLRPRFDFSKLSGGGGGGKMGGFGGGGLGGLGGGSDSSSDSSGGGGLASLMGGAGG
>snap-PST130_21648-abinit-gene-0.0-mRNA-1
MHLLLVLLLTAAFLGLAGADGSVGRNNPGGSAGSNGRNISGGSASNGCERCSGKQPYRIIHFLFSIYLCSNGCSAWTRLFIEDKRFFSDDLKQI*
>snap-PST130_21734-abinit-gene-0.0-mRNA-1
MQLAKHLVLLSLLLALGMLARPEDLEDKPTLPQGINKIFDCPPPRPNGFCGYEPDHTRWNTPPGGISILNKLVNATEVKDRSFDCTNKASEKLLCCTTKSLKYTSGPDDDGYYDIQAKDVTSSCDDEQVHEKRAAH*
>snap-PST130_22442-abinit-gene-0.1-mRNA-1
MQFILASILSVSLLQGTLAAPAPITAQTDTFKQAPSLEKRLYLGGGLGGNLLGTGFVGGFNGYSPLGYAPQYISTSASGANSVYSANSAINSTPWGTTANSNQYSAQNTWANSNTAYRYPYFNGGFMYA*
>snap-PST130_22463-abinit-gene-0.0-mRNA-1
MNHFMGFDYILLLLSSSLVLVAAPPPEENIIVTHVKRPWLDLNCLAPEDLPSDNDPPIQPLTGPEGFQSAITWSNTPSKTHIAINLDKTTPALQHWLPTSSSKRQRHDPAWKSPEMKLTLQDTILSFHSKIPGDRSEDGQNAGFGAKPTGGKSYDG*
>maker-PST130_22554-exonerate_est2genome-gene-0.0-mRNA-1
MSTSFKIIIAVVGLLFVQGTTASPHVERATTPAKVCRCFDKSVSPECC*
>snap-PST130_22597-abinit-gene-0.0-mRNA-1
MFISVAYLLVLSMVSQATSALPLAARDGTDKPPTRRDTIVARACGDAAEPTKPPTRRDTI
>snap-PST130_227-abinit-gene-0.0-mRNA-1
MHSVTFLASKACLLLFTLGFVHDVLGAGCPPNQTDLKDFSHSACFNPDNNNDTRLFASSETYKYLKYDLPCMQLVSREYQTWMPTLDVPTVKQSIKGLTET*
>snap-PST130_23812-abinit-gene-0.0-mRNA-1
MHYLKSITFLMACACGIAQAWVEYNEITLDCLNKHAPLNYPFCGDHAEVDYFNVRRAKPIQNNGKFGANCHNLGVYAHKLCCDPKKVPEGTTRINMSLLKDRNVCTG*
>maker-PST130_24658-exonerate_est2genome-gene-0.0-mRNA-1
MKTSIQLVIVIGTLITACAGLISTITHENIEYNIVNALTDLHGVDGPLHNFVSDNAVRIGHTNIANDSPRKVGFYTNLPGSTYVLWLDPGEKGTLHFNKDYPWVLASGEPRANLNKEIYEILVPQVINMNEDVLGIMTFLRSLRD*
>snap-PST130_25247-abinit-gene-0.0-mRNA-1
MKLTDCLIVVLIQVALVKTDNFKCLKDPKKTKPWCPSYYAADADYQGSPAYYTFEPVTTYNNKDPYCEFLRGCCKPDFKPNGSLNSEQFNKICTIVEHKPPTPA*
>snap-PST130_25454-abinit-gene-0.0-mRNA-1
MGFVPFVFPLAYTGFFRPVSAQETGSRAGAAPAHQITTPMSWGLSGPSGLTDELSKHKLVRTAYQQAMRT*
>snap-PST130_25700-abinit-gene-0.1-mRNA-1
MFNTTYRTMSALIVMCLGVQVTSSLIGAHTASSVDKAPSVDKLSSVDKLPSVDKLPPVDGFANVAPINERTSARTASSGVYKDDEGYDTDYESGVSDSSNSAGSSTSEDNCTLIIEQGKTTPQMKNYPLNETKATT*
>maker-PST130_26236-snap-gene-0.2-mRNA-1
MNINFLVVLGLFIGVLESRPGNTVTLKVPQTDKKSTGDDKKSSGEDKKSSGDDKEKKPTTNDGGKKSTYKPPEKSTSTHQFESSMLNTSHVDSCMWDSNMAGCKARGY*
>maker-PST130_26502-snap-gene-0.8-mRNA-1
MLALMIICILLASLQVQSYVAHGKYPVGREPSGSSSSFDFPPPAGGLRFRTRRSVHLPASPLSTHAKKDVLPVQTDAQV*
>snap-PST130_26547-abinit-gene-0.0-mRNA-1
MAGSGRIYLFVGLVVMTSTNAMGELPWSPDPGRIWDFAVESPPWGDSIQLDPLGGNFDQHEETFPWESISSQEVHTHQPVDSLTDLQRSKIPQEPMVPSTVKQPTRIPGLLSPTLNLKIFHKRIRNH*
>snap-PST130_26857-abinit-gene-0.0-mRNA-1
MLLVCMLAAVGLMQHEAKGSVLHSRNVAELRGQDNTCAAGMTRYCNILRRTNGTLQKLWQEVVPPRKDGTIPTEADCEKLNEQEKKDQAGDLKQKWKLSGCCDATKFDKSVSLNLLHKHYLFSYQVYKSISLKYLAPN*
>snap-PST130_26947-abinit-gene-0.0-mRNA-1
MVLKAAFFKEPFTFQLLSFLVSGSLQPDSMASDRAGRHRPKFHLGGCRGREILIRSLLCLLH*
>snap-PST130_26992-abinit-gene-0.2-mRNA-1
MLPKNLISFVALHAPIIIHATLAMTLSHQVIEGSEDIKSMETAPITGEVDFGDEFDEVKCRQNKGEPKGITFVPTPAV*
>maker-PST130_27080-snap-gene-0.2-mRNA-1
MPRSTLHTSCLALYVTAAIHVATRPTICYGAGLAKRAIERETDRILPWAAPSRKRVRLFGVDLSDERNTRLKEAPVGREKDDPQSSSLPLKAEDTLGTISLEAYAALVPELFGCQFGSLGTIPELLECLRNPSASNVEDTLWIQRIDNTKFWLFSKGIGAKNISLLEWAEERGNKLALWTIKFFKTHEINLKNYNVKSGSHEHLVQNLLKDLMRF*
>snap-PST130_27564-abinit-gene-0.1-mRNA-1
MQVSMVVKFGFILLQGVLGNPISPHDGTRLRSDDSTAPLLVDIPKFKSLVDGQSAKRNEASKIANNRMAH*
>snap-PST130_27698-abinit-gene-0.0-mRNA-1
MLPTNSFRRVFIALTAIASISLGSVQAAAPTVERCGTGFRPDPDDSAYYVCQDDQQKEHRCKEDSCREGGHRCNPPQTFYVKQFSADNTARKMPKVTMVFIITALSKILEISTHAGRSSLTNTPFGKSPACSNCGPMPLDNDDP*
>snap-PST130_27761-abinit-gene-0.0-mRNA-1
MALSNSFDKFHVVTLLRALGFARHQVLAANSMRCDDAFHPSGDSRFYTCKGTQGTKSCEPSSCVVGNNQPWASAIFKNCGENRLDPLKGSESTGRQVLGAPTFTVHPKSYGKFPGGLAVLDVDFSKGWHACLEADNAINAQRASQYLSASNQIVTFNLIRLF*
>snap-PST130_28046-abinit-gene-0.0-mRNA-1
MTFGKSFPVLVAILVIVTISSVAGSGCPQGLKICGPPGKQSLTLKNFHMHYSTELIFYLIPPDNALDEPSCCKYCPHVKNC*
>snap-PST130_28186-abinit-gene-0.0-mRNA-1
MNLIKVAVLACLAGLSGVAADCGAGSAYACAYHKGIPIYVVHQTNTHFFDQPMGSASPSAE*
>snap-PST130_2825-abinit-gene-0.0-mRNA-1
MHSLSLLVVIISLSLGSCYATSPTRKFVKYLNREDPCNDGTKCICTYKDSYYSDGSSEFSGLTPTVAYCPPS
>snap-PST130_28258-abinit-gene-0.0-mRNA-1
MLYLQLFLVLCASLGVTARIDNPSTNPNPYPGFVCPAGRIPWCIASVYQNLPTHKVSKAINAKQYPGVAPYPGVRYDCEDTTHDNQACCSQQFNTISQLMSQATAAD*
>snap-PST130_28382-abinit-gene-0.2-mRNA-1
MRYFFIAVFLFLLDTVVSECDPTKLAPDTCPTGQTVFCIDGKQNSKTDSVDTFVPFNLPKDSKCSAGDIPTCCDGKTTALLKTKKGFTLREKVSGDTGCLAAKKQKTCAPGSDSPKPGSGSPKPTPDTCPTGQTIFCIDGKQNSKTDSVDTFVPFNLPKDSKCNTGDIPTCCDGKTTELLKTKKGFTQREMVSNSIGCSAAKITKKN*
>snap-PST130_28431-abinit-gene-0.1-mRNA-1
MIFGKSFPVLVAILANATISSVVGADCPTGFQADPLVADIVLAQKIVDETGKISTIPHWLDVHGYLINDNASSESAYLTKTDGFSLV*
>snap-PST130_28503-abinit-gene-0.0-mRNA-1
MRSILGLTSLFLAFLVQQQAAINIPEANVLCKGKEKGPGCYCIYIGKNQTLKPGSRFCRHDPPSLEFLYQSVDCRSSGVELYSEPQGARILGGPVKKMKVE*
>snap-PST130_28508-abinit-gene-0.1-mRNA-1
MIHLRFSLITIISLLAARTQGAQAPNKDDPTTCFSDMKVTKADCTKALGGIVYTGQVQGDKLLMSGETIVQSIAGNCNGQDSVK*
>snap-PST130_28652-abinit-gene-0.4-mRNA-1
MQLSTVVVYLAAICSFATADRKLINFDCKDASYPDAICKIKADPLTGAPETHENAGPNTAKVPGEPAWTCRGGLGIGECCPSGYRNAIHFGARRNSGVSAIAIRLLRDYDRIITATQQN*
>snap-PST130_28761-abinit-gene-0.1-mRNA-1
MNIKTVVALVMLLGHSFCIPPIIKDGVSEGKETGSSIEADSHESRPGLIQHEARNTDTENHEEVKETGKAAADHQESIDSNLSRLGDLHISGAIKEKGE*
>snap-PST130_28817-abinit-gene-0.0-mRNA-1
MSTIKLYIILSLTIATSLTIAAGDATAEPKFVGSMSPEPEVDAPKPLFSCISPLIGYCASPYKKDGVSYYVSSVPISGGKYDCNSYGGSNSSCCDPAKLKFTDKRSG*
>snap-PST130_28870-abinit-gene-0.0-mRNA-1
MKSTLLAMVASILIAQVYGVIEEEVVYDARKYIIMKANDFPKELNTAAQRGNIREIACRNNEEFPVKICFNGEVRRLASKKTRFLTWDVEKRPWLVRTHHEDPILDHAIANEIIKQKEHRLSLQRDEPPIPVSYSSDDIEVA*
>snap-PST130_28906-abinit-gene-0.2-mRNA-1
MYSNFSFLWRSACCYLTCGIALAYPSLPGSGVEGLIGFEHESGEGLFEVYNRGKLLNRNRPPELEPAPSHLLVEAHGTDVGGYHSYQ
>maker-PST130_29107-snap-gene-0.5-mRNA-1
MRFANSTTLLVVLLAGALNLISVDGARIFPCPSAKPHGYCGEVKDNLYTLWHAFPEGGGNSCGMTSGIPYCCAMTNAYSNPA*
>snap-PST130_2914-abinit-gene-0.0-mRNA-1
MFGISLMLIGWCLGTNLGDCGNSTSVTPFMKNQGTIEPPWKWTTTGKDGQESTGEEIEVNFKDQKMLNKFSNLMQKE*
>snap-PST130_29181-abinit-gene-0.0-mRNA-1
MFKFLGQLAFISYVQSIPSYYSNSDNAAEFGCQSNDTPLLTGHTTMDVKGRPVNRFVIQATSCRQTN*
>snap-PST130_3347-abinit-gene-0.0-mRNA-1
MKRILVLAASLSRMLSGRQSMIPTLRLPNGSLVSVMQLPT*
>snap-PST130_3448-abinit-gene-0.1-mRNA-1
MRFTVAAVASFTLLSSVSAGLPFGQLLSPGGGIPVVGGLIPGQTAGSGNVVACGNMLGSVLNVGALNTNTCGSTGNNQAGGNAIYCGNGVAPINVYLLNSNTCGQANGNQQPQPLYKRSVSMEKESQE*
>snap-PST130_3566-abinit-gene-0.0-mRNA-1
MRLAVATAASLTVLSSVSALFPLPSALGQSGCSNQNGALNLELLTSTNCYSNGGSAPMSCGNQGGDPSGSGILGGLLGSGAILNVNALNTHHSNLSQHIYLLDAWSRHTGL*
>snap-PST130_3598-abinit-gene-0.0-mRNA-1
MTKFHLICWFLINLVLVKRAISNIFPQYHSELEHSLEGGSATTDLATQPDFLGLPSLYQSGHSLPDQHVSKRARYNDVGPSSLLNNGKQRIYDYIEALANHLL*
>maker-PST130_3949-exonerate_est2genome-gene-0.0-mRNA-1
SLWFAVCLSLPYQRLVSRRNPPSSLPPLPRLVLRIEHPQYTHIEDPQLTYLFSDRLDNTLFWFFPANSPTPSECSPHRCFGE*
>snap-PST130_4640-abinit-gene-0.0-mRNA-1
MPTFKSYILLSLTIVASLTSKIAAEEEGPNKPTPGPPAPQQPFSCPAPLKGYCTSPYKMDGVAHYVMSTPIDNGKYSCQAYGGSNSSCCDPAKLRFIDAPDNQKVLTANFQAACSDPNKKVAKS*
>snap-PST130_4951-abinit-gene-0.0-mRNA-1
MVPKGLIAWLCVLPQLLNHPVLAIFKYSLARQGNPTDYVLLQDATTRAAGSSMTEVLGFFKKPWNRKSGAASAIEPQEV
>snap-PST130_5297-abinit-gene-0.0-mRNA-1
RAAAALSALSALSALLVFPGFPFSKSAIIYERKLLLCAEGDLRSGRASPMMIKGDDGLPGY
>maker-PST130_5333-snap-gene-0.0-mRNA-1
LRGRLAAKSTYPSVLASATAVVVLIRLWPCPEPVHALPSPACQIRCKTQKLFVKSLLLNGEGDDGAAKLCPFMLSDNKTHQD*
>snap-PST130_562-abinit-gene-0.0-mRNA-1
FGSVPSLFATVLGFLALVVDTNECTFLLRYRTSALKSNPGSRTLLTLLVPHVDVSPVRVIQDPYNKAHSIVSPHHYLSCQRNQTSQVFLPCPLNALFL*
>maker-PST130_5810-snap-gene-0.2-mRNA-1
MYGLVRLAKLVDAYVLALFASLFLSLGQLGPQPVSAPTGTPLRIINTDSQISKRLTCHTTSDINRISDENLISDLERPSTVPSDQQPERNIDNQLLSQQNNLSFQPDKNNSSSLIKRISLSLPNTNSVE*
>maker-PST130_6165-snap-gene-0.2-mRNA-1
MFLETRALVVYGALLSLVMGSMAISPRARLARRMTSAVIGGEKELVGTKIFADSLLDTHPAGPKESGLTLMQFKQRGVREMKIDPKDMDRFNDDFLSAHWDEAVKNDKFQLQKLYNEHMGWVLTSRDIKGKRVEALKALWTKGHKTYVKSLRDYYFGQIEGKILTPEENQKFIQWRLEQQWAYRRFNIPSLLDKFMEWAAEDAKLKNNMYVLEYNKGLGKESKTIIKLSERLKQSSLHWRNILRSMKNWAMKSINMVRKGKPDLHHCH*
>snap-PST130_6659-abinit-gene-0.4-mRNA-1
MFPRLVLVGFMAGLSVVLLSITKIRRQVHHCINSARSSYPRAATFTRAGKESAGQGKWSLGTGGNGGQFGPIQPDPGHTGQGSGKQVGNGNGGSKPGQNFEPGHPKHRKGHPRNR*
>snap-PST130_6680-abinit-gene-0.0-mRNA-1
MAGSDRFYLFIGLLVMIATNAMDELPWNPDPGHIWDFAVESPPWGDSIDFYPDVRHFNQHVEEFPLESISSQEFHTHQPVDSLTDSQRSKFPQDHMVPSTVKQPTRIPGTLYPTLNLKIFHKRIRNH*
>snap-PST130_6806-abinit-gene-0.8-mRNA-1
MRQTLTLVLLALALSGDTGATKENSCEVPRCDCPCSDGSIIANPEFLAIGKDATVDCISQTKGVTCECQCAPTNNNARNLFKKPKPDNPPRLKH*
>snap-PST130_6902-abinit-gene-0.1-mRNA-1
MQLSTVAFLAAVSGLAAVNAGTFDCSPYQNSAVHQPGDPNGVVYNLCTHTSGCCDADYHGHCDTAANLVTN*
>snap-PST130_6907-abinit-gene-0.10-mRNA-1
MFSLQRFITVLVLSMSIFNTIISGTRTKSSCSKKVKGHKTLATHRVCQDTSGYHETKLFCDSNLSLLCCIHPPVDNLVKKSECSAGGWREEQGQAKNQSSRGLIQQTNKGIDEQGSFRKKRPPTTKMLLLGQAEHQPPPYKSIFSGRGHGARPKCLSTRPPKKGEGRDWPKHLLRISCLQYSDKFLWNDLVDCEDHETKLSCDNSSGVLCCIHPPMGKTIKQSECFGMYTYSLKNQFGKKNDSP*
>snap-PST130_6918-abinit-gene-0.1-mRNA-1
MKFATHTPSGSMLLILLGSLATFLHAYQTGFKTCTPDVLAKYPAIYCSDNPDLAGNVDQRLYADDFIWTAQPGKELIVPHVCTNATDFKPGPTHKQYNLQETN*
>snap-PST130_6919-abinit-gene-0.6-mRNA-1
MIFLNSLPVLVAITIATIASAMPDCPYGEHPCTIGVCSPTVLVKLRNVHEFNIGSARMDT*
>snap-PST130_6936-abinit-gene-0.6-mRNA-1
MIPSSKSLCYISVITLGASRLASAGLEHVIGDSEITTKQALTRHSPHDLNPALGNVAAEEVGKGYGHNRQIGLKGMSQSLSGKQGQSHSSHLFSASNT*
>snap-PST130_6946-abinit-gene-0.2-mRNA-1
MQKFLGATASLDLVASNPTPSPSSPVSLSSNDPLRQELSAHTMNCLLFWIKARGNDMSSQ*
>snap-PST130_6951-abinit-gene-0.1-mRNA-1
MLKSKSILFSSLMAALGNVAAITWRCGHDKPNQYCGDDFEGISCHVDTWGGKSTHANNS*
>snap-PST130_6963-abinit-gene-0.3-mRNA-1
MRLHYSCPLLLLQLFIIRELYAAVLPTIPENPVLCEPESVLLKTADAVLDEVVDPLREVSSDQWEHTQNFPQLHHDGADLIESTFGRVARNLVDQRKNQSDDMDPISQNLPFPRYTVLKLDQLFRKIDRSIRSDYSPGFRDIRPEIYLDQMKRRFHNRIRPLIILGFKSQIETMAKNGHEAEIAALSMELAPILDHMMKLTAIPVSPSKY*
>snap-PST130_6989-abinit-gene-0.9-mRNA-1
MRFAVATAVSLTVLSSVSALFPLPSGLGQSGCSNQNGALNLELLTSTNCYSNGGSAPMSCGNQGGDPSGSGILGGLLGSGALINVNALNTVDCYSYK*
>maker-PST130_6989-exonerate_est2genome-gene-0.2-mRNA-1
MRFAVVTAVSLTVLSSVSALFPLPSSRPIRLQQSKRSAQLGTSHQH*
>snap-PST130_6990-abinit-gene-0.1-mRNA-1
MNLISLIIYLSCATIPAALAAEAPNPETTVVFTCADLTGLPSGWCVSQVAGKLEDGYNFVQAKAVGDTKDLNYNCIGKLYADNSACCNDKFKPEPKGLTQLGEDCKIKKSNGT*
>maker-PST130_7006-snap-gene-0.12-mRNA-1
MISSFNIIVKLALVGFFASLPEVLACSGQTSTLACWNAGWEQPDPSGPGGCPYGASVLCCSGDPLTQTNPRPSCIYPNGAIFHVPSHPKRSKL*
>maker-PST130_7049-snap-gene-0.10-mRNA-1
MILILALAFVFGLVGQSAALEFKFGKRATEALCPSQLKPNLPELKVLERRAPPQCKSGNLFERVC*
>maker-PST130_7050-snap-gene-0.9-mRNA-1
MLKFHLAAVFFVLQLSMQVATVCEGECQVASIPFQASNPVTDVLQTTRQGLSDNDILSLISSPMSAPEKFVSQGMIPSIGSTLPASEGAAVPPKSSDVSNQAGSKMGSAIGEKSDVNTSR*
>snap-PST130_7052-abinit-gene-0.2-mRNA-1
MAVLRSLVVALLSLIATHPHLTSSAHVAVDMNRRGLVMGPGPQVYAPYKKPAGVRNRHVTLSSGQQQHIVTGPGPQVYPPIKGKNPVKTRRARVTPGPGQLGHHDHILMGVGPQIFPGSGSHPSIKPRSPNVTVDLRNQKQYGVMGPGPEVSHSGVHILFHVAMSSSQTHNERP*
>snap-PST130_7052-abinit-gene-0.1-mRNA-1
MRLLFIVATLIVHLCFSEVTSAAPIHKNHLEARSKGGNKNGKTLGMKQLQHEEGKHSYSTQFLNGDEIWYTGAFQ*
>snap-PST130_7072-abinit-gene-0.2-mRNA-1
MQVVLRLALCAFLAVLSAMMMGTTSAAVSIPDPHPRHPPGSNGDTKLIDDDWVGLDDFLRKSGDRVSRFTLELNLQLDKRR*
>maker-PST130_7072-exonerate_est2genome-gene-0.1-mRNA-1
MQVVPRLALCAFLAVLSAMMIGTTSAAVKNNPDDRPRGNGDRQCPNPQEC*
>snap-PST130_7074-abinit-gene-0.3-mRNA-1
MLQRGTIVLLATLIAALCFVDVSSGAIIQLWGRSTENNPHGLQDKPPSVPFDPKIWAKTHHNPSVGKTSQACADEHAGTVADPTKSKHQAKPTSPPFDADAWAKTHHNFSGGKRPQAGANAHVKAV
>snap-PST130_7103-abinit-gene-0.2-mRNA-1
MQLLAPITLLLLTASTVVVAREQKDCYNQLGAGKKLWYLCFRPEDVANKDLSKLLGEERARNKRGHKLFQCGGKVYTSGFCCDGKGIGLEDVRIGTSR*
>maker-PST130_7117-snap-gene-0.5-mRNA-1
MSLRNYFILASIAICAVVNSVGAIPSPSEPTTLGEQTLERRDFYGAANNAYDIAGLAKRSPYAVSPAPPQDNSLIASAKVSARRLIRLTGLENRQVVMLSQMTQGSGPSFGMSQVVAATKEWMRLLHSQETEILIICNAFPTDARVTDAMAALGAGQDYANAIIDIRSATDQATARSKFNVAMTYRSGIEAAIRTLVNIANSA*
>snap-PST130_7121-abinit-gene-0.3-mRNA-1
MYKLNYQVLFGFSIATLALCAPLPTQNLISNESSNILMGNSIIVNDLHLNEKRSDLNEVVGEVSSALGKSADGSSESSSSSQIATDVKQLVSDAEQMINKVKLAVELMAPEQTKQTNKPKEVFINVVRPLTEKPIVTELPEELIEVQE*
>snap-PST130_7140-abinit-gene-0.10-mRNA-1
MAFRGVVLAVFAFVSSAVATSDSELSTLNEGLGLNSGAKINNVLGLSLSMSNVMSSVTPVEV*
>maker-PST130_7168-snap-gene-0.5-mRNA-1
MFLQIRALVVYGTLLTLVTGTTGTFTPAQLSRQIYPEMFDSAKYCMGNKMFKCSALDVYNPGPGESSLTLMEFHERAGREMRLDPKDLDRFVNSYLSAHMEEQYVNEKLELGDLYEDHLEWLKTNDAVKCGEASAALLKKIDETPKESLRDYYTNIMDGKILNENEEMKFVEWKLGQIWRARHKDTKKMRIEYLLAEYMEWAQEDPKLKDNWWVVTWAYSLGKQTESIINPILVAMEERLQQNWPLVADINPERKQGTAHESALLVLT*
>snap-PST130_7209-abinit-gene-0.0-mRNA-1
MHLSACALFILFSTFVIGCYCPDPEPIAIFKDLLSQRLADLENTRNLDHHPAPVTDRVQFDLKTESASVGAPLQRRTNVFLDSIVDKKEKLVEKSPWLLSFFQKGFNQDSTSRAANDEIQSWAREHLHTDYLQGLAKIEEIYDQHFLNNDLSRSERRDRKLKVKALAGSVNTTLLRLAFRYINSGGRKRASTSNEAWFWGSAQILSRLTELQDKYPEMKTWSEMNT*
>snap-PST130_7212-abinit-gene-0.2-mRNA-1
MLGFLKTLIFFAVCHRIGGAMLPRLDSEPHLVQDSSRTLSDLDHQVVPSNAVDKYEYGIALDGSFEKKGQYSSEGFSCGELRLPTPT*
>maker-PST130_7224-snap-gene-0.4-mRNA-1
MKLFNLFFPLVVILIQGACVRAWDCKKSTTDKQTGYCSAVSEIPVSPATEIKYIMHPAAIFNGQRTCPSSSILGCCLSGFKPSAQVPVTLAIYHTNCNDA*
>snap-PST130_7246-abinit-gene-0.3-mRNA-1
MQLKSVLFLSLMATLGSVAAVDWKCPAVKSDKYCGARKGAACYLVELAKGQIDGQCASTEPDHKCCDTTKLSFHFDVVPCNQFKDDCTDPI*
>maker-PST130_7305-snap-gene-0.11-mRNA-1
MLMRKHPILASIAIFTVVNSVCAIPSRSELTTLAERTLDRRDFDGAANKAYDISGLAKRAVNPVPPRDNNLTAQVKPAAHRLTQLIGLVDKQVVMLTQMIQGSGPSPHMPQVIAVTKEYGRLLQAQQPELMTIWNAFPNDAKVTNATATIRTKGQDYTNAVMDIRSATDQATLKSKFNIAMTQRPTIEAATSALVTVANSA*
>snap-PST130_7348-abinit-gene-0.5-mRNA-1
MLPKNLLSFIALHALTIIRTTLAMKIPDQPMDVCEEINSVENTLMAGTLEFGNGSDEEQCRQNKETIGLMNEDVEMIRRHIGYLEESKEPIHLEFLNQLEQIDSHLLKHIGAKIEDLGGEQNLISSVMHKRKPSQLGEESTQSDLGEGQYRSMESGTLGIKADQAAGRVEETKDLTSSRAYGIIHR*
>maker-PST130_7352-snap-gene-0.18-mRNA-1
MLFNTVVWMEITTLVGLALSSPSVEPSELYHQYGLLAKREPGTESNIRCGMTTRYLPMAAKHFVKTITARDSHVARTNFEKCKRMFPPGPEKTVHPWGYTINKQGELIAYVHEAGTGPEDPLLDYKCEPQEKRVCRLCST*
>snap-PST130_7402-abinit-gene-0.2-mRNA-1
MQFLALVTLLLVAPITTAPTDYGPQQKQEVFSIRPSILEMLDLWGGDGYSGGYIGGPGYRGGAFGRTPADYMASSTRIDPVALAAATSSHATGVQISQSSHYFQPA*
>maker-PST130_7416-snap-gene-0.10-mRNA-1
MNFFGSAILLVALTGPLVAGQIYFHCGKSAPYAHCGSNNSHAVPPTWDITYSYELGPGNIAHCPGGDQFKLCCHIIGEPGFQNKHDYDVYVKEHCS*
>maker-PST130_7468-exonerate_est2genome-gene-0.1-mRNA-1
MFNTIMTRGFPLAFLLIISVSAGITLGAPTSQGAAPGRPYSSRGCSAANACRQ*
>snap-PST130_7505-abinit-gene-0.6-mRNA-1
MQIFLAIILSLFLLEGSLTSPTPTTLNKEALRRSEAKTLLDERIMFNGGFGLDNGFLNSGSSGPSSVTSSTDSASLIGPLGLTSNYDSVPAYSFIVCLGTEF*
>snap-PST130_7514-abinit-gene-0.2-mRNA-1
MQSQRRRISLVALVCLQAIHYVLNQTEVPFVKRLPEVFLEPDGPPSRDCFFPPSRLPTFFKSPHCSANQRIQQLNSRGKSSAIGGAENKDIHPVELGDNNDQLRRRPIGSEDADNRLACPQGERTRRQVSAAVSGKAGALWISDNRPMQGEGTSQQNGAGTNAAAHATQLPETGLAQTEERRQKIDGGLESNGKTGTMGKRENSR*
>maker-PST130_7525-snap-gene-0.1-mRNA-1
MQGHSKIQSPGMGFARLLTIMVTVILLSRVDQIVGPHISNILSLHGKAHVAALGKGHKAASNEGYRAVSHDEAYTPVPSKTDTPAPGKADTP
>maker-PST130_7529-snap-gene-0.8-mRNA-1
MFWKFLIFIGLFKALPTLGLPAEEILQQTHVTRCLDRAQTDPRLMKRMERIEEGAEVVASAKSENNLGKASASVENSAQKDSEVCSTRKSLSRKVKQKYHNFCEARRQRKEESRKAEEEEKKLQEALQAKRERPDDSDDEIYGDESPQY*
>maker-PST130_7573-snap-gene-0.9-mRNA-1
MQLYISIGLVLLIATTVKTLTKTGAFLEPLFTKVTKREDKFCTNGGAHYCFKKIAKEGGLFVHTSGKGH*
>snap-PST130_7702-abinit-gene-0.1-mRNA-1
MHALSLLVIVLLSLGSCYATSPPTRKFVKYLNREDPCNDGTKCICTYKDSYYSDGSSEFSGLTPTRLRSAGGYVYPMGTESQGHEGSGTRKGSNQDTYVLNFDSFPRWSSRVLSSTESVYRSPPLSLALFSASLQLSQVSLETT*
>snap-PST130_7727-abinit-gene-0.5-mRNA-1
MQIVKTFVLLSLATLLGLVTSSPGPRPIPENNPKPQQEESEFPCPMDKPDGYCGSASEYSKAGMQGQVIIYYQAYSPGSVCHTISQVVNATEVKLRDYNCKDKPSAKTLCCKHKSLTFFTEPSKDDGTRLVNKINVKDTCIDLKEKKL*
>snap-PST130_7731-abinit-gene-0.0-mRNA-1
MAWPKSLRFAFPIFCYSHLVLSLDSPLGNALTSSNHWINPDERTCGLAENVDHAVHWKTTSLHPGSLDEAFRDDFQARYPYETTPYEGILFYEEAVIERYLSSLSHTSGERTGTTASDQAHDSSVVSACETKASFKATKHP*
>maker-PST130_7759-snap-gene-0.2-mRNA-1
MQSLNSIFMVLAIVCGLAVAASDQPKCAKTACEYFDQSRGETRLTLTRSHCPPTKKWCCPDIVSRGLQATITSIDLQAPLFLQDGESKNIGRLQQVPWLRAYRHQLRL*
>snap-PST130_7810-abinit-gene-0.1-mRNA-1
MRSFLLIIALLAIMNQASAAPYPYMIPSCPQQTGLISISIGNTVPEGCLKSPEEEANMTRPGARSATRRMRRRGTHLAAFSFPNDSNSPSPLEQSNTPTSAQDG*
>maker-PST130_7814-exonerate_est2genome-gene-0.0-mRNA-1
MRSFIFLVLTLGIFQYALALDSSHQINTRADSDMLNVDCCSYRCKRSRDPRTCVMNSGCIISC*
>snap-PST130_7823-abinit-gene-0.0-mRNA-1
MHYIASTILVLLTEGCEGTLKPIDFSCTNKSIPNPECYHLNRPSDPTSDYATATPAKYYTCVPKPGDIEMRAYCCKDVQIIGE
>snap-PST130_7825-abinit-gene-0.2-mRNA-1
MFRPVLISSLAVASSAIFAAMIDQTVRTEVGRIESTGAIASMQPDEKIAGDREAERSETDHMHATTRYHTENGTKHQEATTERLSEQLKTPFPGNTGKRGLLREDLQDLRRSYNDVHDENKKARWSHGLENPDQILDFINECQKNMEVFMKLKILELGKSILRVSNEKLLKLSLTHGKYLGTQL*
>maker-PST130_7837-snap-gene-0.2-mRNA-1
MSYLCLCCIIFCLSVTLIHGAPMTVKTERSSIDVTRNLLHDSPGNKHFADVEFEVGPSEIPPFEYHPAGDLRSVGNDWRRMRTTPGPLVPSKSNRLEFEPTLDSSIFRSQAELNRVPQKVRSTELPPLKAGVNPEDLPVEAGLEPMMWTIPRNDQHSRLNLLGINPDLKSNSFSFKPAPSVKSSYGDKKMSGEEGFESEAELVSPN*
>snap-PST130_7857-abinit-gene-0.3-mRNA-1
MPQICYSFLLVIVLVALSGVQPIRATTIQPRSLEAADSSQTGARLVRDQPVIYKVEPVEDVGTIGPDLEPLKASESLSLKTDPITADKEEHLPPQKRKSIYHNSGFQDTLDQEYPRPDKLRSTHDNEDPKFMILRSSITDSLYSQILSNIKREPQDDLGDVGSVIGSHPSVDLLNHPHIQKNLAGPESTASVSA*
>maker-PST130_7899-snap-gene-0.1-mRNA-1
MICRTLLALLIIGSSLARPTPSEESTLNASKQLVEVNGPKPHFQNENSQEAQAWEKSDGLIMSDHRKDTSMKLSNYQPNKSGFSVSMASGSENKGNEGQTREDGLHSWGHVVSSWFKERGPINHVPQKQKLVNSMNEDPKEIINYGLYKLPYF*
>snap-PST130_7928-abinit-gene-0.2-mRNA-1
MYLRSILPVWCLAIGLARSALAVAMEEANAVQHVCGVDGEAGKVEELSKHTQSCFPWGRRNISQPGSSRLKPRVHEPPPPGHLAADITRCPDCKSSIFPMMRQRLEHAEFVPDHAGTPAHLKRGYLDGVRYKYCPTCNHATTLYQKLDGYYVIIDHHALLRELQPESDAQSAQLKDQVPDTIGLAPEWKGEIELDPPQPNNQVSDTIGLAPEWKGEIELDPTQPKDQLPDTIGLAPKWKEEIGGNLVRTEDQISGTKDLAPQVESEIEVVHERR*
>snap-PST130_8023-abinit-gene-0.3-mRNA-1
MLYLVILLFIQAITAHYIPHGESGRASSHPSRAVVGERLNHEIVNITKIDSINESANSGHTPPKKSDVEGGLIDLSMVARAHPWNIDRAQRDEAI*
>maker-PST130_8175-snap-gene-0.3-mRNA-1
MCFMNRLVTLIIIVNISAVVFKNQVNGYAVSFTCNYEAFCATLDSPGKDGPDAYYQREYLSM*
>maker-PST130_8214-snap-gene-0.3-mRNA-1
MKFTILCFAAILIQGAHCESEAPFVCKKNPAKTKPWCSDYHKGVAGGPAPYYKLTPAKGKPKKGNPACPYLAACCKPDFTPGDGKFSDEQYNFFCDNFPQNADQPGINYK*
>snap-PST130_8225-abinit-gene-0.1-mRNA-1
MKLSSNPILALIFSTQSVIFVSGFSCGNPQQPMGGCAKNTTDTVWVVHGRTRPGYFTYDCQKTAVVDAPGHLKPFYCCCNQNGIPNTIGVSKKSDRKSFDSLCTSFDYYDENPPL*
>snap-PST130_8283-abinit-gene-0.0-mRNA-1
MHLSNIFKTSILVLVGSNVANAFFCTVSHPYGICARTTNTATEDQLYGDIMEVNAGTTAKQSDCRGKDIGGMTAENGACCETFDTSAGQKVWILLISLATHGKSNALS*
>snap-PST130_8283-abinit-gene-0.1-mRNA-1
MHLSNFFKASILVLVGSNVANAFLCPTDHLYAICARTTNTPAEDRDYGDIMEVNAPITAHQSDCRGKDIGGMTAENGACCSTFDDTGSHQVFGSGQNEYARACQPRPLF*
>maker-PST130_8316-snap-gene-0.3-mRNA-1
MNFLQLFVFMSGAITPVVMAAGTRAQAAGRGQQNQPKTTPGNFPCTGTLNAGWCVSAILPDSSLGARYFVKAKGANPNFSCNGAAQPNKACCKSNFAPDRNGVSLTLNVDFCKIL*
>maker-PST130_8327-snap-gene-0.3-mRNA-1
MKLSQSAPRLHRILSSTLILILVHAFPMPPPRIRLSGARGMSRSDEVAGPSRLRPPVTLSMTQRGKKGFRNPGADVSHLSAGFSQDHQAATQLSPRVRVFSNVGEDGSACKKAGSQLEKVRHKELESRLGESSSVGEFIVASASKNSRPTFQGMYFPTLPELFLILFEEFLRRLVGSCCARGGFHDQ*
>snap-PST130_8402-abinit-gene-0.3-mRNA-1
MPPIMKMHFLASIVLVLLTVACEGRMPDIFFDCRDRRHPYSECFHVTRDGDPAYDIGAATPAPYNICSEKPGDVAMEAYCCAFKQVIGEGRPYKSVTDYLARSCTKAKRR*
>snap-PST130_8423-abinit-gene-0.0-mRNA-1
MFNLSNTSHKTISALIVLLHGVQVTSSLIKDTHIASPVDNLPTVAPITDRLKTEQSYRTHWTCPECDTVNDHAASCNDKAYNGYTTEDTSGGYDSSEYDSERIYLPSNRENNG*
>maker-PST130_8425-exonerate_est2genome-gene-0.1-mRNA-1
MFYTTAFLFNCFILPTESTSKSKKANLFLEASSPYHPTWIPICFPAFFLL*
>snap-PST130_8426-abinit-gene-0.0-mRNA-1
MQLLKPIALLPLTSAMEAVARQKKKCDLGEDVTTWYLCYKPSDLDDKHIDKLEAYKHWMAI*
>maker-PST130_8429-snap-gene-0.5-mRNA-1
MLAHVLFSCATILYVHSVLYDAESQRTKYKKLRKFKADLDRFEIDFSDLYESMEAQTQRFIAWEKEGQSGSTGQLYRNNAAE*
>snap-PST130_8450-abinit-gene-0.0-mRNA-1
MIRSIYLSLMAISILIATASGAALPGWFDKGDKRCYYFYALDKNNEQVALGGRRLPFSLGDREENHPEKLRSIASESSNHMMILTKQRQILLPPRSQVDLRLDDIDQSRHLLVISPWNPEEAPTEDFQFSKLLLERRDDSILDTLADRST*
>snap-PST130_8450-abinit-gene-0.1-mRNA-1
MIRSICLSLIVISLLIATASGSAFPNMFVKDGKTCYHFSAVTEKKTVTIMSGKVLPLSLGPLRLDHPEKLRTIKSESTDHMMIITHRSRIPFPPGAKADLLKTEVIDSGRIFVVTPWDPAEVPTGEFRFKKLLDIAMDSQPRIRAIPVDYWKMFTNLYRLKKK*
>maker-PST130_8497-snap-gene-0.4-mRNA-1
MRFMLAIAINLIAVSVVPQPVAAITKWTKCGYIDPDLCYCKDQGPDRISSVLQIRIAFSSLTVGKILPSSTRTLISLYVSVCDPTSRFIVRQNSRLSTRVPRIIDTDLQDVFGIAQGILQ*
>snap-PST130_8515-abinit-gene-0.1-mRNA-1
MAWITPLLSQVIFSLLFYSVGVLGSKTSSADCCKTLAPFEQSKSGTSLSQINWLTLESISI*
>snap-PST130_8582-abinit-gene-0.3-mRNA-1
MRVTQSLILAIFAAISSLAVAMPADEPAAKVGQPISRDSTSRMPIGGATRKPDTKVDQPISRDSTSKVLAGGATREPDTKVDQPISRDSSPKAAKLKTRSDKERHSLLTKIFTHIGAGVNTDLNRDPEDSA*
>snap-PST130_8617-abinit-gene-0.5-mRNA-1
MFPSNWMRKAFRTFVFSALALFPFVVPSQLQRRASGPQQCGNRYLAGMWNSLVGKLKFTYSATQPCAPVLFNSSHPELCLPQCVGTMEMSNITATDKTATQAALMTHPTRRTFVMRSFKFHNCQEILGKDRWGREILSKTRKQDVTPSTFTAENLKGTLLTLNISMGAK*
>snap-PST130_8629-abinit-gene-0.2-mRNA-1
MNRFIPMSLRLSILLLVTNFGDCLEYAPTLGPKAKCSGSGTKNIPICAPAQFDHVSRAQNKVSDGTFQCVVYPWLESPFCCDQDPFEGGNGSRGSKIITIPRSSCEEAKQA*
>snap-PST130_8648-abinit-gene-0.0-mRNA-1
MKLVYYTFTVLVLAIALLQVNLVLGSPVPTESYASDTESRKEPPPKEEEKEASRRSPLARDEDLYDCYPQNPDSRYATEDLLLKQEARAGKVTTGSSYYDPLDQA*
>snap-PST130_8650-abinit-gene-0.0-mRNA-1
MLYLRAIIALIITISLISSVMSVGLGNPPRGIARRPKIPAKKKCSRQKEGSAEVYIVICKPPSTNGHVPVDGRGKCRTGHKKLCCSQMALVHEHYAGCVSP*
>maker-PST130_8666-snap-gene-0.4-mRNA-1
MISRNSFPVLAAILVIATISSVAGQTFSCGQGYHPCANGGPACCPNKPQLLRKLRDAQQFDIGSSHIALRTNILHQQSMDPFGLNRSIT*
>snap-PST130_8670-abinit-gene-0.6-mRNA-1
MQMTLVISTLIAAVFGGMTERLIVHEDHQYRIVNAVTDLKGYDHTAEEQENYHYDVPTGWALVHNKSDKTRSYYTNLPENNYVWNLGPHRTGILLYNAQYPWVLVSENIKAAPLNQQIYESIVPPKVEKLVAEQRVGRNYSFDCGAQNWWIKWCPFLQSKKEIGNEFKV*
>snap-PST130_8672-abinit-gene-0.1-mRNA-1
MISANYKTISAFILMCLGVQVTSSIVKTPVDDLPIETPITDRLTTDQSFRQHWLCPGCQGENTHVGDCYLPRYDGGNTSSEGSGGSDSSNTVDSSSDESGNESDGKDY*
>maker-PST130_8672-snap-gene-0.7-mRNA-1
MQSFYLISFVLAIVCGLAAAASPVSTCSKPACEILDKTLGETRIIPRASCQPDKKWCCPPTAFKPGVKSISVPEASVAHSSRIQNA*
>snap-PST130_8690-abinit-gene-0.2-mRNA-1
MFFLGSRWIRDANALAALSILVIISTTLPPTNAQSPITSDGQFLPFDQSIPSIVNSQPSSYPPASTIGTGFPWGTTSTPSNTFPPPDTTSTSTTSSNFPPPFPSPGSTTSSPTFPTPDPTTSSPPSPTPSATSTQTPNQTAPATKSATSGSGFAAPESLKPEIIGGIVTGSFIGALFLIIGFLFVFTHYLRPSVPKKDKGKGVDKDNSNTTPTQPAENPRDSPC*
>maker-PST130_8697-snap-gene-0.5-mRNA-1
MYCRFFAMFLFLQMANAAPISPSETAPKAPAGRPDLSNRLGCHRYATKPMGRPVGGGAPWLN*
>snap-PST130_8704-abinit-gene-0.1-mRNA-1
MQLFLFLFGLILSQGVIGAPAPVNDIALHDMGSGSGTSEGGEDFGGAGQEQCYDALSCPK*
>snap-PST130_8759-abinit-gene-0.1-mRNA-1
MSNSIKSTLLHVVFFVLAVSVVTVRSTCAEGYDFVACEVGGSYLFGMLIMCNGTDLPKISDDRRGSLT*
>snap-PST130_8767-abinit-gene-0.0-mRNA-1
MPAFNLSRPWFRISMTLATVSLVSAYSSFTTTACASFYLKPKGSPYVATCNGDQDCSGFCFSAITGYDCYGSKNVRSPSQRCLTGFEVLSNSSKPRYLCKNDHGTFTCRTKAGNNAGFMFQLLQAAIVSTRQIQV*
>maker-PST130_8834-snap-gene-0.5-mRNA-1
MAWPQSLCFEFLILFCLNVVISSPPHLPEATLARSHFVASGEYSSDSLGGHDWVRSEQSFDSSANGIELPFLLDFQERYPLACTPHEGVLLDEATIERYVSNYLDEQSTGSLPAELSDSGCDNTSENQGQLKRFLQSN*
>maker-PST130_8836-snap-gene-0.11-mRNA-1
MRPWSLFAFLVLIGEGLAMIRREEASSITRSRGKRLAIVFGEPAALDPPHPVYIRRRRPYSPHPDFSNPSIGSLRKSDSSSGQPELREIVIVETRKVGGPVVIPPPHKTNAEKKTAAYSYNWLRSQANNALSKLISYRHSDSQRLPV*
>snap-PST130_8840-abinit-gene-0.2-mRNA-1
MLRYPLISFIVTISIGISSGAKLLRCEFKADTPECHFNDSDKVILPPWNPENTFMELLNVVGLMKERKM*
>snap-PST130_8846-abinit-gene-0.6-mRNA-1
MISIYFLAFVVGFVQLEVGGAATSIAGTSHSHLGQRDILAVAVLSSVPTDDQAVAEGSSSNKTRELVLPTTASPKRRVRRDAKGKGKTAAVVAPLDPPPQLRQTRRSQLPAMVAIEIDSTLPSASKGDQLDGSALVSVNR
>snap-PST130_8917-abinit-gene-0.4-mRNA-1
MVNHCHLFTFSCMLLVCGAMQDFWRDSTSQSLDETAPRLRTLDLDLSIGRPATRSPRDLNGDDPASSRELRNAGQELRFNPVTQAEVLPNQTYGRGRDILASNDLSLSGPFRGTRDLVDNLHREAQSQLPRHGIRRKSNFPFVLSSAETTRGESAAPIGYPSMNPSKETIDLLAKFGASSNTKTTEPHLSLARCQSGLKRTLAEGSNHDSLKVRGKVIDCSTMGPVGKKAKTPLIQHQPEPLNNLQKSTPQRMGVFQKKLNSASHCFGESL*
>snap-PST130_8921-abinit-gene-0.8-mRNA-1
MSLRTVIVLAASMSMMGNSTMPMAYRLVTLILIAHIPCQFLLMSFGMLPAGPLHSYSQASYNSLHKMVGTVTFVTNSV*
>snap-PST130_8995-abinit-gene-0.2-mRNA-1
MSNRRFLLTTIWIFAAFLVAGSMSRPTSVASFEEVAQSMKNDPEILTVQPHDLSPEATNDSLGANTKQILCHYFKLDSGHSLQIPNIRPAFLI*
>snap-PST130_9024-abinit-gene-0.3-mRNA-1
MRLLVIVATVIASLSTLEGSSAAPLPKSHLRGRSAQPQPQYNRSPTPAPKFKPRPFNANARVSLATSYSPFKPKGPKGKSKPKLKPIKGVATTSFAGTHMVV*
>snap-PST130_9028-abinit-gene-0.5-mRNA-1
MMILSLNLILVLVAFFHSIPSSISTPAYYGRSSGDFRSPLMAHLGDGLPLQVSPDVIAAALERAQRKAEAEAEVSADGRMRIATPTFRKAGSDSKARDAEWTSARNQRKAEAAAAYHANGRSAKAATAEKVHPEEFKVEPYRSPSMELTSKLLGNTFVVLDDLSYQWKVEIR*
>snap-PST130_9030-abinit-gene-0.0-mRNA-1
MKFSFYLAFLLSATTLVVGLPVGADYDPDWVLEAEPNKDSQLRLPGRAVNENLWCYNDAGEWRREYTKDLYSSTP*
>maker-PST130_9047-snap-gene-0.3-mRNA-1
MQFVNHTVVLLVLLAEGIDLISVHGQRVYACPSARRYPYCGEKRDDGYHLWVAFPEGAGHTCGQSDGIPYCCSVDSGYSGLTYDGYDRVITASCKQG*
>maker-PST130_9047-snap-gene-0.4-mRNA-1
MQFVNSTVLLFVLLAGALNLVGVDAAGRVFPCRSPKPYALCGGRPDADYQLWFAPRDPNAYDQYISAICANP*
>snap-PST130_9112-abinit-gene-0.0-mRNA-1
MVTLRKSTFCGFVWYVLGVSQFALSKLDGEAYATEKVVIPGAQPGIDRQDSSNTITVAFLTPHEQSELDPKEYGPIPQKLPQRKSAFFASNSFLRGQAFSAFLISTPLETLSRGAQLDED*
>snap-PST130_9149-abinit-gene-0.4-mRNA-1
MSVMAAMAAGVVDAAVAIVPVMCKYQPANTSDNNSDNNNNNNTIGHNSHIRTRDEFLRSVVTDHRISQLRLH*
>snap-PST130_9239-abinit-gene-0.0-mRNA-1
MWFLVQLYSLLHLSKTLAPAAPVNGIEYTPEKLERMTPDERLWLAEHPCQPVVPRNVDNQIDSDDSLNTSEAYSNANLDDTSDTHMSALSANFPSGAMFPPPDSTLAKLKMGITTWQPPQRSEEAPPKL*
>maker-PST130_9281-snap-gene-0.6-mRNA-1
MFPQSIILVYLLVSVAHSAFDPSTPKILIKTEESSGPLVDEYAPIAKRLKILDAGPSQSSETHPIPTYGEGSTVAHTGEVQEPHGIPSNIVSSESSEVHPRPVPREVSQLVHAIANQKPEGRLSLITCPESLGEDT*
>snap-PST130_9346-abinit-gene-0.3-mRNA-1
MVQQTILATLMLLSMVILCCTGAPLTSAAMLTKRDESSTLNHLSKRRVKNGQHSTENGRPATMAEMASGLCLLSEALTSPSPKVRPGPFKSCLRNVEQPNLRKS*
>snap-PST130_9347-abinit-gene-0.0-mRNA-1
MKTSIRFIFVICALITACAGLLSTIKHEKIKYKIINALTDLDGTDGPCIGVDSDDEAQIGHAPIINNSPTRVGYFTNLPGSSYVLRLDPGKDGFLHFNMDYPWVLASADPKANLNKEMYELIVPRALTENPNLIKRLTGFIFNLCNPKAALSLMKITVYC*
>maker-PST130_9371-snap-gene-0.5-mRNA-1
MIFVNSFPVLFAILVIATNSSVAEEGCPPGNRPCGIAYTADGAEKCLTIQHRPDVHPVAIGTLLELNGVSYKYNGVNGAII*
>snap-PST130_9381-abinit-gene-0.2-mRNA-1
MNFRFTLIAVISLLAAHPQCAVASNEKEPTTCFTDVKVTRTDCMKYAPISPTCPTLISLAEVIRASRALREIVYDASGETTVQRISGNCYVQITKPSAVGM*
>snap-PST130_9424-abinit-gene-0.1-mRNA-1
MTQLRIILGLVASLLATSVFGAGLPDENLAKLPADFHIIKADESGSPYVDPVTNVKFRDIQNKLDKDIMIHNGQDSWIVEPRQNIRLDYDPNYPYLLITDNERVFLTKDSYIRHVTTTAIKRLKEEAAKRPSPASHPKGSTGRSNNQKKEWYENLAPNPVLGTRKTADKSSGYQAELHGSRIGSGRKKRVTYTPMKEIQNASNLRPIEPRIPYLPIRWDIPTGRWPKYLLHDPYTIWTLNLPYIAHHGAIWRKAVQSFNPSTRQGDWRAITYIYDANVARWVLQPILPPKFTP*
>snap-PST130_9513-abinit-gene-0.0-mRNA-1
MQPLELVFSLSLITIYLGLSAIGASDAAASGKPRVGPFYDCKDPAMPSGYCLLPFKAEDTIVTIIHSILKDPNNNRTGFACENGNSAQCCNTNKIFKPDRLSSMATLASVKTACSDKVTYQPK*
>snap-PST130_9517-abinit-gene-0.0-mRNA-1
MLQFAMLILLQQILLQQEATFAQRFGCKGHVKDHPISVCVAKLRIDPMDGPIVNEPGDFRGF*
>snap-PST130_958-abinit-gene-0.0-mRNA-1
MFNANYKTISALIVLCLGVQVTTSIVNDVHTISPVDDLPSTTPITDRLKTEQSYRQHWRCPNCRGSGEHSVNCRTPLWAGAESSDESGGYDSSDTDDTMSSSDGSGDEE*
>maker-PST130_9594-exonerate_est2genome-gene-0.1-mRNA-1
MTRLILVLVAFLVSQGVAGKPAPIDAQSSEHRRIWCNPNRPGISC*
>snap-PST130_9601-abinit-gene-0.1-mRNA-1
MYSPPFLGGLMLAFSLVSISIAASQFELTCASEKVGNEPAQEWACVNSVGVYRKMKGFGDMCSKTGEHLACCIELTVSSIGHPDLNINA*
>snap-PST130_9728-abinit-gene-0.1-mRNA-1
MSSTLCSFGFITVYFLGLSQAASSSSLVSQYVTGFATTATPSTRPAIDIIGIGPQRVAQSPHAEFISPDYATWPPLDAPAWAPNDNSNSFYSFKTVPKEKKMPSLNPDDISASHDRNGTVQSLPKGQFVGPDYCLHDQIVPSASPKNQSPSPEAGHNQKLLANAPEDLTAFPQIFRRPGTAPVQDKRQPISADNLDSWTKQNEDYLKLAPTIRKKSVPGYNNKILTVIPHVDLSTIV*
>snap-PST130_9753-abinit-gene-0.1-mRNA-1
MQLAKHLVLLSLLLAVGMLARPEDLEDKPTLPQGINKIFGCPPPRPNGFCGYEPDHTRWNTPPGGISILNKLVNATEVEDRSFDCTNKASEKLLCCTTKSLKYTSGPDDDGYYDIQAKDVTNSCDDEQVHEKRAAH*
>maker-PST130_9847-snap-gene-0.4-mRNA-1
MFLQTRALVVYGALLTLVIGAPATFTRGRLTKRMEAEGFNDVAHATGGKIFTHEEFIKNMPGPIFNKIEVKPGESGLTLMEFREHAGHAMGVTDKHMDRFVNRYVIDFPRPFSMETKGDLQGLYEEHLAWLQPNKDIEDNSAQVLALKEKLGQIREKALKEYWERLESLDEAGFSKEDQYDWYLWKAAQHWRSIYKDTEKLDIDHLVSEFMSVAKDDSRLKDNIYVKEWKNGNPEENETIIRLVEGLKQHNPGTTGGVS*
>snap-PST130_9860-abinit-gene-0.3-mRNA-1
MDVLSACFLFFLATCCKQSVADMPNCGPGFEHGCTNKNLGIHDTGTIRVDDITAFCYGRDPQAINPNYCYDGQDPVCCPIGMLSNVPIPSEPAFKNGCGSS*
>snap-PST130_9864-abinit-gene-0.1-mRNA-1
MKCTILCFAAILIQGAYCESEAPFVCKKNPAKTKPWCARYYKAVAGGTGPYYEVTPTKGKPKEGNPACPYLAACCKPSFKPDGEKYSDEKFNFYCENFPQNSEQPGINYK*
>snap-PST130_9864-abinit-gene-0.2-mRNA-1
MKPTILCSAAIMIQGAYCESEAPFVCKNNPAKTKPWCARYHKGVAGGASPYYELTQLTSELKPGPHPVTPTKGKPKDGNPACPDLATCCKPNFTPGDGKFNDEQYNFFCKNLSRNAEQSNLKHWGNSERGMGHSISDNVNYNGHGSPPGLVRRGGNTVISARLRVRSTPPLSS*
>maker-PST130_9877-snap-gene-0.6-mRNA-1
MQSVKPTIVLVALLAGAISFVSVEGSKVFPCLHDHPSGFCGVKKDDKFLLLLYSLFGYRYVRIVWPAFPEGKGFTCGKAGGIAYCSNTKDGFEDSDPDRYDKWIGDHCKQA*
>snap-PST130_9931-abinit-gene-0.2-mRNA-1
MIQSIFHSLVIGLLIATVWGQNLGTLHNFTKDGKDFTILHIDHGRMDNDLSGIGEIVIQDELRNKKFSNGRGNDYYVYTRRGVVYKWAAGQELDLSFARSDPWMLVSKTKLDTPLEADQITGEEITRMGRVESFKPAEAQTYIPPADGYLNMRLQSNPDA*
>maker-PST130_9964-snap-gene-0.8-mRNA-1
MLSFATRTLQFSALVLTLMVLSCTSRPLDVGVGGSETDLSVPKVMHRPEPKEYNQDLTDDMPQVFGNGIDPSRDEYYYSDAPLVDTPLTDTDVNPPRSTNLEVGENRVPVKDHRELLSSKSQTEHTEPTSLCSLELVPPFAALVRRGIRPSCVALFIEILVAAVSICTPFDHHQYSRMPIACCDSGVDLFDSIKLTACAHLLLAQTPDGRTSASMPSK
>snap-PST130_9986-abinit-gene-0.2-mRNA-1
MQLLTALLFLPFTVSMRLSTRDDSNPCDKDDGMSVQYCGHTEVRWQTTIDCNTDGYIYKKCCVPDLNIPDLGAVVNSM*
>maker-PST130_9996-snap-gene-0.4-mRNA-1
MDMYFNVLVRLALLGLFTTLYGVPEVAACGGQTSVAACFSGNAYVDPTNCSGIAMCCGADPRGNPPPNPRPACISA*
>snap-PST130_9996-abinit-gene-0.1-mRNA-1
MAGVQIFYILLFISNVLSATASRYHSESTTSMSYNSSYSSLASGEDGARYSEDGARYGEDMYSSKEQVRFNSPDLVLSANHVITNEPRTREYTFVV
