# Supplementary material for: Kingdom-Wide Analysis of Fungal Small Secreted Proteins (SSPs) Reveals their Potential Role in Host Association
Source: Front Plant Sci. 2016 Feb 19;7:186. doi: 10.3389/fpls.2016.00186 (PMC4759460; doi:10.3389/fpls.2016.00186)
Supplement: Supplementary file 11 [file DataSheet1.ZIP › M.osmundae.SSSPs.fasta]

>e_gw1.1.768.1
MHLTSLLWSSRLSLSAVLTGLMLLSLARFSSLQRNHADFTADPLTAQSDR*
>fgenesh1_pm.1_#_190
MSSAFLPSLSACCSFTAIPPPMAIWGSGKVTSMTLTNTVRNMARYTRINIHCHPDEDQEKVKALRLLTGFVIHVKRHFCPANFSKRPASLGLSLAIELRVSTWQPSHFYGRKDECL*
>gm1.477_g
MSKIATAICIAFACLAMASPTAQSQAIGADNSSGEGGCTRMSNGGWRCVPSK*
>fgenesh1_kg.1_#_617_#_Locus6375v3rpkm0.00_PRE
MSLTTFCLYLYRRLQLRPVGNMHYTIALFALWTLISGALADTRTVLLKEGWAVLSCTQAGALGLLQPCSHHTDFYATDAGTLKGGPENGDQFCMDPEGNDSSEPIKVTPLTSGGSCDGKKVSIRAGLASDAGDRHHHSSAHSIH*
>estExt_fgenesh1_pm.C_1_t20189
MIVALLPLLIVARAAFALAAPHIVDPHIPGCPIYDNSCGPDLTDHKKICCNAWGEYKCFEGCATFGKDSQFQCCMNGKASGRCGPFGVAERSNEHDAAYNLDGSSCCWKGKGTSTCCDFHGDRHCFSETCDVFANDYRCCASSQGSASCGPFGVGP*
>gm1.741_g
MRLIASALATVLAASSVLGQVREPSISTDKHIRPDGSGSADFVVKGVPIPAFGTEASGGGAADPPGSARVGVGAGGFEHFIKGFSGGIQLFAANSSAVIGLGFTRQDGSTFNFTLKAVGPEFSDAYYLNVNGVDIPLPDHIHLW*
>fgenesh1_pm.1_#_744
MRALCNLAAFALFLSCRAIPTATPAEAARAVYCLLQINPTLSSDTSRNQVIAFSWSHWTEEANWYTQASLTAFDYENVDVQHDIATRSIYASTPSGSLNLNVTVYPQNNADIAFESLAIEGVVTCESTTVEIASNDIEAYGAACHATNAYQATSFPLCHQDAIRC*
>fgenesh1_pm.1_#_745
MKLSGTLISFITLAGSSAAQAQVAANNPNVACILNIQGAIFYFGMLMWSDMTHWYTKGIVRSDAVPVATSYDANTRTISGISADGSTDLRISVWPSANGDGSLAAFLVDGNLHYNGVTTRIATNDYNAYGSACQYYTGAEVINFNLCHKGAPRC*
>e_gw1.1.471.1
MKPISLVGLLWLGALAYGQAVLSSAIVNCILQINPTGTSQTSHNQVFSFGWQHWQASTSFYSLAFFSTSAYSPVVAGYDATRRLIHATSGNEMSLTIVVVPAKDGTFSSFTAGGFVTYNNQVIYINPTDINAYGASCTITADGSARNFNLCHTGAPRC*
>fgenesh1_pm.1_#_810
MNSLSPRQKTWLAIGIVLIVPPALYAGDWLRQKAPPEKLARVIDTAGEDDEHAHERRTIQRTLASLRNERVLLERERANLEQKLQHVFARRMGKQERVDHDPRNAS*
>fgenesh1_pm.1_#_828
MRCRDLVLLGLCGRAVARAVAHTGKSFQALNIVVPERGDYYVNQALQVTFELDCPYLGQLDVGRGSSKYTATFNVLVPLKRLPNGNLNLTIVPINTGFNTVVYSTSWADILKVTPTTLKVAFNVASNSYTTSKDYPGFPACRKACNAMWRGVAEWSIKSKEWHYDEAQRTGTALCHANGCPQILHYREDCTAY*
>gm1.922_g
MKFAVLAFALVATLVAAAPADQLDKRQLGIGGGLGGGLGGGGLGSGGFGAGGQQSSSSEQSSQTQQSSGGLVGGGGGVGGGLGGAGLGGGIRPPF*
>fgenesh1_kg.1_#_1020_#_Locus1079v5rpkm0.00_PRE
MLSRAQLICTTLLALASCIVVSASTAKFDLTKRWRGDTRCLLLADLTNTKQPALYDFSLVWNDATKYFDGIVGWSWPSL*
>fgenesh1_pm.1_#_931
MIPRLALLLLSYAHSTLAGAHIDVQNGVTADVQEYVMGWPVKLTLPTAYELTLRQRKQYASWKTIQIGDRYRPALNENSTCTSARCQLPDRGEVSPPPGPWLVTPDGLDRAIDIITVNLEPPRYELTYWTGTIRDDNAYADVWDRDNLLGGVRFQLSADLLISRFSLFRYPIFDRCCTGKVGATFFVDALTGAVNMIRSDIRLVCKQLGDHRMGACTDDDLRLLGNPPESVACAGEVILKRRNPYGSATA*
>fgenesh1_kg.1_#_1097_#_Locus6649v3rpkm1.16
MFAKLALCLMMLAVATLAKTAHKVVLPAPTGPLRKTGLHVTIQNDSKAWVRVNCNAATDLKAYQKCYQYDVTCNKAGEATTGGRVLICDSNKKPMGCKADSKPEQVTRLARANVRADPVAS*
>fgenesh1_kg.2_#_23_#_Locus10149v2rpkm0.23
MFSPVRTLLFLGLFLARHGSAQLEMPHGEDSQQYVVKCKYQALACPRETAFQSVDNQSTLGFILVRPKGEDNIVTTFFLEENVTLKGSTRDYEPDQQGIALRAERELTQGTPDLRKCCRIVFFAG*
>fgenesh1_kg.2_#_42_#_Locus5997v3rpkm1.67
MFKGLLAITLAATGALAQQWPNGNTGDFEIFLGGKALCGALYLRNGQGKSETYDVEVGQAIVKVRYPLAGLCNGPTDESDAQFRLTVGERIKILSNIGGVDLVDSGYDANTGKWTVTTNTNAPISGTNIVAACGCNATMTLAFDVPLRGGRTSERLP*
>fgenesh1_pm.2_#_33
MLFKGLIALALAATSTLAQQWPSDGKTGTFEVFLTGQAECGALWLQNKVPGHATYTVNIGAPSVKFHLVAGVGITYIGDHTGITLGDAGYNPANGKWKIIFNVVAPETGIQSCGCGAAMSIAIDVPLKGGAANGFVYLNSGKFSQTCVVTPGCNKMGITMLVGNGSCKITAAPYATVSPA*
>fgenesh1_pm.2_#_36
MAKQVMVAVLFAACWLSLLLPTGAIVPSLHAQPLVPVRKLSDLIDMANKAPPEHQEGYKRHLADIKAHLVTYSCYAGKGEHSLVNKTDPGHVSIIITHTGHMTFVEFLAQHHINRALVCKSHVDNRIGTVLVEVSDLLEPTEPIWDECCSHKQTYIFFIHAYVRAWTPDDETSNLYCWPDSGHGWGHCNADMLAAIGYPPIKERTRCPGDMFSLYDYSGESPVPAKIEALPYNPEDPQPGGGSSGQGSHDGGGWDQEGIKTERFAEREARGRLRREQMVRNWTDGSAKPVKL*
>CE183692_4626
MRHGLTRHVLGALATSLVGSAAISPVHKPEVARRDNGDHTQAAYIDFTNPPWTCSFDVTWHPVPKQAVIKNFAPNCHAVAATAFCLPSQATCDVSIEIASNSNPRTNVYFVATVSPSGKLSAWLLSTASRIDGTYLDDDTEVFLELDGSGTARLPRCFYDTKRDPPGIDC*
>e_gw1.2.140.1
MKTTAMRGATILALGFVTVVHAAVIGGLRADENAIVKRLVNKPYTFTVDLHVDEGAKTFECIFDVDVTFGVPFSKARYEPRNFAQGCQLGNVITSQFWGDLSVVSVFIEVLNDDKTTKIDISVTADVETGTWQAWLLSSASHLGKIGLGDSTNAILRFKTPDSDVEVPRCLYDTKLNQPGINC*
>fgenesh1_pm.2_#_44
MRSFAMLALAFVAIVHAAVIGGDPADGNVVAKRAGQPSIFIVDIIAGDENFFECVFDVAVDLSLPLSQRYKPQNFVQGCQLGRISTNELLGRVSVLIEVLSSDKLTTLDVSIAADIKTGNWQAWLLSTASHIGNTYLGDTTDASLAIDGVNSGRLVPRCFYQTKLNKPGGSYCYMEYGYRKVPS*
>fgenesh1_pm.2_#_85
MQFSIVLAALTALFVAQTSASFCHNYNRDECLQYPAFCGWNAALGCIELPCFGNCNFKMQFSIILPTAMVLSAAQHSVAAPLDNGENLVKRIQYCNDNDHDQCLREYKYCGWVAALGCFQLPCYPNCKP*
>fgenesh1_pm.2_#_182
MLAVWLVSLGLISLSCIEAKWLSHSALIAKAESVPAGEHNYYREHLDKITASLNEVRGGEKDPDILPDGYTGTRFYELRGTSSCQCAGAVTIVHDEKEPFYLCKPPGYIQVTSDRAGAQNHLKHVDQREIMGTPPSNQRVTAYFAVQHRPGEANSAWQDCTLHYQTWTVMMFLNFDAIYITEENTVLYAKPDEGAYFSDKCDDAAMKSIGLPESKSQVLPLRVTIQLRSMAGQ*
>estExt_Genemark1.C_2_t10375
MTSKLVLFVAAAVGMVCTATAVQFDSTGRLACTLSWTPPGQTSSEGWAWTWANKDLNVMTNLLPGGVYFSPGAISHHSVTWTFKDAYQNPTQEVAFKVHHDATGITGVKLVKGVKHGASQTNLYDVFCNGEAVPKF*
>CE207600_1345
MHAAMLKFTILAVALMAGHVAAFVRCGCPVQPPMNAQAFHDLRIFASGTTFDYQAKEIDISDCLDDTKPDDTATNHVKIECDTMHKGQKAMRCGQMADSLRAVVTMKNSAGQKVLAQCCSAYPCRGGQKVDTTTPPANTQPPPVNEQPPPAVHKSSSKQCKKH*
>fgenesh1_kg.2_#_498_#_Locus8941v1rpkm0.93
MLSPPMMLTIAGLVVMISQVYAFVRCGCPVGPPGGVESFHSMGVWPSATVYTGSDTVDWEDCRSQTNALDTSTNHIRVDCNVMVGESHGMRCGQMSAVLGARPVVTISAGGQTVLAQCCSSYSC*
>fgenesh1_kg.2_#_500_#_Locus3729v3rpkm3.02_PRE
MRASITTAALVFVRCIASAQTQTFNKRVGLEPTLDCILTAKVVTADPAMPKSAVYPLVLHRDQAQQLYTSMDLTGFKLNDPQPYNAVDQQIMGDAVTTIFTANATALTGPPKLSYFFLQIALYYTQGKSDLQYEVEQAAAYGLLGNAG*
>fgenesh1_pm.2_#_412
MIRTFAVAAVLAALALSWSASGSPAXSLSKRFGLEPELNCWLETKLVSNDXEVPKTAYYNMIFHRDATSQRYTSMDLVGFQVNDPAPFKAVTQQNLQSGRVLTTFVANATKTDMPPKWCYWFLDIGLYYTPGKDDLSYRLFNGIAWSQYGPGNGIPWADSNPYGMTCDNGAVVPIHQG*
>fgenesh1_pm.2_#_413
MIRTFAVAAVLAALALSWSASGSPAVSLSKRFGLEPELNCWLETKLVSKDPAVPKTAYYNMIFHRDAATQHYTSMDLVGFQVGNPAPFQSVTQQNVKSGQVLTTFVANATKADMPVQYSYWFVSVGLFYTPGKNDLSYRLFNGIAWSQSRDGNGIPWADSNPYGMTCDNGVVVPIHQF*
>estExt_fgenesh1_pm.C_2_t20011
MDAQAPNLLSLASCSALPARSLSSLQRADMSLASSKATQACPPVVLTITSQTVCLSANEPDKTAAEIYMEGHWYFTHSVIGYGSDSLGWHFFQCMCYKQHYACSSSVPFVAGIMLDITNQKPILLANGGYVTCVLEGDTGLSADCPATDEFEMLYKSILVALAAAQLAMSCTPKSADLTTLPQ*
>gm1.1653_g
MMRLVSSLLAACLVLLSTYGTFAKADPASAELYMGGKWFFAHSPKPYASNSLGLHFLTCTCLRDYVCSSTQDSVAGIAIDTVKGSPVLLDSGAYMTCVVEGNGGVYSPNCSPKFSLVANCIDSLT*
>fgenesh1_pm.2_#_515
MIFKLTLAALVSATLVLGQTGYACLNLKADLPKSLPVNTRSQLYFEHDNAWYFVQTERPYPDNVLGLAGIQCFCLKEWTCSSKTPYVRGHVIDSSTGNPVNINKGCLVCYIEGTDGRASPDCAGHSPCVDYF*
>fgenesh1_kg.2_#_619_#_Locus6014v8rpkm0.36_PRE
MLAKIVLVALVSAAMALPQAEQTGYACLRLDVDLPKSLPENTKAEFFFGGNQAFFFVQAERASLPGTLGLRGNWFEWEITEFRLHHSSGASCTCAATWYCSSTTPYVRGHVIDKHGNPINVNQGCLVCYIEGTDGKHSRDCDVPLNCEDTS*
>fgenesh1_pm.2_#_573
MKSAMLVILGACTIVAGTQAPFATVNTWLLDDAGELASDGERYSGHTVSGELDLIIAGVKGGCGRTTQVQLSETFLHADVHCRLRCVDGRIVAPSKLADIPTSIVSLTCRKVAGLCAKHGP*
>MIX11894_5024_66
MFDEHSFSSLVSQQYVFYNSLKMLGLLVLVASLASHVCGDVLKMPIVQRSPESQLTNITPFTVTFRMATDMYGIFSKDCTFQLNWDRVLKRYISVAGGIPDCTPGDHISIPALSLFEQGQYMWFIEMSQPGVHYAFSGTQVMPRSCLGDLTPCCLAHDRNDAQGHILTWQMDAGSTIGNMQLGDKQFAELDFNGKNRLKRTRNSDEA*
>fgenesh1_kg.2_#_761_#_Locus7425v1rpkm1.81
MITCLALLLTLFQVVSTSASPARLFGRDDYGPWLPTRIAADHCLDVALSFRVDLSNNVLIAGNLPPDVXLSWHETNRDARGGATYKLTLVRALAVMDVILHRKYGSDRFSFFEVPSCNVGINSVAIGDMHAKVISAGIAIPAY*
>fgenesh1_kg.3_#_26_#_Locus1164v4rpkm1.21_PRE
MALALTLVLAPEQYQASYRFRIFECGTVCPPYAPFTSEAFEYFVPEAIVQPTVNPSHWTTNGCKFVNGIPPELSRFAEAECRVISMPKAVPAGIDYEIELCFLMKSLTFSTSPTW*
>e_gw1.3.241.1
MMLAYFLCALFSFLAVAASPDSVGQTHQLAERAGPIEILGFELGGPGQAVYFMKTLQIVYNPQTGLFEAGQLFDDDIYQQMDGRCKAHTQTGILWSTKDSKGNNVEIDFVLYHHVAVTDGFRAVGEDSYDGLIYFNDSHIPIRITSSRGVVAGRHLFSLVNYGPGTW*
>fgenesh1_pm.3_#_30
MKLRIATIFFLLSALVGLAQTAAVDLRQKSRADGRDGQPSKQALGAGITKKWIEQPAPVLVCIWQIKVYDDWMNGITSFPGGMTLTWVPLRHQYDVSDVWATPAPPEGNHATVEYEVQFGYPLSSKDPVNKSDVYGNLVDFRVTFVGWMTTTLDVTNPDNYGMGAAEVRAMTVRAKTSSYLARS*
>gm1.1824_g
MSSIKKTVLIALCLVVGLASASPVALSQPEAAVKADRVTVRVTFAATTMSLFAASEGI*
>CE229419_1032
MLSLLCVLLVLCGVRAAETESYTYNLQGAAECRYFSGQKWHMFRLQTPCVKAETAIWLKERYVTTRLWHPKTLDQKTRVIGYSALPHTSFVAFTITLTIQPDETRVLERHCCTFAWQAEIDAFLSRRALDSVRQGPISHCSQDLGPICAGLQDGVICDVETAELIWPPLPEPASASETEL*
>fgenesh1_kg.3_#_143_#_Locus2000v4rpkm1.80_PRE
MLKSSLVVLALSAVAFASPAVKLCHSTTTACTLDEQRVSERGVLLAPTDAQAIANCPESSLVLGMVKLPKWVASVVPHLGLPTEPHAYDYELDGHFWTAIDVHSRAIQSVLPLPNNMVDGVKALNLTLFGLPSDKRKPVIVAIGLDFRACEAA*
>estExt_Genemark1.C_3_t10130
MLGNAQRGSGILLSVLFSLLGLREASCVATEPLNRYYSMRICPCQAVCREVAGYHQVFLAAFETVAESHSRLGLHPFGGRREISCYNVAGDGSAPLPDCKGISKLATTSVVAYTVQMTLNMTRIGGSMDDPIATCCRAEYAVTALYGFAGRGYQLEGKAATLTCRRDYDTLCEDLLFSDFELGCTVSVDSCGVLQGSGPCA*
>MIX12635_9301_91
MRSSLLTICALLFVLAFALTVSAMPTELEERRPGPPGFGSPRPPPPPGFGRPGVVGGRAGGVATQEKSGALITPFGVAVGQESSTVVAGGRGGAVRPPGFF*
>gm1.1922_g
MRYSVLLLTLLASLTAAQQKPVTVPEPGERVSLDIPPPAPAPAPAGPPILAQQAPPVPVLQAPAPPPAADLPQVATLLPSKPIALLRAAPLPPIKSRPPAGRPAIQGAIRPQGVSRPPPQRAARQARI*
>fgenesh1_pm.3_#_132
MLSWIVLLTSICFGHAARNHWNSCYQMGRCLTLCSGYSLGFPYHIRSSAELNLQRLTYWLDGEQPELQSDPANMKSPVVNFQYERRPGTAPEVSWNIHGGFPIPSPEYDPSIVGANPAIQGVLAACCRPMLYFDAHLTYPDPASRGLTVTDKRMLLTCNYEPGKMVGRDVPIHGVDEDLLTCDGTHRFATKVNACAQHAKTRSGDLPLCKLTVTRADQADPFVGAMLSHSLSVFT*
>e_gw1.3.1146.1
MLSHRLAVASILLAGLSCSIPTKSLPTSSPIYQLGAASASSLDMGWNMLLVVSNTANKPLPQSNCVENLQPRIHHKLDARKIDTQTYDIAYTVGGICLGLGYVSWPETEPATATAIIEINDEWDIEPTVTIAGHNTLVTSSANACLAESPVVACVLLRFTTDVPERFKAQWSAEALQCCTVQAVADGWVHLEKKELVPHSSALIATCHCGRFPVKPVCTVLGNTMTG*
>CE240591_1118
MLLGVIATLINLHRCIAPPMPEAEQQYCVGMPEITTVCSGRVAYDGHQWPYYTIATLHHPNKTDDGGSYDISMLFSVRASSYDYAAPIYCLTAPREYQAPTCVLTGHEVVGQRLFLYAHAQGSLTLADVLAGNDIISEAVTTCCDAQWHMPFGCSLPDSGLALSQPTLRFQCGVESASEIIPSTGIRCGKMFAGAKNGKCEERPMEMPVWTRTMDRRCIRVPQIS*
>fgenesh1_pm.3_#_201
MSTQPRSSKLMALVAGLCSLVIATAELTGPHTYAVEYCFGKQAYRAMCSSVVLVGGSSHSFSLVAESRESFYILRIEPARRLGPIRCRPARGLGGAVPDCAILDSQSTVPGEYVYEVAAVKALPTSTVISPTSDLAWEAANACCSIIWTSAGKVTFPEKDWIDDEAEVTMLCGPGEDASALIPVWT*
>fgenesh1_pm.3_#_219
MKLLIVFLSAALAVVALPQGERSSSAVSFGKRADGTTPPSDSPGPGDGSGNDGNGDYNGGDGGGDGGGDGGGDGGSDGGSGGGGSVPQFPVEIPTFMYYSIVTQFVALCDIGTVTQFTPIHINLTAPGAQDQPTPIFINPVSALSDYGWDFYEAQGQSCLHDRSRDIWMYVTLKAGASNQLSSSGWTNIGLDCCSTYTTFTFIIEEDTSQAITWRSCGDGAAFNKVQPGCVPPPKLDMYNYCEQQAPAILRYKNASPPPPT*
>CE244699_2301
MILSPPKHCIIFPCFSSSSLSCTMAWSKFAALCLLLTHFLLAQAAGPKASTEYCVGLRRFTATCNHFVLLYGRPVSFVMTSSSPDRLFTLKVQPEHSEPITCTARQAQPVAPQCNVAGGPYTLPIGVAYDVYASRGLPTSIVESTEPLVATIVSACCTAIWSGAFTVTFPRRKMAISTPEVSFDCGPGLPSFVVPSIGLPCSAFFGEHTSNKEACSLDHLREPTWEKVNNGICTFVSPEPQDEGGRSIG*
>gm1.2067_g
MKVTLSFVLSALAVAYVSASPLVGGGGSGSGAVGGAAGSQASGAGGVGSVSGGGAGLAGAQGDLAANVVGSEGTAAGGLANGYAGLAGSAIAAGGEQGAIGAAGSYSQGIGAAGDIGGAATQNSYISSTTSSAQGSSAAGNLHGSGLESSAGQASGAAGENLEGAAGVGGNAAGVGGASGAAGQTAAGATGAAGTAAGNAGAAGGAGTSGAGLAGSATGQTGAGAGATNTGAGGAAI*
>gm1.2084_g
MIPSLRNGFSAAALVALLSTFVTPAHTLSKRAYDPKAQGCTLKFTTGQHVAKTFSFNLLFEDEGADFIVSALANIPDISKMDPSVVQGGLSPTRFNGAFIHSEPYQSALPSYFERLTVYSGTLPERYNFEFGFREPYGIYYVDLQGYYVDEIETEVEGYSMSCKLGDKTHKIAKKSDFVP*
>gm1.2085_g
MRTSRRDAALSLLIQLPEKSSQLVAMLRIAQSASVVLLAAKLVGSIAMPSVSFAQTSYDPAAQGCTLQVDVGGGVIHVMSFNLQFDVNGIGFHLTGLTGYGAAGRSQNSVVPGSLVPTFFDDLAMESTTYNMYTYSGSVATHYEFEFGFLDPYAIHYVVLHSLHIGGVQKKIASYGLGCLLGGVPMAIWQPKDFVRH*
>estExt_fgenesh1_pm.C_3_t10312
MFKTILVLSLCALFVATNSQIADDDGFMGHCVGGPYNGEPCGDAQSDCSDRSTGYLIPGVSCPSD*
>e_gw1.3.183.1
MFVILIVLAWFGAATNAQSSKLVGELAITGLLRRADGVGMPNTGPGWYQIMGSKDCNILSQWTACSTTNLMCSNGITRDHTGTSVVCADSTYVTCHQTNAPRCPYNG*
>gm1.2157_g
MLVHSISLVLAAVISQTFAAISELPIYQGHPLGDGRWTLGLPPGLRAHVSNGVGNEGTYIQTYDLDVDYAATCPTTAPQPRYADEKQFPPSELDYETKRGKPVQTEVSFKIDLWSQTVTVEGFGSLMIEEVGISATIWPHINVDIRIKASCFLRWYEDCCEGFVDLNVGLRIDQEFEIRAPAFNFKQVCNPMWSGIPTACELARHEIPGLPAKEDCSIDGNVWTPSAPPMPGYMTAREKLDKRLGRKQEL*
>fgenesh1_kg.3_#_499_#_Locus388v15rpkm0.77_PRE
MALLLASSLARVAACEILPCRTTDETVLCEMYFVPVEVCEQAEGNFDASSWLLWSA*
>fgenesh1_pm.3_#_397
MFANKTAFLSAATAIAFGVFAAASPIAPSAAASLATSTNLLVERQSTRHRLHIQLAAIQGDIDFVYSPQAGKFTQIVPTQFLHPSISETNSEYLVVSFMAHVEHIVHATFRFNLRGTEAYDFNIESGTFGDGPLNVSDVYIEWDGTPIRYSPTMP*
>e_gw1.3.37.1
MKVASLVFASACAIVLAAPAPQLDALTGLLGSAGAAGGALDGAQGILGSVGGGNALGKATGGKAAGGGAVPAAGGTGAASGFKPKTGNTPKAAVPESTKPKTNQVSTEAAVIDADTSAFATVTPVPVNQLAVAGNGDASLGGSGQLLGL*
>e_gw1.3.1055.1
MFFWTSIWLFSLSVGSKPIKQRLSAPQSAPTMTELDLQRRILPFQRTYTIEISFSTRCEFSTAMLPGVFESAPVRVSSTCRKPLYGSLSCGFETNPELTVDESQGVSRFTVKPSDSNKMIWVPKSFFKLHSTPAGSIYSPPPSFCNRLHTAPPDAVATCEPVQGRIFLVDPGPYTH*
>e_gw1.3.1063.1
MLKLLCASLLVRFGLVICAPASDAPLDLISISRSAEATPISFGAVGPIRYRVKMQARVKTGCGAYSISCDHPRAQEPAEYESEHVFYISCTRPSKQPPNCEILTVIEGVSFDLVLNIYDEKTYSAKAHWSVRHTDSPFKECCLFTFFGTFYIKPLSKKSTVKSEYRLGCTTRTSEFTPLPTLCLPFLIQDAQQSQWTCTPLKPVQIELLTDSASS*
>gm1.2362_g
MRIVGGLLGLALWNAGVAVAPSAQYRIGWEPCALHCYPLERFTDTYFDYLVPGGFTHVRIDDRHWTSGCGMVEWSSDREAAVQRPSCSARDAPPAYPNTVDKEVEICWNVTTPTHIPFVDTCCEKHYCMKTIMGYTPIRNKRFDPPEVYPKVHCTASGPECYRIPFGGIDITCLPIPPDDPDQPHCSVQKLYALQ*
>CE264181_3279
MSFPGLLLALALAVCQAGVAVAPSAKYRIGWEPCASHCYPREGFTDTYFDFIAPGGFTLMRIEEGHWTSGCGIVQWSSDRKEVVKRPSCLAKYAPPKRPDNVDKEVEICWTITTPSHSSCASWLKDTLLTARQSRSSILAATSSIAVRRLIHMAVLAGALHSENRHGLHAYSKQ*
>e_gw1.3.1164.1
MLMRIALLLALGTQSALIAAPLAGEQAVFRAHRFKSLDGYFPTRGDDSETTAWHLAASISRAYRNMLKEAAAEAEAIPLANLEQRTTQRTSLRIEGRTLPKSVDGDRVQANEAKMGWMSSSCVDSTNLARRSPCSDDDQCSGLEPPLAAMNGWLGVFLARALLHAIAIFSFFTALGVAHTWLWSHLHSLDENIDTSCKGEKHIVEAKSDDTPPVWLLTLP*
>e_gw1.3.268.1
MYTIILATLIILCRFASAIGENTSKLSVRKENFNIRRARPTPESRAFSKRSIDYSIVASFKAQQTIRGHAVVLKSDSHRFVFTALEATDEHRPAHVSFEITSGSTDSSNENPAGANEIWVTVGWSERPQAVSKQVEGWPRRCCLADIDITFSVAVKINSARTTSKLKLLCGPIYALTYGDPACEPAIETDVPAGSIKHKIQNTYG*
>fgenesh1_kg.4_#_71_#_Locus4701v4rpkm1.33_PRE
MAAKVGLISMAILVASFACGAQAGRWHDQTGSDCFTCYTGTECCPGTPSWDHCDC*
>e_gw1.4.1047.1
MVWASSLLWSRCNASGVLRSALRLAAVTRSRRCSLRSHRVAPRLAASLKPAKSFVYEMKTTLVVLCGLASTALGTFVGNYVAPTPYQLFNLYCPKMAIKIIDLPLNATSVALSLTHSNGMAIGTAYDIGGGPVTNGIFSGVFNWITDQTKTGQWAVGAHIAYKDGNGQPAVGYAAQQFVVPSRVGARSSFGIASPREHAESESRRSSGGDVVQTAHAHSSV*
>fgenesh1_pm.4_#_263
MLLNILIASCLVTLASCLKNINICLPPAQFHPDESDTHDSFCIFSLYDYPLGTTPNNEPWNKCGQYQYVCLDGTVQSKEQPNNGGRYTLQDSAGYSMHCIRADTC*
>CE294891_8517
MAILVACSALLVAGLLDSKVLVGAAPLNITALDSILGTEPGWYTYKFTHQFDFHYEKDGHPVYFGMPAETFTFRVKEPKRGPLQSEWIDKPEGTWPLISRDSSHLAKVEIRKELRALMTEPGQLHGDTPASDPEFRRCCIGTYYATFNVMTTEWDSFDRDIAQLTMDCNNVYTQSGPLCDTTWLPHHKMFFSTNPWDGTEDIDLKIVVTNPLTPKTS*
>CE295087_2994
MMLSPSLAAVLASSLGHAVPTNVSTLSIRDESSRVPSAIKSLCSSMLSRPHRRKRSVSTRLAALISRSWPCAMARVTTTMRFDDDLVCISLCRGARSSSAPRPRPGKESGGYIPSTLGKASSSYTVEAWPAQRPRHIVGSPLQQLLHRTHSSYVPLLDYQMRGLACEAL*
>fgenesh1_pm.4_#_410
MLRLLKLISVLPLISASPTVQSDPPPQLAEHPSSSEEQIVCPVPTEAKWATFELPDTDPGYFDLLVFFAWRSGSSFELGQSHHVTHMWGEEHRFRHANVSIWADMPSPISDSESLKLGGKVSDASTIRSRWMLSGQSARSTAQCAEWKAAAREQSTLSSESAFSRTTGAEKTAGACDAAGIAYSRQECKGEIALYEELRTSGRRVTAR*
>estExt_Genewise1.C_4_t30159
MKSISILSILAAVALARAQVLDKRNLPICTSTCHPLLGLDLGGSVSVSAGAAAGLGLGGLFGSGLTAGAGVSAGFGVNLDLFSQCITRCDQRGGVVSGGSGSSGNGGGATTCTKTSGGGSSGGGSNGGVTVTPTAITATLLSDTQPTTTIIVSSVKASSSAVQSIWTSAARSSAEASSTAIATVPAQSTVIIRSTIIASSSAAASSKASSVAPSSSVYNGSGASSVYTSTVQASSKAASWTTSTRPATTIIVTSSAVPATSTKASSVWQSMTGSTTTAAMAPAYTCRCAA*
>fgenesh1_kg.4_#_622_#_Locus516v7rpkm2.77_PRE
MKTGYVLASLAVAFSMTSAAPIEQEMVKRWSSEPQQCFTRCSPALGFGLGFGAAVSANVAAGAGVIATPLGAGAGAGVNAGVAVSAGLGL*
>gm1.3015_g
MKTGYVLASLAVAFSMTAAAPIEQEMAKKWSSEPQQCFAKCSPALGFGLGFGAAVSANVAAGAGVIATPLGAGAGAGVNAGVAVSAGLGFDTFHQCYTSCCNGQPTATPKPVAVPQPEPCYD*
>fgenesh1_pm.4_#_583
MLLAVFLGLASTLLSGLVLATPLDSAASQERSLDDALDFTLLARGSTSYSAVFRLRVARREQTMTVIKRGSDDWSFDLTPIPDLAVHIPFPLVKIAKSSISMNCGGKAVRSPELCQGVQGEYGHARRGILLMRGSVEYCKSPTAEMELETSSSSG*
>fgenesh1_kg.4_#_713_#_Locus1951v3rpkm5.50_PRE
MRLLSSLAALAQTSGIIAAALAGSSYQQRDRLIKRTPAQTHYGAYNWCSVRLQWHEKSDSLAFQFGLIYDVQLQRYTQVNGEFEHTDVFFGHGEAQFRFVSPIGQEPLYDISFQVRWTPDGNIFSFCDTSARIDGKETLIFFHPSLYEMTCSSVEGQRVPIPKGP*
>fgenesh1_pm.4_#_603
MVRTILISLLSVSAVVVALPQVQQDATPTSGAPASASLSPSQLIGIVGSIESILPGINNLGGTSPAATTAAPAAAAPVTVTAVSMVTASPIAQATPTLAQAAPVATLAGSPLSGAVPAQAQTVASPAVAQGVTGAASPAAAVAQPAGAVQSVAPSAAAAAAAAPIAQAASPVAQSAAQSVMPQQAAAVQSAAPAVQQSIAPVQSASPLANSPFAALIPQASSQVND*
>e_gw1.5.878.1
MRQWLSLLAFVCSACPLRAVPTLPAASSMLQSYDVAYNIHAQCAPITRYWHGTVFQVNHAAAFLTLSLPSPSAELQLMLSGGNGQINRARAVERIRDKGGNRVLIEFITIGNIRGEPPTEPGWTPEADGACCHVRATYTAWVWLNIEKIEPGKVTVQQVCDADQLHCPIIKRLEGSQNCWILSHSFPEP*
>fgenesh1_kg.5_#_59_#_Locus4920v9rpkm0.61_PRE
MRQWSFISFVAACTVTALAKPSWPKVDTGALAQRNSLLERGDQALADSPIEERSVLTNIYDVKMDMYGMCAETGGVIGRPFPAVEGRADHRKESSHDDQGTPWHATADNPLDDVTQTELHVFIQSKIADAVAVSCLHIHKMHWMTADRQGQCNANDESDRL*
>e_gw1.5.1043.1
MLVPKWLLVTCATLVSCVPTANLPALAHESSLQPSSSIARRDFGMIYQLHFLLMGECDNVGAFGSTEPTANLLIHGPAHGLPAGGERIWGDGFEEVTFEEKANGLVRVNLLYKGSRRNYPEESWTEDRLWCCSVNGTASFDASYTSREILDLEMDIIGRCTPDSWQCKGKTGIPATTKCTVKAGYLTSNGIHIGRSSSKGV*
>MIX17387_2461_55
MSLFACVVLLQLAVLGFAAPQPSSALVERDWGMMYNIKFNVTGNCADVGDFTASEVAPTTIFVQEAVEGKATGFILTEAISNQVTLHGSDRHDGLRVQIRARVMLADHQPLSIWSEEAEECCAAFMTARFKLYYETRKVYVVSVVMDSYCSPNPAAYARYDCKPTKEWPQEQKCSVGRKILIADGLQYHV*
>fgenesh1_kg.5_#_69_#_Locus4920v2rpkm14.75
MFSLALYTTLLAILPLLACTPLPHGAQWPADDILLQWPSEARNLSRQSLDMIQTESFTGLSWQTTLVLHSTEDCGEQGTFDVDAVRVGMKISAPAWHGIPIGFPKIELDGGDTRAVVLGIQYRFPFYATVSFTVKGLAHLKDPTDKTDNAAKCHDHCAVYSNFQIEAHVGQEWFALIGHSTHLYCIASRSGCDPGQRDNPPFGSTCNTKEWYITTA*
>fgenesh1_pm.5_#_97
MTSLRTLLVGILACVIDASAIDKQSVILGDLHAVVACPSGGLSRFTSCHTYPELACINGLVQRTSEQAERVGVPTVVHCSDYRTPMHCDTAPSGRCPVYT*
>CE329247_9204
MFSTTFITILTALPFVLGVTISPRDHSVGYFVELEATGECAYSATAQNALSVHLDKSFYATARADDKLFLYGWTPGVTTTDTGMNAAGRLTAKATAVATVSGAPEGCCTAVLEQTFEFDNNKAGLAVIGPAIFQQTCKASCADAAHQSMTCQAKSSTSLQ*
>e_gw1.5.558.1
MLAKSFWIVAASLSAVVAAPYTPVNAAPYTRIEYIVEIQPGSAECVYGTVDAIRAPNDPNPRVDLFSKVLDVVPNDVIFTPDRSVTGRVVGGLHTADVVGHDVLLEIPAEFKSDPANMQDCCRLDSKLRYHVFVGFTRVEIAKRQFDVQVTCGPFTTACREFFDEEDTEVCKIEGEVIQAHTTTFP*
>fgenesh1_pm.5_#_202
MIGKTMMIAFCVALSAAEMDIVTPETGALVSACKPIDVDVADIPTTADKISWHLMRDGQTQASGNVPLAAAFQADLPWPAKVAEKQRAGEWEFVLVAEGKAPAKQSHKFKAVPC*
>e_gw1.5.659.1
MLILGLVVLTKASALPTTSLGSDITKSSLVKRGPLVTSHCTISCSMQQAAPLSVDMTINWHGGIGVYDTANVDGLGTVIANYNTRDPLVHSSHWLLHSSTYDVVLDLFYRLSNSHVEASFDLGGTSTSTGGTHFATACSLACSNNKDGSNKVPIAVYDPKTI*
>estExt_fgenesh1_pm.C_5_t10298
MNTMITIVTFALLFVVFVVSVPLTAEPGLLRSSPQIYHISLALLAYCYRIGHLDLGHHSSTALTVVLSRTEGGHPTFELTDNDRYTKASIVGADASRVQLQIAVSSSPANELEIPGNDWDCCRAFVTWNVWLHLDRHDYKASHPIVRVDCAPLPSANALPWCTAAPKIFRAASERCWVWEQNFMA*
>estExt_Genewise1.C_5_t20256
MLALGLVSLLALASAVLGGGNRQCIFASRYFGGHEAAEFDFLLIQSDILAYDSMMIDTDGLGAKAADRTEYIIANNERWAASYYTIDDPGNFHYPFVFYYSPSSQTLLYHIAGASVDRHGLQNWGLTCGDADGNHQQDIGQANLG*
>CE348251_3756
MKVAVGLTWASLASFGIASPITNNHECIFAFNIAGDPQPHYFVFNLLQNASSLVYDAIRIDGLPDIHTKAYHTDVLWQKNKKHDVSRFTVNVDTSTYAFTFWYCVDAQDLLFRLDGASNYKHAPMSSFGLTCGSAGLYDQQDIAQANW*
>fgenesh1_kg.5_#_406_#_Locus6083v1rpkm4.38
MSKLFLVHHLTRCALWTLLCSLDAYDIVRRAIVSIDLYETSQLNFSAVMHRTMQGCLVEFVQLAHCCAADLSEGADELTSC*
>gm1.3478_g
MRLSLIICALIGFVAARNVIIHPPENSVEAPHKSGTNECPARDWTTLTIVAPKDDKGLTLELAWCTTYKPASSGNMWNNIQASTPKTSIEFDHSEKAGGYEMNSFTVLGTDHHGNPFSLVVDYYFRANDIQYVKVFGFSWATINFNDDIGYKLAIDGVPRPHYE*
>e_gw1.5.1205.1
MRLSTALAGLIAAAVGSALAAPSAELAKRACAPAEETTLKIFALEHRDGAPILSMTFCTTFSPTKKGNFTLSQASTPSTTFFPQGSLPVQNSKFIFDLIVIHGETKPGSTFDIMIILYYEGPVVRYSSLGYYYANGVKQPSIHSLTIGDKIRPRWPGRG*
>e_gw1.5.1174.1
MRSAVVSALLSVWCATVAALPSYASDRNKLDLLAGGNGVERRAVGPRYGPDLNIYFVASPAPGAAFDQNSIAYIARFQAHVDHQTNGMSIYKPMQGIRAKWESSNESKTNGDLLEHCYTSEQRATCTRRKANVLQ*
>fgenesh1_pm.5_#_473
MRAAVVLVGLAVCAAGSALPTTEQNTPNDGLQAPSLVPTNHAVGPVFGPDLRVFFVASRVTDKQFDPSSQIYAARFEAHINHRNNAMDIFYPVEGVTAKWESSNVAKSDGDLLEHCYTVAGGGQTQSPNPEDNVVICFRFRRWSVVFSSWWLKSTNVHDKNDILVEFVESDLYVDEVKLKQDYAPLV*
>fgenesh1_pm.5_#_474
MKNTAVLSIVSVLCATAFALPSQVGNQAADEGLDRRAVGPLYGPDFDIVFVASVSAEKLYDPNTQAYNAQFRAHINHHNNAMDIFQPGPYIRATWESSGQAKSNGDHLEHCYTISGGAEFRPHNPKDTVVLCFRFKRWSVNFSSWWLKSTNILDNDLDPEVPVNSALFVNGQKLQQDLGPLV*
>fgenesh1_pm.5_#_475
MKASAIVSIVAALCATVSALPSSVQDKRSVGDRATGSALDARATGPTWGPDLAMYFISSTKKGTPIDVESEPYIAYFHANINHHDNSMTIFHPMLGITAKWESSNASKDGKVIENCYTITGGGEYQPLNPGDSVVICFRFRRWSVQFSSWFLKSTNVHDSDGFSVTIEQSQLTMNGDKLKQDFGPLA*
>CE353979_3767
MLALLYVLVPISLIEINAIPTQDPNMYHQALALPLQFPYGWYAIDVQLIDAKCKVPGGERDVTTILQWTVDAGFNRKNELTVQYQEQPGLIYEAWPTTNEPMTGQPYALLRVTRARRLRMTKPSRDPVLRCCRVTWIQDVFLWQMQVASVKGDASVFMTCADDDVPDECQTLFPREPVTCEGTAEAKSEHVI*
>fgenesh1_kg.5_#_549_#_Locus6818v3rpkm0.78
MVVKLWTFAGLFALCSLSTVAGKMESVKRTNCVNLNMAHCHEHMMCKIDSGVCVPKYGGTA*
>e_gw1.5.525.1
MRFAQLVSALGFIATLITASPVSEAASPNTLEKRDADSHLVARYEADWALTFSSPGNAVYTIYFSLAYDPVEKSYHKLNYFLPDHGGVARYGTSSPGQSTWTFENGRLYGVTIALHYLGDGSLQTYSVISGGYNGKAFDHVDLSLDGVSIRRV*
>fgenesh1_kg.5_#_556_#_Locus4597v26rpkm0.00_PRE
MIHLLLSLCLASLAYSVNARTFTFLWSPCSAVCTLPNKLAAYNVRGLRDMTEAQLVLDPSKLKTHQCAIVRQNFPSLTARADVCANRKCSRGSDADRLAERDRSSRRTCTTT*
>e_gw1.5.1160.1
MIILHLYCLLCAVSATLAAFPYGWYYLTVELKAKASPAILDRDVAYTSSWTIEAGFNEAEDVQISWTNRGPPLEVISFPTVVDEDTGLKMAMLQLRKISLPRRQYAGQWNLFYECCHFVWIQDWFLFMEAAKTSEGNTVVELVCTGEEKPAYCAAHFDPIPMQCPDPDTRVVNSQHVW*
>fgenesh1_kg.5_#_568_#_Locus4597v17rpkm0.31_PRE
MRLSLANFVLLFALLTMAVASPIEPLDPDLANRESGHSERSVLAKRDADITLSIIYGSAIGENLILTVPLIWNPHGFYDGAGDFGSGKATFSGHGVMGGHAFSEFTFSNPYIGYTVTVLFFHTGSGSIIRCATVLGTIQGIKVTESTLHTCTVNGKNVMP*
>e_gw1.5.1282.1
MRLLCGTLLGLSALTAFAMASPVKSAANSLAERGNDLVERNVLEPHGKDALVELYLQYGKGSQDHFMVIAKLSWNADGYFDQATSTGDVLATFDVSGTIGGQPFSGFTFLSHAADYLLLVNFIHDKNGKIQSCAPVNGYAQWLAPHNIEISPSMHHLCFVNGMQVGP*
>fgenesh1_pm.5_#_500
MRIVNFASTVLIMGFTSVCCSPVAKSTGDVRIAAAGSPQYYMSLSGYAGVWPTGFTFELAFDPAQSYYGALMLCNNDVKGSTCGAVYLGHGGTGDARWSDWRFFGPFYDLNAHLLHKADGTMTGWTLQRGSLHGRYIQNMALTNVQSHTPIPYLP*
>fgenesh1_pm.5_#_503
MRFTMLVSMLSTLLASVVLSSPLVPQATGVVTDGKIVAAQYHMMLGENREGHRTQFTFQLAYNAAQSYYGALLVCNNDSVLYTCGAGYVAHGGVGDARWSDWVFTSFFPYNVTVRLFHKADGTITGWTVESGTMFGHLIEFRSLENLQTHATIQYIE*
>fgenesh1_pm.5_#_505
MVLALLAPGALGSPMNVKQEGYASGKALTAKYDMYPGDTSDFNQAHFTFQLAWDSAYASALHMQQKLTGLSDDTTMAPCLAAMMIMTGSSAVRLRSLMAVSRTLDGLIGTLLDRIQMLPSAFHTRLTAH*
>fgenesh1_pm.5_#_516
MRFRQVSILSTLLVALLALSCSASPLSANDNASADDSGMTTTGSSTGPRTTVNKPIVQRQTENAYIMTLQAKDPKVQARFIFALEYEDLYYYYGKATRCTTLDNVDCDSAPEGHGNGGVLDYSDFHFTIDYLFNVHVRFYHTPGGQILAWRIKFGSVYKQDIVNPQLWTSDAKPVNIPYEDHGI*
>e_gw1.5.1021.1
MLAVLAAFVAMAAAIALEKRDDFTYTMWITDKDYQNEPSWQFDLTFDISGYYSSASCQVVNGPGKSCVATPEGHKAYQLYSYSKFHFTSPGQWSVHLTFLHSSGGHIISYRLEPTGSVVGLPIVDHQIFLNSNGEPLTES*
>CE356954_4145
MLLAGFALVAAVGFSVATPTLNTGDVMDLDKRAQVPIVYELGMTAPKGSDSPFAHFSLHFDSVHAYFDEPISCQDGELVACHAQAEGHGIIDGIHYSDFWFTRPYHWSMHLRMYHSKTGGEFFSWHLKFGSVDGEDPIDKYLMTTDVHAHEIPYAK*
>CE356955_6003
MRSTFIMMIATGIAAGTASAALAAKPKDYSLPWTMWIADSAFHNEPSWQFGVTYDKQTGYFTGISACSIMIGPGTECIATFEGSGKSGADSFSKFHFTALGHWSAHVTFTYDSAKVLKSWHLGPTGSVAGLPIGHQAIFSNYDGSSLKET*
>gm1.3608_g
MKLTMLMLMTLALLAAARPQDDGGDDDYDCDDFDNQADCRAHSDCKWFPYGCE*
>fgenesh1_pm.5_#_522
MASLATLATSSPVDGPATVAERAVVRKTQNQFQLQVSSFDFSDDLELGFTLHYDWFDGVYDKLLSCIDTSTNAKCGGSSVGNICAAFNCHTDWTITPVNNAPLTIRFHHLVSGKVTGWTLLSGTVGKDHAKIDFKDLNDNTNGETVPEVKAGCDGQTGSTACI*
>estExt_Genewise1Plus.C_5_t30093
MKFVLSLTAFAMLVLGVVAPRGENVCKSIDSSMSCENAVGCTWTSTGGGPEDGYCHQ*
>e_gw1.5.1283.1
MRLTASMLVAFVCIVVARPQDISDIDCDTYANEQLCLAHNGCGWNPADVHSTVPYFVTTIDTASSHSDLCAPATVVRSPDQHLAPRSQKFNAIHDFGIAQTPRAQDRMKFKPFMVVYAFLVMSAAAQTYPCSAYTNGASCLYAGCKFYPANGACVPKP*
>gm1.3630_g
MIRWASLLAAAALLASAVALPHDHSSADLVAGSLAHDSVATTLEVIDRKSVASEMELTERAVFGDHYAAEFNGIESLSGLILFTLKFGIRIDLTTEAIEISQLDAAVSVTGSTTQNVHKGPPDVRRNEVESCWTFSSGGCAPSICVYYRRGSPTIDYFHARSFECAGTSIVLNRLKLNDDFLDEPPFPPNDHA*
>e_gw1.5.711.1
MQALRFLAIALLLAPGLAHPDWIAGWYHVTIYIDVEASLYSALASTLMSPLYERAYLVEITTTEEVVGSVYPLVDECCKLYWRQDLWIYQQANHIILGSTRARLDCSKCANTFDPSIVNCAAIKPSPTIEWQKYL*
>gm1.3673_g
MMFTPAKLAVLLCAFVSTAVVATPSPAVASNDLGPWFATTVTVSMGGGGPGEFQATVQLQVRRHDNGLYGNVPPGWSLTFKETGRDGRGGVSGRMIIDQNNGNKLDWVVHHRYGQVMLSYYHINSLYIGGVLVDNWADLSVEVVSAGETIAAY*
>fgenesh1_kg.6_#_12_#_Locus2239v8rpkm0.32_PRE
MLKSKLVAGAVIAFHAVFAAAYVELCSNHLLLPEGCQSCCIACTEGFICYNPVTNAQCCAPVNVGH*
>e_gw1.6.519.1
MFVKLLLLSHCLVLCASLATRSLGDMYQIEMLFTFNGFCDPSGRAPAARVLLNIYDQPVDKHWYWHAEVTVCRLSLSVPTCISEKPEPAPGFVEPAEAIAWESECDCRNEEFWLATCQTGKLARETPRGKFKCAFQAQDLGWRFLEAPNAPQRSIS*
>fgenesh1_kg.6_#_192_#_Locus4414v7rpkm0.37_PRE
MLTLAWLVPLFCHVFAYERQDYTVQARTEAGCAPRGTGRTVEIAPYLYSFRVTLDRFSDDQQWRAEVGHSI*
>fgenesh1_kg.6_#_201_#_Locus589v3rpkm0.34_PRE
MKGFILAYGCIAIIVPARTEIIRGQCHPKNEAFTFTRSMVSTPVMRVAASQLTDAAGELRPADEWAKCAWRGHWCIARGLYSFVTADEAGKLPLMTTVGRRVFCQRSAVCGSKNILP*
>estExt_fgenesh1_pm.C_60101
MFAFLRVLALAVLAISFTCVRGEYIFGGCGEDVCDVLMQVAYNGEHTHAGIRAKPEGGSLKLLDQGWAKCSWMSYYCANLNVSEIHYVTYDVAGKLPVLTTTGDKIRCYVTYVCGQP*
>fgenesh1_kg.6_#_209_#_Locus792v7rpkm0.00_PRE
MTFKLFGLAVATYSVLLACQTSATKSAGMDSMAAMDKRALAAAAVANANAKRASTDKPPYPDPYPPQISLPILININTDEATNNKHEIVGTLYWDDQLLGYHLNQAATQIDGKTVDSVVPKWGQFDYIYYSQYTIMGSGYKMIWILMHDETGSPYGDDSSGYDVEEWVPAGAPSSAEISFKYMHFNVTQTVPIAQHVPALPGA*
>e_gw1.6.1042.1
MITTKDLFKSLCCLLVGFTAVWASEIIRGSCDRKSCSVLLQKSIEDDKLTTTHSAHVVQPTVGDLELNVPWAKCAWLGYWCGRGFYNEHIVTADEAGNQPVLDSTGNYILCKPVSVRQTIRPT*
>e_gw1.6.1077.1
MLVSILISISRISAATASINDPALTIRPRSDELLFTWDLWCRECANAASQVSEPFFQFDLEPAVVMPDELQLPVHLWKTVFPRAHRQQSWGSPDDACCRVGIYWSISIDVTTGDLIRHSQVGAKRHARRQCRAAWRPDDGHVAMAGDRSAAYTTMKVLLVRYTQLNALVLKASRVVFSYLTVPHLHTTKSRLILCTQPSCR*
>CE377873_1412
MRTKFVTMIGVLALVYSVAAVAVQKAQYAVQPVQLCSLTFGLIGGRADSFLFQLEHFGPEDSPFSATTLTKRSLACQPASPQYTRGGSDATECLYFVSTPDGSIHSKIDIVFRIDGKYLNYELLPSLADDKGLAFWSLKCGSHLIEERKS*
>fgenesh1_pm.6_#_119
MLALAYTAVAAAAAAPRGQYALKPSQMCDLNVNYIGGGSESLLLQLNYRGDNYPPFSVTLVPDEPFTCLDLTPFSSTEGSHAAECTYNTLKPDRSVYTKIDLLLRTDGKYLNYELLPSMVRTIGFKSWSLVCEKQPVEERKSR*
>fgenesh1_kg.6_#_248_#_Locus4294v6rpkm0.94_PRE
MLFATALIFSLTSLISAASINTNPIEARDANRLVRRHTGPYTWCGIQIKFPFVEDPLALQWPLIWNPKSGTYQVVAEGVIKSTEYDPPVIKNGQTIVNPNMKVSGQLDNPTKDTFEVLLQPIVAHDGNIEAAGLVQAKYNGIMPENVPGYGFQCSDDPNQRNKVTINVCDRSTRHARG*
>e_gw1.6.938.1
MMVPAAFIFSLASLISAARIDTKPIEARDANRLVHRHNGPYTWCGIKIELPLAKDSLALQWSLKWNSKSGTYQVNPEGIITSAKYNPSVIENGQTTINPSLAVSGQLDDATKDTFDVLLQLQIAHDGNIEAAGLVQAKYNGVAPANMPSYRFQCSDDPKQANKYTIPVIPVRDMYARCVPG*
>gm1.3822_g
MIVPTALIFSLASLISAARIDTKPIEARDANRLVRRHTGPYTWCGIQIAYNTDVTLALQWPLRWDKDKHSYEIINEGAVTWSHYDPPGLKNGHIVNANLEIAGELETKNTFDIYLQLVVAPDGDIQGVGLVRASYNGVRSPQLHPGYGFQCSDDPTQTNKVTIPSY*
>fgenesh1_pm.6_#_132
MIMKAIITSFVACQPLLVLSASINASSDANTLERRHFGSYKWSNFEIEKKENRLYTVKPTGLVAGGIYEPPSGSGYQQVNARFFLHGDHFKVVLRIQIAG*
>estExt_Genewise1.C_6_t10310
MQLAAAVLLSLLRCPPSTHGHILRMTPEGCAKPDYFHRYLIFGSCQAMRTAVSMPQPLLCSSVSALNDLRRIILVPLTARLFSVFDKLNRFEMFTKMIPAALVLYLATLASGASINAEAGANTLERRHSGSYTSCNLVVQPKGKQPELDLTWGLAYSSGLYTLTPSGLVTNAYYAPPHQAGGQQLDPNFVLDGDHFRAVLQVKVAGDGDITAAALISLTWNGVARTAKPSYVLQCSSDAAKEDKITIPSF*
>fgenesh1_kg.6_#_253_#_Locus4180v3rpkm0.14_PRE
MFKSMLALMMLIAAAVASPAPLLANKQPPPKIGPDNDCTFLLLDRYDTDVFEVKFTYHIHYPGNNIDLFNFSGGSAAWHRSSESPDKRTVEHCYKIVRGWDWAIACFRFPRVGGIRPQGRHYADTEPLAGCTCFHELVL*
>fgenesh1_pm.6_#_137
MIFSTISALSLASISLAAATSRVVSPNAAGEIRCSVLWTPVGQKTFVSAQIALSKDSAYAAAGRQASMNHLSHSLELIRKVRASQSLRSSRLHLLAWLSHSRRRPPLAHLAQTTSSRTLSQILEPSRAFRYACPVADEQGRIHKDAMGSNFGIGCFGVGIPNLAGTISSLTENRAESDHVKQGFYSA*
>fgenesh1_pm.6_#_142
MMFTKTFTVVALGLMSTMTSALPAPELATSNAIAKRGSLPTTITIDDGAHTPYKISFGRPADAIWASKEFYETSIELTLLCSGWLALYDLSVGDVHTTGFGSSTNNGDAYQTLTFEVPVSPTEYIFLDVNIFYQAAPTDDILGYQILGGWIHGSRLDLLAKNLKITFQAGSTLLNPRT*
>fgenesh1_kg.6_#_321_#_Locus7059v6rpkm0.00_PRE
MVLPCFFLIISFVHARDAFLLRFTAEGRCQHGNRGDPGWVPLSLFEVPSMAEMNYRVGTLHQNIRLITLSQPDWVASIAEYVASPSDTHFEIEITAWLVLVALAITDDPVFRARKSIIKQCCRPVYDFQIDVGWPRRLPLVTTADHR*
>estExt_Genewise1Plus.C_6_t10373
MPVWLSGSSVTLLIGLHCCFVRDQLDSTQDRTFGSSTWPFGYLAETSTKAQPRDVIRYPSRTGTTPLEADAANEELVDDLVTCCDACSRPWESPSSSMMEIRLDKKTTAAFDSLPCSTMTDKQRERGRLPVTGWNCDGAHRYRLEALLLVVEQNAVGKQDDIHDQISARPEDRRTLEAKTCNLV*
>CE385318_741
MLFVCLAAVGLISSALASAVHGSAGSGPTHVEPGGYGPAHPCTVAVSYKGKTLFDVTFDLAWALPGTSMLGVIKKTMPVTLDSNGPAEYAYRPVELERCQIQRSRVFCRLALRCDYLCAVASPLDLRNLNFCAVSNADDSIDVFFYRKPGVGEMVSFGVSPHFAGYSYFDGVRFTSFRACLS*
>CE385385_610
MRSLLLTILALVAAALAASVSTQDTAGSIVIPTGLDDMKALAARGLNFAPPQKCTLRLYDTSSALVLRLDFLSQLALNDMAVNFIPDPRIRFHYRRFGVSVDGKRVERCLTFTDGINNVGLCVRGPYDSPTIERWYLDSFYTPGTGSDWFKIVKPTFVVDGKPLYREFTSYIKRT*
>e_gw1.6.875.1
MRSIALLLIVLIAAAFSAAVPASANQAVVESGKHVVARDGSLGPVQDFVLMLHDTASTVVLKVDFTVQLGPGLTWYKIGDGFDMKQSGKEISADGKRSEQCLTFSEGVKSVTICLRATIGALAYQSWYLQGFYTPSTGSDWTKMVNPTLLLDGKSLWRDFDPFSKVSP*
>fgenesh1_kg.6_#_345_#_Locus6172v3rpkm0.89
MRNVLMLVTLCGGAFASPLLADDRIIARSPHNALPPSGNGKLERRTSPARGPNVDCHFIISDSSFTPVFAFNFGYYVRQDDGMDIIHYDGVSVKAYSTGQSPDHKTIQHCFRFAKNDDWIVLCFRFLHGAPLVTSWYFDQFYTTETKNDFEQIGTITCVPTADCLRTNSIALHRISTGPLTNFLQRDNNSY*
>CE385625_3477
MLDIAKLALLCLSFAPLALSVALSWPLPLEEATMIYRLQLRYYAACHHQVNFAVADEEPAPSAISFILVRMKGSADIITTWTQKNGVDVSRSDEDLQQREIRRIIRLTIVRAPTSGPESLKRCCKVTFQYNFEAWVVRQYTLPRYQSAVLTCSVSNEGCTQAMLDPFKVVPDMPTDCPFFTIERKDVSPPQSHLPVLCKGSSCNA*
>CE385866_9470
MKSFALTITALCALSSTVVNAAALMKRTYLENSSCKMLCTVPSSPNFLLTFNAHWTSVNNIARFTYIDGFTPAPGSWTGVNGPLPGEAGVYYTKVNVGDANGQWQFTFRLVYRPAHDTLLFELMSDSKVGPNIVTDCGLVCNNMDINKYVEGAAVP*
>fgenesh1_pm.6_#_193
MKTFFAVALCALLSVVNAAPVQAPANSKISTRGCELNVVLLNGKQTTIEFSLVAETDAETHETLYDQVATLNYTRVCATKTSATPVSMPFESICTISTDKSVVPITLRYGQEHIMYHLGPSQIDGQGMQSWDLKCGGVVIPKY*
>e_gw1.6.1096.1
MLLALVLGLLFCQGIAALDRPAGVPAGKHCVLSSTLLNGRQDSFPFTLHYDVQKGQYDQLVIGAKPFFCLCDVVRTESGFVYNTAKFAVVQGDTSIHFDFQYTLESLTYHLEPSKINGIGLKTWTLTCGARKMKISFAAALLGIASFVHASAHELNGAILPVGDHTCELKTKTFHDTAPTVTFKLVAAYNAKAKAYQYTQIQYNGKMYKCVTTPKTEWDPVLYTSNCPVLAGKTYIPITLGYTADELVYSLGMTSIEGQGLKSSSLVCDGVSILLR*
>gm1.3907_g
MAILQLKAISAVALLALSVRAPPSQPDPRGYGTILHGEATCKFKDRNGRIMPLEYISNSTQVRVRVSPTQFRRNAGLSCVRMGRPPPAWAPFAVFKCHFLAQIDTLDGYRWVFTASCPARLWQSPLFPPLYTECCEAEYEVQVEAWYDRMQIKFEKGQISVKCRADGACSALFAEPVKLECEQRPFYV*
>e_gw1.6.839.1
MWSKIIAIYIVAAWLCLVNALATDRPQIGKSQVCVLSSTLMNGHQKELAFGLFYDTSKEQYSKLTTFASHKPVVEGKTSIIIIFTYSYDGLAYQLEPSLVDGVGLKSWSLKCGGAIVKKA*
>fgenesh1_kg.6_#_374_#_Locus6121v1rpkm4.27
MAYMTWLAQAQLLLPGSQLYRFVFSYSASSCPWSIGLVPAGASSLVFIAAQTDDDGVMGSWANRVRIKSIDTQTADRHALYATFTIEAAPSHGPDALQPCCKIVFKTRMRIAADKHFAKGISSSVNLVCNSASPGCEKGAMQSFGIDGIVNQKCERGEIDWSEIS*
>gm1.3914_g
MLLLISLLLALSRVILAVLQIKVTGSAEILFKLNDGHSTVTGRSRLFSKTITFVFDNNRWRGFGDPTIGTVNLLGTSNNGRDARYQVIFKTQLFDERALPRGDLGCCSGTMSYVFTLFAETRQMVEDMNYRYGAAQVKCDALIRQATCWTRQSGIHADTEIATADLTFVVIDRP*
>e_gw1.6.1085.1
MRSLILPLFLVFVSSIYQCATLSLEVDIHLNAHCEFKQDHIEALLGLPDTTVLFHHLEDQGWIYSFDHALGSGVEYLYSEESREGAKVAYKITAWAPMNGVTGDPTGFECCAGETNVVVLLSLVEPRLVEVKTGRWASASCNPDTEPSNCFARGYRGTICTVDDDRTSVDYFVVDEDEDDEQ*
>fgenesh1_pm.6_#_207
MLCSALLSVLLFCVLSAVSAVSLKWPKPSDQPLTAIFELKMSMLAMCDIGDISIDDVEATFMIRGIDSGTQVDAINLLRLERTKDDNLVSVEVTIKTSAIKRPSWESDDRKCCLPWIHIYLDVLLDAGLARLNGIGASRGCHPFHAIEPAGICKKYSPSNASLERNHECSSAASANNLESPTRRDCIHLGDEVRIIQETRQRFTFVL*
>fgenesh1_pm.6_#_225
MRVFGFFGLLTAVLTKSAYAHDVATGAVEIDIAGNFYCAFLGQLIAPFHVYETTVVLVQVVDLEWSFHYPVKSLTWTSEYVADDQKYYTVTIDAEFEENGDDDFSCCKAEIAWSFWLDVADPHAWVPSAGPQINVVCDPPTDGSSTCSVRQRGEIDNCHRAGQFDVDFGPAYQEWLKTYIRLRTWTAI*
>CE388969_960
MIILVQLCLILLLKLSTVRCDPTDREVSQRTYVKQAWFSVCDASSTHRSYLDMSRVKRATAATLRQQMYQHESTLRRQDKRTLSASAGSQAEQNDSEVVVVARSWLTRSEDATGQRIRQYSVLQGEHRGIERFWLGEPQKRDGWLVQALTSIKLAPADERLASCCKIYVESHTDILLSYGTLPGGSSAPADTTFRTLLC*
>fgenesh1_pm.6_#_233
MLLFSLIISACLFSAIQAVTVTVTANGEAVCAFYNGLVHGISSTSGVSARHALITLETISSDGLGHETYRMTVPSNHFRSEHGGTRGWNNCCDGLLSFVFTLNPRYPHMIEHRDARSATGACQPLAPEFCWTDVRAEGDCKPSTAALSYVVN*
>e_gw1.6.911.1
MLALVFSVTSFLTATLLSAQTPAQRVLLLAPNFSGFCTAIAIAPPANANCLLSDFHWVPTPDNAPRLEGTVRLVPEIRVYCILPRNHPIRIDLDPDPLLRPYIELQVWRISNNEFKITLWHSEGMLEVHAIGATTLGGAGQDSRGEAAFSLAMRLTGQNSPLYACCRVIVSGVVQFPLFQGETRYLPDPEQELGLRCFGEHALGTCNEAKARKILDGRDTANNCSDFVSWDSHSEGQGVQ*
>e_gw1.6.1087.1
MRFLLLACFAYLLLVSTTSAVAIAAKPFHANATALHKRAPPNTDAMYVTVTHASFPLEYHLIVSLRSAFITIGAQATRRFDPDESAEVITAKAGVEQDVTGSKFYGHYLRDWICVSTSAGHPLYMYTFLLSVKDTSDGPSWHTYVHLHSSGTPHRRSSNDLPTWGIEFTIQSLGVFDRIAMLETSTAYLWLPTTEFRRYIASVPGAFSFITPEGAELACMPAELNPPPIVFGFANHLSPTGELVVGNSILRKFIVVLDHERDAIGFALPVARAEL*
>e_gw1.6.438.1
MALFIYCFAVLILNAALGAPLNILDLTQPHEAIVTTTTTEHDHDSKYLSILGKDRPASLPYSCRYSYTVSGIYNGRPVTIDRPAHYTEFDLINRSDDQFYASFVRPSGIYRHHVGWMGVVDQARFQCDRRIDRPIRLSICCLATATLHFRASRDKGKLSAAGKTLSVTLDCGGTYAYMGEDCSGELYREGLVDMSKSARYNAH*
>fgenesh1_pm.6_#_247
MLLTLLSVLACLFSAALGAPTSTDLALRAPASTDLVGSHKELMPTVDDSKALSIVGRPYKLNYEFMLWMLVYESYSHPDQVDSMMSTTELLPQEMNMRDCCVATATVQFRVSRDEAGKELTITMDCGEKHSQNGEDCSDEVYQAGVKKINDSVDWNVSNDPWG*
>CE391594_407
MLAILLLVLIGLLNDASASSLPAPARLEKRFATCALSVTIGGFGMTGSRFTLEASNGMIYAADLVPGDPGLLPVAAFTNGAQLQRFQQHLYTSTIVAFSGHVNGIVVNFTIRLLYNNLNEFKLFYVTKASLDHVPTLDFTAGMSCGGPVWQPSDFHCTVDNLDTC*
>fgenesh1_pm.6_#_258
MKYSFTAMIALFVAVAIAAPAPQIIGGSGSVGSVSGFSSVDGLPPVGGSVTGGTLNGLPTPPVGVFV*
>fgenesh1_pm.6_#_279
MLLWLLLIGMAMASPLLEVRSPTSAGSLKSNGSADAADLDKQMSSTSSFEERGITQYGVYYGAIIWAVGVCGKNRVLSPLINVDISIATSGETQYPFAYPVDTYAKVVQEVPQRGDTRCCSGTVVTTSWIRADKVEPSTAKGESLYMEMKCQNDGTIACRDAFPVPESGRCNIIRSGIEIVSSLKAATAS*
>fgenesh1_pm.6_#_281
MRQFSAVVLALIALTASASANPCNGHSKGYCLRTNGCHWADGCSDGSSCGTSGYCLDGELCGCVT*
>fgenesh1_pm.6_#_290
MMCTLLALVTLTAAKTQSIVWLTSATTHKPGLYLVWLSAGPSALGSSIAGMSTVCNSSNTKFTCSGDINNGLVVGPDGREIQALNDSLVNCKPGLYSVYLSGGSADLGKSIGGLSMACGSTNLHYVCQDAAGGGNIVNGAGEDIVAPGGSYVACVPWVPPIFC*
>e_gw1.6.45.1
MMLAILCSLWAFCAAVSAKQSAYVVLTSPSSDAPAIYTIWMNSGEDLPASIGTLTTACKSINVEFKCSTDGYNGMIVDLKGNELQAPSGSGLGCSLVPFHAAKCQLSGSSDDAQM*
>fgenesh1_pm.6_#_298
MFVQTIIALSAALGSMAIPAAAPGSVQAVERGLASSPLNTTLSSRQSPPEWVHYKISMWGMATCHATFSSGPVVNSALNDGTVVHVKIDASGANPMTWDAMNPMNSITGGNYDALQDQYCFDLHSSAPLFPYDHCYCGAMQTCTFCIGLSGGISNNGNCQFYSACGGSDCEGPSPPIVETMQCTPVNTWAVSAIDDGTFNS*
>gw1.6.781.1
IFVSLCALARLSLAPTSTRFFCLRLHECRLVCDVLPTDSHPYTVQLETVADDYRSHFDLKPELGSRMYSNQVSPLSCFAYPDLISPSQFTWILVGLLEQPIRSTQGHFALAAVIKECCRVVQRNMFRTSLI
>e_gw1.6.548.1
MKITSAVVALLFTLVSALPAESATALSERAPDVAKAVGPPQWGNKVGNTRCYLRADLDKTSQPALFDFAIDWNYDRQFYEDIFSQLLPYGNLSPYLTALAVYTDSWGQFPAVKELITGPRHFAKFDGMQVRCYRVDSIDDLVVSHSNKYGTWRWVIAAIYYTDHGQLTFDVDFEKTEVYGSQ*
>fgenesh1_kg.6_#_574_#_Locus6631v3rpkm0.74
MLFATSLGTFATGFSFTDGGGRIGVVNTIDSPLVVTSKNDPNPAQFKNAKWTKTSLHFDGDVLSHRFVFDVDLYSDPAFTYFKLAVLGQFVYQDFRHLWLMPKVSFGLVCGTPGRPEVPVWQPKDYVGCTPDNLATC*
>e_gw1.6.122.1
MLALALTGTASPVDAAPSSLTKRAFTTDCTLTGRAGNIPAMYIFSMAYDVDFFVRGSSPQPHVTVTSSGYGFGDTSRADHFSLMNYNNFNGNTFNIQVNHSPTGVLHSFSLIGAKTGYPVDALHRSKLECAGIAVKQV*
>fgenesh1_pm.6_#_329
MLVSLCLLALLTIAHADPITKARTFCMILQPCELECTLTKGDGIPYEFKVFTKTAEQKEKIRLDPEKKDHAVDCGNVPCRARPSNLSPDMQAWDIQTLREQNTNRVVGGVVDAAIMNHCCSVQERLTFFTQLVRGAPMSIYDRYYDLRCDKFGMNAKTPLPAMCSGAFPGDRRTIWPLKCSMTVGTCGIAWGTVLPGRVCQFDRPQPM*
>e_gw1.6.458.1
MLLLNNLSLLVLLGAYASAWVPVKSRRSQTGPFQVSVRPVQQSTDRSTWNISLTQQHTIEEAFGSVPDKAAAYHCCWLEVRLVFETALIRVDPMTLVRREFTMKCDASGSKALYPSLEICEDTFREAKSWPITCQWLPGNCEIKYGKIEVGGRTCKYDKLSNV*
>e_gw1.6.422.1
MITQISMLALLLASVLVSQAYDIGCLRECRVKMDVFGQHDELFTNTSVYIKPSNPGAMLDITKFKPCTATAGMVCVTADSQCVVGSLAAQKLTIDGRGFKAGVVYHFDNVHELTNPTLMTDSQGGDMLCELAIGCP*
>fgenesh1_pm.6_#_350
MFAQFSVLATLLALAGISQAYDIGCLRECKVKMDVIGANNELYPGTSVYIKPSTPGALLDITKFQPCTATQGMACLAPEGETVGTVYHFDDFNYFGNPTIMKDMLATLLALAGISQAYDIGCLRECKVKMDVLQFDNKLYKGNSVYIKASTPGMCPTPS*
>CE397163_3875
MFSKSLKTMIPAALALCLATLSLGASIDARDANTLERRHTGPYTWCGLQTEYLPGKVLGLYFYLNWYTNKYVVSPGEGMTFANFEPAYMDHGSLNDANFVLKSANNYDVDLQAKVGSDGDIQGIALANLKIGDTTFSNVVSLGFQCSSDPQQQNKVTIPRY*
>fgenesh1_kg.6_#_622_#_Locus4048v1rpkm34.20
MFSKTIVPATIALCLATVASGADLNVHPIKARDANTLERRHTGAYTHCGLQVQYDKIKPQFAVDWFIKWQGPQAGYYLYADGPVNTATYQLPTGAAANPSMTLIGNDFKMVLQVKVQPDGNIIGVALDDAEVDSARYVNPTFGMQCSDDPDQANLVTIPVGDIARTLGMRLTADYAGLLP*
>gm1.4082_g
MFSNLIKTILPAALALWIFMLAPGASADVGTMQAGTTNKLQRRHSGSYTWCNVKVWYHHNKEPLSLEWPMEWKSGTYKIDTVGNITSASYDPPYMVGNTLVNANMVLVGSHFRVNLQLRVASDGDIEGVALVLVTHGGAIPKKQPPFGLQCSDDPAHEYKNIIPAY*
>gm1.4083_g
MRSTIFAAMFGLATAMLINGASVANEKTFHGDDPGFNHAGCPPGSCPISCDRGLCHCLPCGDID*
>e_gw1.6.771.1
MFGLAAAILVSGASVANDQATKHDKRALVSCPPGYCPIDCEKVYCECAPC*
>fgenesh1_kg.6_#_627_#_Locus5456v8rpkm0.00_PRE
MKYLAFVLLASLASADFVPYIDLCHATVAVPAQPSVFSCGYQIQSGDKHITGGFKGNWNDQWWDIDSLDSKASPSDPLQVCSTGRQYQQFVLEGTRPDLTFAVNFWLLPGLTPKGQTFVIHELWINGEQVAVPPMTDYGMFCNKYGLDKFRGPYK*
>fgenesh1_kg.6_#_651_#_Locus10445v4rpkm0.00_PRE
MCCPPHLILSSLTNMLCLLSSFALIALTIAKPSPAGLTFEVQRNVHARPRPYLRLASALGLQQPVYSHNYISYGLSFAVGSPAKIYHTVLDTGLCH*
>e_gw1.6.148.1
MFKSLVITIAALAALASAHGPARMSNAHDHKKRVAAGNHIFSMTVPTATGSHPFTFATTIEHNAVTSILHVTNLGHCGANLLDGAQVVDHTYSSVHIDTAAQPGTTYPVIDLTVSIYMNDTAALFNIASYSLDGKPMPTTPPQGYTMQLDGFPVQWTAPISP*
>fgenesh1_pm.6_#_385
MFKSLAFAVAALAVVSSASADGPARLDDAHTLSKRMLDGQHAFSMTIPLATGVYSLSFAATVAKDAVTKVIHVGNLGHCNAEALGGNVVGGGKDEYSSVHIHTAAQPGTTYPVIDLTISIYIGTAGIRYNIASYTLDGKPMTTTEHIGYSMAVDGFPMTWTDPVAP*
>fgenesh1_pm.6_#_407
MRWSVSVVAGFLAVVAVALPDGFKHTCIKMSDCWLRCSGQVGLLAYNLQLMHQRTMVKVLVKPNLQSAECLPGTKTSDQIACTFHLLSFDPAKLEIGITGVRDMIGGHDAQEPTIISGLGILSTGMFDGADYMSCIFQREATAVGVACGSKADEVVPYFDGKTCKDFFDEPQYVGTCEIQLVPGRMGSCNVLNASKRENERCRYD*
>e_gw1.6.521.1
MLRMLATLIALSVGVTAQVLDNKSSGFCLAVPACSVTCTGSFDRIGVPYASPYKTTSVIDNSMFRIRLNRVTARGVPYASCTKEPDQPWTPACLGEPEPDGSDLWKVRLQEDFGQVMKAESDNGIVEEMLRNCCTLVWSVKTEFYFNARTFGHTPPLFSLICRGSSEKISLWKCSDMFPVSDPDPICRAVEGTCAPMLGTRKKQCKWPVSVSPQIQ*
>CE402483_3495
MIMIHILTALGSLLVAFTAEVFCKETSTFCVAVPTCRVVCKGSYDRIGVPYPSPFETTSIIDNSLFRVRLNMEDAHGNPYPSCTYEPNQPWTPACLGGPAWEGSDLWKVRMQEDFGKVMTAESDNGIVEEMLRNCCTLAWSVQTEFYFNARTFGHTPPVFRLICRATSAKVSLWKCSELFPVSDPDPVCEAVEGNCAPLLGTQRKRCHWPVRNPPQVQ*
>CE402736_3186
MRHLALLLCLSTVCAFPGLPILPRDRGDQSQEYSMNMSYTARCSRDTVFDPATDAWSSITMFLTRVGERRGNRDIVRTWMNPIRIGSFEFEPQEYLGQPDAARFSFTLIRELTGAETPGITRCCRVSFNFVILMSVDRHQWEWEAPQVNLVCSKDYEGCQPMVLRSYGLRGVQPCHSTQLDVKEMNAPCSWCWPWS*
>fgenesh1_pm.6_#_419
MKAATLLCFFTFLFASIACRYPAKQFSLCLGHLPCKVECKTDLRGNAIEVSAGFGPSLTYFSLGPHINSKEAYCGTPKTEPQVTCHAVTDFFSPDHVVSWLWTLRDLPITNSVGGQQDIIKKCCKVNMLRRYKVDWITGDHEELDPPVTAQFECSGDYFVPEHYAFCRSIFPGQHTSKCELLDRCGVVKASVLSCGKCVWRVDVNLVFSEVPLAGDDVQVDLELSLDSATSFDDLYKDVPSDVDTQYRPIGLPENLPMSSPGIVQSPRMTYL*
>CE402030_1563
MRCWSSIVTRQGCQWLLLLASAACTSYAWPDLPDTRSRCLAFEDCVVTCVSQDGAIQSVGGAQRETFLLRYRASAAWKKFGCDPIVLSPALECNIDSEPSSPAEQRFRLKGEWSMAFRDQGPFAPTLEACCIVERHFTIDLNALSGEWSTVGQRIQMRCPRPGLVEHFDTCLRTYGSSSFLHTCEIFEDTCMFYLFPVSYGKCSRPGDGDEFEIKE*
>gm1.4165_g
MRFAVFFAAVHTAYSFAVEYRFDTDCWLAGVYWTYFQNLGGPDSFTFWITERRPDSSLVEDYSFELLRPGEFIRVDSEFFYNEEDEPFLLLTTVLSSRPIDEGAVHDFTFRLRDAVSAARSTSRSGADSTRSDVSLD*
>fgenesh1_kg.6_#_762_#_Locus6989v1rpkm2.24
MMVKTIMLLSLVLAAVAIPTAKPSFLDQCDDSNCGIGGRCNTLTGFCKGAPQYQCCFANDRCDRNC*
>fgenesh1_pm.6_#_438
MTRLYLLPFLVNFALSGSGRPPGPDKKSGEICIGVSSCAVRCEGTYKAPNGELGLFAVTASSPQTIFRARMKQPLPSGKLFASCMSQQGPNHWNPKCTIRDMIQTPSELYYFMTGVRDTPFKVTGDTQNVVNFVLSCCDLYYHVDMTWGFINLTLENDKPFFEFKCRNDGKPTIAGVVCKSGSEEAEQLKTYACQIQQGDCQLASLTRRENRCQWPLSPAALTTVTGGLAHRSR*
>MIX21516_956_75
MWLTLILALVGSAVAPPRNLGELCIGVQSCIVNCFGQHVVPGASTPSAFRVYSGPTKTLFRALLQPVKGVLYANCHKQKDQPWAPTCSLVKSEMSPSQRDYVVDATATFEKFVQGSSEAIVAAISDCCELTWQARMEWRPGKAGNFAATVPTFILRCTNAVTIPSLRTGTQCQDSFAARTTFSCELDEDGDSCALSSEQRTGHGCRFRLSESS*
>fgenesh1_pm.6_#_447
MSLLSLLGLLVTSVTAPPQGSDELCVGVQSCIVNCVGSHTLRGAATPSAFEVFAGPARMLFLQQLQISRKGSLELRCDTQHDLQWIPDCTLVETRLSPSKIEYIVDISAILEKHVQGTSTAIVAAIADCCDLRWKTRMDWHLDADDFTATAPTLVLDCSNAWKRYTSYLDKNCNNFFAKRTTFNCELDEMGDTCGLTREILASHECRFADGASSS*
>CE405671_1785
MWLALLPILIGSVCGPPKSSHELCLSVQSCCIGTHTLPGTDAPSSFEVFSGPSRTLFRSTVKPAADGGPDLSCTSRTGIPWIPDCLLVESRMSPSWTEFVVDVNAIMKKHVQGSSDMIVAAIADCCDLRWETKMSWHLNTGDIEATEPIFFLKCTNAWGRVTRYQKRKCKAFFRETVYYTCELDELGNTCGLSLKSCERPMIVISSE*
>CE409873_4124
MIAFLYVLLLLHHQAPSALAPHTAATRNYCDYVPRTSVYCDPVPSLGPLFYPVSLQAFLDPTVVMISLKPNHPTLKRGATCQESPKGRSVKCRAQLLQGDPSHAVYEVSQRMTMTLLPNPIAPAWPILQRCCRVYHEVIVHVGLTDRDFRYDDQKARWSCDYDEIFYRKKDEGERGECAKLIPQKGNGACPIRSPQPVFELATTYSGCKTPPPAPQIA*
>gm1.4195_g
MDMKIATLLVLFFVSLAHANIWEIRLSGTTSCAGFGTAAVGNIMVLADISSEKSAVTGRYTVTPQGDWDVLTSHTEYGDVYWATISITARALGAYWGPNNDRRGCLAQCVPVISVQYKIDPSAPDGDLDYTATAEAVCATSPSCKSPGGKCTNLGLSVEVDKRP*
>fgenesh1_pm.7_#_53
MSIKSAVVFLSFSSLSAVVAPPSPPASRCYGLTANACVARCSFHDSGHTFACLSPGVEHTRIVVSPSRYVTTGMMCAIRSRPFYRPAQCTNRQWVSDPSQSYARFDLSMPARLLSLEPDPDDEAFAAILQECCVTDWTLGLRASFSPVRQFSMIQNDINVLCGPSLSAASPAYCRDHFVADSKPSAPCSLEAHPSAQSERSIVGSCSPMAQDLTLESWRDDYD*
>e_gw1.7.780.1
MYVCTTTVICILSAGSAAPLPTELTDDSKHRQSLSSQRLVRVALCSCSFRSLVGQ*
>e_gw1.7.930.1
MWYRFAALSRCCLTLSVRVMIARGGDARRFGLSPFRWVVVSASKQSESANVARKICRSLMDQSLCTSKREGQVSMLGLKDERVFSATGPCTPFCFLESS*
>e_gw1.7.795.1
MRSIIAVLPLWASVLGAAIEHKNAATLSLEVLTKHVMTWQVGWYPNPGATSPDDGALWMGDVDEGRGKAMLLESKPASGGATDSTWFIESKTIDGRPFALGLMVRDVQKRLAQENVIAIHLEGQDIDVRDTSLYVLKFNGHQILPPLGSR*
>estExt_Genemark1.C_70135
MMKSIGALVGFAALATAAVIDPTAVSERGVDYCVLNIDKSKVIATFGVQLNANGIGIESIFNVLPNTGGGPAQQSGANIYPDGVLADYHGFANVQRQAVQINMWQGDFYGIRLEIGTNAPNGFVFFDVSFYTVNGAMQLNPPVGMSCWFNGIKADIWQSKDFK*
>estExt_Genemark1.C_70150
MRFLFTVAVGLCLAATALAAAVDTSNETNDILAASATDSDAAGFVGTRDRTLKEQKAKKHKHEKSKWKKEDSDDRTRVIQRVPL*
>e_gw1.7.726.1
MFANILLATLTLCIAIAASPIVNTTALSLDERGAPLGYIFDLHWTSAGVCTIPATRFNIRRLGIRTWTLTTVSFKVPVDKSQTPTCVQGPCKDIAFLSGEDAAHMQPINPKFYALTLMDYTAGFTGGKFPGCCTIDYDINFFLNPYSGQGSVDPDFNGSFAGLCYASGRSKVNGAACDDVLGHPAQLYTYFKSCYQTGLRPTISSTPYYA*
>e_gw1.7.895.1
MLVLLTFLLISISLAAASPVTSTPASEMSERATPLGYIFTLGWSSAGYCSVAGNKYDITRHTWRSWTTSKVSFKVPIDAQDLPLCVQGDCKRIEYDRYYEGGTHPPTPDYRGMRFDDYTSTIVGGEYPGCCEAAFGVKFYLNPHNGAGQYDTEREEEDGGAFMGFCNPHKRSSVSGKSCYEVLDHPQQPFVFVADCVGTRLRPTISSTPYYS*
>CE424765_2226
MSAVAQMIVLLLFALMLSITASPVQEIGKELSERSVLAGHFFTLHYGAVGACSVSALHQWDPVHSIQVSVQQTITFRVSIKPGERPVCVKGPCQKVTGLGHYAESRQAYWLENVDGSLGVTWNGYAGCCDVFYFIYFYLNPHTGEGEIDPMQQGEFFGECVEDRKTPDGRLCADVLKPTGGGLFFQPCLQTRTVKTRITSTPYYASSSS*
>fgenesh1_pm.7_#_165
MIWFALLVSMTLATPINYLLPASSIADLVERTPNSVVEGHLVVERTNTPGYDFFISYGAAATCPVSAINSIDKICLAAGLSSSGKQCADVLADTGGSSIGDKCVFTSAPVGNVASEELSLE*
>gm1.4467_g
MLAQAQWVVFLVLAMLLAVCHALPTQFVEETSIQKRFSTGTHRIKFIIYTLGIVAQWDLTASNPPTIDGPANPVIVDHHVDPYGTHWVAWSLNGVSGQTTLDMTIGIAFAVGPGSRQSAYSYNIWDKSTYTYGAGDPIPFGNDGKDLTLLVDGVDTTYWLYNHV*
>fgenesh1_pm.7_#_383
MKLIAAWAILASLACVMAGQASLIVQFKDGKSYTSPKLECGLQTNLPKYWDSPPAAVTYRGPSRDADLPDYMTQYDCPCLYRCDHQTDSHDSRLG*
>CE444867_3748
MPALCLSRRRKLAASLCCACGILSLVGLTTDACKGHVVAAFTDALIAKCMTFAPVCSTQTAETDLSSTHRDPANSQLTTRHARNRACNVLRQSAPCNQMGISAEAWLGSGCTCWSYLARQTHSMRRFPELPCLVRFARWNRTNCCRIKSRDVAT*
>CE446864_501
MRTASCKSIAPCVLIGRCHCAFLPHRSDCKRTVPSRSCPCRSGLTRNASNSSHSKRSHSYKVTNYVNANSFAQDGSSRDEDGLSVDGFYSLHIVGGGENQRSWSARIRACRRLKTLITFALGMYETKFYLGPVFRA*
>CE449466_1173
MHLSVVSFLLLLSNSIRCALVTDHEGDVRTVLYKLKATATFKCTGPGLTAIDGDLTQMMLSRNGADLRTKRLGYRNTQGFHFLPNGDAIDKREGTGYFRFYATNGAFEQGMWETEDPQWKRCCRAQAAFNVSLGVTSAYLSKRSTISGWIECGGAAASYRADCNATMSRIETCSPAFHSITEMPIYDIDIPTIQVYRFYYQASGQCQLRNLQPGKATMSRTTMGPFISTLMTISLLAPRTSTEFISFDPGRFFAVLKEVRNPGMQSVSMRFAVTIKIRGHAGQLASRSAAML*
>e_gw1.8.364.1
MRFVDCSVLASLVLAQIMVVHAAHCEDNKTSETCSASMGCVWFLQYPAGGHCVTH*
>CE454583_2643
MTVWSLPCLVALEWVSDSAEPSAHRMVIRIRQLGSPACQAERISLIRQCASRRDTAALKLLNTFKLPLDLNVIRFR*
>CE458445_18036
MVIKYANIVMALLLLAVGICTALVTPQADANTLATRQSKLLTAPADQICALTRSVISNGIIAGVQSLGFNGSAYTSCDVIGSYAVLSFDTALPVGAGRTGLILTSRRIHLPLKALVHACPEQHTRRDHRPQRDEIIRLRLIPYLRWQDHPSPQVAAAIADIDM*
>e_gw1.8.729.1
MLSYVQLAAVCVVIATPSGRVNCQTSQGGSGLVPPRDDGRACELCMTQAQCLSRLAKRCHRNAMEFECERKSARQRCSAMRRYTMATVARAAVHLFHVQARQMQFETLLLR*
>fgenesh1_pm.8_#_230
MLSYSRIAAICNVFAALSGHTNCQARHETPSIVHNPDDGRPCELFVTRAQCPTVPLPLESGGISMRARVAMPTLLSSAMHRYTGAALASPAMHLCHGQAGQAGSRHFSLVSTPFEHPFLQLLPLASDYKLDVSIRSGSERNAVMVTLICVLLSIAVLSFMSFVARAEGRLLRVHTDAQAGSSYR*
>fgenesh1_pm.8_#_292
MLKRLVLLVAALSSALALPADNAPRAELVVPRSPDSVATIATTSHDERSVLDDPHGIVYHADFQGFDTFGSKIIEIKFDITIDLKTGGTIFSNYAWPVKYRLGTTDTVKSDPTGRTLVACWFLTIVNLLDANVAFCFAYKRGEKNIYAYRYGDMNWHDSEAHVIEVETATMTLNGVAYDNDPTL*
>gm1.5074_g
MMLVLAILIGLLSIVKAAAHNAVHQLVQREPVSYCGYQIKLAGAPFVSGFAVAQDSSSKLFAIVNIGDGGQVGISPIGVIASDGSLYTEMSFIGSDFTVTIHLWAKPDGTVSSFRMSQAKIRGQNPDMNDASPLDNYGLACNGINIGKWQPTQ*
>fgenesh1_kg.9_#_168_#_Locus5979v2rpkm2.00
MALLLAASLASVAACEILPCRTTDETVLCEMYSRPVEVCEQAEGIFDASSWLTWSA
>estExt_fgenesh1_pm.C_100042
MLATSSIVFALAALVAGQTVNTSPESNVGAAVEPSAALSLPVGGTFNFVYDSPAALAKVIAATNATAAAASNTTWLASLVFLQLQPSDGSDSTTIFKTDVTPTTNQVNQTVTLPATAGAGNYTLNAYESNLIRTPLSARIPLEITAA*
>fgenesh1_pm.10_#_164
MTLLCIASLVLSVVTATVPSSSHVFYSSSEAALSSWPPLQILNSNATLAQVAEAGPALINYEITYSCRANCWYLGPFFISPHRPASISVELQQKDKRVEPQVSFSLPYITTRVALLDIEEDRVQLAIDVKGQRGVTQHWELGWTVQGMVCCRTYYRMKIWLHLHKDHYETTEPRVHRDCAPLITADSTRDCHTQYEATAECDVKEWQTDANSD*
>gw1.11.389.1
MIGTSFVMLAIAASASAAPQFYGSFLPTETYGSGSTGIGGYGAGYGSSYGLADGYASGTGALYNNAYNNLGYGQAINNNAYGNLNQGSNAYGTGSAYGNGFGSVSGGQSSNSDVGGFAKNNDKSSTT
>CE116455_545
MLEAIFGILLLLLSAIVPALCQDGHLLGIDPDIADEFIMPYYKIETKVVAECAGRTTTITPAFFEVVTISKAKQQLTQKPFNY*
>fgenesh1_pm.12_#_74
MLKLFLLSTLLGLSAAAPSPRQQVTDLTASMLLTSPVLKPTINMRHTAGVRVTVSETHVVSLVTAPQGVWLFEDGPIEYLHDKAYMDYVLSANVDPSTSSQAAALSLSPANETYRHADWLSKDVQNCCKITVFYWLHFVYSAQNVAISLDNAKTEVAYVCNDAGLPSTPFPLCTARLPNGLSTVGKGTVTDPEVRSRRVGTV*
>CE123983_1811
MYKTFAVVLMLVSGLAAMPANSHAVVGDNSNSGVGGNAAKNTAALGNRWCTLSLTDAVHQTYNINFSLLYLEDDNKYFEILDEGSPFAFPNLRAKASSYLGYDAAEFKFPTGQPAQIDITFYSISAEGLLTYHLSPSTVKGHGLTAWNLACSTSPNGLKSPVARLF*
>e_gw1.12.200.1
MLARFLTAFLLICSVGQIVASDRGQQGVSPDDGTDGGSSSAGAPDIGIGKLGGGPCVLTATTTDTRVHKIAFAISYVDTVGVIANLISEKGGEFDAGTVYPHAFEYLKFRVAEFKFPKTQPAQLDLSFYYSPLDGSLAYHLSPSTVYNKGLTSWSLECNREPIPKLF*
>fgenesh1_pm.12_#_80
MMMYTALIALFSGLALGAPALQERSSLTFTVDITAVNQLCTYMHKTSSFATFLLNSNVKSTFSVASDGSTSGQVAVDQKGDVSTVTITNFVNADGGYYEAKIDFLPLDGGFCCTPKGEATINLHLDGRMTDGLAGINLTCESNEQCDFDPFQGKKYCPADATKISGKRDA*
>CE126004_11869
MISSIVALVVCYGALALAAVTPVLTPGKVFTERGVAAQKWQVNFIGVAVIPYNNVDTNQCNLGGGSGSVASYQITVYADNSIQPTIVRAQPTTTYVNQHGFSAGFWKFEISSAGTLTTNWQCCSCVLVGDFFIPPPGSIAQPIKPNTIVGEQICSPNVGANNVDCKSLGVTKPFSQVTVKSGSQSSISPIDG*
>fgenesh1_pm.12_#_127
MRRTIILFNAAGLQICICLWDNAWHVKRLRSLCTMTCVCGSSGRCSVFLFRLFGDPLAFLCSPFGARIRVCLERPLACWGCAILWLCFASFEEFYVGLQASFESREKEASRSRASLGLISRASCSTTLTGAASMLVANVNYSAPTTFLASKPRRARPTLDTQRAEPVLAHTPLLQPASSAVTQAERTQLFFDCFICPILSRGQSAPE*
>fgenesh1_pm.12_#_129
MLNKLVALVLLAVSVSAFESPCDPVNGCIVGLESDVDGHFGKGNYKVLDTNIWIRCQEMTAAFCQKSSDGLNFVVISGSEPQVQLRSGGAYKGALVSCVPVGEQNCDG*
>CE131427_15283
MLARLTWTLFLAASVHGLVWKTFKIVLQGSLRLDDPLYPAVRLLTVNADNPGNIYATLYDDGRKPTSYGASNKNIAIVNHGFDSKSLQYKLEISTSATIAQDNTCCQAANLAANFVLSVNDDVESKGAHLVFETFCTGSKPWCDIKPTIRVYAAEDDGTTATPI*
>gm1.5967_g
MSPSSLLLSNASQMRAFIVAYFAVLGSAIALASAVESIKTRETRACPPADFTHLTLYPAKSEKLNPAPLLELRWCTGYAPQASDFPQRPGQCLYPLPLASYRQNRHLQIQSFIVGGADQQGTYIEFDVRYIYKGPSIPFMIVESAVIADIPFFDEPIKYVIDIGGVPRPHYTGPISD*
>e_gw1.13.216.1
MKAFATLATTLATSALAAASPSPVASGGLASCSGGNTTVTLRDFNTKQVVFRSAWRIRLPRAGYRSSLLALRSTMTDGRFAYRSNEPVKGFSTNQFQVSGVGRGGKTFGFSMAYLWHGNLGEHFIKIVIIEGFSLDGKNVDIVPDVVIDGTLRND*
>gm1.5990_g
MKFIAAAAAVSAAITLVTASVTSVAPSGLASCSGGNTTVTLRDFDTNQVVFRSAWCIRYQVQTNGQVWSNLYAQMKNAQFRFLPGKPLQEWSINEFDVAGVDSAGKTVSFYLAYLWRGDLGEHYIKYATVQGFRLDGKDIYVAHDVVIDGTPRNGWPA*
>CE150040_2881
MLGSHPLSTMGLLALGCLLGLAIFVQGVPTDGSPQRDHDQSLDSTIAPSLNTSKLSLPGDMSSYGFEVTMARSFRFFSYERDAWTRSVPVSSRRTQYVTVETVTHWFKATEYLVEMIIQDGVETQITEDTLDDHNPGEAKKTGYKRVSMSWNERIALDGSPADLETLTKIRECCEFNFVTTFAADPAVTPMIMKREKLEPTHVTLHCSPGTAMKIPVTRECSTLFRSWEKEVEAHETIDAYVKVVSPYANQ*
>fgenesh1_pm.14_#_80
MLTAFLCVLAVALRVVIAIPPSALQVDTLDIPLQYDFGWPARRRTCEGSGSVWIHDIPTIAVISAELLVRPGFVNLTIDRWNVLITGRSSPLVNTQVLRQTFKPYSVNYTLETTLAVNVMPQLIDLKQMDCCHAEGSIVWSILKTADNVTPFHRHSVRYLVYCGPYHTNCASVYTQPGERFQHRSIDRF*
>fgenesh1_pm.14_#_91
MVRLPPALLGLFASRTVHATPTSHIESTAALAPHFKRLFDSTTEYAISVTLNRGAIFKLANGEWSSPMPLFSKLVQKFALTKSWSPMDYAMGYDPHVVYDFVLDQRQETSVSATWKYADQVKYSQIALAWWERVNLDGLDEAERTAAYPYNQCCQIHFETAALVWPFGRVLSLGPANFGTEVRLACGRDFAAVRPPTPECLQFYKISSANFAYTALPVDQKTELLDADLSPIS*
>fgenesh1_pm.14_#_94
MVALVLLAVLGSMVTAAPTARQPAGPACMCYDAATQELLTWMRVISDIIGSKPPDSPRPNDEAMRLYAPLLVIALTLVSAQSELTTLDERAPTVERRNYCNRLSDCVAICDEVDIGRPFLPVKMTGILPNIMASIYLDTVPLEALDQPGSAVPVLRLCCKIHVTIDVEIGFTRRYWKLNVMSSKMKCDWQNDPDAATRQACSEMMPPRDVEAGCALPTDKCKIVQYMTTDGHCTDKPSPIVQ*
>CE154447_4997
MLPDSARLHVLGLLWLFAGSHTAWATALQERKPLARRNYCNRLTECVVICEEIDIGWSLPPGKMIGMLPFDLAEIFIDVRPEKFKNNIVYCTDQTRLSGVDCTAFVAQGFPDEVAFRVMQDIPLEAVNEPVGAAQILSHCCKIFATIDVNVGFTRRFWRFRSISSYVLCDWQILEDAQRRTDCAGWIPNRSEQDGCLVKGSLMIAHTGTRAICAIEAGSCQVQQFTVSGSRCSKTRIYDD*
>estExt_fgenesh1_pm.C_140096
MQSTLLVLSISLILSLTCYVPVISSHAIDEILANRIADTYTEFALFMTMDRAVRLCLADGQWSQPVTLFSKRIQRGTLVQTWDVLSIFHREAEYTFSFAVVQGLSTFVIKLQTADPFKILIDCEDRLSLDGHTGNERKALYEFQQCCAVLYEDSLSVRIVSNTIGKSSLPVGTESPLYSPS*
>fgenesh1_kg.14_#_159_#_Locus388v10rpkm1.50_PRE
MALLLASSLARVAACEILPCRTTDETVLCEMYPVPVEVCEQAEGIFDASSCLLWSVQRHPR*
>MIX8571_767_69
MTNFASLMSFALVAFSCFARSNGLAVEQAAPEKREPVIESRGYGSVQTAGLTTKDVNGNPQFEMVFSIQVSDSFNGLMVWGSDQRGGEHSVLKRWTDPHGDYAHQIWLSYGDLSIELSMHHTPGTQNVVSYQVQNFRVKGVVQDFYGPVFVAFRSVLAKSDASADSASIMLRFCLMYLSLTGVLRAVSPARCTLCIFWTNLSRSYKMSKEK*
>gm1.6342_g
MKLTLTMLALTLASLCSAASIDTSSMQARDANTVERRHVGSYTWCGVQIKYNVKKAPLPFGFDLAWDPASQNYKLTPTGDLHYAESFTPVLLSSGIMSEYQFQRK*
>fgenesh1_pm.15_#_96
MKTAYIMTCFALICGATAKPTAYASGHVERGNGGPKECFEHCAPSLGFGAGFGAAVSANVAAGAIVSPLGTGVGAGAHHYIPQLLHELQWHAGSVAWSSSSSSHQESPARPLHCAARSTSAEAIFLERAAFLDSRAL*
>e_gw1.16.33.1
MLFATTVIAIVSCASVLTLASPTSSADNALERRSCPESDVAHLQITDSRTSLDVDLTWCSAWAPSPQGNFVNFAASTPKTVFKFMKAGKTIPHGKPFDEYSIKGETAPNKPFSYLLSYIYQGQTVEEVFLVVFQQDKTPTLVDYTFTLGGAVRPHFKLPKS*
>CE174835_3018
MLLATTAIAIVSCALTLAAPTSSDIRAVKNPPCAYNDVAHLRITDSRKPLDVDITWCSAWAPSPLGNIHNFGASTPKTTFKFDDGGAPLPGGETFETYAVQGESAPNHPFWFLISYILKGRAVKAVNLRVFQPDGTLTGVSYTFTLGGVVQSHYKQP*
>e_gw1.17.156.1
MLKRLVLLVAALSSALALPADNAPRAELVVPRSPDSVATIATTSHDERSVLDDPHGIVYHADFQGFDTFGSKIIEIKFDITIDLKTGGTIFSNYAWPVKYRLGTTDTVKSDPTGRTLVACWFLTIVNLLDANVAFCFAYKRGEKNIYAYRYGDMNWHDSEAHVIEVETATMTLNGVAYDNDPTL*
>e_gw1.21.2.1
MLLATTAIAIVSCALTLAAPTSSDIRAVKNPPCAYNDVAHLRITDSRKPLDVDITWCSAWAPSPLGNIHNFGASTPKTTFKFDDGGAPLPGGETFETYAVQGESAPNHPFWFLISYILKGRAVKAVNLRVFQPDGTLTGVSYTFTLGGVVQSHYKQP*
>estExt_Genewise1Plus.C_270002
MFSRALPTILALAIVTSASPVVNETATSLNERATPLGYVFNLHWANVGFCSVVGNKYNIFKHEVRTWVSTDVSWKVPIDKNEEPTCVRGACRDITYDKDNRKEHPPSPDYYSVPLWDFTVEFDGSKVAGWQVIFFVNGICDVALNVGFYLNPHTGQGVIDHEGLQGFSGLCHITGKSKFGQSCYEILNRPPQAWFSFEDCVQTSTPATITSVPYYS*
>gm1.6693_g
MKFTAALSSALLAFTTIATVQSAATPVDSHALDTRADTVALFPFQEAYVQ
