# Supplementary material for: Kingdom-Wide Analysis of Fungal Small Secreted Proteins (SSPs) Reveals their Potential Role in Host Association
Source: Front Plant Sci. 2016 Feb 19;7:186. doi: 10.3389/fpls.2016.00186 (PMC4759460; doi:10.3389/fpls.2016.00186)
Supplement: Supplementary file 11 [file DataSheet1.ZIP › M.oryzae.SSSPs.fasta]

>MGG_00043T0
MRFSIACTIAVLLQTAFAAPLTAGNGPSAGTVEDSTNAVPHCQSGADYDHHGIAKRGKGTGRGCSRTIKGWIASAKCTCIDVRKGVTKGVNNVNAAAAKTNAELVRQVRNGGTELNAFGQKVTAKVKSVHP
>MGG_00148T0
MKIQNLSVIITAAMAFPSTVQARENGHADNVKLAHNNANLSDKTYHYSTYELSNGEWVHRPEYSKGTKPGGYEGILGRPYFIHLDKYCNPSYPDSKTVYIRVHNDDVINCAYWTGFPIEFIENQIAKGREAEI
>MGG_00225T0
MRVARLVGKIAALTSHWVFTMSTTTATSVATTSSTTLQTISSSTSTSTGPACPATAIPNAEYAWRRERIPCYSPYREDELASNVTSKMRECCASEVVVANYVPELAAGFPSRRGCLFMCNVSDRRIMYRNGVDDAGMARILNCVYRSSNGSRSFELDINCAPMLKSGGDRGGFLRVAW
>MGG_00380T0
MLRGLFISGLLFSSFVLGGETHRVNGEDVETVSIGSYLPPALFSHLSTSNPDPKDVVVVASTTDGIMNQLRAAKPFRRSYIYVVQKADETFWTSFQRWKDRAYYASGFKNSAAWFVKWVPVKWSSVVGYYELTTNDPTDDPKYFPNHDFRPH
>MGG_00511T0
MKTSTLFTLFATISVAFTAPFPGKQGAREGNSVSFGSLNTLIAGVKASTETLTTSIGDLRTAKGDAPKIQYLVPRINDCLDDITNALAVFGGFPKGQGSHPGKGSNSTHKFDHRGPGQHNGNQGRWGSVAIGDLTTGLELSSQLMVSISEALNSVRSLGPDIIGSKSWDEMCDRADGVFESLGLDLGTLAGDFLDADGDKRGKSKGGILGNLLGGEKGLLGGTLH
>MGG_00614T0
MHVKTTCIIAALLPISLAAPSIYSKSLATTKPHEYSNIILHHRGVPLFNIEKSESKCMGCLPKYRVRPDPGTSATFWNGVEDGQAARARFFKKAGDKCKAGFQKAADCTGLGRKAGTAKEAGAGEKARAETVGSNEGKE
>MGG_00627T0
MQLKAAYVLFTLAHFAIAAPTTDSTSGLSPVNSPRGSPGGSPGGSPQGHETIRTNAGASPEPSVDTYWRLGAFRPADVPDATGAPRGYGQQAKELACNALDTCIEAGFGSIVLVGALGQNCARRYRQNQAKDRKALGISDGYGQKAKELGCNALETCFEAGVGAGLLASDVTENCLRRFGEFRYRNAVAQGKPYEPITIELAEDGLPMKAIQCCSKGAKATMDAACRCWVNHSQGFQDMVKEAEEKERQGQEGSSSGRGNGRLSESPRSPRSPGTAGSPRRG
>MGG_00629T0
MDMKLAQHLPLYMSPLTLQMILVWLNSVEAGRPPAGPERDGAQDEHDSWGRGCSSTPGKPPRCPDIGPAPTRLPPPPVVGPRRFELSPSRAPAIPSKNPARFERRPGHRWT
>MGG_00821T0
MRFGSIFACTAAVLNLAAPAVAESDPHFCKVSVYYQDENTPRYQSTKKFAVPPAKVPILVGSRMHEVTVDKACKRTGWNGWFGLPRGYTIETEGWRLKGAPEENEILSLVLQLNEGVLRLSSGIATRS
>MGG_00825T0
MAAILLGFIASSAVVALPAGIQAGPDHPDRVQRRGASSSAQRSGGDKSEDRPSLREIMKEPGWAWRIASLTPTGRELVKEAKIAQQERDEARRRAFEAGYSPDPRAGGTSVRA
>MGG_01188T0
MRPRVPVTTLITLLGVANLVSGYMVTPPSLSIPEDNRAFGFTRSAFPQPASKLQKRYTRQQQHNTNNYATNNDFQHRAPAKPTTVIDYGHQEDLSLVTMGFVCGAHRSADPILTTTVTSVSTNVDNDQGHGGQEHHFNQRQPQVTKTDCSSGCSILKKAAAAFANQTSCDTHDCCCFSTVVGWGSKLPRLLKLQLASL
>MGG_01366T0
MYFITRLSILVFILLAFVGPVAAGAAGYPRHPCQDVPDNPKRWCDGFDGLDVSGKDWSGLIPLEALTEEARHGPMRCWVVGLGRMASRE
>MGG_01455T0
MLGKSFVFGSLVAFSLLNNVAATTTEELFVMGLGTTIPPNARKGNVGLGDYGGLNPNAVSHLPEKDTKVKLSDQPNRLVSYYKKKDPDATYYVYGIDKNEEALKFALWDMMNGKALNALPAHGGNEVPQEQLDYSAKYVVKKAPIPWHMIKGWWIAAPGHDSTEFHPNPGYSKVPSASLMRKLKFWRA
>MGG_01953T0
MRYSLSYLAFILALTPTVIATPAGQGLQPRRGKDEPTDPNDRKSDRMPESPVKFDKNSNPVDRTPDRSPRFTSDKNKHKNPVDWTPDRIPKSTSDSEPKCTTYPVVQSILAAASS
>MGG_01964T0
MRGFSSFFIATVLSSAVAAFPASTTNGKDVQDGLGQDAGSPNHILARDNNALTWLYHVDNRPLDTIRRLGHLESGIKLYQHNYYAVEYIKQHEGTYVYKVQAHRIKSSFREIQGKESDEENWKAIKQIPLEYIEVATRWDREGGYAVDTVVHLNRGH
>MGG_02073T0
MQFSVLHIFTLLALSTSVLGVPTSQHGNSVAQAGSGNAQPIAGAGASAPSPHDSGEACVPCKEGDKAEGGAGGPNKLSTWRKIRNNSRYHVLDKVFFMRYNTDKPKDKAYWDWREDKVKGKSWDGVAMRNHPVYTTHGQTFLCCGGGISMVGGAPVEKGT
>MGG_02090T0
MQYPVVLAITMLISLGQAGSARTNEVAKQPFVVRNIGDNWVTKVKRDGVDGDDEADIVPRGLFGLHPGRGCVHDGIQGTCNPFGKCELIGKAGEDKNGKPRKVLDDNCLVN
>MGG_02166T0
MRFQTILPIAFVCGAVATGSLPPTSQDPGKTTARGPPRARLTPLSPPRAPSTSGPATGGTRAHKLEECMIVCEPTFQDVGLRDQRKLTKGCTNLCVALGYKPEY
>MGG_02207T0
MQFRSIFAIVIAATHTAPVLAGKKGDCFMGLYEAGGRNPNHIIGQETPDDSGIFELRRENGSVIQVKVKKCQLVAYWGWVPLGQELRVFPSVGYDAKRKTAPLPSLSPNRHSGQGLKVRGANTWIAF
>MGG_02220T0
MQFSTIAKIIAVTAWGAQALAMPLSDGNVDGNTALDRRSSGQSSGWSGLSGSGDRKAMAGGRSGLWDKADQQSIDDDDNYKKTQKSKKKDRTTGYARSAYHNEHLRDSEE
>MGG_02232T0
MRFTKSLQFALVVALTPLALAQILDAHDQNSALETRSIQRSGNQVHGTPHGKESSDDDKTPLLPPDHIPSDWVQFENEKHHHKARSVQTSGHRGHGAPHGKESSDDDKTPLLPPDHIPSDWVQFENDKHHQGRPRIFHA
>MGG_02546T0
MQPGTFLASALAAALVPAGALAATPPGSPSARLAGTSNARLAGISNTNPPGGAPRPRQQCFLSADLGPDVMGQPTLLEATPFVNDMFDFHGYRCQMGKDCSHVRCRGFPAAFKMTARNYPDGKGPLGTSAGDSFVPGPVVKVYPAPR
>MGG_02635T0
MQFFDFLAAAATAVAIMSNTAVAGPVNLQEVRSNDQQLHPYRCKFEVLHIWYTEPFLSSFIDPGQRAEITIEARARKTDFAIDIDGECKGTKVKGAGRIPENWFIRLSREGSKEVQFINDKPKNNRVSGGS
>MGG_02638T0
MLLNHTNGPITSLILLIALLLPTVSAHGKIEGNLQCGVWMAPLEADTAAKRIMLHTVAEAAIHRLCHADRADCLGSADLLHNFCFDEEWSDDGSTHVMIDISTRNGVRQDKIDVHDCLELFGNVLKGCVESKWQEGTFTDVNGDRIVNIVYEQECDSSPTGLCG
>MGG_02645T0
MQFLGALACLLLALACAFPSPQGPGSLSASVSYSSSRDAVPPQMDIDTTTAMATTNNSTEITTSASDRKALQCEPDPCIKACHLALTIITIGVSCYVDPVRSKVELGRDSAG
>MGG_02926T0
MASGLPCSAGRQLCVFLSCSLLSGSRPEPTARDLSSIALISASTTLFGHGAQASDGALVLPWCRLGNPGNSRDLEQQDSNHSWASLGNPQGADSHWILIPLEHILLGFLCIYMEGARLLSRSYMRTTGSSSGSMATLQVRPVTWDLDTSLGSATLDPQNKFTDHGLQSPECTPNGHLPEEAMACLEWTTQMSLFFFESEKTPMQIPWAIPAFTASLSAAIAQWYWKIRYTIRPNVETCTRVFTSA
>MGG_02990T0
MRFQTATLAILATAHTGSGATTDSQQHITECQNNIASYQRQITECQNRITNYQNQITEFQKQIDHPEPQERENWGACMTKCMIKWGKRIPGKKSDAGCLVFCDSQCMKLQNYLPSEDRVRGDQTDNNGKAAGGEHAFEGF
>MGG_04259T0
MQLSILVSLVALSTSIAAQDAAPKPCAQQLGRYTACVATAGGTGGCHAARLSREQTKSCIKNCDDNSGYTLCLKETPCHAKYDSCVSQCTSHQDQCLATVHAKFGPAEQR
>MGG_04291T0
MKGFTVIVAIAGSAYAQTTGDVPQIAESCLSHAVAAAGCDITKTASNIRADGNLCVIKHRSAHVALSMCPVVNISPGPRALLNNNIPCPQTKSPLPSKRSADNPTDNEARPTSVNPNFWAP
>MGG_04384T0
MHFKTLIATAITGSALFPCVLAVHECFTTIHAKTPFRSSYSPEYYKASLLQMRPGEDYYFKNPSPFEGCLVKFDEECTQLIWERLFDFPETTACPPADAKVDVPTRKEVAPPGTKTKLN
>MGG_04451T0
MRYLTISLTLALCVLSTAAAPTPSSPRGATHVGKLEAYNKMQPRGDPTAGLSSRAPKAGDHIADFDQLPGGEYRGQDEAKAAKLEARGGPGLEYRVGDPVASALLRDTSLQTSRSGNMIRFWRPEGVTYQGPQAKMHTASFMAV
>MGG_04452T0
MKYSKVSFTLALIALGATAAPTDLHKLVARGEVEVCYDPRDPRVPPLQNDPNVEKWIDDKTGHHCFALMRGVQPDHPCKACQGHQADLYLDHIHCLAAGHVHANKGDSCEATRQARLDRYKTALKGFRVPYGTDISKLETGGKGVTFNVNDPSHKLFSGDRSLTQVVKDGNVEFVRPHGEKYRGQGEDLYATIQRQWYALKAAKILKAARAAKAARTPDASDAGKLEPPAKLATQQRRLDESRSAE
>MGG_04546T0
MRATTAFQVIAFLAVGAAAAPTGLVQARAVDSLAVETDDIASSAGPRADDNGAASAGLKVKRQREYWCPNQVCAKTFATQEERDHHIANTVHPTNSKRDVLLQ
>MGG_04579T0
MHSSLILQALALFSIGAIAAPTPGGRPAAPTLPAIPEVPSSGPGAATLKHAVFNPVSPHFGSWNFFTLDDPRVDYWKRNPDMEVRYFKYCPKCGEYPFHDKYVLAEHLIKEDLATTGQGALDKANELPVIVGIRNRPEPEAPSRPFFLRPFSSDKKGQRGSSGKTAGGQTTAAPPWNFDS
>MGG_04580T0
MHLSTVSQILALFTAVASSAPTSHAAVRARHVSPPEADLLHVVKRGDDTDFSDWQRYSLWNKRVEALSRNPELVSRYGYKCNSCGKGRMDENGMRRHIMFDHYSKDIPLEKSAHVNKYIEFRNKGG
>MGG_04734T0
MLAQFLVAFLAAGAIASPVPSGNEKSPSSSNPQPKSAKTHPAFESFTQAIPLSFQGGSFADHFDIKGGVDNTKPIHYPSADYVYHPTAHQRKAAVDDAEPKQKPPPTHFRTPRSI
>MGG_04735T0
MKLTAIYLIASAVALQIGGVFGEDVPKHGQVDSRHGQGSSNHGNNKPDKQFLWGWRCQVALIEHVDGKKVEVGKVVTEIGGEGSLHNVQLGEKGYVRFKTRQNCYPDIIEGTMDGDRFELGHKRRWTVVRTTKVPGEDKAPLVAETQ
>MGG_04776T0
MQITKILQLAAFLAIGAPALALQAADEPALQARGVEDSFNSGKLINRPTGAGDPVAADIRAPVGAPAGGAAALTGPTSPRGHGSPRACRARSPRAQHVKRALEARAQGSVGAGFGGAGAAPNGQLPGSPGRGSPKRACRARNRSQSPTRSGLQRTGSLQRTGSGPAAPLAQN
>MGG_04795T0
MHVFNFAALFTVLATFTATAAAADQGSNTFDQRYQGYPWRPANGPIREEKQENVGHRRGGAEYFTSGSPSIAAEDYSAKNAPSRFEQWKAQQKERAERKQDRGLNGIRRVENYYP
>MGG_04892T0
MRFQYIFFILFAHGSIANNTGAPNKDAVPSNQAGVGAPINKNIAGPHKEVGGHGSNGDGGDCSHEDEVGGHWSDSDDDNSLSDMSDYDLSDLSDPRTRRFLFVTCWGAVYSELLFICQDGMPDSAIAILADRACEDILHGVPVDTASIHPESCPSSPRSPQSPRSPRRPRSLEA
>MGG_04925T0
MGSITMIRLLVAYLVLVLASVAMAMPTSLLATATARTTLCPDDRVLEPLPANRTLAEQMNIQATDDGILPECYKKCMKSEDGKANVTLSSLTVEAWCYNSVDFVNSQAWLNNYVLPCVKYECADNLSGKARRARAWWRDTCGSWDRKSTPEIDAGCGKAQEEETEEEKGKKKQEKVKEKIEEDEEEESGYGLGYGYGI
>MGG_05119T0
MYPKYLLLTLAAGVAAVRVPDNAGSSGALQAYGHRESSSTPPPRPTFPDADDDDESSFRRPRGRIISGRVKPRSFRESPSTPPPRPTFPDTDDPKGHRGPRRCDSTRLMPKRGGDSDNDSGNDSDGACSDDDDDRRQLLRSKSQYQSLKPLLSGEFGSQTGSPKPSTPGSTRSSGHGKRSVNQNGKQSSGGQPHGFVSLEQLSGPKPPVFANNWPPLSRTLSGERRPAYASTEEVKKENKKDDFKAD
>MGG_05389T0
MRPQFIIAGVFALVANASAMEASDAKLRPRADIDLSPMNNLMTYDQCRDSCVSGFERSGGVPRNFEVICYDKCLHLLKEQAKFATANYQAALKFPGPRMNTEKRQELGRR
>MGG_05410T0
MLSKLFLSAIVIMTWLSGAVTAKQNPNQQIVWGTSKDAVVALYRNQHPDQTFFLYYVDIEKFKIRDKWLHYEAAVRASGSAENNVGHLPSVKVTAMDAATNVPMPWQSLKGYQTVEPEQAPSGWVENKAWRKTKYQNL
>MGG_05416T0
MHLTVPFIIAVLASIATAAPRRLDDHDDKDTHIIAPRVNEIQAHTLDSEVLQKRTPVGDSLHVWHPSDEDYWRLINRHRMNYFLSGSSQWRAQEQEKEDAKQLSKQKWQVNQAQMAHDKAAADARMPAHASGRSRGGKGASNRGGGR
>MGG_05424T0
MKAGIILAAVSTMAGLVSATEQGSSDQKIRNLELEGSPEVRTSRSYEADNVGRAKTVTLPSHHRIPNVPNMFSGRARAAAGKPTSEEDGGKAIERRGADRKGKGILNSLMPPKVSNRPLPVDLPVEQPHYHQYSADSDYWDSAPERRPKSPRPRITQWCKVELVKGREPQGMVKQNWDKTFVIKGFEFKLSHDCTIVAGRHEAERAGYAVLSAAYK
>MGG_05429T1
MKVLQLLFVTLLTNAFMVAANNGGDDDCAAAEEKCIRDCQAQGVKGIPVNSITIQIQDVVGRRGPLVGQSSQSRGLLFDSPAQCGELVFDSTVISMRYKSAGKQQIKRAVEESAHPKPPFVCNQRNREASRAVWVTLSNDGQLIARLAGTNASASVATTTDIAALWRDVKVQRGRDLGHGLGLNKGILIINQR
>MGG_05518T0
MHIIHISKFMALLAISTIAIPTRGRSEVDSRDVNQAQTVTSGSSIAPSGSEKRPAWKAEFAEQIAEAQRDKKPFQCPHCKDGISNRVALYTHVKAFHGDKPVYSLKNYHDERRFDS
>MGG_05538T0
MRVYLLPAISTALALLPAGILAGGAGQSSAAAASARQGQGSVTDECHIFVHEKDDPVTLFAYGKNVIGQNAFVQPVKFNNNPNDPRIVPISHLRLNSPLNDLDWEFSTRADDKNPTECIAKILPNQNGWVEGKYVFWTRRTTQNKIPIWYEKRLDAPGWLYE
>MGG_05747T0
MIFLQLHFTSFVHHQASSSSPVQPFSQAKNPSTPPNKMQFSIISIITLLATVASAAPVVEDVQVMRTVDARDTSVSAGSKLVARQGSNDLSALDIFASGSCNNYQTTVFVSIPGGGPGSSNGKCFTLGSNASVRTTFLRGSCTLTVYTDSNCSNGATASRVGTCLTRNWKSFSVDNCS
>MGG_05818T0
MASKYLIFAFFSILITLTAAFTCTNCAALELRPPSTGMPWDKDGSSSQHVATPSKRDDAQLIQPDGPHQTAKLGYKTELTKECAQACLKTCRPFDFLPYEYADCRLVPTRLGKNEKGVGNPNQNYRKTRTKDRKWKHEVT
>MGG_05831T0
MQTSFATISQLMVVLLAAGTLAAPLSTTAAEEPKLEARRDSRCADEGFGCTQLCYPGTNKCGWVAIPPPRPKAAKREEAVQIDETVEVAEAPRLEARRDSRCADEGFGCTQRCYPGTNKCGWVAIPPPRAKTAKRDEVNETIEVAEAEADSGDAAPIEARQTCDRDRGFGCSYRCYGNQCTMVPNPPPRSG
>MGG_05896T0
MKLATGFLPYIGIALSASTSTKVKLDNRKEPALCHVVIVKPAQIRHPLDTWVETFAWVKAGKVVEWHSPKYGSVKVKTDEDDCHLTFLVNELINGYTCQLSR
>MGG_06224T0
MRTTSIVVLFTLASGALSMPAHADNTAPATGTHTIKTGSGKAAATNAGPGSLKRTKTCDVHLTWGEGYLDYKDYIAQGLFLCSQLGGKWPGKSELTGAVRCTEVPLSVSRIGTVWARLKNGMAHQLQYGCLGDD
>MGG_06231T0
MNIKIISIVVSLLAIQAKATYYRVSIVKEPNVNPTVKNPVASIDGEEGKDYVMVYEGQAFRGREPPSVVVPIRITGGEAIPGGGGLGRGFKLRTQPISAEEAVLAEPVNTEPHPPLNKEQYAQRTSEQGTDGPARRKWW
>MGG_06234T0
MKFLLISTLMALALAAPVEEANSTDLLVPIKVDQDGTQGPNSLAMAGCIIRAYSGDRCDGRNLYAYEYAVVNNQCRSCRNFEGAHSFRFEGRCLMYQSLYAHSGQCGTGLGLFAGGGGWDTCFNVNTGHAWNSGTVCFGPR
>MGG_06846T0
MHFRNLPVSLLLALLDFGTLCPGLPLNSQPQDQGQGQALGPRDPKVTYTVVPIDGSLPTPSPGSGNGNSPGRPGPGDGNQAPPGVTVTVEKTMPPTTVTSIVPANTVVVTHTIVSLSTVTVTESVVEVSTTTQVAASSTAASSSQTTSASPDPTSTSADKSSSTTTATAESSPATTDSAPSSTRQPDDGQWWSQKYPSWNATNTAR
>MGG_07348T0
MHFSKLLVPFALFVLNANGVQAASDGASTSGVKATGDMGSPRGVQDAGGSPGAPASSVAQASSGSSKPSRLTRISRIGRPKRSNRPNRPKSTKMCQTSLLSSTGVVVRTMSLVPGEDNLFSYPDGPDQTEHVITVKPSKLTCKPSITEGGIPEGWKWKYMKV
>MGG_07350T0
MQIQILPVIFAILASNLVAAAATPAVNPAAPPAAAPAAAPPAAAPPAAASPAVPAPSKPPVAAPAAAPAAAPAAAKPAAKPAAKPAAAPAAAPAVPPANDFCSQQMQACLATCNGKVRYTYSPLWAAREVRLLRLFAGADDDELSGELFRSWSNCKDKTTPRHFYITKSPRLSKTTSNGLNTTLKMLGYAPCHMSGDRMLSP
>MGG_07363T0
MRIKFLATWGLLLSSAVGSPMPRPEPKPEPKPVPMPVPGGAMSTQDDPLNNAHKIAIAALVAGTCLTVVTTLYNEYLAKYASRAQVNEKAVQAQFTAFNNYMGELGKLHYRGANALATALQSRLWDIQNRYAGRLMNSGRTEIAGVYAAQGQELYHLIEDVKDTLRRAQEKKEEEKAAARKGSGSRDGYSSGSDSSRGSSSRYHSFVKRAVHDAPHNAVTSGSDYKKTDAGTRSGSILRLRNLIPRAQLPYFFDI
>MGG_07372T0
MRFDIIAVLSLATMATANSKKSDPYQPISLKGLKSCQAACISATIRSLGKGDIAIMSTPAMDFCSQPDLKLWLAKEVFPCGQVTCGRKVRLYAKRGMKWLRKTCPDVTFVEAELMQPAPQSPATVHGDEHANAVDVNDADDH
>MGG_07538T0
MQLIIAFAFIILAHFAVSAPTERFAGHVLPQKSRNLDIVRSDVDTRSKLDITYNVFPCKNPESCPLNTAKSARDKALERRVGPGGNSETKNNPQERFRFRKGCRKAAERIAEGFSACMGRGTSAVEGEAAELVVDAQQAKNRKTKKTKQQQSQLGTPKPYNEGLVNKAVGGLQRIALVTGVKAWDAFIKVNDWRKNKYKQRAERKQNKAALKSGQEGRNGGPNQAPESQVPNEIPNPES
>MGG_07609T0
MHFPASLACLALLHQAVGVPVPVLAPTGGIPPAAPPAANMNGPSVISDVPPPIPVQGQIKSSNGLPTAPNPNAVATTGKSNALATAPKPNIGPTAPNPNVMGVNPGLTPGMGDDEYGDDEYGDDDLDPGYDDPMNPSNGLPTGGSSGPKLPDYGNTQLAGPTGTKPPDLQGQQGWGRKDQQQQQQQQDQQRQQHQQHQQEQSHWLGWQIRWNTLKFQKDRCGVPGSTDINRSWLQEDLAPWISYMEQGRGDFTI
>MGG_07699T0
MKTKTIFQLVALFAIGATAAPTGCGETRDIQAEAVKPRDVAASQTLHLDARSDIIKGGSSNLERREIWYWCRIGNCNAAFKSLAARCRHEKTAVHIAPESDSDSE
>MGG_07748T0
MQFSKFAVLLASSSALAAPLDLEAGTGNAVVPRQIGAGLNAIINLTSPIAGLTSTISNLINGLGLPATINQLLAILGQVGNGLTAAQIETLALAQSRLLALGDRITAAQSDLLNRINGVLALAATVPGTIQGTTASTLQTVIGRLSTTAQQALTTATGLISGPVSLNAVGNLVVGGVN
>MGG_07766T0
MVRPSIVALAIALSSLQVAIAAEPPEFLYYVTKPLGCTIIGRVFIPSQAKLYSNQKYADKKAERKKLSLYPIETKYFKDVLVKNKFAGLNPMFGADWTTTSGTLTKEGVGIPDHYGNVRVIDG
>MGG_07810T0
MQFSTLTLLAASAFIPAIYAASAAPQDTCHCTGDDKAASGVKSTTEQCCANAVFGGGVKAAGKFTGDVCDYTGVAAFKNFDIVTAIEGFDSCCRTTKPGGVQSAQGGQCQKSTKS
>MGG_07812T0
MRRQYLDLGIFALLCIPFSAALPVNDDKALVRRPKFEVAAVPAREYAPPAQEYAGPPPPQVPSPPPAPDLRAAQGRSSRTQRNGRRPSVPQPQRYDDDPGYDAPRPSRHPYAANNAFHAPPVFYPGVPRQPPLYPPGPGPMPFAAPVNMYPPTPSRQDNTHASRPAAAKAPENIQTIRLFWKTEEDKVQQSLRPQDNIEDFPTGSLYDWVKKSARAAEMIPAQPASPQQPMGHGLVGSTPNGQPADFQVYDRRTF
>MGG_07834T0
MQLHNVCSILALLAAGVFALPAPVNPSEIQARSAADKAKPKPQTERVWMDEPEAAQYLSDPRWKLVKKKYSCGYCDSSSSKVDKINKHRDEVHGTRQAQVDHTIYPGETRLTFERVSGYP
>MGG_07854T0
MHISKASQLMALLVIGAPVLAFTPKGDNPMVAQSPDPGAQADVAGSPKVSSPAQENWKLVNGRVVMKHPAARPDLGTEDKPNRLVARRTRYDSDNDDDDDDGPIPGSPPHNRRPKGGVARGGPSQKKPNRLVARRTRYDSDNDDDDDDGPIPGSPPHNRKPKGGFARGRASQRNANRLVARGGDDNDDDAVPPSSPKSTRRPGDKPRYLKGYATGNHANHGSPKGQHQ
>MGG_07869T0
MHSSNILQIIAIFALSASVLSAPTPGRTGGLTKPTRPYEPGEEKADKFDRFASPEFQEPRKLKKCYYYAKLYCLDPVRKHLSKSKEPKSPKHSQSYRDWIDYNGKRHRDAHKEYYEEKDQQARAAKEAI
>MGG_07880T0
MRPISFALMASLLHTVVPAPTPEPMPEPMWVGPVELTPSICISLVALGVTCTNMIHNLGKTQVDNVKEAHRISMLNVEQNIGCIKNLDPGNHVATELQRKVRDIRDSTAQAGRYSSGPPLLPYKGKLVAAYEQHCDELMRLNEQAKSELNRLQGHSSPRGSHDAELGRPSSSDYLTPQTSLSSNPGSGRNGGSKEGGWINAVKNGGSFTWPGTGSRKHSDGLLPQRK
>MGG_07919T0
MQLYNALVFGLLLPFAIASPARGTSKPKNGQQEISYNLPADPKDGGSCPVNSRDAVDGWCYFDVSMIAFHFGQPESVQGNSGHGGIARAPIHRRENTAVGIMCCVPNRQLEPFVKQYKAQYKREYPTWNGQTVLKVGFFKNSAGTREPSRGFREKCRGGFGAFVKGCMEDLSTARPGSGLSGAWF
>MGG_07934T0
MPSLKTVILGFMAASIALAGPIVHPGSVDMQRTIMARDGNTADPISGSLEVPVMDEQDQVITASSELDDKHGGLEARQSRTSQQRKAGTRPSSGGKGRGGRGGATTSTGLNVPKGTRLNPGILQAVAPPALPVSSGRKISGVLLDRDAGDRKSRAAEKAKGGTRKTTGEKPRGGRTDGGGRTTIPFNPKPERISPDILAQISRPPPLEVTSTRRIPDSLLGPSLPK
>MGG_07952T0
MKSLFIYLLIWGNRSSVSAAGPGEAAEAGATGEGILSGEELAQQELPEGFGRGGFGWSGSGRAACRSVDHLRDAAAGDETFDNQDNDSQGELPTNGGAF
>MGG_07994T0
MFHAFPIFASLCLLSLFSNVLANDENPLWYIGTAASASISAEDGRLSFRSAALLETRLQLLKINIFPDVLRTTMEQKLPREPFFIYGVDFWKDDFAHSQFENFKNKLRAQGKNPVSVDHIAMDFTRRVVVPWWTIKGYEKCTPQYGYGPVKCTYHPNKDFGKKPDTPLKPENYEFEMGIRTDVH
>MGG_07995T0
MVLAQPFHVWILFLTSAIALPTQIHHSAIQARDTDGLDTNSGQHQNAANPNSIKTLRAGTEPHKYPLKDAKVVELLRDPTLQFTKHYYCPHCKDGPMPTTDKVYQHIETHDPPLNTQTYVKGEDTKISFEKIKAKNEADTRIRDMKKNPCRLSGTRPSAQATSRKLRGRVQVAQHGGPRTTGGRLVPVRLSELAVTSRVMCCTSSPRGLPIAARARPSLPSLGGRHGRWVLGAEFAALPDYAGEAWIYHIREAGGE
>MGG_08027T0
MKSTLICTAALLVFAKDVLAAKGDEKGHAQEDCNGKACESYGDWPPQSSEPGTVEGWPVYPSGYGPPQYPQYQAGPSQPPPERKKEEKRTICEISIKLWENKWEPPSGRRPGSWVVQWVDKPKRLAAVGVQRNLYGYWCTVGPACNVACAGVPVREKTIKYWAYGVYGTRLKELDPMQIAEAYTDDTGIEGVPGRDHRLPEGPGAQAMPWEDQARHLRDTKRLNPNFPHGVPGNDRRRY
>MGG_08086T0
MKFTAPLFLGLLVSMGAALSDPNSPHDAAAPATAPEVAPEAAPAPEAKPAAPPAKKEKLCSDGKNKCSLEKKGKCRVPGSPINLLIFSWIDFKLEDDKAC
>MGG_08230T0
MQIFKIVQVLGLLAVGTSALPAPANPAAVQPAQGGQLAVHGQPASCPPECRDVQGAKPGHLQARSRFYATSDTGRPLANSGYPTHGYRDAYRCLYCGAVRDDVSAVQDHITYRHSNRGGDTSNYDTTTVRDDR
>MGG_08376T0
MRVSTAFTALVGVCAQLLSAAPTQSFNVNHTMIPPCRQERFPCRIIGPGPRFSIVLWYAEAADLERGNIESTCGVAAESWEVESFHVPPGGEDIGCVQAIATFKMANGSRDGPVACVGSGLTRPFAKIMCVD
>MGG_08406T0
MKTSIITALAVFSWSHAVSGVQIPRGGSNQCALRNKKLLNSPELENHDQNIPRNHHRSNCHDHIHHKHIYNHRHVTQEARRSPTGPRPHPQVRGRSMPRLGGLPVRLLVFGGYGTHDDGGAGAHRNIPDDVDGDRHADVDCDIGSGVHRCRKHLHTQR
>MGG_08411T0
MRITSRLASVVFGMAIAACAMPTGLLDLTASATDVAKRDAAGTDRESALVARGTGRDSTVGARSYDDASQSLEKRDKLTIEDNTGRGGKRGGRMTESQSEIWLPIIEQFAHQANVKKVDIVHRPHSGADTSSADEEEHVTVKIPTKSGLVHIYPDGRSTLSIQAERKQEKLEQKQAKKDQKKGGSSHGKGKETQKKD
>MGG_08414T0
MQTQSLLAAATALALLSDVALAWTEKCIITIRKNDPALGKHTLYDMVSLPPDSDYTFGKFPPATAGVTIGVDDTCRAGLVVGDLNPPYDYRGMENPFYGLTGVELVRQLHDWRENPENVINFSLW
>MGG_08432T0
MQLSTIVKVFVFITFGVSTTVAGPILPTVDDEPAYDCKHKGNFDPKLANKAKASCSNHMHTHGLYNPRALENATSFTAVKHAGHTRLNTRPIRRQWIA
>MGG_08433T0
MHLISLLLPYLLACVTAMPTPGSRGDNKLTLGPVQSSPSAGPRGSALPTEAQMAYEQHKSEWEREPRLPGPNTDNKLTLGPVRSSPLAGSHGSPPPTKAELVYEQHRSEWGREQARPGNRPN
>MGG_08469T0
MVRAKILAIATILALSPGGALAGPPGSVDPRGPERPVSPGTLAEDADSPARPCKVTISMAVSPGGYFRQIYGEGLTTRGGRVAIENFKCTVDETCNNPSCPDVPPTWQVTSYDVEKKLEGLGEQGGESVWGVGKKHEL
>MGG_08481T0
MRFEAFLAAAATVALSPSLVFATEPGQSPPGRMREGSAWFPGDPTYDCGISIFRPPKPGSRSRNGALAEVIYVNRGETFKIIEGRYTCSVEQNCERPDCNLPRTWNYRGQWGVARPARKNTYFDENGVQKFNTLASESHKRLRLQGCNLAAPNGLEDNGGNSRRSYPF
>MGG_08482T0
MQLPTLLTVAATLSLAPTGAFAGRGSYLTVKPSELDKHIAQLEEYLRNPPCKVTIYAPPPKKGRTQLRTEMGFASAGKNEDVPVKIASTGHTYQCRTDATCEEPVCHGLPNGWTYDGVYMHTFTELSLEQLKAQKAAQTSRH
>MGG_08491T0
MQIKFVISCLLVGAMAAPSPSPAGTDALVQLQARTPGGSPSRAPSGSPARDSDAGSAEDKSERSRISSWLHRSPKNSASSSDDEQERPSRPPHPAPKSGHNKAGHRVHTAIASANMAGGRM
>MGG_08506T0
MRFSTVFLPVVLAALQASGVSAGDESIGSTSPRRPGSPTDPGSLLAAGGSPGSRSAPATDGALPPRDQGMIGFGPIPSARNRKKFPQPNIVPGPDGTAAHPEGPMCIITLVRPFGRSESLPLRAGVEGIPDGWSWKWRKAPYAQDKKKSRVFGGLGRFGRTSQRTG
>MGG_08531T0
MHFIFPLVVAALARAAITAPAQPDRQDQHSLSNSQLDEGLGQIAKAASTHDAHSNPINTGAPRREQEASPADQLVWGRFTAGNIARKSRGRALVGGLAIQARHRAQKRFSIPPKEPEEATGERVYRPNPTAGQNPRRTQGRVPMHRTMDQQRESLRRGPYAGHQRDAQTSREQDAGQSRPQKRGSTTAPQPFGYGDLQMSRSQFERGAAVVADINKQWEKETRPMEIARLAQVAAQEKADCEKEARRRAKKDRFGRAFRACIGKKDRHAREQSHPNV
>MGG_08607T0
MRFDSFFSASLVSLAFVMGGAAAMPSDTTGKPSGTTVDPSKPDYSAPRYWIDKCIVQLLDATTEEIVMERFSSGFGMWDSVSYLGHTYQFRLDQDCKTIWGDSRGSIHPSVKFRKVRARVNMHTRKLDPLYVVD
>MGG_08610T0
MLCVPFLVLVLLFGNVLALAPVSSTQGLTAGQQIHRRGVPDPEEKESYVVDLQPPTVLSKCNSFNCHDPDRKPEVGETVVDGKVQKIPFDQLKLWKTVADAYDYIVKNFPKQFAYIYHIDGNAIEPKADPRTALAKISWSNVVGSRLIANKKFNPVEEPNRKFKAIKKKGASLLKSCFGLGGGKKPGKKCKSTGAAARAGAKVRRAAGDDQDAEGDCECE
>MGG_08715T0
MRVSIFITISALASGIVSQPLARRSDGGYSARAHGHGGPGGPGGPGGPGGPGGPGFGSGGPGPSGHGAGDDSDDEDPMDVIDRLRGGGGNLRSEIIKQSTIMAPKQTSRGGVFSWNSVKSNTKLVQKSSSSHRYGRY
>MGG_08799T0
MKLSVFFTALLASSTVALSVPLFQRSTPPPTVQPATSRPEVDPNFGRPTDPFGKPTHEKRDTNDDDDDDEPVARKRSSAMFPGSRRARKRDAGLISGLPFGPIGSDKVDDAPAASK
>MGG_08818T0
MRGSAFTLALLSSLFSATAAANSAPKWLYFATESNLDTIKSQQGIQQGAIFSADWGTLDTKFQGRQNGFIYYVRTEGIETRFAIKSSSKKQWKSIEPIPYGNLISYDAYWSRGHQHGHYQIQ
>MGG_08940T0
MFYSVFVLAFTLLSLTPSLVAGVPAGFIYNNKLYVPSLLPPQEVRQNNGFVREGRNALALAYADKEVAYSEGLKRAEEKAGGNTNRETFYYYHIDTKNREDNFVLIKNQDTYDDRYKTEPWTRIFGAHRIPWEMIKGWTRNPPSPWPNVFVRKTNWEKKHPPGEYVAPERAPDSAPSSSRTPAQAPAPGRSVGQTHGLVPDYGPSSSRDAPPSRGGRPPSRAPPPQHEADVPSSSRAPARRPASARPYSEEIGYVAGPSSMLPEHHFPPWHPTPGMPPARRPPPPPGRQN
>MGG_08941T0
MHFLAALLFLLVGFLNSPCSARTLAASSDAPDNETSWSSPATTNPDSTTLAALNTTIQPTSQRWPPSSGGNQTKKGAGGYFESCTDCRLFSKYEGGKPKEGGGGLLRCDCDYPGRPGGFRRRESVVNLNDWLGNWAAPGLPCGGFIGSCKCELLEGRYLSCWCYDAPAGTQVVDLNEHIANRRGVLRVLSMP
>MGG_08944T0
MHFTTVASILALLPAILAAPTPVPGIFDIFKKPVPTSCKLALTNGNKREVDAMLLPPSGTTILSDTSGAGVFTAKVNSKCEFTSVSPALPTGFKIEGSVDKEGKPPKSSTKPDTAAGTKPSTKPSTKTGSKTGTKTGTKAQA
>MGG_08957T0
MLAKHLIFATLPLLSLTAAVPIVETSLLGPLTNSAPLDSLAAQPPAQDPAATSEVQRRGAGDDARPPTQILKKIKNLGRKMTGQSRFPGTGRRVGSLADNEAQGKPAGQSSGGSARGQGESEQRQS
>MGG_09055T0
MQFTNSFLTTLTTALVLASGAQAAMSIDQIVGGLNMFRDMAKQLQPAASALSPNPLAILTNSNTANMQQCADGFAQAAQLGGGFVNGITGTAAVDGEYADQQRDDIAAAYGDCAQSHLLLLKTVANAQSGVGYGTAQGKSLINSMGGIQSVISGLTANLVEIVGANSDAASQLNANKNKLISGATRVKACYSADLITCNMLRLQGY
>MGG_09128T0
MQLTQAAYLLLSLSATSLAAPGAVTTYVVPRSLYDELQSVGYLDRRSTINVVPETRSFADDEPHLAKRWGISIGASSDKSKGVGITPWLCAKLGDGASMTCGMMKPYCQVVDADSPGNRRLIPADPDVSDCGIKNGVCAKWDLFCKDKPDYKPSDDVPNAPVMG
>MGG_09252T0
MKFFHALTIGALAITGTVAAPVETTAVGAAIATDTVAAPIDTTTDTTAASTNITADTADTPAASIDTTGDTTDTAAAAPIDTTAVGATTITGALATPIDTIAAPIDTTAVGATTNNPTTQSNRGAFSGAGRYWGWRGNGAGTNAGSNFRGGRWPGGRIGGSGTYTNYPSRFANYGTSRRWVDRAKSLFV
>MGG_09379T0
MRSQALLAVLYASGAIAGGGTYIPKDPALAHRAPEKFPWSGLLNNPFMTKPVIWYQIGQIKIWTDTRDVTYVRDGTKFDTYDQCLSHCLKYSVFNKSKARSSGSQGQTSEYRGRRMHH
>MGG_09387T0
MRFSAVFALLPLALATPIPDNKSSTASNRIKDIGNKQADVANSEVADIQRAKSALKNGGSAKPAEAQLQKDLNKGIALRKTNQALLKKISGGKGRRDVLEEEGEQAGGEDQVVEVRPTQPDANQDEEQPPRAIDRTVIETRANKPKGPQGAAKGANPFQKAIDTQNAIEQKQKGATKTVKSLKGTTADTAKLDALQASFQNGNAKLSAFTGQLTSTAS
>MGG_09421T0
MRPLNLFTVLAVAASGVQALAVAREVNLKLAVRAVDELHAQEPTRAKEQRHLESPQAPRIPEGGHLAERPDEAAAAAPATDHEPVLAARYLPETPTRPPGTFRKKCASTATRLGKMAHTCGNALDKLANRVGGNSGTYFSGQPSQYADPAHLQGQAYSHAMAGQQHPAPQQINVQQGYQQPAYQQPGYQNSLYPQLPPDQPVYPKPGYQ
>MGG_09425T0
MRIQTVCTVIIAPLALVPNVYASAVPTNPPDVPTNSPDVPTKPPGRISNTAAGFVNFFKKKASSSTPPPAECEYTVYRNQETDARRRKHSQEGTYSFSHHGKAAKNSKQNIFGVKVRFDRECRPHYSSKNQIAVIPGIHNDDVIQVDWERFDLHMR
>MGG_09605T0
MPSFSKTVFLTIAAATAVAAAPLSPRSPGLAMEGDVTHVAPRAAPSGMGHDGHGNHKRFLFLGSLGAAATSANDKAEHAEDKAKEGIKSAGQAVAGSAAAVGGAVVGGAAAVGGEIGAEAKNAGAALKAGGTAFVNGSPAIQAGEKLGKDGKDAALHGVASAAGAVSGAAGDLAAKANGAAH
>MGG_09628T0
MLLHSFLPVSVFLSSLSGFAAANDRTDYRTSNAKGSLQARAPTANGLGQRGSTLYRASITQPTYSGFSRDTASWLSETTIMGYDKNDVIQRAISTYKQPNARWYLFHIDANDPLLQWGLQSFRNLNQASSSQLAYRAPMTFYLIKGWDLYYGKNFHRHTDNDQYNPNWWLEHTAKDVEIYRPGTRKPSYYAQAHGFTRQTAAQNPNDPVLWGAGYRDKDQMVKVMGALNSDRRWFLFTLKRHQPLVSSFAKTPCLPTWPRETLAAETTMSFDLVTSWEVYDGQNLIKVVENTPENLKLW
>MGG_09629T0
MHPSSFLIPYLVAAVMAMPPIGEEPGNTPQPQYGVNHHASHRPHEQNQNGRHGLAQYGEVKHKMKNLRTPISEGGMVGDMGDITLPTNPRQPSERPGSPTSRLAARAHDVMGPKFGGGGTSGDGGDVDTDDQPNPRYGAHRNAHSRLPVGARGGTSGDGGDDYTGDQPNRKGHGGDSRRHGDRTRTFTA
>MGG_09657T0
MQISHIAQLMALMAAATPALAAPVVQPNQASPAGSPQGPVAHGQGAGRSCAAPQKPKRWSLEPAEPAQVTNPLEEPPVFLPGQVKPVKVKSIKKVNSQGRTTGGNQEQK
>MGG_09666T0
MPLPFPAFGLLLLSLLFCSVVAFTGPPKSIPVATKADPGLIEYYNGFNPKAALRMRKETIGINLDAGALAARWEKQNPQAIFYMYHFDSTDETAYAEMVSYVNHIDRWTEIDHDFQQFTLHVHIPWTSIKAHTKFVPGQQPETTVNPAWVPKGGE
>MGG_09675T0
MQLSSALAAVAALALFPEATVAAGAKCRVDLKHGQAVVSSFEVLAGSRKTVKEEGFSWTCSTERDTCNAVNCILPKGLTAVGVQISSGKPKDRAAEESAARQAAAPKVVALWLLENVYSGRKWPRIFKTGGHLGILWGASG
>MGG_10004T0
MHFQTILAVASATILAFGSGAAARRVMVLPIQIYQGNNMILELKDQVAGGTAYASIHLRGQPRMQQYPIPISKTGNPDPSQLPPGYTAIANRAGARVVDLLPDGSVPGAGTGGARSPRSPRRRLTVPGVTDRLGR
>MGG_10020T0
MHAFKFVQIWALLAIGAAAIPTPINLPAALTSQLEPRAEGGASAGDANNIQPQSQEKSPFICVWCGKDKGGSSALIGHEIHNHQDDEMVAWTGRDRRLNKYETDKEGYRYFKKYPGVRLPNRTWKGKGKRPE
>MGG_10021T0
MQRTILYTIFTILAAAGPALSADDNKTTCFTGGSGTFRKDDAVDLVAAMRVTPNEDNVIFSEDANFDLDASAQACFANLEFFAFSRETTNAVLADACDKIIKDCCPNPGLCSGGQWDLRKLEYYQKQASIEDD
>MGG_10024T0
MKSSAVILALPALAAAAQPPAAAAAGMANLIARQQATTSEAGTSPSATQDSQSACASSYSSLYSSMLTAPGAPPYPSAVDDFYDELRRTATTDFVCAYGTAVLPTALSSMEDAWQSSMESFLDSNKNATKWLTETPPQCSEAWLSVAGAAAEMARSQGSSCRSAASAARATATRVTNATSSATGTAS
>MGG_10065T0
MQILKITWAMVLLAVGAAALPTPVNVAADQAPENGQLPARSGPSSPVAKSTEGASSEPGSDVPRYPLKKKPEVKYNIEAMVKAAWPPPPVQCMNCQKEWKTWKSWNTRKIRKGRKDRKMDQNPKTFDRWEDFETHHYYKHPGTPQDVKFLPIPITKPLYTVVSPGESE
>MGG_10080T0
MRVSSWFKFTVLAALGPQALAEVLADHGADKAGLVSRELPYDLGEPAPCPDDKGRLGSYPPRIPPSILKKLIDGSKSSSSSSSSSSSSSASSSSSSSSSSSSSSSSSKVRSKRSQDCREKLPASAENDHDEKGRSPQWRKGKGLPQNRWSNHMMPGIGEHEGFPRQSNSAPQGQITARGDYPRSGKLGVDAEGNAIYKARHGRSTRLVARGDDDPDSGRGGVDLDGNPIYKTAKGHRFHRNRKLQVA
>MGG_10086T0
MQPSKLLGVLTLAVSVAAISLDSGVSKALAANHDGSSVANAGGSHRLTARAKGKGKGKAKCTGKAKAKAKAKGKGRGKENYFSSDDDSDSSSSSEDEPRLHNWDCTRCKTKNSSECREGYCAVRNQIY
>MGG_10102T0
MQFSTYYATLAILAGLSAQVAAMPISSTGAELQARSCETNPYGCGLNPKSNPDAPDKRDLESKSELDARSCETNPAACGINGFVDNGHVVTTGPIRGKAKREEEEEEGEDAAEVDAAELDARSCETNPAACGINGFVENGHVVTTGPIRGKVKRAEEEEEDEDAAELDARSCETNPAACGINGFVDNGHVVTTGPIRGKAKREEEEDEEEDAAELDARSCETNPAACGNNGFVQDGHVVVTGRIHG
>MGG_10120T0
MKFNLLFTISTALAGFPAGILANNPDSNDSDCHIWIKDNSDIVVGYSKAVTGQTAVVEISQGPHKKEQFKFATAADQTNKKDCTAGLAGERSFPAGWRIKTFKTEPWVTLTRNYQPIAFKGYNRDPQTQSGSLKFFEIPYGEMKSGKDCNVAQTEKASSVKQPAIQERDEQQI
>MGG_10231T0
MKISALFMFAVSLTLGAATEAVFSNGVHAELATRGVQLPAEGRYLAKKVVKLLRRKAGSSSSKPGSYRDTTGDVCFIGFHLGLCDGLGTCTAGDEKKETAFCI
>MGG_10259T0
MMQVLKFVQVIGLLAIGTTALPAPAKTAIQQQHNKLQPTLRECQKYCSTAPKVLPRGGDQPGVWSFYCNTCDVYVYTRAEVEDHRHEKN
>MGG_10276T0
MQLSNFLSIWALVAMGATAAPMPSGSAPGNPFADGEAYGARPSQGLTPVPKVHDGSYHSCETCAAPFRTEERLAAHRQADHGNQGAAARGSGRHTSKNRGSSKTSERERLDRLASRVGEDYVEKRSQEATEEQEQGHVKPGRSKKEIAQRIRNLPVTPWNQYGAAVKLDKPTRKEQYRQLPGNDRLTPFEEQGDPVQL
>MGG_10280T0
MHLKASSILALLVIGANAYPASANSAAALVPEPQQPEAPAVAGSTVGAQVDIHHPRLEARYGRDEPQIMCGYCGKRFWNKPDLEKHIKLKPSKGGHKGQPYKEHSWNRPT
>MGG_10282T0
MHSASFLATAVIAGMASPVLAVALPADPAPAPAPVRPVFGCFVRMSIVTTDKDSTSINSGDLIPTTNPGQVDFKDGSDTITVKLDKNCQPVGNIKHRKEVQFNALQKLTKNGGPFTDPDQPFITF
>MGG_10310T0
MQLPSALIALVLTIAVPLISATPTLVSRAELSPAGPSTSYVIGKTSREATADIKARSAPLAAQTPVVNDGAVPGVIAARSPGSQTAGRLQGRGMGKIARRGRVVVPPSMEDMP
>MGG_10335T0
MQVGQLVFVAIGLSLLHVVIAATDLTETDTIAGADTRLVPGCLVKLYRPPKYIGCFDRSILVGAKCIPVQTTWKIKGHDISVWNGCSTVKGINLPKGWFVKGESAQCKVWHRKQ
>MGG_10425T0
MHPQTFFTAALGLMAASTALATPISHGSQVATISTRSPEPLSLDDIINGVKKGVDKLKEKFGGGKKDPAPAPAPTPDAPASNSTLRVRMTKRTPEPLGIDDVINGVKAGVDLIKSLKGGDNAGNGDASQSKLSQIIAKIKSGMDSLKNLFKGGKKGGDGAATPAPAPTPGGNKTTPTPTPAPGAGGSKGNSTVRAVLRKRVVYLHA
>MGG_10556T0
MQFSKITLAIVLYALGTAALPTASRCAGAPGRDVAATRGAKLQAREEDKPTPQYRCDKCEKEFVKGNDFFNHGGRGHCKMSGY
>MGG_10559T0
MRFIFPLVIAGLAHVALAAPVRSSESAHSIVSRGTEVYGVSTGEVLSKRAAVIAAGAYGDDDDSDDGWGESTAQRNRRKQHEKEARLLKAEEKKRLKEEQAKKRAAQKAEREAQREAKAAMKKQAGEAGQKSGCCGLLPGGN
>MGG_10725T0
MHVSKFAQLAALLAVAAPVLASNQATDSPRGVAKFPNSAGASPAGAYAGSPRRAEKAAARCEARRRIQARTEPTSLDPPTPLEPETVTLPGHIRPVKVKSFKKKILPEGNPSPKAPPDSAGLDKRTTHNWAVGVELIDGYRRNTLGIPASSLTKNPTLVLTGKPKEGDEAKKPEESTKPKEPQEKPKA
>MGG_10774T0
MLLLLLLLLPVPDIRTVARWLSVEMAPRLNFLMPTSLGEPQRHRDPFRGKSLCEVDDAVGSRCTWAEPEAQQPKTHFSVAVTVVVADVHMHFVFNFGCDFRNHAKAEVLSSIEKMADGAHLDGNIS
>MGG_10780T0
MRPCNLFATLTLALSVHANTGNIQNPDALAARSTVGGAGNEFNTNGFANHGTGQPAANQKSGPAGRGPSNRAAHRACHRRGGKLVPHGAGRRQGGKLMARAAVDDDDDAKSCVTDDGNSGYYQDFGDLPGGGFDDPGTDTEPTVVDK
>MGG_10892T0
MFGTTYAVLGSLALATLAAALPLEPRNPQAQPPANGTPGVNIPGINIPGQNGQGGFNLGPGGFTFGNPENGGGGVTWGSDGLKITPGNGNPGISVGGGQPAQPAPKPPRRVLDEQDLSVEEED
>MGG_10995T0
MRSILYLVTGALGMVTFAHALPALFFTSTNTLDITGRSVGPFEPGRNSVNGETNYQNHQILQKRVKPHKVSITNNAGASGSRGGGLPSDTVDTWIEAAQIALASISCNQGTITNGPHSGEDSSSSDPKEHITVQPHNGGPKMHVRILLPPPPPRLPVARITRLAIDNNHPPVPSSPHLLGTSSPWLQTTDSSAVWTQAPLDKKPSTAVRRIPRAPEGTGSRQ
>MGG_11072T0
MQIKTFAATLFIAFAAALPGASTEGTERSEAVGAATDSTERSDAVGATPDVAETSTFRDGVAVSQKTWQADGHCEFKYWSLENCITRCIYEAKFGPQRCPKSNDINGNRTGGCLPFRDTCECTCTY
>MGG_11280T0
MRPRTSRHHLYNGYRLAYLILLSYSCKVTLASPVSGRPRCVSPTVSQPTPIASGLVILGYHDGDIGRPLQVPYGKVVVTDSDRMMWGYCGEVSVGDETCRLAGASSESHSSICTTATWTRRDGAAFASLGCGPTATTAHILEEPLYRVFIGQETLFPSGETARAGRSESGLDAVTVAVPVEIGYEAAQATETGTPESGVGSHDSVEVPATATTSAAAESPQVGGLAPGQVGGIVVGSIAGAALLAFGTLYIAWRHLLSRFSMAMGSIYMTLYHPRPAPASTSQAHAAGP
>MGG_11292T0
MVAKGLLLALLPLVPLTAAAPTCGPNTLERRAGRGIMGIGDIRQDECGPGRSCRRPSAGPAPGRYQSGPCERIGAYLDSVGGLVPPSPSVSGQGRRLDETVVYDDQGNPRWANHNKPDPRGAAAQAAMARAKPQKASGAGSSKSKKKSFFGLF
>MGG_11397T0
MHFSKILTIFTIGISAAAATGRFQDDRNHLAATGRHHGREGDPSTDGQDTTGDSGDTDDTASSSRRGRKFHALTARSPAGPHGSRRHGREGDPSTDGQDTTGDSGDTDDTASSSRRGKTHRLAARSPACRQRGGHRHGREGDPSTDGQDTTGDSGDTDDTASSRRRGGRSSELASSVR
>MGG_11620T0
MLFAVYVLYHISAVMSADYPHTTSTLLGLVQKGINSRQDYKFPDLHNPPNLWRRTSEDAKPPVVHVAAPFCT
>MGG_11627T0
MLALLYSALLVSSAAAEVVLPFGTSTRPTFLQHYRGFTKPAARKMGDQKVMVDWSPQDMAKEYQKTSPDSTHYIYLAYITSDITTAWYYRTAGPREEQQMDSEGRQGDGTNDVSYTTASELASWGPWSWKHIRGWYMVAPGKAQEWHRNQFYAGPRFSDEHPEK
>MGG_11967T0
MHIQNLFAIITASAALFPTVSAGEGDYYFTPPPATEKCAYTIYRVASKNGLKALVREGDYMAYKNWDQEIHGVQVHFDGECNPKYKSDVYVFKKGVREEKHIWLSPPPNKSSGVH
>MGG_12090T0
MSLLSLFLALLLHLRLSPLAAKRFLFAKMLQEGISRMAHSAQTLAVRLRGKRSDGEVKGAFNNACSDKSGTVMVNTHACS
>MGG_12426T0
MFRIARPSILGVISLAVIHSSLSSASPSEMRFANAWLAFVPVATQALGVAAELCTIDILFRGRRVTFRNIPSGSFQQTEVQGKRCIISVDDSCQPTQVGLDQNYWSVKLREEALGL
>MGG_12444T0
MQLSKILAILAIAISANAEAGNINTNNAIVARSSVPYANTFQPYALLLRRCPKLSSLNTKISDITFRNAPNVHKPNAGFHKTDRGAPIPAACCFGRRTGLEGAPDRRGLGLALHVAVDACVPPGLARVPGHVDHGLLLKDVALSVAFARHGLEGSHQVPGKTQDIGDALAMWQLLPGLSAGVASQVLPLPSSLILSKVSAKGRGYPSSTAPFLVAILIWILSRKTGPLL
>MGG_12445T0
MQFFFIFTTIVAFTAQAVDLCGYAISRTCSRPGLFMGCCNNLKKNQCCNFAMAGLGTFSLAAKSLPTNSTLKGIKTHFQREATFALAFQELYPARWFTYTPRLAETGHESALGGKITQADEEPGVDGQDCVDAKLVDPGIDEEFDYLVKGP
>MGG_12506T0
MITLRTAVVMLPLASMATALPLQTREISIADVTPESMGQQQLVDVPGALTDTSLPVPNTQQVGGQTAPGAIQADPSLGLPGGSPAAQAGVGAPPVVTPLVDATAPVTDPAGMGVPPDVAPLVDGTAPVPTPAGAGETPGSTPPLNASAPATVPATPPAADPAGAGAAPESTPPLDATAPAPIPAPVADPAGLGGAPAANATAVAPSPGSQTVPDGATDGTDKPETKPTPPPTDKPASPESKPTAAPPPPPPESSGGIMDTIKGGAKKAGSVVAGLAGKLNPFS
>MGG_12509T0
MPTLALACLAGLHGARACSHGPVVIHVLLAQGLDVDEPPTNRRRARTAHHQQLKDDGRPRSCGRANPGSRAASASGSRAGQSEAGWPEIEIMCFYKLSLKT
>MGG_12690T0
MLAKVALLLLPLLASAAATPVPPKAGIVARGGRKWEFLDTRKGKNPLYTIGEERTKSPPKAELIRTHGVRSGGSSRDPAALHENDWNDPDAYDAANDRILMLTITATGIRDSTHKFGLSYLPRHSALGLIQAP
>MGG_12715T0
MRFSILTAVASISGVLAAPPLYGSSRADKIVFAPTAPRVAIGAAAVNAAAAAAPVARAAPAAPRVQQAKEMVTALKADVEGDLADWKSGDVAKMKSKIGTVTSKVDSVSSMVSSILGDVELGGLSEADKKFALGMFADAQELASEVENSMGSIDSNNRAALKPELDILRLDLGGLLGPLLNLLMGLLNGLLGAPKEDPAGKPGGESDGLLGSLLGGLLGGLGL
>MGG_12937T0
MKFLAFSALLLGLMDAGICELSDGRCYFPDHTSSPCHEDAPCLKYHYICTLLGPMVQCSERGFKFGDGLGSPRGAQRSGQKKGGGSARGLQGRRRNGRS
>MGG_13087T0
MLGATAPAFTLYALQVSAGGAGVGAAQNGAVAPRVGAAPAQGGSARVEYNKDEYYNRCKAVLKEPGPRATTGARPTPCIPCPARRLSSRCRAATTSSSSPARIARATR
>MGG_13283T0
MRITTLTALAIALLGNSATVGATDGGPVIQRRMYNGGYGGGYGNCPGGSCPPRGGYGGGYGGGYAGYGGGYGGGYGNCPGGSCPPRGGYGGYSASGYGGGGGYDDGGYGHSPSYGGGGGGYDDGSYEHSPSYAGGGGGYDDGSHGHSTSYGGGGGGGGHRTPEVESTSERRTESSSSRWPPGTRSEDYPDPPISPYLNQRVRECVWFWFEYAQPTTKSSGGWFRSGKKKPTGPKQWIMREAGEMYSGHTIRMNVGLKGEIPVTSDEGCDMSGDFPTGWTVVGRRRKGY
>MGG_13325T0
MKALLLVSVFILCRCHRVSCQIITTVTELPSGPITLPFPIPTGTPTIIFIPTGNITFVFPGGKPTSLPPGASSSTTGGDGDVPDPTPEPNSAAYNPARGEKVEFIGGDIRSIEDAEDDLVNDLFGVDASDDDGNDGEERRSRDTNDGFTEE
>MGG_13670T0
MQFSTATLLVVSAVIPTIFTDPTCKCTGPKEDELEVLKISSACCQNTTYSTGNRLPGNFVGGLDGDFSGDCDFSSVDAFKALDEMSTQREGHALQVTRHKNKYLASMLREVRETPVVKLDI
>MGG_13836T0
MHTVRLFITALTTLVVVPTSVVANPPMNWGNAYGHRGNTASYNSGQAATSHEPTQEYDLEPTYLSHFTGEPEVQRLKKDCEVWLLKDNQVQETRYANYKESVKFLAIPPGPRLSVRLEWEQGGDNPCRGNVWRGEIPRGYYVSIVKPQMSPISSPYAFKLHPEPDATRCHVVFASANGANTAEAKNIDFGKKTTFIRNYFTIIAEPDYVGPYRRRTCKARVVEGDIPGGMVVRVGDAGSYGFHQTLFPRGVSKP
>MGG_13868T0
MQFSTLTLLAASAFIPAIYAASAAPQDTCHCTGDDKAASGVKSTTEQCCANAVFGGGVKAAGKFTGDICDYTGVAAFKNFDIVTAIEGFDSCCRTTKPGGVQSAQGGQCQKSTKS
>MGG_13974T0
MQLSQICQLLALAAFAAPALGAPLVGTDVAGVEKRSSYDDKPAYTLPDPPAGSRPSSTTYKLSDRQKNQYSQPLPKPPSSSRNIRKPTGPPAPIGGQGSQQRPQSLPRPDYYVQFPDED
>MGG_14093T0
MHPKQIYTFFIFASLGIAAPVSESVDKQLPPGQKSHAPADVPTDERGPRRPSRGGIRSDGIRISGIHPDGIKISINDNNLANPRKNHRERFSQTMVQRLDGGTRTVKSEYSTSVSSGNGLTCCDGVEPCSCTGSFCCKGFGDSRRRTKKKSREQKGDTEIFTEHEVWN
>MGG_14155T0
MRVPVTTLLLLALISDPSLAVPALVERAAADTVAPFQGPSALDAANVAGPPSNVAPFQDNKGSSPGPFQGAPQGNAKAGAPAQAAPFQGPPAVAAGAAAAPAPAPAPAPAAAVPAAEPAADAPPKAGGGAGAGAAAPPAAAPAPARGGAGGAGGGANNGAGAGKGQRPGAAAPGAGGNPGGAPGAGAGAGAGAGTPPATGGTPPTTGGGAARPRPKPAQPGQNGLPPATGTFRGDPNAKGKGKKKNRAAGLLGALLAGAAANGAGAGGRRLGAGAGAGAGGGLAALLGGA
>MGG_14195T0
MPLSNQHRRALRGLYNWRMFACVVVLLAFTILAVAFLVSSIPNSGNGSTSSSAHGIDHTPTKATTVNTPTHQLVNFDEPERKNDDANPMSRNLWFSTCSEIPTSSAWCTSPAFRPRAVGEKPSKITNAPLPVPATGQT
>MGG_14340T0
MHASTLFTLALATLASSAAVASPPGTIEARFDASTGLEGRSELARRACNCGSAFSCSGGVTSCCSSTGGFGMCNSDTNRCMCGTSCNPLQCSQRP
>MGG_14422T0
MNFPFKRRSRLVLILLFSCCWSLYTHHLTVDSHCPSLRSAVASRPGRQEVLEHNPCRKSDALVVITKNDESVPP
>MGG_14600T0
MQHIKLLALALALAPSSALASFFDGEDGCLVEITEKTKFLGFTTGGGKSLGNDCLPFGSQRPISVTGTDGKTINLNVSGSKKCKTKVELGPPLPDNAVISAFSAVC
>MGG_14622T0
MQYNLGKIIVGLAWVSSALAAPQKSPQAGKCTPRLLVLNPKYAAVFTLRQVPESWKSVKGTHTAGRKAFALPGPFATENSR
>MGG_14641T0
MWIRFSNLSKFYAVILLWPLSMKSRQLPSDESSVRLKARGRVSEQTCKQDRARTRSGSIRFYALVFRCVNRENRKRAEIPLGRVFGGRSISRKSIGGKEKLLYSAYYDGHQH
>MGG_14652T0
MLPQTFLLVVAAARVASTLAIQSSQLSDLQPTPCTPSTCGHNGSVVCYNDEQYCHAEADKPNYVGESLGLPCRNDTVSPKYPITKACEESKLAPYDKDKIPSECLNTLCAAMDGKAKGLWCLYFPKGWTGLQYKKLGMECDPSEGR
>MGG_14725T0
MQIFKIVQVLGLLAVGTSALPAPANPAAVQPAQGGQLAVHGQPASCPPECRDVQGAKPGHLQARSRFYATSDTGRPLANSGYPTHGYRDAYRCLYCGAVRDDVSAVQDHITYRHSNRGGDTSNYDTTTVRDDR
>MGG_14734T0
MLALWYICLAAWGCSQIPVFGRHSIPDTDGGVTNNTASAPSHLVQTKREHRQAEALLNLKNSDILAPHALPVRYFIRILVTCTTMTENCILRVYSQVQ
>MGG_14793T0
MHFNTDFFAIALVALLQFGTATAVCDFIIKQNGTQITSGNIWAGATANFLVSGKWAVVSATSECKLSLSGLPNNESYTILPTQDEETEGEDIEQADTPEAS
>MGG_14830T0
MWPQGISGKIALVYITLSAFLCHAISAATGAGSSFSAATEAKTGPLTLNKRAKILDTCTGQDREQLVLPSKRYNLKHADTYAYFALVARSEARVLMEMGNREAPVQNDHEQNQVAETP
>MGG_14898T0
MVSFVTRLFLPGAFCVFFFWASRTHSTASDFTNETPTEDAKRVISAQQSVSSVASDMGDVQSCPATSWGHLFGVIPKKKERALAVLETPWVFSLELCFNL
>MGG_14910T0
MKSNINLPFSGHLLALTIGSQAFAEQTAAQSTFGGKDSISSLAPAASNAVEISMETKSPVVTLGPIPAMQIFESLTDWTSTVTATTTVTTMTTTIMVPRPTTDMPFSPTTNIAGRAKPVVGILGVVFGLTWAAITL
>MGG_14965T0
MRPCSFFLTFTLALSAYAHTGNLQNHQALTVPSITGGNGNTLNTNNLAKHGIGQRLNKKPGFAGHGSKNRKVHRVCRGRGGKSIKRGTGQRGTGQRKTPGAAFAGSHGHLNRAAHRACHRRGGKLVPHGTGRRQGGKLVARADSDDEDAMSCVTDADFTGYYSDFTDFEDGVWNDPGTDVESCIDSDNYQESDYGEDFNYDQDSDDEW
>MGG_15031T0
MHTLTLLTFAVLLGNTLTMAGKVLVRVDSRDPDVIQRCNGFKIHCPQVLPENFEPLHYMENNLLDRWGATWKDKAHATEYINRYAPKGRAWIYWLEVKAEDVPEEITHNNQPDISRYPFSKVTEWVHSSYHGIFRVPNPEYRAGLWASIRKNVKGGR
>MGG_15044T0
MQFNNIVLLVAAMAGFALAMPAPKTQPFQCPDGFSVVKNACFPDLGPDGDHS
>MGG_15046T0
MVTFTQLFTTFLSVTAVAAVTTHYPAKDRVMIFLSRSDEQPVHARMRLHDLETYVMTDPDFGWKATGYDVLENQGNWAWLISSKHNGNIELAKKLLKLRNYWDETYGWGQNPDGSSMYVATAFKPTTKLPANTQLLRQQAVTNAVLSGWQQAAVARIEDYGKEIGVE
>MGG_15106T0
MQLARFYTAALAVLSFAPSNVFALPATTQPNNILAGLPTQPANPPPKIQYDLCKVLLWKDKKEKFGNEGISSGFGSPGNTVRVWMHPGLAAVFQLSEEGCEGKFIGGELDQGKTRTPLSKGDPRLMEALKDYKGAVFPEPHGDATMIKW
>MGG_15109T0
MLNLVRVMLVCSLCSLLRWLGGSISAKSVDASGTTSGTATGKDSYVAAGCCENKIPENSRGYEEVTVVPSSLVAWLIHASLPPGREKSHNGRNGAWLGTRKAIRYNPSGNTKARPNGWYLGQVSKQTGVHIPPCIDVEGVTMLSRLVLPQSGLGGYQTPLSQGRRGTADTSLCFHGTYHCIPLSHRQRNVGENIIAKQACPNIEARQPRWRDALDKRRAARSPQRGARAASNLLEKLFLYRAHLVRCLGTQGEVQFNMEVNWKSSTRPASLRVKSTCKTLSLCRYKPFSSKRA
>MGG_15207T0
MHFSTVFTTAATLLAIAPNYVVAINEDCIVSLVPDGGSFARKTLRSSPGQQHDLQWGKYAFTIRVENGCAGKKTAGTIPPAHFVSVGRAASLKPTSILRDGDPRPPTAVYPPRQPPRTEGRRTRYGSSGGAVTVGAR
>MGG_15336T0
MLPGNLLMALACAVSVNAMPPSHKPCRCPAVRATGHPAGHNVGHSAGYRGRSLVPRNDPKKKDDDSSGGEDSDNPPSSSDDDSGDSSSDSENEAPGGFDCGWCENSSSQVCRYGYCGVRNHHYGRR
>MGG_15371T0
MRPCSFFLTFTLALSAYAHTGNLQNHQALTVPSITGGNGNTLNTNNLAKHGIGQRLNKKPGFAGHGSKNRKVHRVCRGRGGKSIKRGTGQRGTGQRKTPGAAFAGSHGHLNRAAHRACHRRGGKLVPHGTGRRQGGKLVARADSDDEDAMSCVTDADSTRYYSDFTDFEDGVWNDPGTDVESCIDSDNYQESDYGEDFNYDQDSDDEW
>MGG_15374T0
MRASIITLTVLSLVLHVAASAAKPPVLPDLLYFGTQRDMKTIHSDGGLLPGDVLAGHARYLYLMFRDEPEFKLSTVLAARDGHTYTVMTRNWTSSFKPLDDEGRSWEATEKIPFLAVVGREEFRKGHIPIYYDIFDWQWDQNENKAA
>MGG_15376T0
MRFHFITVCTLISGVVSLGGTRLWKGKEKKVDRYAQCLDQCWKTPQGKGDTNDHYNYCCEFCEPYAHNNDYVPPPQGAGALASHHNNYNTYDTGPYQGGNYVSSTEQNIVIAPEMTAKGFFCAKNTVNVHNHYTYHVHYSPANDPR
>MGG_15391T0
MRFTTVLPTGAAILSLLSNGALATPAAAGSSEDMPIETLQQLSGRKPTKNRKLLDQYAQDMQRDPPPRGMIPLPSHVDAFQVPEATQMYAPGYDLNKAPCRIVIYRPTNPIGGTGEEYFMGNVAPGGVGRFDEYICKASKDCLRPTCFDMPFGFRYFGRHMRYEHVLDFQYGRIGIKEAEDRYQKLQAEEQARREQDRREAELNPPQSKPKSWWAPLTPWQQ
>MGG_15394T1
MLPGNLFMALACAISVNAMPPSHKPCRCPAVRATGHPAGHNVGHSAGYRGRSLVPRNDPKKKDDDSSGGEDSDDPPSSSDDDSGDSSSDSENEAPGGYDCGWCENLSSQVCRYGYCGVRNYHYGPR
>MGG_15394T0
MLPGNLFMALACAISVNAMPPSHKPCRCPAVRATGHPAGHNVGHSAGYRGRSLVPRNDPKKKDDDSSGGEDSDDPPSSSDDDSGDSSSDSENEAPGGYDCGWCENLSSQVCRYGYCGVRNYHYGPR
>MGG_15401T0
MKAYGIFIFALSLAVGVTAQGATNEVAAEVTARDVQMPYLDKRTVKLLRRKSSSSKGSSSSRKKNDSGSTSKVGNFCTSGLSIGTCRFDGSCDATDSHDLNASCF
>MGG_15410T0
MQFPSALIFGLLIQSAVAEPGHVSQQPGGCPAGQTTRINGQCPTGHLSRRHGAKYCPTRRWSYRWIGGFGVLSTFRLVFLTASSYGVRIRPMDLLRPARPPKNGQYDFPEVSVLSRGPPCWITPPDGSP
>MGG_15443T0
MHVKQSTLAIAAMLLLPAVNAIPAGGHAPSRSETVDTGDANGCMVTVHQPKRKLSDKQKAKGAEEWGKLMGHKCILFGHSEEVAGRYVTVPKDHCDDIRADFPSGWYTVGTLALC
>MGG_15458T0
MRPYIFVLLATFASASETSLNNCKCKGGNEAAFTNACCTKGTTFNGRSLTGISNQEGGCNFAPNAAFIVIPHAQIQQEFAACCLATSSGQGATGGTCTHIQL
>MGG_15459T0
MHIQNLFAIITASAALFPTVSAGEGDYYFTPPPATEKCAYTIYRVASKNGLKALVREGDYMAYKNWDQEIHGVQVHFDGECNPKYKSDVYVFKKGVREEKHIWLSPPPNKSSGVH
>MGG_15507T0
MHYKQVLVIFALAQVAIAAPGRGRPSRPSPGRGGPPGRGGPPALDRKPSTLDDFFIGGFRDRFSKFTGKLFGGGR
>MGG_15539T0
MQINKLLLLIAGIAGVAFAVPDTEVTVTTHPIKPDPPRGCPADRCGMVDGQCMNARANRRQMTLLHLLVTHRLSICFYQLGQEDVPVSNYFSSHEAG
>MGG_15541T0
MDLEPRSICLCLAVSQVCGVHEEGGPTKRPIRLILLKSRKRTTSRARSLVVSALATVFQRTIDSAASPTRASNSAL
>MGG_15547T0
MLACFLFYIAALATGVASHGAAAGDIWPELVARQDPCAGNDGVVCCQANANDLCAQSGSQGKDSKRNYKRGRYLRCHDYYQAYLSPVTTTHRSPARNRPRGEPDSEGDRASITRNKSGFLTSVWELEAGSSWKPRFIFGLEFLAFSIM
>MGG_15602T0
MSPVAFAILLWPACQAQSGLDKGDGLEPERPNEERPAPSSCKERQSNVVIGTIVRLSADISVSEGNTSLVLTKAWMRYILLA
>MGG_15625T0
MQASTLFTLAIVTLLSLANQAYAHGWQWCIVTVFYQGRSTGETFPTAKKVGRKYEFPGEGKRYAPYKFVCDDQCKCVSAGRPFLTGMRLEGQGHVPKAKHE
>MGG_15633T0
MKFNLIAISLALALTCYAKGPDKPKINKNCRNLTEQDAQVCRDPGRSVLCPANDFLGAFGGCCETDGCGIR
>MGG_15689T0
MKLCALAGCLLVIPLATAAPILPPPSVSDYGLPPVDTGYPPVPTKNIPTPVDPMNPMNPTNDPYGQFPQAQLNTHTLQPGRNRCMNLRARSFSFGMLADIWKNPAKYSSGSHDCSGGSSRSSTY
>MGG_15693T0
MSILLLSLAWMPHWGFATGRGSYQCSCGNGSLAFWLESKRPVVLVLVTG
>MGG_15751T0
MKEASIFLLAVASHPCTAWMLFGRVSEMRREERRKVQLPGAMEQTFLQSLGCSSIDKEVGTHIGTQGVCPRSGRLAQAQPNSAAQTTSRKLGAGFTKFELNHSNKGALLFRTTAIRPPLYLSTWQSNFYYL
>MGG_15824T0
MFSAQHTSIAMAATQGGLLLLAMLLVLVPSTAFAYPTTTSYMWPHVCQPTRFDEFLAVSRSTGKPVSLGPKGFYIHFGNSHCLFLRAETPGQEDKYTYYQQALVAGSR
>MGG_15843T0
MGLKWWFLALFVPVLSTQALLGAHTGGLAHTIGGNGPKGTGKGGEARRCAVCQGSSLCVLDE
>MGG_15855T0
MVGSPGAILLWPVSSGAPCPFFFLSRLETLELELDRTTVDATQERDYSRQAAGGPVYSNVGRVMRVGGLIDERLSSCQLSILGFTEPPGWVSCASLGNVPTYSVHTTPTVPGSWVYHVDTASNSSPETKTDIAGIRVLDRRARPDPMELNPSFDESFAERLSGDIELYMGIRMGMGI
>MGG_15878T0
MTKILGSALLSSVSLMERGTCVRLGTRGRAILVKQCETAAAGAPGCPCPGVSGLWLVDRVSLRASSIAASLCAVGAVKTVGDLGLAIWWHVSPVICGITADLFSWVQNRQDYGFTALIGLPPERHKTEVQHIPLHYAVLWSNTTKRRMHVYEHDDAACRRTLGSLASVAEDVREALYSKD
>MGG_15883T0
MFPPCTSSSTFLGLTAFSMASISPNTEMREPQKIGMHNSKTNMIVLIAKGGPRAAFSRGHPPRTNP
>MGG_15890T0
MQADTSWSDLLLALLKVTTVTAFFGTSRSRDFGLASPNCRSPNKVFSQLCAYQQPSTG
>MGG_15902T0
MILLVVSLLVTIVAAIAATVNALYNPKTKTWRRRRHKDPSQKQQALTWQPWSRPPRPARDLEAGRGAGARPATDNRSPPPYDVQQQPRKWQHIRRWQLGVASDTGIRAVDGAHRDGVQLSPMPPARLAGSRGWNSV
>MGG_15908T0
MKLYLLLFAALAAAQVSGGDYDCDATKAKCTSDCQAKGRTVSVNICEVFEAGSHRACSCGDKEKKPGGGKDGGK
>MGG_15911T0
MKFTTALSAVAIFILPRLADAGAISNFFFPKDCVVRLGTPSSGIADSVTKCIKRGSSGELRTDDGDVVNFVTDDKCNPSVAPGSTLPPTKVLDVARMCNAK
>MGG_15926T0
MHTYKFIQIALLFASVALAIPTPPSPPNPPPVPQLPNSETKSNRLVSHSCEFCGVVKPSGPAYLEHYHQNHREEVWGKLATPSPPNPPPVPTQKVETHAPKTHGCEWCNKVEPSGPAYIKHYKENHEDQVWGKWAGQDAKASP
>MGG_15960T0
MQLATVFAAAATLAVLPTGVLAGPRYIPHPECEVTIMKPGTPSPRSPYTLPEEYDRGYGPGDSKTKI
>MGG_15972T0
MRVTTFNTFLLTLGTVAVVNAETGNKYIEKRAIDLSRERDPNFFDNPGIPVPECFWFMFKNNVRQDDGTCYSSWKMDMKVGPNWVHIKSDDNCNLSGDFPPGWIVLGKKRPGF
>MGG_16026T0
MRTQAFFAMLFTPGAIAGGTFIPTDPKLAHRAPEPFPWPQLLNNPHMTTPVVWYQIGQIKIWTDTRGVDFVRDGTKFDTFDQCINHCKTFSVVHNSPVDKPTDAKCNYYCTTYWDQVKKSRY
>MGG_16042T0
MEFLAILAVLALPALTPHGHGDSPAGRAVHCSPNALLRKLFPAALHPGADPNNLDSARGLCQGRQRNRPHRPKSQTRRLHLAALQERGDHRRRRTASSSPTPTYSVLGDGAAAAQPPRRRVVVVLGIPWLGPRVVATTARHLSQPEESATGSRPRIWTATGCRTGNVVAVINLARRTGTRGLCAYRKGWGAHDPGPQPGRRRRATLAPRPGTARSRGKGSFARTGTRREGTPQVSSLGQLHLPPGPPPTPGGKFMQYGVLAGGSAIFNLGAQVEAFVNAVAAARRDFP
>MGG_16057T0
MYLPICLTIVYSAAVVHAMVTGDASSYVREQARYHGQCVVEIYNSQNQRADILHSQIWMRETLPDYTLHPLSRYAVLVDGDCNARAEYGIAPPGNTFRGCTAYEYRTNGDSCPWPRHVHRAQPEPEPEESTSGWFFSWGEKNKKPALTGGRQTEAYIDRKTGRRAVRTLKATAAACLEVIPELFGYDLPFNPFPDASSPFALKLPIAGT
>MGG_16058T0
MKLVLPITAALLSLLPDALAVVCRIEVQFNGKILASKLGAPGVLKHIGGYWCLAGQDCLSPNLPAGGLPLTISWCS
>MGG_16059T0
MLRSWLVHSSILLSFLGQTSATFEECKKGLVYRGDWRSPQQVFKSGFSDGKNPYTPSNDQIDLTYVSVAKSVPHAKEYAKSHKPSLQLCSYVYRINVEGLDCVPFGIVKSMYKRRRIPNNFPDEQGHAIIDSLPWSNVEGWIQVCPFAKYHERRWVANPDKEKGSKFDALRLPAAQSTAAQPA
>MGG_16071T0
MRFSHFDAVLLLATPVAAESMWGLCSPRTGMCTIWEGRFHKQDWHCDTPCLPPFICGMTGRSITVHCGPIPKILLKKAR
>MGG_16084T0
MSTSIPNIHPRCAQAKKVASNHKTLAPLAILLSLGAAQFDVQCDQTQLFSAPRDAFDAFIDLIPDGEWQDDDGVGFGRNEGGSLICASASPCPGCSVTGEQVRGMLRQGYDDCDIGGSGNDAGEGRFWQYRVDDGDTSILAGGGPCPGTFGVPGTSVAVTGS
>MGG_16090T0
MTTLLVILLFRIQVLRVFAPYNPCKPAFLGYSYVYNRVRAIPTAPGCSFARFGPLIKRGGTACSTWWCRDPECMQCMQGCYPSLVDKKEFPGVLQPSPNVECLRASTCLTVTTVDKFFVTAICTNYSQNLIIDQLQQVCMAI
>MGG_16123T0
MAPKLAIFFFLTFTLIHRVLLGKSKQVGENVGSQKEEAHQQPLMRQHCTTSKRQLRERQMIGRRSSQLGSTVCLFELQSARHSKAIGSLDLGRNCVTHNKPQLLLRGPGIQAIATKFAHVRDKEQINSGHFSYFHLRK
>MGG_16137T0
MHFLKFQVFTVYIIGAIPVLAAKNGDDVYKFPTRRAEKYYWNMVDMCHVKHELELILKFGVSQPPVMIFSFQLPLRQLWLTWLTLTGKDLAVPPPRGVRRSPAATGLGGDGGRTEAVFATL
>MGG_16175T0
MYSKIFAIAFAAAYLPTAFAADCTLGCKYLENNRWVSVSKSANIGDTLYIMGHSTKIGRGCKPETTEWSDAEIYSW
>MGG_16188T0
MRFTCLLLLCTATVHLGAASTLPKDFDASHCPKVKDFDASHCPKKVDPSLCPRRPGGTSCPANFDRSQCSAVLSNAGNHKRDLLVRREEPDLGRDLLCCCLDICLIFVNAWLDCLLEQQRMRGQPEAVRQAYRQGRHDAYFGAWWG
>MGG_16238T0
MKLGSSHVQGCWLSKLSFSLLFLLGRLYARYGCSVGNGSRKELTIRQRCMFDDPGVVARHKRSAAKRVLATFNDPRAVMPTMICSKDKRC
>MGG_16260T0
MKTTAFLALAAVGLVAASPQHKVVKPVITARQNNAQATPVTATAIATISTTATAANQIIVASTTVFATATPETTTVTVTSTETVSETPIPTVTVTAHWGHHHHGGHHHHDDYDDDDYDDDDYGKQN
>MGG_16306T0
MASQRLGCMVFPTPGAIVLPLVFFFFLGAPTSRERADRVRGSLLVRLLQG
>MGG_16321T0
MLFSYIVTFLSTSLLFASALARWEPFRPVAVGTTASPYLLQINNGFDPTVVSQMTGHKRVKVNDYPQIMYEDLKKDPPSETFYIYEVDTRNAKFSYKIAAFFTQQVVDHDRSRPWPAEYPAEELAQRAPFPWTIVAGYSVLRPGSTNWEYVVNKDYKNPLRPLPWQRQKHENQWIPKWAAGGPSAPEGLHKIQVWPKI
>MGG_16327T0
MHAKFLLPFLVAGVLAMPRPSPEGPAVAQGHEASHLEARSGRPPPPPPGFRSSGPPSDYGGPGPGGFPPGPPSSYGRPGPGSFAPGPASSFGGFGPGPGSRYIGEPIQRASDGHFYPGQWVPPLDPDLQEDWGVKYTDPNPPPGKRYVPRPRPTRQWPGSEEPSLWNKAASMGKKLLNGRDLGSNSNAPSRKACAPPSHPQQRHSKRDVGDGPEALNHLEARGNKDWQRYGRPPPRSEDFSGSFPPSPYGGAPPSPYGGAPPSPYGGAPPSPYGGPPPSHG
>MGG_16339T0
MRFSIAVIATASLASSAAAAPVTNLFDALLLPKAGRGCQPWLDLNSGSYACRDREMFNCDGSKTWVLLSTCGEGTKCEKSSSGGVNCVVA
>MGG_16342T0
MQLFSLTLLAVLANAPMIYAAGNSCSCKAGSRGDNTVQISGDCCGSTDFGGAVGKIGGSFDQRVAPAGSCDFTGNAAFKALKSADASARFAACCKATGVPPAAGGTCN
>MGG_16345T0
MNLFSLAVLYISVPSTLPIQVDGSTGLRPDDADFVYYEQCSNPAPSTSSPLTRVKDNPAGYRQQPPACAVEPTLVGNFVSMATNDRQLRCLDTGPSR
>MGG_16353T0
MKLSLIAAVLATALPALAHEASAGTPLTVARRDVPIQADKLTAREATRARVSVQKRDAPPDPLKSRPDHKDNGI
>MGG_16357T0
MEGLHALFFSFFFLFLFYPGVIRLGGVEAVDAKITAAKTGRARPPVCPESRRQPEPDCLDTPRARSHKAQPVLSIPSCSSADADDTH
>MGG_16378T0
MKLSAISASLALAAAAYGHPGADGSNQPPARPTSADYSPRVLQWWDACFELCGTQIRSKETPENLEKIDVTAHCTHRCNELLPWYSKKRGRNFKQRG
>MGG_16422T0
MSYTKKTRLWFSSFSCVAVAEGCVESGTVFGGLKKGLFGVARRDDIGPSNRWLLEGMVT
>MGG_16475T0
MHQSLFITAALALVYASTASARICKVGIYRAAKDNNWRLRAARKIRISMDDTPMQFQWDYKDGASKEATYKVELHYEGCEAKVVGDQKLPAYLTIKGTISEDVSVTGHPEFDE
>MGG_16489T0
MRPCSFFLTFTLALSAYAHTGNLQNHQALTVPSITGGNGNTLNTNNLAKHGIGQRLNKKPGFAGHGSKNRKVHRVCRGRGGKSIKRGTGQRGTGQRKTPGAAFAGSHGHLNRAAHRACHRRGGKLVPHGTGRRQGGKLVARADSDDEDAMSCVTDADFTGYYSDFTDFEDGVWNDPGTDVESCIDSDNYQESDYGEDFNYDQDSDDEW
>MGG_16496T0
MRFQLISVIALGLCAWQSAAKDPDPYWCSVLIDCPTFTLKNLVEVDSGFSKRISGKEYFFRFHEGCDVSVDDGIWPTECTVSATKAKQDWAKLYVQVYKSRRRSSCFGRS
>MGG_16551T0
MHAKFLLPFLVAGVLAMPRPSPEGPAVAQGHEASHLEARSGRPPPPPPGFRSSGPPSDYGGPGPGGFPPGPPSSYGRPGPGSFAPGPASSFGGFGPGPGSRYIGEPIQRASDGHFYPGQWVPPLDPDLQEDWGVKYTGSNPPPGKRYVPRPRPTRQWPGSEEPSLWNKAASMGKKLLNGRDLGSNSNAPSRKACAPPSHPQQRHSKRDVGDGPEALNHLEARGNKDWQRYGRPPPRSEDFSGSFPPSPYGGPPPSYGGRPPSYGGPSGPPPGPP
>MGG_16585T0
MQFSTILSLVCFGASTAVLAAGVPAIQARGDIPFCQANHPSSHCTSTEACEQACGGAAQTSGCSSLCVCVCSDGRKL
>MGG_16593T0
MQFLNILQLLSLAILSGQGLALPTNPSGHLESCPIDTATASDKHRIVARGCEGPSG
>MGG_16618T0
MMLRPAVSCLSLTWTAFSDSTSRESPGRQVPKVPKCADMDSPSSFVNSKVKV
>MGG_16619T0
MQISTLFSTAATMAVFMPNTVLAGGKNGLKDCQVSLTATSEARRSFWDTQYADYNDDVEISAGRHKFVIHVEQDCGGSKVSGTIPPHHLVILSPMSGGGRRTIINSAGEVRLAAT
>MGG_16625T0
MQLFPFTLLTLLANISIIYARALSPTHKPRGVGSVWCLLQKFWGWNYKRVMQSELMPGQAGQTSSTRGTYCL
>MGG_16659T0
MATPNAIMLATIFYTLRLLHALRDDDRFPLWNSVPGFSLSVWKATANLIRYGRIKKKVRFDMSHLEQSTQQADEEL
>MGG_16660T0
MHLSSIVAAIFLAQSAFANPMPSEDPDAPIMLAGNRAASDLQDPDKIPYVTPQETCMKLCRKGWSATGMLRNSEKFCKKWCSDRNNWPK
>MGG_16663T0
MNELSEATSLIGAGLALFLSLCDLQIKGTMAVVWLLSENIATKHEGAAVINRKLNLYHDLF
>MGG_16671T0
MSLSAAFVVIFAQEIVAALESLITPTVTRKCGFMIEGQLYVRQPVEVVQRRDGFSQRIHDLLVFFVNKPP
>MGG_16693T0
MQLKSALCLIAISGITLPASAARLARNRYTQSRTEVKEATIGCLVFLWEENADKVKEYIQQQEINAPGYVAFQHGRKTIEANLNPYCEKERFVNHLGPSFGFHVRRIFESKQGKSAVSMWMTEVSDST
>MGG_16698T0
MKTSVILTLVTLLSAAVALPAITTNTESVHVVQGENEIGTPKMHRRSSTSTNKDIINAIAAHFTACMESEENIRKYPVYDDRAFGFNYVYTCYGHHSFSLLITLTRALFQIKSLKLAVSL
>MGG_16712T0
MAPSSNLLLSFFLPSLLSFLFLGEPGKDSLGTPSNPWRNPAPCLLGLCRARCAWSAACSVASSVVGTRCEGVGVCKLGRPAVPLPLFPATARDGKELRGLTVLGTLLCPCPGLLEREKVRKNRLGKVLDLVPNYSHPNASKGKCASRPSDLVHAGFWSRKQAFLLVIIDVLQQAPGLGNWPGDHCNFKTSVSASKNWTLRQATSPVVPLSIGKEVSLYLTPRRHQRVRCSLEKSRPGDFDGDRVGAEKGAGWLAKLLAG
>MGG_16737T0
MLPSFFILSSLFVLPGLGASVSNTKTNSNAATQNANGLRTHTFYGSSVRLPFGTAADPELIKEYGGFTIELAERLKSEGRDRVGLGAHSSNVLIGNRKYFPRENVYVYEFDSGNDRLFRAYDAHLTNIRTDYGRITQPSEQVNPLNLNHNAVEMAKTFQIPIEEILGAWYIGPERGGLWAVRFQKTS
>MGG_16759T0
MIFKTAALLVISLALPASATWPPSPATQAGESKKYKVFYGEPGKHPLGTVLCDEGEKATIRWNSVEHRATHTIVDGGAIYFKVENGQPISIWFTGRSPGKYKLTANEVS
>MGG_16775T0
MLNRYLLPVFISLTCLPNWGFAGDTLPADGDLIWYASFTEERFIHRDAKPSIQPPGPILREKQRNLRRSPFEKNNPQRPGVKTGRLGRCREGRGDQPHVPTPKRRNMPAAQQD
>MGG_16789T0
MAPLFLLTMLCLTPFLVAAHTENFNFVQNLARQAGVNLDLTGKQSYAIYETIPDTATNGPVRPSLTRMKKYSILLQHGAGNLSIKDMIPF
>MGG_16811T0
MKFSAALLTTITATGANALWFVPPQYTTNQHLQTYFRAYPGCVAHCETWSKSSQGGRMTNIATIQANCQAECNTIFEIGQ
>MGG_16829T0
MHCSSIFTFSLFLGNAVAILTTGTTGGGVSSSVSTGNRGVLRHNARYPDKDPHTYFVFDYRPAGVIQGCHGFICYGYDGKPSTLPGEEYIEKDLIAWETIRQGLDAWKKGHAKEDAFIYMVDRGAFLPSRSLSDTLYNHIKWSNIKGWARLGHSEPYYGHVIGGYVPNNLFKPYMVKEPRKRLDRSLAMEPANYNVRMPEKL
>MGG_16892T0
MKAAVILTLFTLASAAPGRGNKGKQAVSTSGRAKSELEPQDWENCMKECKIEKHESIVGPSLYTVCKSICQQKLGLKNTDFLNKTHQTKFAQYAVPRQ
>MGG_16939T0
MYFATAFAIAAVLAFGPDNVIASRRMCILTLAEKTQNPEKPNFLEDTYQEVEAPAAAMLSYGGHEIHFELDKNCWPRLRHGSAVPPGYSAHIYSEGSDKYPPTSAVIEGTHVQKLPGFNPKGNVRFYEKLIGLS
>MGG_16964T0
MKFSSLYMGLLVALAVEAAPANLQTRETKPAPIKCANGRGTCQKGGACVVINGGTFTGADDPVCPNLYHSPPFATNRRRELISVGTAGKSRDPTEVWDCFRTAFFAYSIWIPTWPLELPTPFSVWLVEPNGQTSLCPLQDVHFHEVARPDANIRRPLVLINPLGPPGSAKGAVNVLKVVSEQACVDDVDESASCGDALGIDGGADEDLLWEYNPSRSDGVSD
>MGG_16977T0
MRFPSLVFCAAAACQAVAAAVPEQLFLGETFTPKELEFFDGLATRTTHGKPDPLNYHPSVKLVNELYMSTSTVKEVAVRHVQKAKCPNKFVYAINTKGIEGSFLEGSALYAKQQKEKPNPSEGEWLATARIPKKNIRGCK
>MGG_17014T0
MQFPQLFIIIATVFAAAVQAKCTPPVNGACPLPPGTPILACTVNGVVTSFVQSPAI
>MGG_17015T0
MQFPQIFIIIATVFAAAAQASCTDPVKGECPKTPGVSLFSCRVDGKIAKCCDSFVKCPMQVVVAPNRA
>MGG_17022T0
MLFSESTIAVLLAMFAHLSLAVAEIAEASVKVTGGGSRGFSGGKQDFDPRGLFCNVDSANSDTAEHPSQSIQTAPIQGAHSAGAPMSCSAGKSDRIPTYISLCQPLRCQRLSSKLWELHAVQEGFERCEGSEFGGGAV
>MGG_17028T0
MNLPNSGCLLAGAQGLALATRHTPGSFLCKHRVTCSIEPRKHDAYMGTLTNYASHNIIADAADHNQDGGWETHQHGDDTNNRFGGDFHVLSSQLSVRQGRSAVFRHLAILSRPLARPLIPSRGVSQSMTGTLHIHNVPQG
>MGG_17063T0
MLGQSFIVYSLLMFSLQHVVTAKSDGESDSDISHPNVLPFGINYSPNFLAKNGGLTAKAVSKMFNGHAPVRTCLYYSELRDYYKKKFPDGTNYIYGIDKLKKKIIEPYTDFIGTRRRWDGVDILNDGVAASELVKAAPIPWNSITGWWIIGPGYDPNEFH
>MGG_17077T0
MQILDNFKRAAIALTFIPNAVVAVAAEEQSYRWDCTVRLFYTKAGWSQVRSDYIHVPPQGTLVNYDYASLRWGIEVTPGCVGRKLGIMAKGYWVTVSDWENKNIQLIKEPVWS
>MGG_17082T0
MCRCIRVIHFCPLCMALLRKRLAFNYICDEPPCGKIIIEDQIAGTDEYMCDDCELHYWLKMGKGKRGARIRRVST
>MGG_17148T0
MRPSNIFTTTTTTLACILGVAVAAPSDGICTTVHGGQTFHNELRCIAEFYEHGDISNYFCHPKSDVKPGGVIKCVYRDHPIVVKTGPGFNWKSTAGEMEQLKQKGVELKLLRRCMSERRNPYPPYSWNAGYGIEQAA
>MGG_17232T0
MFSAVLYLFTLASVSAAAAIDPSSGQGADGTLAKRSSGRKSECERTLDAWYDLTDTDSDSDCWSSSDDEADKSGQGRGQKRVKDEGDAGKNKKKQKTSR
>MGG_17237T0
MQFSKIYLLAFSIAGATALFSQEDNLHKIKNGEIPPDTADYRGKRLLALPMNAHFETNHIWNIIYISN
>MGG_17239T0
MRFTVLIGSLFAALAIAAPTPIEAEGAVAVDKRCVAGYTCSNIENDKERARTSPRPGSDPFPPSPGTPMD
>MGG_17240T0
MRSFSLCLSPLLQFLVGAPGPSKTCTGLKLNSYGCIDSPADDDFGGCDGITNWPIGRDVKAFEPGSVVSHTQAETFNIEVGFVGCAK
>MGG_17248T0
MQVSKIALAIAFYSLSVAAFPIRANCGPTTSRELQNGVTSGTEVAVKHGFKLQAREDKLFKCGKLLRSKYRVTCSYGKVQ
>MGG_17249T0
MHFTNKIGVAVILAFGWGSAIVSGRPCFVALSKDGEFVENWGGVHEIQGPGEVTMEVAHYKFKIKLDGNCFPTVVNHIPHGHEVSVYGKAFGGAPAVNYLISKGNKVDSLGDFDATKGDAAAWDYISARPDLKKKKVVRPYNYFN
>MGG_17250T0
MRPSYFLFSLFGTLAAAHAKGVGSNAATDANKGVTPEYELHCGPFTEGCRSFCGCTKDGKLARLDSKYAFMIHSKDFLAFVRG
>MGG_17255T0
MQLSKLLQATGATLAFLPSGVLAKCVIGLTFNGNWVPNNRFVISPGGKFSFIANYVIIPVRLDESCHWHQDLAENAKPVIIPSGYGIKSCDEGDFVNNQCQEPPKRTSIGGTKVYAFS
>MGG_17266T0
MQLSAILAAGAAATLFSGGAAHPYVSERSVDLQTPAPINCVVVLRFRATDQMVRGQSRLVPAGDSTRFKLGNQSYLVFTGRDCTVVDPAAGGQLPAEYYFFGMPSPQIDSD
>MGG_17301T0
MQIFNMVSLVALFALGATAVPVSSITGVQCCQANHGDLTTPQAQSLFKSHQKRQDYWVCHACNKQFTTPAALQKHKDTVVHP
>MGG_17303T0
MRFFNLTLMATSALLLGNAFAGKQKCSATITNMKTGNDLGRGTIWNGFTVSCWIVGPVSKDLAPRGDLHCIQYI
>MGG_17319T0
MFSLKAFLLVSVSCLAQLAAAGPLEYAGLEARGQIVVCPVTGAPNGDIFSGKMCTSCGPGCITVPKQPPCCPP
>MGG_17334T0
MVSFTKFTLLLAAATSVAASGYKKFAVSFISSNDLLNTAPDQDATAKQWEAAFDKARASSQWKYTGFDVWTPGLSGDWGWVTTTRNEADYARAKNVLERMGFEAEFRPTGHVWFRPKLGASPPVPARQ
>MGG_17335T0
MLPCLPLRLLVLMLLVKVHATRAVKVLLHGRRLLLKYRRHAAAAAPPPHRKLQLGLDPSVHSDHAHRHQRCLARRRRGCRNRDGAAVGAGVADQARPAHDAVGAAVVVFVVHARLEAPLLIRGASLFVIICLDPVAQIKGLSSPSRLPGSQNLRSGFR
>MGG_17355T0
MKASILFMTLPTAAIAAVVRNDPSQTWTAETLPIASDAPQPLVVKKQLLERIRNSLRFISEQTPRTHHGWASKFSSGVVAHEKEISQSPLQQAPGTSEPMDSPWWDGCPFSPDPLPGRLHVVS
>MGG_17366T0
MPSLWASALIAWHIFLGHLGQKTYLWLESRGSSRTKQAYPVFGSKLTYEYPIHDMGGDVRIFMRRKRWQADLNPGLHDMQGARTAKLRVCKAASPWHLWLCDLHLRDNYNSNIGGLQF
>MGG_17387T0
MAPFFFFFFSIIAAPVLHPPAPKETHGYCRVLVGSLLAASGSLSAGGPAIGTTYAQCYCTQLVLTGSGCGNDTLGSGRPSRLGSRHPVGVDQKDFVLFADAIESPPAPVE
>MGG_17390T0
MQKSGTITFFFALFFHHSPLRPAPAGLRRAGGKLWVRHPTQAIIASVPPILPSTPPQLQLLTPSWRAQSLGHAGPLAHVIAKRSGAAAQALVVYRDPVAEACHFVLLGIGPNGGGRCRHRLLRSGACRRGARRREFTESNVAPARRRPTCLLACADAGVVGRNARDVLARDIQRHLVLRAAPQIPPIGAISDEIIVIARFVGPIFAEPVLQTIIQIAIGVNGGDARAERGFPPGPGSDRRWMRQECLDRGGSQNLAVRASVDDGGPGGGGGGDV
>MGG_17393T0
MQGPHGLRIFSLSSLALCTMWSAQCRAFCISSANEGSTGSGESGVRGSPASPIFGQVCYYYFAPILNYVSV
>MGG_17410T0
MLLFLVWCSLFLGDERVRVHIRQGRGAKDEQRGGGVGWCGLGTFVHLESFIAGSLELARPVAGQPGRSLVHHQVSCQTRVPAQVCAKWDVNLPLPAVLLWTRHPERAYWQPNQGKLDGGRSSFCHLSSSRVKDQTSRGKLHRSMAANFCGTFVCAAAGTALMRTAHVALYFGELFTILFPVGFSSFSLDVVFNVPTPTFQCNLPNVIISTFFLSVPPIHEDCIDTRDWVRQTIGVWFCLGNAFTKGARTAAVPTS
>MGG_17463T0
MQIKWIVFQALTISLVTSVPLVAEDKAVAGRSVESSAATPSVLVARQSETDLANNPQPPPGIQDFFDRIRGKGKGKAKSERARGAAGARANGQNA
>MGG_17464T0
MKFSATFIFALAASVMALPAPESDNTQALEARQAGKKCRLLITGGKAGTGTCVGNGRLCKVADPGAPGGSRTQVSSECAV
>MGG_17473T0
MLVLKQILFLLLPLVSQLATAYPISAQDQSVTARDLVRHDAASADDHHHHLQRRAEPKSRWSSSSSSGQSSSDGEGSQKTEASKILNDHMAIGFDAASLMDTPTSPPPNPNRPPNLNKPLPQIPGGQASSSGNPDGIVSSSGGGGVTVKPKKSMSFFPKLSSKKSQSNVMASQSRSSKRPTIGKPMLAHSSNGFAAADAKEPVAKTKSQQNLRKSASKQSLRQGSASDGKGKKS
>MGG_17478T0
MKFSAIFAILTLASAAAAAPAESSTHQDANNIIIRNDVNDGPYDENNKAYNGV
>MGG_17536T0
MFRSSFISGSLLLLSLLGNVQAGVVQPPAVKSAIIPIELDLDPQLIIKAGGLTPKLAKTVTNQQIVTAALDTDIIQEIKKKHPRKPTYVRILLPPPPPRLPVARITRLAIDNNHPPVPSSPHLLGTSSPWLQTTDSSAVWTQAPLDEEPSTAVRRILPQANAIWSLACSATCQGRRTRLVMLIPPQMGVVDVACRGRGIREGAGQAKEGFWS
>MGG_17544T0
MRSGFLIAALCTAGAVADTELSSPKIARRSSLFAVAFQVLAAGLATRYES
>MGG_17550T0
MQWLPLALLAVNAFIPSVYAIPGAGTFDTKLNQCDYSNNVQLGTLQPEDASKSYAACCSATSGQKLEAACRFSRL
>MGG_17556T0
MLNNFVTRLAFSSLLLGTFAQAVPSKLYCVGTKHSSSSCQAGSFWETAAEARKEIRQPHHNSIYTVDTQGIEDIFTQYEPDSKKWSNTRLIPAKNLKIKETRFQDGRVNHYN
>MGG_17563T0
MRLSNTFTAAIFTLAFYIGNATARPSGPPSPVAGHSNTAARPPSPVAGSSGAAAGPTSPKSGEQKQQVPVCLVQLLEGDLFWKFYTARPGELYAFAIENLSGSFITAKDCTIKDVYGKKIRRRFTLKSFAASMDLMTGELTVHGPAPVAKGYSGEIQEAYMSLSTGRKSH
>MGG_17567T0
MQFQKIILIFSAVAGAVFAAEKRPCNQLPGCTPIRGGGCFCPSESGRDPSDPGDPGQGGGPQ
>MGG_17579T0
MKLSLNGIVALLATTAAAFPLIEDDADMIKSFPLSRRQVDKVPRAAIFHAFNDTDCKSFEMEARFEAPRPELKNRITCVNLGNAQVASLKALFLKDGCSSSNPAPSTSSPLTRGKDNPAGYRQQPPACAVEPTLVGNFVSMATNDRQLRCLDTGPSR
>MGG_17582T0
MLSLKALLLVSVSCLAHLAAASPLDHPGLEVRQEICVPGSKGGDKATIGDLCTKCNVNNCRKVAGQPPCC
>MGG_17590T0
MVSFTHVYTFGLLFATATIVSGNPEKFMVSFGNFKDLKPETIALAKRWENAFNEERASVPWKATGYTIWDKEEEGKWWGWISSIPNHKHNYSAAAARLNLLGFEESTTYWGAKRWVPKEDVSPPV
>MGG_17597T0
MLSLKAFLLLSVSCLAHLAAAGPLEHAQMESRNLICAVSGIKKGTDGTHPGDACT
>MGG_17601T0
MKILRLSAPAVLLILVDLSLATKRKDPPLSPNNRAHIIGCNVRLIETDSLGYESTIEEKPISPSGTQTFQYGKDNIYVGVNKLCEVMEARGLRKDMTHLEFDITVQDVNGKVKRITRSY
>MGG_17614T0
MKVSKIVLAVAFYSVGIAALPTNFKCATERGDKTGVNLHSKRSSDTNGSAGAATVYTCSKCYSYTSKNQDNVVAHQAACNGNKIELTPNSENVRAKAQSISTSTAGVTEWRAWATANRD
>MGG_17628T0
MYFFRAISLLFLLLAALITALPISVLDRRNVPPRRGDSILYRGTSREEGNSVLDGEPVRPKGASNPQGYLYLKGDDFENVRAHVLGRLGDKNSRTPFISTTPSRTIAEGFLSRNPKTGEVDGALLMIDRAALACENQIFPTNRNFKEHGQIYPFKEQKEVTVKGEIPSSAVRAVVFYQNGKKATLHNPHYEPEYC
>MGG_17630T0
MPSPPRLVTLLAYLRFPGLPGLVQNGPFSPTSTTLAKASWGSNSPGNLRMTALGG
>MGG_17659T0
MQFLKWIELALIAALTPQALAQVGNAHDRNGSPRHRIAHHAGQPASARQPTHDGAPVLAGTPPNSDWVQFDDHESARERSDIIQKAFSRHRPEPVHDGTSLLSPNHVYSDTHAPRPRGLQARGEERIQSLTHRHDGQSDSDTDSDDSDDERRSTRRRTKAPVGQQKGATRQTLNKPPSSGNVGGAKPLSRRHGGNAINADHAAPSTGGRGVHRDLISYGPGHSAPPLSPTHNIHGVPLESSPDDDIETESHKGSSGRKPRTFHA
>MGG_17666T0
MKLLIFQLLSALLAHTILSAPTTWPGKSLPCTKQSPGLAIQDPSRLSPEQPREPVDRRRPVDAKDTQSERGYSFTEWIGKIAGARNAALAGASCFCGGGTICCRDQKGAVGGLSCGLGVCSV
>MGG_17667T0
MHLQSCIATAAAALAMLPCVIAAGPSGVKAESSVRNPKYGDHCELTACQATWTGGSKSEPCPPKNINVDARKVIQQHEFESESDTWWKRDI
>MGG_17687T0
MKFGVAFLFAASLTLALPLDEVSSDGFAMQQATSDTQGFVEFLKKQEQQQQEQQQQEQQEQQ
>MGG_17711T0
MSLGSVLLWQFCRFASAAIFQLRRYRAVTSVAVCVTSNQRQHAGQEWILADISERSSLHGDYLQAYLVPYSLRTKDEPTGRLEGPPGQWRSKEAAR
>MGG_17760T0
MRTSTFFGILTFFAVGITAVPIGCDSSAVQRRGDNSGTKSHVPQNGPGGAPEDNPNRSFKLPKKGGREAELTILPFTSHCNGCGERLRYVGTMRNHQDRRPACKGKGYYVKQPST
>MGG_17792T0
MLFKTFLISLLAPVALGLAVPAKRGDDHMNLPNVDLNRLDAPIIDEHVNLPNVDLNRLDAPIIDEHVNLPNVDLNRLDAPILDDESY
>MGG_17799T0
MLSFKACLTAMTAAALYVQTVAASSVETVAASSVKTVPYVWCRLDIYLDKDRRSQRLARNVLFQSGEEGYARGIILEKPYKLYADRDCKTVRLDYEGPSNVRFIPRPERSF
>MGG_17800T0
MLYNSRLRPNKFQHRRPPLLLGGFSLTAAINNGIPNAKTCDEFTASCKSICAGLNATPTVEGCTGTVPTAATRCGCSINKSPPAQKGPQPKRDVAF
>MGG_17837T0
MTMNIKTLPRSTVSLTCLLLDSNISWAVRGPLISRGRPPSKTKSRLVLRMFDLVIISDRLSLSMPRDSQASQANVGRG
>MGG_17849T0
MNWNPFYFTCAFILCFASGVGGVGGAGGAGGAGGAGGAGGAGGAGGAGGAGGAGGHCELIYSSDIS
>MGG_17885T0
MPLCLEAGLVPFAGPAATRDLPRRRGPFQGEQQGLPHTLSAPKLLLIGPNFYIYRRSPMRLAGVCGQHDKPAWLRKKMSEGECGRCFGSPSSPDPKDSWVCRKMRLCWLLYELRAGQRARTSPLVVGPGQPGTVDLYRYLGLT
>MGG_17894T0
MQFPSALIFGLLLQSALAEPKQNTGRPGECPPGQIPRVNGECPTGSFGASGGTCPAGTVPPTDGICPDGHQPCNLEGGHLSKRYEGMDQSLVRRDGGIIATVGCLVVSTLCCLLCCCGRPRGGHSNDGSHGRSYRAGYRSGYTDGCFTSEIASDCM
>MGG_17896T0
MRFQTAILAIFAAAQLGLAAPASGADDGTTHHLEARDRRSECEEKCFAEKRAQYKVTTLTISQKAACYSRFDGTSDGRQ
>MGG_17899T0
MLPCQLLIALLVPLGVSAVPTKDAVLFSNLMPRQDGKACDGGSAKICCQSVQACMDACHDERKQFAACDNNANCICQ
>MGG_17902T0
MSNISLITAAILCIVIQPGKCLTLRVSNCTCKTGEDIALRKAARELPVKTP
>MGG_17926T0
MRLQITLPLILAYSAIAVEMYLPAKVQDCIYELTRNMEMQGKEFTREDSDRLLRQCEKRVQKEDEAKRLKQESVQH
>MGG_17952T0
MLSEPHPLSLFSLSLFSPSSQTATGFAWMGGGTQNAPMDSIDSPAWPGPPKNAGGNPTTNNFLADQVWPSASSVFVPERVS
>MGG_17956T0
MLLLLLAIKVLVCHVALASAETIADGLWQETRNASDFTQQGPVKSAWIITPESSITRQGHFTVDADDMVTVLVPSGTHWEADGLEVVKSGRSSDMLAAET
>MGG_17997T0
MSRYRPNPEISVSTSVIVAAAAAPTAAVENNSSDVYCTRTLKAEAEAAAAEFLYLYSLQGSDLATWGPRCQQGEWRIKWRDGSSCCPCTLILHADEHKLWGNMC
>MGG_18013T0
MSWLFSLASRSAAVGVCCPYLPADSGSHPIAKFQDRFVTPKDTRVGGKASKWCRHQHPSLMQKTRFGGCS
>MGG_18015T0
MPLLMGLRSMLPVHLVCLQCDSSSGSWTEVVQKQDNIPLCEVASGWHQSWWVAGRVNDVYCGAGAQSLLCLELSLHANTETDLRRFKVVRLVPQCRVSAYDRTVVANCVHQKDPIQEALEQSFASSPFLLASKSSKVVRIKDRGNIRERSEQAKVGTDAVTLSITYAWSMGANNPTPVNAPRSQKNH
>MGG_18019T0
MQFKSALALSIAALQAVPALAMEDGCSASILKYDANGGQETYYGSALPANGSIAFQPTEFSTEVVISVDANCNPTNTDDVKKSVPKGWGLHVYKKVTAIAGES
>MGG_18020T0
MQQLDLLKTLAVVALIVPAAIALPTRTESSISSFDAPVTSLADIQESPLKDRRRREEAKKGCTCKGKCADCAWEGLRITPPQCEAADVLDNKEQTESSGPGVVYALQESKRMMKEITQWQKRQRENRYKGSWRLW
>MGG_18024T0
MWSRVLKTTILALHLGSAIAMSGSYWNPFSHLDPTDPHSPHYPKPHNPLPQSDSYPQHADHATYPPSPGSRIPTSGLDYDPQDHFDTQNFPASHHGYDDDNESLYGSHGSYPGSRHGSIQGSPHRSNQGSRHGSEPYPEEMPNVGTGSFRSGMIPQ
>MGG_18035T0
MHFSTISILAFLATGAVATPVPSPNGDALQTVNEAHLLARAGVPPQENPCTGKGKVSCFFMGTTCQIQNGECILG
>MGG_18036T0
MRFSTIAMALSALFAVGFAAPSPPSGDPSSPGCVGGFCGNNLGGPGSRGGKR
>MGG_18060T0
MRLDDTFFTLAFIAAHFGSAAAKGCPYSVRRYDKEVKWDIVEAGKSHIRVIDGYPATISADQDCKLKIKGLARLKYTIAPGDSRPDRCKGNSIGTS
>MGG_18062T0
MYFATAFAIAAVLAFGPDNVIASRRMCMLALAETTENPETPNFIHGTLQEVQAPTAASISYGGHYIHLKLDKNCLPKLVQGSSVPPGYSVHIFSKGSDKYTPTSVVIEGTEVQELPGFDPRGSVDFYERLVGLSRS
>MGG_18076T0
MRFAAILFAAFLGAQSAKAAGNDNNVKWNGCEIRILDNSDQPLGSTCLNFGQSGGIQLPDLPYWLDDSDIVPGKYYTVSLEDVHSAHRCWSLKSADLPPTPKPDSVHPWYWNPRPAICRDGKRLLVGEWYGANKIRVSRVQ
>MGG_18078T0
MVSFTTFLACLTFTTVALGDKTTPPSKEFVVYYSKPGDGMAELYQRRRKIEAALESQEWKDNRLDTQ
>MGG_18102T0
MLASLLIAFSTSVPLVGVGRIIINNFFSVPPLQITKSKDVIQSLISTLGATSK
>MGG_18105T0
MQLSQVLSIVLAALQASRVAAEATGWCYVDLVFEELEQEGHLREAGQGYTSEIKEEVEGCLPDGWDIVGSVARPYFAEEQCDETNDEGTRSQDGGDIFGTAGNSNFLDELCEWEERRGTKPTN
>MGG_18108T0
MRFITIQVFALLALGVAASPFDPFDNDPRRPYTRIESGTSRSIKTAQDTRRINKVQPRKIIDEDRGSKRDSGSNRNTRSNRNTRSNRNSRSNRDSDSDSDSDSDSDSDSDSDSSTGSRSHVSSPPRTRTTAEIREDNRIRALCNSFRDDYDGCKAQPECKWDTQRFSRCVPEYS
>MGG_18113T0
MHANYLLLGLVAGVAAAPLPAPDVAADTPSQGDVTTRQLGRYQGGQFLKTPIAQLNV
>MGG_18122T0
MLFLKTLLLLLPVACLAEVTTEFPPTRVEEPAADCSNSGTCASHPSFSKQLEEYRVVGWNFLSRGSAEQKWRGSIARDYIYTNCKVGVEFLSMQVNDTSKPNLVNLGKNTDSSNVSISGTQTFPVLKRQKVTTTAKNLCHPSQGHEAQLYSGERHIGSKGSIERL
