# Supplementary material for: Kingdom-Wide Analysis of Fungal Small Secreted Proteins (SSPs) Reveals their Potential Role in Host Association
Source: Front Plant Sci. 2016 Feb 19;7:186. doi: 10.3389/fpls.2016.00186 (PMC4759460; doi:10.3389/fpls.2016.00186)
Supplement: Supplementary file 11 [file DataSheet1.ZIP › M.laricis-populina.SSSPs.fasta]

>fgenesh2_pg.104_#_15
MLTKLLLSSQAHFVLFSNNLSIGYLSRYQELMAIRIQNVNITGNVYVEIKNIKNTRNRNRVRPRALINHSQDVDRCASPQIDRMHEPVNHVGQRRNPRRRAANTPPVARMHQPVNHVGQRRNPRRRAASVNHQHNRPIKRNLRMRVSLEEDPRFWRKALTLPDHLIQYMFPECSLWDYSTTRRVLRALIEHFDPGYYLRKRMSKTELVKTYQDVVYVSSDFYLLVTSHHDVQGVEVYLDLFEYGDEATLLTQCYFIHDLNH
>EuGene.01060003
MSTCPFQQHILTITLTLALIFACVGYNNAVVDYNDYITPLCCTGNDESMQCRATTSPRAWWSQGNDCTGPIISDVACKDGRLAGYSTNSDGSASWVTRNVLAQRFGQTVTCYLADNQCYNGQLRCRVPDYCGGSSGLLADSKAATKGGQGGQVGTLSGDNKKAQKATVRPTKTVQ
>EuGene.01060005
MSTCPFQQHILTITLTLALIFACVGYNNAVVDYNDYITPLCCTGNDESMQCRATTSPRAWWSQGNDCTGPIISDVACKDGRLAGYSTNSDGSASWVTRNVLAQRFGQTVTCYLADNQCYNGQLRCRVPDYCGGSSGLLADSKAATKGGQGGQVGTLSGDNEKAQKATVRPTKTVQ
>fgenesh2_pg.106_#_14
MASDKSNLLWVASVFFLTFPVDVSAIPYPHQSQLGKRSSIYGSSTPLQKHGMFASAYLTPQLIGDLLKSNEKLETLLEEKDKHIDTELLQDNIQGPCLHGIDVTTGRCL
>fgenesh2_pg.107_#_4
MRFGTSISFVLLAIFATVYCEQLQGGQKHGTYAGRSITDQEPLPSSSRLRYRRSMYPASLQARQFPTMGGGQGSGFGGGGFDLKSMFEGFMKMITGGAGGGGAGGGAPPAPPATGGDTTSTPPAASDTPPAGDDSPPPAADAGSSDSS
>fgenesh2_pg.109_#_1
MLAFRTSIVVIVLGLISTITCQQTFSVKCSAGLKYYDKDHFRSDCVTIPDQRIEKSVKLSSATCRDIYSTWVSDKFKKGILCRTTTGVRVNCKVMQAASFANCEKIR
>fgenesh2_pg.10_#_29
MLFQSHHMIFIFTYITQIALAQNNPTIQCKGGFTTNMTEARCDDKDLSEYICPTSQCGNNGHLWVQMVGCLHNGVIGSGISNQQCSSYHFEKVNDYGCTNPGGEWYSCPYKIDNVPFITCSNCTMPKATGVGP
>fgenesh1_pg.C_scaffold_10000028
MRFSQLVIAAVLAVAISATPAQKDLSASDAALQRRSTAGNLFERSRTRCTSTYLDLLTVMNVIFLFEALTIANAGPVTLLNALTIHNAKLTDAVDPEVKDELRQTRYLKRNRQ
>fgenesh1_pg.C_scaffold_10000030
MLFFKLAIAAVLALTVSTTSTQKDGVATDAVLQRRATAAKIFARSKLQRIPLQRDNSRASVNSWFLDPGFRVLTAWCSSQARYDHFRSLSFFDPFILASLKLLFVPKILLSFAHVLKLQGCHTAPDELVE
>fgenesh1_pg.C_scaffold_10000080
MHFTLPLLALLCVFQAVVALPTRSSGLDTAADLSRRAGSEEVVAGGNVKEKSIEQKCFGGINNIWGGNFPFTYNYYNSLMYQNGFSGLCNSYFGGGFQWGTCGSYLGCPGAVNTFYNSYLSGFNGIGSPSIFGLNDKDLKSTCARGLQNLDIISMMRLCGAYI
>fgenesh2_pg.10_#_213
MANSFFWIALLLASFSSSPVLMDPVGDYIPVPKEVHQITDFLTSAVLDPNFSGYSGAEATLMEIIPEDAKIRVDGVDMNREDFIERAMDDDYCAINKMIKDSETQHHDTILIMQKEQGDPVKTEFNVLFKRQGTMGNREGTQPYDGITPAASFSYIHTRS
>fgenesh2_pg.10_#_214
MANSFFWIALLLASFSSSPVLMDPVGDYIPVPKEVHQITDFLTSAVLDPNFSGYSGAEATLMEIIPEDAKIRVDGVDMNREDFIERAMDDDYRAINKMIKDSETQHHDTILIMQKEQGDPVKTEFNVLFKRQGTRGNGEGTQPVYKLTKVSLRML
>estExt_fgenesh1_pm.C_100052
MKSFALFGSVLPLVLSVMGSSDSIRSLEGRGLTDLEPERASELIKRSTSPPNVIVCNTAVAGTMYSDMRDINKVVTYAVQEHVPCAYFRSVLFIVYDWSTGDIQPAAFQYSSAKDVKNQVGSWINDGCDVAHPVKRNNKEIPPSPDDGLAFNTGWLNPFIEDLHVQTCPDDVLQTTLENLRALGPPTR
>fgenesh2_pg.111_#_3
MPTQKAYVFKMNFRNVFLLYLLSMENLVKGIIPSSGPVHADLGGTSTLHLSAPTVHNPMERGPINEQNTPQYYEGHFEKYDNTFLRHRKALQDHTSIPDPSKQTIEDENALSRGPNNDDEEHSLTYGQVAGIPSCGGFLSNSLQILMCSSRVSNQTTVKSSTLCFGI
>fgenesh1_pg.C_scaffold_111000010
MALSKYLTCVIFVILSAALIFNHGSSAFPLNSMQTPDVVKRDDISGLTSPDTLMKPDEEVKQEVARNESAKHLTWSKESQDVISRESIFLPVMTNLYAGAFEIPTRFFQPINAGNSLYDMFLLNYPSQATSFGSTKLSALFLVEPKSQLQNVNPRSYWTTFLADID
>fgenesh2_pg.112_#_7
MLAACLQALPKIVCESSNTSGTQEDTPSSALPNVDPDSPPIASVVPDGYPLIETLQLSSSEISHNFETIKHLGKRSASHELLSTDHMHKQMKMGYITHRIRFPYDIDVEEKCSAKKDTSLKMLKNKTFSKNTVSLPALAVGDSFAYSNAIDGVGKNNQQEEKIQMLEARISQLTALVQGIEGKVDTNQRKALHTEKMMVERFQHQSSALEGPIRDIMLLQSRAESLENKTADLLEDLDTAYIKIGAHGRVIKKILGPGNEMLEEQYGGIDSKGEDCPHLIVIGSLAWVFVVCII
>fgenesh1_pg.C_scaffold_112000010
MRLTAILSIILFGSTRHIWCGPYDDVDGYKAMILAYRDNRVLLSYPDNALPKNKGGNGKMLCFPRGKPKEMDEGDTRQTAQRELKEESESRSLIPPFDVERFADCTIHLFWQSAGYELELDEFEYIMEVDDRTKLFVAKIPSNAKAVQGADTHNRNNVWVDPLEVAGCIKNRQDSMAAWHSECYRFQGVEDF
>estExt_fgenesh1_kg.C_110020
MRFHNRDLMLLSLFLIALAHTVCARELECWRFTDLDGKVAACENPYHKISTICPISSCTITSIPLGRCSRPGEQPVIVKHCYAYGPSPTNANTIGQWESAVIECKSRSESVPYTCQVSLKTLPKIRCSRCHGW
>fgenesh2_pg.11_#_112
MLNLQRFVVLALAAMISIARAEFDIQCQNVTTMINATSCQNALDLLKPDEKNGRIVRDESAYQLTCGTCKVDIVTMNHGALNVDAATVQTELTALLAKCPGDLCQILLTDEKGMSSPLGMKVKYHRGLGTYIAKDLHTDEWSPGHMSFMGGS
>fgenesh2_pg.11_#_113
MLKLQTYLILAVAAMSCTAQDLTATLKCGSPPQPIDDNACKTALKQLAPYVKNNILVRDESAFQVSCAGCKLTIGTSNGGNLNVLYEKVQLGLNNLLAACPQKGASLGMSGGSTNTDPNTDTGATLTISYPTTNTDGCSII
>fgenesh2_pg.11_#_148
MSHQKLLKALCLGTFLIALAPSTTQKPWGNLSTRETPLLSLAAHEDNSQVGEVSSAYERTPSLSSASVNYPGENHEPLEQSQLDSPIAHLEEHLNPGAATWNSYSDGMESDVPLMPYCPKGYGESTPDTGDSQQW
>fgenesh1_pg.C_scaffold_11000145
MFRNVVIVCLVSLALFTFMLVETRATISLPQVSEISDSPTPIGQQPVSTAVDTLVSNQSSIEPKEEKDTLPTSVEDESEEGEAEYLERNNRHQARHRRHGCSRRSKHNRCKKHKASHKKKVVTAIAAAAHRTVSLAATGILRSGDATC
>fgenesh2_pg.11_#_171
MNSRHSFLLTLTLLSLTIINPGLCVPQQPVVKKQTTSDPNSINYDTYDTNTNTVSHTFGPSEQLCALTWSNEAIRGKFQTTTTPPTFYCKNSGGLSYRCGGCGLVSSPNPIGPSDRKRMTTMSGKAYSCTAKNERGISVQVGDSTCIAYSIADGGAGTIPCTGCLLYEADKSDQGGIFRTSAP
>fgenesh2_pg.11_#_224
MRFGLQSIATLAFVTLMSPVLSKHAQVASKEISEKWFTNHFGTGSLSYNYYANLGGCFANGLQIVNFNNVNCVFSDYNTCIPVTGGCPGVVYPNVNDYLKYLVNPYQTINGWRIYRGPGSLGFYQGYNTFGVFPWSSVGSFSNYITTVRQPFW
>fgenesh2_pg.11_#_249
MKLTATLILVAFAAFGLASASPVQARRVVKLEVRAPADDNPLNLRNDLYMISTSKSQRTAKCLNFCNSGIPPVQNLDGLTWGHGPTFGSQPISNFNTFQSGFQSLAIVSQNTASVWQSGNIQFGQIQQQLQVMVINYYRMVSQLQGGCSFCTLGGQDYGFQFQNTISQFFIQVQGMLSIITSQFPGALGQLGSIFQILNACIQATFGVVNTLGISIGSVIGNLDLGVFQNCGINFNSFINSSPMSLFNSVGSVQGIVQQTTQSNFGQGFGQGFGQGFGQDFGGGSAF
>fgenesh2_pg.120_#_6
MHHLFFNITFLIFSLWIHGLEGDATVWACNGGYSIDENGHGICKMQGQFNRKYQCPPNTCLTDDNQPWVPMSGCVLKHSPIKGQSNQQCATYDYNEPTVDYTCTNSGQKTYVCAGTLATVRPISGMKSGIFIDVIIYVRISKDILVHTVSGSEGEVGFECDIGFAIGKNNNAGHQWVEMTGCHLGPSDKGGSDQHCASYQYNASYQAHSQYFETRTLRYYKVTYPRSNLCDRMENFQLVPTPRT
>fgenesh2_pg.122_#_1
MNQFRLLIVIAQFFFVFIPTNGMTCDGNADRVGDPADCFNALEYIYAALPNSGCAVAGSCAMMPLTGSYHNLISPEAAPPYTLEEVEASYDGLFGHYCEGYVSPITAAADWPKDAFNSGFLLGTTGGPDPTECPEAIAQQIVEESKAYSGP
>EuGene.00120004
MTALCTSSLLIQTPSTSDPPTHPPFLIGPTCGQIALTTLARLQLRVLRCIPVLIAMKKAPPLPLLLIDRLHRKHRLSQPLVEVLEQPHSVDNLPWLSLPPILERPFRVMLNPSPRMYERVPSVAERKQKMNQL
>fgenesh2_pg.12_#_4
MLFSRYITFAVILAFAMVFNVAMAGPFPSFITTSQYVNWNPSLYAWNSQYNCPTYNQQPLFYLNNQYFYELGNIRYYVPGSTLSPNICLTYPVNTWTPFNYNGYSAWSWNSLKLRYNNGWNFF
>fgenesh2_pg.12_#_28
MKFMIIILSISLYTSFSCGHSPPGRLVARDTSTGENQCTPVTDNDPNTNIFNCPDSHPIDLNDCQRAGQIMIQNGWSSSGYGTCGVLYFGKDAQGKLAPVVPYKDLTATILKNSLNSFTVDCCPEVKTEFEHPIHSDLPLDPGTADGYTILCVGRLDTPYQDARPLDDKDVSILIRDNKKDLE
>fgenesh1_pg.C_scaffold_12000038
MFVPRFCALLFLISNMIKAEEDTKMMISLKYRWDEGDSHFAGKVNIDWDRTGTCDHRVFKSNRDSCNPAVAKLEPFSNTTMDCINQVNDHLYNKGKRGKCTAKRNLQFRIDQINKDKFFLIEIDNICCDHRCKITDLPEITCNAGPPGQVIHVNGHYIAECKNGK
>EuGene.00120049
MRFISVTFVLLSVLYASSADSSLNFTQAAPAPAQPSGSATPETRRELHSRSPAAAQPSGSATPKPAGN
>fgenesh2_pg.12_#_103
MRAFILLGFLLQVLFVLGYPESIGSLKKRDLNGPQSIPSQQLSKRTTSPSNPVVCPGPDGPRIDMNDYYKMITALVQRKVKCVYYANMGMAVFDRDDNPATFTDSDPSIVREWYGAQLSEQCETQRPVRVRSKLPPIRPDDSLNIGTVFYKIYAPSEQVMNCNEEDDAAIRSYLLSQFMT
>fgenesh2_pg.12_#_119
MKWFIFLGLVLQVLFVMGYPESNLRLEGRDSSGLESIHPKELSKRSTAPSNPVVCPGQEGKPFVYDLKVFGKMVTALISRPASCVYFSNLGMYVETLEGEPAMFHDSSPSMVRNYYGALISDNCQVTRPVKLKSNPPPSTDDHLVIMIIFYDTYSDSKQVMTCDKATEDDMRSV
>fgenesh2_pg.12_#_123
MKWSIILGFLLQVLFVMGYPESNRHLEGRGSSGLESIHPKELSKRSTAPSNPAVCPGRAGKPFNFDLKEFGKMITALISRPASCVYFSNLGMYVETLDGQPAMFQDSSASMVRNYYGALISENCEVTRPVNLKSNPPPPSADDNLKIMVVFYDTYADSKQMSGQAWGSEPRSHTL
>fgenesh2_pg.12_#_131
MSWKLLANPILYLALVFLLAGDLGSQISVNAYGIECTYSWHLPFTPQGKYQCVTAEIPESKKGKKDGKRQQYYSCSWCGRGDNKPSSCYDCATQNGVSVTGPNGSWDCPAGIDTQPGLGERQYG
>fgenesh2_pg.12_#_132
MFAKQMYFVVFAFLIAMHFTAGQEQANIQNLVTRQFQPNLFNINRFGTATYNNNIIYRNNNNYFYHFNGRQFNIAPNFLPSGYGPNNILQYPTSVNFPGLSIVRNRLYQGQYPLYRYNNGFGYFQNRQFFGLPNNFVLRRSVAFDGAEEESVA
>estExt_fgenesh1_pm.C_120043
MSALSRSMNLSALAVGVVLVLIAQVHGANPPAQTTARICSGPSIVAYIAGPNNRIYPANGQGSPSGQARCTGTATYPDLQIDAVPSFPLGSNPYCAAANGDCVKPPPQVTSKICSGQGVVAYIAGPNNRIYPANGKGTPSGQARCTPSLQIDSNPSFPLGDNPYCAAANGACTQVA
>fgenesh2_pg.12_#_179
MSTSHRTKTLCTLAVGLVLLLIQAVNADSYAICSTQGVVAYIGDDKLIYPPGTTSPTGSGLAQCGPNGLVISAPPNFPLGNGQNLRCSDASGNFVHIFHLPFYVEFMSSTYLYTASYNTNGLSPTVLAHLYATHKFLREDRRRRLAWFAWMRKMFAFRIA
>fgenesh1_kg.C_scaffold_12000067
MSALSRSMNLSALAVGVVLVLIAQVHGANPPAQTTARICSGPSIVAYIAGPNNMIYPANGQGSPSGQARCTGTATYPDLQIDSVPSFPLGSNPYCAAANGDCVKPPPQVTSRICSGQGVVAYIAGPNNRIYPANGKGTPSGQARCTPSLQIDSNPSFPLGDNPYCAAANGACTQVA
>fgenesh2_pg.12_#_208
MAMNRSNPIFFLVLVFLLAGDLSSNIFANAQSVECNTFWQLPKDSDDGRYSAKDCVPAGNAPRVNTRGAFPCDAGEDENYESQPSATIRTHKDSRIPTIAQAVI
>fgenesh2_pg.12_#_225
MTFYLAFFCLSCHGFMIFVTFAIRMVRFELNEWADRGEIRLSYILHECPEDFRYLDHPVFQGVVNPIQPVINHCDKFSSERKRTLIGEGFLEEFSLRKSSDPKQLAALGICKTPSRSSSDLRLGENVHVSKAAFKWLSSMDLFGRLKLSNATKVKRSTSTSYWNSIPRVESAESAYDIRYVIRNSCQVQYLFVVAERKRNYEYHDNERSVSSSDKPGEHKVAVHSYGAPVADTTALFPHNVIELRSPGGVSDGLDLAKPRTSASFRRLECWTMVVVEHLANDAM
>fgenesh2_pg.134_#_1
MKHRTLLASLLILPYFGSVICNLFTKVELGPIKDDDTIHGCLSGENDIRIQDAFWDSVHDNSWKSLTTTAHWRATPTKNQMQDSVPNQADRGLKALLSMVDKINRVFIPNAAPEHRHVVEDLKVQLAQHASKVLGQHWPYQNTLIVDETVQHILKSALAFNIFQTHTYLRDRAATGQSQYRLSAAFLTSKPAHIYAGGYLASIGFLNMVEHLVMDGLRDEGLFRQFSLREDASIPSKRQLAANQ
>fgenesh2_pg.134_#_2
MSVMLCFASSSLAASADSFTCDASLEDAPAKTLPAPSWPIDAAPGYTGQNCQLTNNATAPIAASEKCDTYGPDSIIDITKDTKYNCKNTQDYTCLAITNPSGPNLRRNYEVIRLK
>estExt_fgenesh1_kg.C_130020
MMIVGFKALLVVFIALLAATVVSGSPVKEMIAKDGKPITSDHKTNSPVSAFAIPRPWRARGLKISSDALESSSGLSKRSGTKILGTRVSAHDDGSTPARPELVAKFWGPLPWTVKNS
>fgenesh2_pg.13_#_70
MTCLSNLGLTLVNVLLFIQTLISLNPTQIKSYCTLTSPDQSSFLTLSTPVCRNDPLPITRTKYSLLNEFQSQISTTEHALSTEESDEIFKFVVEEGTEDLRTNQSIKSIKTGIKQSRNDLSLLSMNELHQLEQKPSSAPEIKLDQGN
>estExt_fgenesh1_pm.C_130022
MLAYLKIMILSLAVVHATSFATQNPACSTDLTGGVDDEIVQQSTRAVNNMGATVTMATTKSCGSVKVSIDRDPPAQAPPTGFEATSDMILTNLNALNKKCEYGSVYFNSQGSDSIILKLTTEATTSPPC
>fgenesh1_pg.C_scaffold_13000081
MSWSIATLLLLCSAAFRLMFISSSEFNTPSGYVQFYKFNPNSNQTKQKNGFCADFFLEKAREEAGQMNKTTKKRFETYLSIELSRNQKSGRFCISFELWIYVWRNA
>fgenesh1_pg.C_scaffold_13000092
MHTSSIVFVAIFLASFNFINALPPLSYGFNSPMQSYNEYTTTSYNSDQGASPVTTTVTHGINGLPPVTYTTISPLQSLYNVRRGIHSQGGEGGSDDNPPVFMPDAHSVPNPIENSSEDPIFHSGEMMPMMQSDANNTMPNDIAL
>fgenesh2_pg.13_#_126
MLLKISFLLLSLWMHDSRVLAAQDTNVYTPTCLQYQLTSRKKDIACTGLDKRPYDCDPGTCEGNTGFAYAQMTGCVHNGVTDKTRTKQKCGQYTYNMQAKTFSCTNLGNAHYTCPYDENVVNLIDCSACASG
>fgenesh2_pg.13_#_131
MLKAILKISILVLSLGFHDSKVLAKDPFPETFPADCSSFTLQENEGPNRYVPMTGCTHNGVNDKKTSEQKCAYYQSRGSTFSQYLPTLGITIIRVYQNPPLKLSSSINVKCLPGCTNLGGAHYTCPYDANAGKRMHCGICKAI
>fgenesh2_pg.13_#_152
MHSSSLQQTLLMVILLVTVICASPFPNPQNDVNTPVENPTLANQINSSPPPTEQKTEDEENKEPADHKKALSELISNNIDVARLNQIVKKLSQNELSSEEIIGLAQNGTKIEFQQTKHRTYLSEHPLDQSKREENDQASEKLGPIIEQIQQHFNDIANDPSQVKPNLAEIIRLRSEALPLAMIIISNVLSNGTRT
>fgenesh2_pg.13_#_162
MHFALPLSTLLCVLQTVVALPTRSSGLDASAILSPRAGIEEVVASGNIKEKSIQEKCYGGINNYFSGGMPFTYNYYNSLMYNNGFPGLCNSYFGSGYQWGTCSSYFGCPNSVNTFYNSYLSGFNGLYGSSLYTLNDKDLKSNLSYELE
>fgenesh2_pg.13_#_200
MYMPKVFVLIGFFVCASSCLMAGIILQRSERLVTVNQQKPQDAIYNAASTPYPNYLSPANPMEQRYPNGSSKATTSYAPKVDQGRISPEGLETSTYFYPPPPPVGLPALRAMPYPLPSTDTQRHCPARTHPDDLTVTLPSELYLERFTKCGQKIVVEFENVGGQAWSGPKNNITLTLINAFDSQRRTEIGRTLMLSEKAWKEVTGNAVINKFESWPVKYFFVVSERDDKGQIQMGIPQRCMARTTVAARMIPERATAKIIVRTIYV
>fgenesh2_pg.144_#_8
MFSLHATLVLGLCIFLPSLTFAEEHPPQSAHVYWRWKDEANSDAKDSSLFTGHANITWTRKAGCEMSGPASNFRFFVSPTARVHVEAETKNKKGSTKCHAYSRTDFWIHNGDRTQKMKIRLPDICNDHDCKGPDQEIPNVQCLNGPKGRIVMNLDKWIDECFER
>EuGene.00140020
MAKDKLKKTQIKHSKCRLMQKMKMKTELNQKKSRNQNPKMKVCQATFAIQAVQVLQAKSQTRINPPIQKKTRANQSRISQQANQTQKAQALTRSPQDHLRIQILQNQAITPAPLLKKMVEDIGKRRKNTRVRKSRKTRSISRNQNPKRY
>fgenesh2_pg.14_#_46
MDQQFLLLSLFFSIIAVIQVNCYHSALRSELHISKHSRRAELPIGKIVEASNAERSAARSTTFPRTDIRGLIPTTEREPLPRLEQGDSIAFRGQGHHNLVQRPNEEVEGAHHNADLDHHDDHSEDESEYNSDDNSFISFSDWNALSQSDGEDIEAMPLYDDGESESSPSSEVIDGPIPASHKRLGWLTDTGDSHRDKRPRTLEERR
>EuGene.00140063
MISAQFFIVILASLAFSAFATPITPFKSDMTYAFSKDIDWSDGKIYDSNGNVAITTKMCGGVITYIVNNTAQAFFKTPPRNCDKNVVAQDEDKTTLTLHYQSIKYTLYAWTVTRADGTNFEWLPFSPSTIGINSVEGSVSLYGQPKKESSRIFRIDKKQRIEKIDRSIFVHVVWKPDGFPQGVISGDAYSFNVEAPGADRISLWETLELLYLLVARNRDCPYAV
>fgenesh1_pg.C_scaffold_14000101
MLSTTYVLSCAVLAASNSMVSSTPFPQAPMTGLNSNLGLLLTSCFHIKVGTTSSPSTLGTTSTLGSSSSLGTASTLPPTSSFGTTSSSPSLSTLGTTSSLPSSSSVGTTSLGAASSPATTSTLGTSSFGAPPPSGTTISGTANSLTGTPPGYTPMTSTSTPSGAIGSPPSGSSPITPGNTLTSPTSFGLNASSGRNANLGASGSLVAANQTMPSNLLTQPR
>EuGene.00140159
MLKLQTYFILAVAAMSCTAQDLTATLNCGSPPQPIDDNACQTALTQLAPYVKNNNLVRDESAFQVSCAGCKLTIGTSNGGNLNVLYEKVQLGLNNLLAACPQKVSSKLLIAIRLDDF
>fgenesh2_pg.14_#_202
MRSCRILTACAITALMTLLVSKPCQGLPTPPFLSRTVDPWAPCEGCLPISTSNTYTESGMSWTYSRKFPMITGTEESYDDPAYRSSSPQEVEAIVIKADGKAFGISDEQYALPERSEEDSSTRGSYIYVTGEDSLNPEDFDEDD
>fgenesh2_pg.14_#_223
MLHVLPKISLLLLSLLIYELDGREAVSNTKYACNAGYAIDTDKHPVCKVGYPQTKKYKCSPESCKGDDGIPDLGREGDRAPFVRMDSCQLITSNGGTDGGDLEEDCLQYDFDEAQRNFNCGTSDLTSYACYESPFSIKPIVCTDCKIMK
>fgenesh2_pg.154_#_1
MSWKRFTLICRLSLVFLLVGHLRSRIFVDANAIDCTYGWSAPTFVNGNLVRKAFCYKFKDNGQDFTTYACGYCKRSDKLIPSARNCVDSDGKVMNSGEAWACDQGITVYGDSRSDGRQILCEHTDTDGTVGSYNCKNRNVFQRKYDFSAVKRM
>fgenesh2_pg.15_#_85
MLHIFLKIAFLLYSLKINGLNAEKPLYKVNCNGGISFYSGGRYNVGHQWVPFKHCQLAKSNNKDFSNQQCSQYNYLGENKGYSCSNAAGYQYVCPDYNPYKVDFLSQ
>fgenesh2_pg.15_#_139
MKLNFLGLFSLILMFDLSQQRAKDQIQCYDGPDPPPDPDCAGIYDQMVIYDIFKETGHLDHDEITYTRTKGQCTFIIETKNTERISLHYSDILNVFDWSKGTCAGKYGSVQLVRRTACPHCGGDETMYFRFEKAINPPPPPAYAPLPLPNPPPVPVYDDL
>fgenesh2_pg.15_#_172
MRFCYLRVVSLLLFLLTLTYQKDIPCNSVWAPNINPGQAICKCIGQPKRRCKMDSCKPIVSQVSCPDGTTHNCDGTPTAHEYINNTLARSEARQDVEIIEINNCLSPRAMSDSQLSPSKVCRGQGNQFFRNCWLTATPVCASTGCSVI
>fgenesh2_pg.16_#_5
MAMSLWGFTSTICHPVPATAGYAEPLAWSHHTWHLCQHSISRKFDQLEGEYTSDGCSNVPAMSIPIPSNIPVTPTGHITPMDNPYTNAYDTTFSEQFGFLCTPITTFLLWNHQLSQIGRPLGHNLNHIQLLVLTLWQSISRNPNPRQLSMLSEPSHPGTNAISQPQVGL
>fgenesh2_pg.16_#_6
MNHVRACLYLWALFAAGTAWARFDMNSDGCPGTRLTACEERNKICGASVKCPRCHKPGECGVTASSAFDCRDCGGIHYLNNRHTHDIACCSSCSEQLRDSVSFKL
>fgenesh2_pg.16_#_28
MKYAPGCVFLWVLVLASTALANLGTLSSSISCKNCGNEMDRSFAGMCQTHPKCSGWITEHRRCRREAKCTYYRVMNYTCNCGHADNAISEHPHDQEENAARYNAEHNS
>fgenesh2_pg.16_#_34
MTRFSTLSIVLSFIACLFSLVPSIASLAGMTVELLSSPIEPAVYVPPSTIAGNGTATGAIAVDGTVTGATAADGTATGAAASNETVAAAINGTDAATANGTDATALNGTATGDNATSVASGLNATITDATGGNATAANVTAVTAADANQTVTYHAADASAGLTNIVTQLNATNQLQSGANIVIIDARRTQVIIIIDNNNNKNQNNRIIAKTKGTKGTTGTTGTKGTIIKISTSSPKPPRRVRVRGKP
>fgenesh2_pg.16_#_45
MHSFFTIAKLVLFSTAWQLVSAEAVHPCAPNWDARAANGIAYFLSAQSPSPFPEFTACQDDPTGVMYNCKYADCWTGQGTDTHPPPGNHGADVTYSDCYRYKGVFGKSDRDSHKVTVHAKAYYQIRKKAHVRRYPPDRSIIGHIKDPDLAWFCQM
>fgenesh2_pg.16_#_84
MNSKVSLKALVLLTFILGVQCGITPCRHGCNNMEVTPEREYQCGKIWRCEHNRGHTKCTKKYKVVSARCRTCGNEEDPDACPWTTKEHDHMTACRPTCPKFQDSLFNPLITGDPGTSASRKKKEEAYNKISASIPDN
>fgenesh2_pg.16_#_151
MLKSLFVLLISCILFVSAKDLNCLFCSYKNSLLTGQRDPVAYAQSIAVRMSLNMGPDHCTYDAVKTDGAHHTQLWIRFACSSTTKVQCMDWSDNNGQYTQIGGFKIACGEWPRQ
>fgenesh2_pg.16_#_156
MSTKLAIVLVLCALFSVISGSPAPRIPEKVIAYLKEPRILQKGTQVARTVVNGLKPGLTATEDLIKEGNAEKKLLLVNNVAKMNALKNPVKVEQGLKEMAGPRTTRPALDQIPHMGRS
>fgenesh2_pg.175_#_3
MTKLSTTLLAVVFATSPFLAQAIHFSGPDFKVQGVPQPWVEDDLQGGLEKFYQSVDAGEPDGVIAQIHNYPSAKFDYLGHVLKGNQIGDALAAQMVHLQRTYETEISSAKCTENSDQEKVQIKLLGKVTVKEPNGENQDEGLDATITFVKHKGQLKVSSFKRVFADLE
>fgenesh1_pg.C_scaffold_17000006
MQLSILLISSLLIILSSFSLSTSLSRAPEDHNTKESLSDQAPQLSDDAITIATEKPRKEAAHLPYQLAKEEPANANSGEEKKQAPSFRVGGPPNGTAIPFATGSGNVTHQDQHNTSSTSDTSGDDSLENLGGVVESASHIRDHFLLLVSSIHSQNAQNFQFDNPHIYRDLMGVEHQNSLIEPLNHQTTMT
>fgenesh2_pg.17_#_58
MFHHSVLKVLVLLSTFFLCTFANSISVDCRYAYGGNDGGFTSCQSGDSADTQHACQVNSCYSGKNQWVNIDKCVLEDSSNQNSSQQSCKDYMWEDDTRTFSA
>fgenesh2_pg.17_#_61
MTRIFGLSTTVIAVLFLACPFLTWAFQWNDQFNFIHAITEVREMTGADVKDYLGQLPVKEDEIKNSVEKFFTYLDSKDITNTISQFHPQGVLMFWGQTSQGEVRCYQLSDDIVEVGCHGEMSQNLQGQDRVDKFIVVMTLEKQGGKVKICKLMKARMEPQAGSIVPSMKERMDPAAGSIVPSIKATASRVGSSLGQWLRGKMGGPNSH
>fgenesh2_pg.17_#_64
MYKLNLLALLMLLVVKPSMSGFLYSYFTCEGLREHAVCVSSWSTLNKDKICSTVSGVSEAGNAGSTTGKNNAVEWTCDYLYKAGAFCCESRTHRGMPKLTTNNHLNDLIG
>fgenesh1_pg.C_scaffold_17000060
MYNLRVILLLALVFVAIESLAAQTKVVYHSFFQCSDNTLAVCANSWSHRSGSGSYGLVQGASYAADTGLTQKDGSSAWEDKLWSCDYQGKSGAFCCEKKILNTQADDSSSLQWFYLIR
>fgenesh2_pg.17_#_146
MLTFQSPHHLVILFIATLVTKFAFTQATTLNCLGGYSLNSDKKTASHLWVSMKSCVHNSPRASGTSDQQCSEYNNQSNTFYACRNPGGQVYYCPATPSAVPYLTCSDCVKPKISTTLNSSTRY
>fgenesh1_kg.C_scaffold_17000041
MGACLLVCCCTLGYDDDGFDSGSSSSSGSDSDSDSLDCSTFFVGFGYGFVGFGSGFLEFFACFWDLRGAPID
>fgenesh2_pg.17_#_190
MLRILPIISVLVFSLFTHGIKVSAKFSFTMWMDQVVKCGCNEGYELGNSWAYCSSGYPSTQHCKCEKSSCKSPADPKLVKMSGCQHNGPKGPEGGVSTQDCSTYSFDQTHWHYICHNPGGYTYICPADQPNFANTYITCHHCWYYN
>fgenesh1_pg.C_scaffold_17000166
MMTLTSVFAILSMLVWCFNVQSIKLSSLLIARKHLAMAIRICQTFNVIGDVYVGIRSTRIQDQRRRSVTPASNHDRNMNASPSSRSDTPMNDDDDQDVLALPQSRAVTPMSGYEAPPSPVELAAPPIDHDANIINPPVDHNVRIPHSPRRRSPRLSVRPLPRRSPRRSPRLAARLSPRPGTPLVNHNRNRRHRHQRVWPYLIKRNLRMISPDENPRFWQKAFTLRDDLLQFMMPDCNLWDFLTTRKVLRQLIAHFDPAYYLRRRINKGELIEIYREIVSSEFGVIYG
>estExt_fgenesh1_kg.C_170057
MRFIQLLMIACALTGTVLTSPAQKDTISTGNTILQSRATAVLGLGKRTDDESDNCADCDPAACVTAAFKAYCASKGCGC
>fgenesh2_pg.181_#_2
MFQSFFSIFALQVACNSFLGVDGRQQARLVRRTPDPPLNINTLTDKYTFPKNIRWESGTINNATAPYLTTAPSQMPGEIDIRGADDDDDEILTTINTNAASCDPASYSGTDKMEFVFQKDHWNIINNGKGGPIHYGYKRTASAPKNSLVGEVRLTESPYSIVALVSDKNDGKYTIDAEPNLGLPSSQILFAVAVLDNEILARPLQVRRYEYIHIHMRNPLEGFMSIPKCLTISILDEKKYYLTK
>fgenesh2_pg.18_#_73
MLQVQVFLKISLLLFSLCIHHSRVLADDATGSPIGMHTCNSKFSIGKNSAVHGSKTKTNQLCDSFALKVCTVIYDKKIAYNCKHSSCWYNQHQYIEMTGCQLEKSTNKNLSKQQCAQYEYLGTANGFTCTNPAGITYTCPYKADIPSLDCTDCQPQN
>fgenesh2_pg.18_#_75
MFQTLLKISLLLLCLWIYESKVLASNDPLEGNPTCNQKFSINPDGSAVCIEAVPGQIAYKCQLSSCWRNNHQFVPLSGCQLKNSSNKGISNQQCAQYEYLETVVSCTNSGGVTYLCPYTPYMAYLECTSCTKQ
>fgenesh1_pg.C_scaffold_18000084
MLLFQSPHKLIIAVILICITQSSFTSSKTTVTCVNGFGVQSPATTAGCNDNNFSSWNCPTASCQKDGHQWVLMTNCVLAGVAGTSKQQCASYNPGADPTKYECRNSGGQSYLCPYTPANVPTITCKDCTMPHPESKPKPVGPKPRRK
>fgenesh2_pg.18_#_109
MLKMLSSLHFVTLLCIILNVVIGKTVISDSLRNSHPVCQGTRRIGTIPAKGGAMTVTQFGSSYFKSGGDCYCLPVLGGGVADADLVWPVPYLEDPVRHAKNQIPKDGNEFLEMDRKLMDSHAYVGSGDPEAMAIK
>fgenesh1_pg.C_scaffold_18000116
MSHLLTFLITIIHCVLFHDDVATSFFPSGQELTIPWTLAASDVETSGPTSIPSWFWEPDATYAPQYEICLNTTERELRDALEQRKNPDGFQNHNSFDDCTPPSYLSNFNIQLQGDSQQHSHIAQPFNTLQRSISSLGISSDIERENKRRAKAGHNILEKDVNQKASDKEFPHIEQAFKKKHKSSCDLSQE
>fgenesh2_pg.190_#_1
MPSQPPLIATLSAILTATSDSTMLHPRLVDGGVAWHKTDTQLVLKDEEGQHVITPLKAYGYILANELLTRGHTYHIHGPVGVDLEDGAAFVRHSVLTQSLVSVEPPQPADLAGKAMLSSVGKVLRVTLDNANKEAQWHFTVQAEHEVFEPEGGRSLRFPITYRFGYFSPELSDIRNIAVNTVMWFQGLVVSKDDQSKQLIIQVLHHGVVVAE
>fgenesh2_pg.19_#_19
MTFKIRIFIIQVLSFNFCTIGGSSSSNDSTMPSNSSSTVPSNSSSTVPSASDDSSTSSDTESKDKSKTDKSKSSTDKSDTSTDLTDPSTENSTTSTEETGSSSESDEATEETKSKSKRSKPTKKRSKDSKSPSIHT
>fgenesh2_pg.19_#_37
MFHQPATLAVAVLVSTLCLNALIVSYTETFGYRYKCTHGSTGVFSPAPVVDVGYQVVSMKNCRELEADPTDPKSSDQICLDYMRLDDTKFSSACTQKVTLPPASGTGKSCIRNLHPISDERILSFLAFTDCSKEFTEIILMFWYISLRSKVSLGGGVRRGVICGQAASVGQ
>fgenesh2_pg.19_#_89
MSWIRSIPIFHLLLVCLLAGDLGFNIFANANAWDCSEGWSSPGSNYNGWYICVKQKLPVANPLPSMAQNVEGMMGYYHVMKNFCFQSKGDLEGPLTLSFNGLSYSCQGLR
>fgenesh2_pg.19_#_138
MFKYALVMFVLLQAFTSLVFANYGCQDNWFANKSTGRAKADLGAVSFVNCKPASANYQPQPDPNYPDGRTVHSITYFLVEGGDMVVDALDEFNNFGNYRCPVARNPTRPTCDPAHCEF
>estExt_fgenesh1_kg.C_10003
MNLKAQVFIVMALLHVAIASVLPARSVQTASQTVSVHDSQETYVSQDDEEVNYHSNIPTTHQSYENSASSSTVQTKGKTGGFNYRFTMPGGMKMSSMTTSGSMKIPSFPAAGEVKMPAVPSTGYNSTDAPTTSAKYPNMRYWKA
>fgenesh2_pg.1_#_40
MKSITFILLLSSTFYFNTISKNIQSNPKVESNRFNPYKNAYPDTEPINCMKFPNSPGATPYAYKTTVDACLNAAETLINSGNQGVAQCENCKQYFLDKNDRPIYPSAKTGMNLKNLEYYTRRYLYMACVPENKSLPPVVVPEIEDIPPEYAVPDISTPWTIELMDFSLDQCQAGENS
>fgenesh1_pg.C_scaffold_1000057
MHPASFTKIFLTFYILIASSQVLTQEEASSGSPPQAPPTTVTSGAPVKSDAPSPASNGTSTAFNGTSKAVDAAKKSKTVNSILNIVSEGSVSSTYIRFLRRLRNTDTDTIFYLEYKSVSEGLAVTANVFKKFANMTAANAANSRRSISFDKED
>fgenesh2_pg.1_#_149
MLFSSPAIGCAIFVSSALFVASHPSPQSSSGSSSMNNMGSSSMGSGSSSKMTGHNGIPGHADGDDIHDGMSHTSDGSHYTPSTSGRSTNLASTDGGHNSDGGHNSDGGHSTGGHNSENGHSGAHHSDAHLPGPIAGWVIFSGLAGGNLSLYKHRCLVWSLSEGVPDWPIAPTSVTNMVPH
>EuGene.00010244
MSTFQYPQKLVVLLIAICMTQPSFIQPKTVECINAYSPQSPPTESACNDKDNARWNCTTISCGRDGHQWVRMDGCTFRDIPGVSSQQCASYDLGGPGHYGCTNSGGNHYDCPYNSTNVPYITCTNCTVPIDSGIGGSNQGPISTP
>fgenesh2_pg.1_#_269
MFSFDSLLKLQVLIFFIAISITQLTSIEAVTVQCIKGFGVKDPKEISGCNDKDFNPYVCMTRQCGRDGLHYTVMKGCVFEGLAGTSEQQCVSYNPTGDKYACTNCRAAPPPRPAQPIG
>fgenesh2_pg.1_#_274
MLFQSHHGILIAMCVTHLASGQQTTKTIQCIGGFSVDKTAAKCNDKDFLQYNCPLAQCGKDGCLHNGVLGSGISNQQCSSYSMNKKDGYTCRNTGGEWYSCPYKADNVPFITCSKCTASKPTAPQPRN
>EuGene.00010275
MLFFKVVIAAVLAATIPASLVQVGQPVTRDVLQRRFVEFTPIIEKRFLLKTCDSDPGPHPNNPPPHKAPSDEPPTCNPCEGGGGCC
>fgenesh2_pg.1_#_339
MLHVFPKTSLLLIFLWLHCLKALDNKFYCNSGFKRDTDTNAGSKWSPMSGCQLIGSLDKGISNQKCTIYEYNEKKYNIACTNAGGTSYTCPYTASTVPAILCTDCAYSFYVGYPICYTYWIPSLEEGTLWVTAHRNGKLSFWVSSLGAIAGAGQ
>fgenesh2_pg.1_#_361
MLSFQSPHRLCIIFISIWITQVAFTLSQTATVKCTYAFGILSPAYFAACRDDDANAWVCPTASCQRDGSRWVPMKNCTIKKNGDGTSDQQCTRYVNHLNGNYVCTNSGGHTYLCPYKPENVPYITFRIFDPRLLVMKTFGNKFGSFQIQYMQASTRLSLRVVCLVPADLEERGGYRHQWDDQRHE
>EuGene.00010333
MLSFQSPHRLFAVFIAIWITQFAVTLSQTATVKCMHDFGILTPAYFAFCRDSGDTQWVCPTASCQKDGKRWVPMKNCALDHSVGTSDQQCARYNYLYPGCYQCTNPGGQKYTCSDKPQNVPYITCTECTKSNTNRA
>fgenesh2_pg.1_#_378
MLHFFKRFTFLLFSLWIHGLKADIWPCTQQLTMIPHSKDTAVCKVERSGVTKTFHCNYASCWSGYHQWTPLSNCQLVGSPDKGFSVQQCAHYEYMGNGVYACYNPKNVPYLCRWNDISTFISMGIDHSTRQNY
>fgenesh2_pg.1_#_466
MLQIFSRIFILLLGLSIHHLKGSMAIPSFACNEGFAIIKAPVTQGPVSAVCKVGYPNTKKFTCNWESCITADITTVQMSKCLYIGSTDKTTSVQSCSEYDYNPSKNNMICYTLGQKSYACPYNPANSPHFVKQTSSRSFCWISKKSYFGTLGCKSSKVWRWCDVEQVRIGPAGFVVFQSYCDEQVDGADAQ
>estExt_fgenesh1_kg.C_10170
MKISTLFFVTLVVLVGLLSNTLAVTWSKNFAKADINTLNPLLNTMQSDFSSKNYAGIWDLLGDNGTKKLVNNVFGGTTQVRSKQEFINAFGQYEQYGELTFTIKSAQLKSSSSASHYRMVLNGSIKLNFPIAIVFSADVTFAGKKPQVGKVSAVTFTISTA
>fgenesh2_pg.1_#_510
MLALRPAYLILLVVLLSLVEALPPCPKLKNLPIDKETQRFIDSLNAVKKGVDRLKTLKNTPADRKTLLDVGSDAYCQLVALSFSRQRVITLVGEPVASLMHKYTDKPFDELNKAFLEFQNLQVVAAIQHAKDFAVDMSKLIEDIRKRKILQTALIMIILMNRCVLPST
>fgenesh2_pg.1_#_518
MGLGILLLSLSVFLVFALYFTTKIWGSQENQADQIHDTTGAIYYIGPIHDLSNNPNCIYVPNYSIAHPPAYGTSSKGVQSENPVKFEPDKPISSYPLKSPEEVHVTEKDCNLEPIKGASRVLENKSGENVNSQRMQTNIEGRASISTPQSGESNPTKADCAGLTTLSKAHLKGTNDNIAVSQRFNKCEDQEPNEKLPSYDQLSMNSQSISHTRLSLKQDTAYLGRQRPDYQPPSTVRNVVNF
>fgenesh1_pg.C_scaffold_1000469
MFKTLASCATLGLLALTTSAAPQAYADLRPTVIGAKTFFINTKIDFTRPAEVLDSTGRVVHMIQPLSTSGEEFIQIVSTTDPLDIALVKVEKPSDCSAISARYFFYQSFTYGKPNPPRGQWILDPTDHAKFSPVFLRSPKGSPSGKILLVPSSSIVLAKISDYHHPPTTLPAGHYYSIFFPARGGNSPYIEELTLRVSHLTQTDAIALLVKILEDQNQCT
>fgenesh2_pg.1_#_537
MSSKGFIKVFVLCMILSLPALITARNKPGIAAVCNYGFASRDSGETSVCQQVDGGSSSGKFFGFFCQPNSCGGDGDIVINMTGCQLQSEVSKNLPGTLQQCKAYGPAPRKINNRNAYSCTSIKNDMYYCPRDVGVSPYVSCTDCQPI
>fgenesh2_pg.1_#_540
MQFFNRFSFLSTLLSITVFSKLTSSTITFKCENTETQKKSYLIGICASGSAESTYPNKYIRVRNAINATYTSTQNQFICNQDYPTWWAYCCATSLPTGSQTAKDCILAQLIQSSES
>estExt_fgenesh1_pm.C_10150
MTRIFTLLPLVLSPFLIGAFNWRNGFQFLDNPAVTNSPCTKEEIQGFIGDVFTGFDNRRVDDVFDRMDSEVIFKSPVCPGGIRPTRIAMAAFMPGKVLSTEIGTLYCESPSTAKERNGKTVKVAIVGAVAAKPDHHNVLYARITLGRDNQNKIKVLEYEELEPPSAQNDFPPECTQQ
>fgenesh1_pg.C_scaffold_1000511
MNRFSTTLLAMVFMTSPFLTGAFRFADDFEFMNIQNAASWWSDKLQDSVEKFYTSFDEDRGEDLVNQMDPNAEFSHYKQQIAVKDIPNHLAAQKLNHNYQTEIYKVILRSSKERNARVIIFGRVLEHVKNTDFVVFMSLIRNNDDKIKIKKFERVELDPECFILRKYMKASQSRR
>fgenesh1_pg.C_scaffold_20000015
MKILILLSIFLKLHSHVFAHPALSEVIHGAVGADDLGRGAGEIGEFATHGRPGPEISDSLFGGRAQQSSASKDSSLAHNSGLVTDKNAADIFIHKPPPTYVPPTYIEVKTGKILPSILKPDQIGKLKPEQLVEYISNFNTEVKASRDTWRAADQAVKKAEDTLSHDALKAFAEKNKASKSPETADQVLQRIKNGLRQQLSLATIDEGVDTLALKQFSRVLGVSTEHLDSSIKTAREAKANALKLAEMRKTSGK
>EuGene.00200067
MKTIVAIIILSQVLVIFGEPNNHDTLSARSSGFEKDPGSTSFVKRKHEKRQAPVLPGMMTCFITTTLRLSGFAADCYDAIAFLYDPSYPPCAICRTCVVYPLDGEEKPLAGLHDEQGNILPPKLTQPEMNSGYDAKFAGKGYDGSPNCDNYVLPEGVQLTDPDHVPKPGTYYSPFLMSTMSGQGDACMACNATLTKQVFDQGG
>fgenesh2_pg.20_#_111
MRLSMYLLGLALAMFVALLTLAMEDNLGERVKLLEVAEPGQQSGTTEQTQFELHTATRSRHLPWYKMPFGCKEPLGSDLKSIPKFPATPGSVAIKYAYTPGKFRQVTEMDNFVDHVMALISKPPNPTDRSIHAALNKATVILGKQETTMINRFRTLGLLTEVLEPWKPKAREVLINKWPDRLKLELEATQGK
>fgenesh2_pg.20_#_131
MDFCTRSYIFIAFGLLSLVQFGKSKHCVWRFLENHTTGKARSSQGSNCGNPSNYANNVACESYEPWNGGVPGTPYRQNSITKLSAHPYHPECHHITISGAPEPVKCEVITNKASCKEGHGRTKASELKALESLCLQTPVTVHQADKGLLRLLQVQQRELLEIKTHVDLYSLSLRLKDEGCYRIMAREGCARSCSFVGVSWGSIQTEAYI
>fgenesh2_pg.20_#_132
MRINYGFVAASMALLFVLDFTNTNSVSASSAAEGSRLTRVIRRRSLSTSSVGDNEDSTQVAPSDIRSGAPLLGLSSAMMQRISVGLVSTIAKYSDDMESGVEFPTQEEMTQAVDQALLTSDYTNFSKVAQAIKNSIDGLADRKVAESETGKSRASKVSKNVISNPAAASSADQIATALLDTIHMFCEQKLAGGRLPNASEVNQALTPAFQDIDFGNVKKSTRAVKFGLDQMGPSKNSDVHVGPVITQTIVPVSSSKA
>fgenesh2_pg.20_#_157
MLQSFLKISTSLLSLWIYSSNVATVASQNVECNVGFSLKSGGKGALIHITVLIQGAGVKLIFGHLSFTCVLEDHQWIPISACRLRGSGVPGTSSQQCATYDLVAGNSFNCKNPGGIAYTCHPERYPPVMICDTCTWVPDS
>fgenesh2_pg.20_#_168
MENKTLLLIFLQIFLIFGQAKSEEPMTCSISRYVKQTGLASDCFCAIAFLYDPSFPACAICRSCVVQPLDSKEVPFGGHTNKQGQPIPPSIKLARMNSAYDAVFPAEGYDGAPVCDHYERPAGLLLDPTYVLHSNDIYPTFLLGIQAGQGDVAMACNATLAAQVYKEAM
>fgenesh1_pg.C_scaffold_20000150
MKNILSLLFFLQIFLIFGHANTYDRLSARSSASDQVSSTFVKRKTKKHKSQASNDPTTDQPSTGEQPMTCSISRYVRETGLASDCVCAIAFLYDPSFPACTICRTCVVQPLDSKEVPLGGRKECVRLYPTDLMIQRFLTFPQKIFLPYSKQGQPMPPSIELARMNSAYDSMFKAQVYTDAPICDPYTTPPGLGDVAMACNASLAAQAYREAM
>EuGene.00200136
MKTIIAIIILSQVLVIFGQPNNHDTLSARSSGFEKDPGSTSFVKRKHEKRQAPVLPGMMTCFITATLRLSGFAADCYDAIAFLYEPSYPPCAICRTCVTQSTSFRKVYPLDGKEKPLAGRHDKQGNILPPKLTQPEMNSGYNAKFAGKGYDGSPNCDNYVLPEGVQLTDPDHVPKPGTYYSPFLMSTMSGQGDACMACNATLTKQVFDQGG
>fgenesh2_pg.216_#_3
MSFKHLIFLLIIQLSFFKFSITSKHKCSNEFTFKKGETKGLCKDSNQIDHRCVRSSCGYEKKRYVPIDGCTLYGTKAPKTNPTQQQCEQYQFPSLYDNQQILCYNGAGVSFLCPGIPGKSPSLVCSTCDD
>fgenesh2_pg.21_#_3
MLNQSLSTSLALLLVLQGFASFLNAEKSEGPNNSPPPIVGVSQQDCAQTWANLAIRTKFWSMTYPERYYCRNAGNTAYVCGNCWIKQQQKPANPAPLTLGCLSQAFSVLQCHAGRPDPSYIGTVCDQCTPYQAKSGDRGTIFEDGSDFP
>fgenesh2_pg.21_#_15
MKFITLVLVLTLLQTSLVRAGGLPNRLRSRQNQLKPRDCKPPSDQNDQTNLYQCPDAGGPVDLNDCQVAGQAMFNNRWNSTGYKSCGVMYWSKKADGTPNPIVPSQNYITMEIVKNSLNEFASICCAEVPAVHEHPAIEDLDIDPIGRTSYCSGRVNSEYLEPARLTDDDVATLAKENERDFHGP
>estExt_fgenesh1_kg.C_210011
MSKLMSMVIGLSMILIIRKLHDLMIDEILLNLKSIEFLCFKIDQTSLNRLRTLGYETWMEFNEIFVNDQDDDDDDDLMGLKDFKELVKSRSIKSNLNSKSCLSNQKLKQI
>fgenesh2_pg.21_#_121
MLLNSVSVFRSLSIIFALSTLAVAEFQWVTESGINVFDIYNHNCEFCGHGLQFPTINTKRKCTFDIVCNCAAHMKTCGDTFTPDKPFCANPECVSSSMAQCHKWHPITCEEAGHRRPDYLGPPPSPDPDEQMQPYTGWADPQPAQENRMMGYARRQAATQGNSIAKVGRKILSFFNAQN
>fgenesh2_pg.22_#_12
MLQLNFLVFCLFVSLFIFDQTFTLPAGLDTPSAELNGVTPTMNMKRRSQLDEIVQGVGKIKEGEEEEEHTLQKSHDMDQDQKKEESVGVSRLYLGEESEKEEHELMKRDEGDQKTELTQQEFDPDTLAVPNVEKRHEGEQNANHQDHENTTED
>fgenesh2_pg.22_#_50
MSYKPFIPIVHLLFVCLLAGNLGSHTGVAAGTTTNQVCTSEWVPPANGGQAICGNGSGNYECKACAKRVPSKIDFSPFQWIENMVTQGTTGAHGIVMLHTTLWQRNVMTAGISVSRFPIFNPSILATYIRDSLRH
>fgenesh2_pg.22_#_72
MSGKRSILVLHLLLVFLLAGDLGYHIFVDATTIDCNYGWTAAEPSPEGTVPYSARNCVSDATGKVMNKGGLWACDVVLDVFSDSRKDGRQLILTRTIASLAIGPNNVGKSHVDPARYVVDNSRTLRNSTESENFQRKSTRCPRLL
>EuGene.00220088
MLFFKVAIAAVSAALSKLTKLCTCSQELYLTHALISVSLVTSYNDDLQSSLRSSKRDSQNPSKLVTLLLDLVLLLLDLDSPPQKRPQPATHVNKEAVVVDSADVNVINSLLGILLVKV
>fgenesh1_pg.C_scaffold_22000089
MRFALISLVVSLSASVAYGSSIGARKASDMQTSSPAMNGTGNSSSVIPITNSSSPSSNGTSNTNGTAIPTKDTIQAKITKLESKIAKYKQEIAHEEEKLAKLKAKQQQEGNGKKDDKKSSDEKKPKPDGKPGKDADKSTPGKNGTSTDPKTNGTSTTPTKNGTSTAPTKNGTSTVLPKLDS
>fgenesh2_pg.23_#_32
MRSSALLSGLLLGIISQTSAAIMRVPGPSGDIKTILHGTLGDTSSVVAWSGSFTEMQDRLAEGQRLAHLPPPKWELGSPLAANNKERILKSGGGGKAIKFRPGAGSSAADTSFSTKLTWVFLSGHLAMLRHWFARL
>estExt_fgenesh1_kg.C_230018
LFSSIHHSPSSFSSLFLSFIVSALYDQHLSAPVCASRPFVLSEYRTRISLPLFTAPSRLHAYRHKPHFQSLHAVLRIFKAWVSSDPYAHKPNHFKFNNSY
>fgenesh2_pg.23_#_98
MRIPGQSMAMVMVLGVVLKALLAAKPGDELTVFVALSAGLDQVIQQNDQVKQKLTIWFPCKQFKDHHRKFCAQLFLEPSLQAFSSVLMDAPNGVNDRLGRRVLDNLLTNNVKDIKDNLPKGYIGDDGSQNAAAVSVALKEAEKNAQSTFQKLILHHVLPSKGVNADSIQPNLRDFCGHRLASVCVYSKPAKDFKSSQWSIIDESLLAIKNSNSIGLEEATMQYSMELVLMQLLTDCSPALVLPTSKEVFAEVNAPSKVPECHKSQVK
>fgenesh2_pg.23_#_131
MFNIAKVLVLLAVASVTIANPLNNSIKCDKDAAHKGKIELHDCELVLNKYQQKGQWIVDNKSSNRKSCYGCQVVFETKDGRDIAIPRDVAWKALKDVLGTCHSHAGTTWIPQDSVKPQVQYDDEPHIDHEVSVHDETSYTGYTSHGSLVVTVRNGFGKECDDGTGAWYKTD
>fgenesh2_pg.23_#_170
MNVKLQFMTSVMLCFASFAFALPANESICDVSFGPAPNAGQGLQVPVPLAVGNSGFLCGVGNKTSNSTDYRQCRSCLPTAIGKKCRSVANASAPLFESHNCTLAYGPVAYIDITKTQKYYCNDDDKYLCENITDPTVCDECTSSSLPPVTKSLL
>fgenesh2_pg.23_#_171
MNFRLQFLTAVVLCFTFTFGFPADESICDVSFNPAPVEGKLPPAFPAGTSPGFICGFQNKTAHVVNYRQCRTCLPTAKGKKCQLLNNATAPVIESHNCTLAYGPVDLVDITKSQKYYCKDDQNYSCGKIENATVCDECTSYSPIGTTLF
>EuGene.00230150
MNFRIQFMTAIALCFATFTFGSPMGESTCNVSLAPAGIDTKIPPGWPAGSSHGYICGSSQNNNPAVAYHQCRTCRATAVGEQCKLFHAAKSPTLPSVPCNLGYGPMDSVYGGRRSYYCHEGAHAYMCSGIGNASVCDECAPYQFDISDL
>EuGene.02450002
MLFLKLVIAAALAVTVSASPLEKDSISTDNTVLQRRAAVVEVFGKRSGQSACGFCNSVECQTPNSRCPAMGCCN
>EuGene.00240026
MRSFTMKTLIVNIVLAIAICAVKGATTPPSAGIDPTLTQKCVKTFHGTWLDAQKIKQTGYACSTTGNTAPNDVYLCKKIVTEAEASGCGNTKKTSKCQGGYTSPLTDNKKDDGKKNDDSKNKDAKAKDDKTKDDKSKAAASSAFCRDTPGSPTMKCDTIIRPTVLGECVKSGPNTHDEHKNDWLSHKA
>fgenesh2_pg.24_#_58
MKSILFLILVFNSFFHFLKASDWTGPYLVCSGSVEMGWIARSDAKNAYDFAKSKRGISSGDSTKYKRLGRCRCIQASSGDWYANCFDGLTPDGQTIGQSALPRQDRLSPFQNNFPALCFASDACPDDALKGVDDSTPIVKQYQPQLVCANGIPLGLIDGEQNFRESMAKDPLATSCSCRSAGSAVTINGTQSQNSTPQGYNATMIGNSPIPLSTGNTGSGDGNSRIQLVCEQQFADSIFPYCAAVGTGCGTNLQWVGYQK
>fgenesh2_pg.24_#_78
MSSFQSTHKFFIAFIAICITQFAFTLSEKLTTVVCTESFGTLTLESNAKCGQKLGDNTEKYWKCLTANCQKDNHKWVSMSGCRLIGGPPGTSVQQCVRYAIVPSGDNFQCWNSGATNRYLCPLSNAAFIST
>fgenesh2_pg.24_#_79
MFSYQSIVALSIATCVSQFTFTLSQQLTTVQCIKQFGITTPTSEATCSDKDDKQWNCTAAKCEKDGNLWVSMSGCILIGGPPGTSTQQCSRYALVPRGDNYQCWNSEGTNRYLCPYTPFDVPYITCTECAEQKGPAGPAFGGVGSIGRRSL
>fgenesh1_pg.C_scaffold_24000130
MLHVFLKLSILLFSLLIHDVFGATNTNDPPPVVHSCNGKFRILGDRAASSALKANPDRFYDRSCSKNASDLMLCVTARINLAGLLLDFDLYPFISGHQYVPMTECKLAKSTDTRLSGQQCAQYEFINSDLRNVHFSQYLQFLDEFMAQTKSALFQDCSVSIQKSSECRNPGNVDYLCPPNANNIGKVLGQFDFVYTISKQ
>EuGene.00240139
MSITNFILCALLLWSPLVLVDAKPASSMLAKRGIFHVTLCVKQDAAQACKDGWSGCCTQCCKHVVADDMPGTANREDWNDACECHVAIDSPPAPVSTPPVIIPPPAIITPTPPAPPPASNGSSSGWAYSVANVTLTAVPVAYSGAPPPGTTTYYVHNPVAGMANQAYFVTGLNPGGPLSLTYGPPPPDTIIYYVPNPTHS
>fgenesh2_pg.24_#_188
MLNVYPKIFFLLCSLLIHGLKADYYCNVGYTIDTDGDPVCESRYPNTLRYKCHKDSCYSEVSTNKPISITMYSCQRIRSNGSLDPAVTSQDCTTYEYDAFAKNYNCETNDNVSYACAESPTDIEPIKCSNCS
>fgenesh2_pg.256_#_1
MLKLHFVVLLLFISPFILHQTLARPTGIGFNRYDSSSATLSNMRMSRRGEEEGAKGHEKSDCPEKEEQKEGQGKPESKEEHGPEKTPEGEKEKPCPEKKEGAEAGSQEHSPDKKPKGEQEKPCPEKKEGAEGGSEQSPEKKPDCKEGEGKPEHEEKKEGSEKPEKKGPEEPCEKQEGEHKPKH
>fgenesh2_pg.25_#_73
MTFSLQVKNLVWAAVGIVVLLVTQVQSQGRAICQGALLKGYVTPNQRLLPPMWQGVTASGSGQCLSSKAFALGTQPNFAITSTGPLTCADRTYCPNPSNSATNPNTAICEGNTLKGYVTSNQRLLPPNWQGATASGSGQCLSSNAFAIGTQPNFEITASSQLRCGNGPNCP
>fgenesh1_pg.C_scaffold_25000162
MHFTLPLLSLLCVFQAVVALPTRSSSLDPPAILTRRAGTEEVVADGSIKEKAIQQKCFGGINNVFSGGMPFTSSYYNSLMYTNGFAGLCNSYFGSGYQWGNCGSYFGCPNAVNRFYNSYLSGFNGLYGPSIYTLNEQDLKSILSYELK
>fgenesh2_pg.26_#_35
MYPLKSKKIIALISCVFTLWVTPSLAMFMKGNLFAHNLDEDPRIPDPKVVMDGIMQQYQALARRKDTKFKGVVNVITYFPERQHVSGGLFNEDALAHFQKGLDQWTKVLLNGKVVESENSNELVIQMTGRFTNAYNIRFPQDRKQMNHLARFHFKPTESHYVLSMINIVHGKHHVGCSDGLEAEINAEIETLVQELKYLQANQ
>fgenesh1_pg.C_scaffold_26000038
MMNKFSLLATFITIFLAAFSRAFSFSESLETLSGHNTASRPIDRLNSYHSLLDLVWQDGAKDAVGNFFDAVDEGNIENLQKTISNPKAAVFSFNGRELKGEAIIHAFHDAAVKSGNTFEKQITAVKCFKNEDNQIQVNVEGLVSKNGGPGEAYKATLIIKDKKVETLKSVLGSTSA
>fgenesh2_pg.26_#_85
MPQLFTYLFINLAILLLSLATIRAGNCIVCGYDGRAYSSSNPGLGATNLCKGAKDEMPGCTGWDWYTNIKDPNHAGQKTYCRFYCPDIHTPCPGHKVEDENDPLNAKETLLGKSIMDCRNWPVSK
>fgenesh2_pg.26_#_92
MSPIYQFLMIYLTIFFTFLATLASTKTCEVCMYDGTVYRDPNGGIAAPNFCQAKATEMTLASQRISSTDGACHDMGWYTHFSDSHGQKTYCRFRCQRDTDCIGEKTSIRDSSGRKVPHNAFLGRRDMECNEWPGN
>fgenesh2_pg.26_#_93
MSPISKFLMINLTIFFAFLTSLGSADRCEVCMYDGTIYRDYHGAIAAPKFCRERAYIMTKMNEQTEPRGALCTYLNWNTQVKDKYGQKTFCRIQCERSTDCIPASRQIPDKDGQEIEHPAFLGRRDMACNEWPAN
>fgenesh2_pg.26_#_94
MSSISKSWIINLTILFAFLTTLVWAEICQVCMYDGTIYRDWRGEIAAPKFCDQKATEMSIINQNTNKAMCTYMNWNTNVKDQYGQKTFCRIKCERPTHCIGTKSRIKDKDGNMVDHLAFLGRMDMQCNEWPAK
>fgenesh1_pg.C_scaffold_26000088
MHSKLLLTALVCTLSFTLGQSKPMLIMYLSSQPFTIALIMNVVQPWETQNLDDQRLDSEPWKSEQGKNLCQQLETHLKGEAAEVPLEDLFGSESLVTYNYYNKGLRQVSTQEFFQHTEKGNFKPRGVAGYSGLTFSPTDSSHKLYGRNWIWEYIHDDGFLYSGFGEVTIADPHTHISVINIKYGGKQPA
>fgenesh2_pg.26_#_115
MRLSYFLIPALFGVRFTHGSPKMPEIWRSSRFERLPDGFEIVSKQVLTNEENNSLFIDIDLGESTIKEFKSVRTGRRFQSVVQMMENCFPGFVARIRRASNQLKRIRSLWNPPNTLVVRLHHVE
>fgenesh1_pg.C_scaffold_26000105
MTKLSTTLLAVVFATSPFLAQAIHFSGPDFKVQGVPQPWAEDNLQGGLEKFYGSVDAGEPEDVIAQIHNYPSAKFDYFGHVLTGDQIGDALAAQMVHLQRTYETEISSAKCTENSDHEKVQIKVLGKVTVKQPNGENQHEGLDATITFVKHEGQLKVSSFKRVFADLE
>fgenesh2_pg.26_#_125
MTKLSTTLLAVVFATSPFLAQAIHFSGPDFKVQGVPQPWVEDDLQGGLEKFYQSVDAGEPDGVIAQIHNYPSAKFDYLGHVLKGNQIGDALAAQMVHLQRTYETEISSAKCTENSDQEKVQIKLLGKVTVKEPNGENQDEGLDATITFVKHKGQLKVSGFKRVFAELE
>estExt_fgenesh1_kg.C_270010
MLLSSLVSALALNACFVKGTFHPTSFGNLPHNAFGPGGSFGASLSTHFDASFGTIDGYKPTFTQACQQKKPDVLIQGLVDIKASISVLGSADGLVQVDVNTLTTKVLNLMVKLQVILKVIDQYKMTSSCSSAIVDLKGSLQIMISAVASQNTDISTQCKSAGVDLDFYARVGIKLDLSAQVGAGAGAGAGAGAVAGAGAGASAGVNVDASTKVVADLQAAVGVTADIAPKFKSACEQKNVDVVVSSLATIRTSILGLGTNVNAFAKVDANVLNTNVISLFVKLQVLLRLI
>fgenesh2_pg.27_#_34
MKLTPILLFLQISISKARPFGNGGFSKASKEIGYSEDPWNYTVVSPDDMLDDDYSNPGNGMFIAASQLEELKKQDQPDSMERIQAVFNTLIDDGHGTSEIKFDSIYEGPYGGSVFGITDGSTAL
>fgenesh1_pm.C_scaffold_27000013
MKLFVAIYAISIALVGARSVFSQHEQDAKLSQIRSRSLESRDGLFSFLPVGSLVPTALNLAPVNSLTGNTGDLTGAGDTGSKHSAGLLKVRRAA
>fgenesh2_pg.27_#_77
MRLFLFCLSIFAPLFVIGSIWEVIEEINRKKASNPYGFEKLLGKEDANHVVKWLEGDAKAEGEDFENLKDSYVKEFGVHRAPISSKVLVNWIDFKLTDIHKLQRNPPSGSKTR
>fgenesh2_pg.27_#_85
MRFFLACFLFLSPILVRGNMEEAVEKAVSTMQSDPGGFGYALGEKARPVADWLDADAPASGHEWESVTRSYHPSHGVPISKEEVVNWIDNDLSRIRGRGQPPRS
>fgenesh2_pg.27_#_103
MKLVLSPKFLAIGFMLMCTAVIAGKDDDDCFKLLPGETYHGLSWTPEDNGGGLLSNSENHQVTVYAPGSDEKLETSEGTECIGSSLVHSGSEESDLFLWISIAGHH
>fgenesh2_pg.28_#_18
MTYPWWNISIWCIFILCLKLHNSVCNQSFTFDNMDMEIAFQDLFNLPLLETQMGAMEPTTKSSNILTNVPSTRAKTKLKAKATTQKANHKSRALLLEFVMSIKFDHFSWLNIYFTDSNSSNQTTITDIKESIERGLQK
>EuGene.00280034
MFSGAILVLLFVYCSTSVVCLGPPLKNAVTCSFGYRVRPEANGKTQGMCTIKHTTDDYACEGCKANVPLGLQCVEAKYDVPLANLKQSHQNISCPNYEKLMPNGVFVGYGCAEPRQGQKARCFDIQDPGLFFHRSTPWVISNKRTTCPAGACRLNIP
>estExt_fgenesh1_kg.C_280024
MVDLILPVAVSHATAGLRYAARVLILPRTDMPPILNSSHLILQLVQTRFPPRIRLAKGCPSHLQLEDNFAS
>fgenesh2_pg.29_#_25
MNLFTRHYVMLIFIVLSLVTHSKQVQGAKIEDVWCQWGYSNNEATKTTTCDDGNYSYGFPTELCHNKNPGQPIAGVDCKDGNIPAYGITCTTYGFVKDTPLSGHYDCGFTDAELPKFCMPMTLYGQDCGLMDATLMLRHFQCGGLNNIPRCAGAPTAKHKSS
>fgenesh1_pg.C_scaffold_29000031
MSLSLFTSLVLSLCIFLPNLILADHPAQSAHVYWRWKDEGNSNAWDHSIFTGHATITWTRKGGCLKTGETKNFITEITTDPVQITAETKNKSGDYMDPKSVVHWAHGKDTSAGACDAYSRSDFWVYNRDRTQRMKIRLPDICNDNNCKGPDKERPNVQCLKGPKGRVVMYLDKWIDECFER
>fgenesh2_pg.29_#_44
MLSSHAAIFLGLCIFLPSLTSAGHSHPPQTADMFWRWQDKGDSDPSHHNIFTGKATATWTRTESCLKRDAYEDMHPFITGTPVTIKAVTINNSKDYMDPNSVYNWGHARHSTSIYCNAHSRTDFWIYRAGDRSQGMKIRFPDICTDKDCPGPDKEIPNVQCLNGPKGRLVMYRDKWINECIDP
>fgenesh1_pg.C_scaffold_29000043
MLASKFLSYTCALLISSYVASGHPMTLHKNGLQANRVKEARSPKSLNLLLSDSGEAALGTQQKKRSPKRNAAKQVKPAGPVDNKRKRDEKVVNISEKSILDPKIVLSIG
>fgenesh2_pg.29_#_58
MLHAAIITATLPVTTHSMQLSRGFFQWHQSTASLLLNDSDGSILVHPVTALGFVTQTEVLKCSHAYTISGPLSYEVDTGTTIIQHNAGTHVDVGEFKATYRRLVGRATLSGLGRIAAVNFIETTDDVFQWNLEIVATHDYYHPIHQLKFSQTRRSFSFQVTYHFFRHTPPPRKWGKLTVGKTVWLHGNIMSKHTASGNFVVHAADVTVIRSLITAFQRSNCSTPAANTPGCANNHRVPPPL
>fgenesh2_pg.29_#_64
MNVLTSPKVLTIIFVTICVLLKGIIGKDGIFYLEPNIEKKGLLFTYGENADGELELTLENKGGYKDWKKFSIVHICEGQQYTVVGEIGKGESKCIGRHPGKKVDEIAVCPIT
>fgenesh1_pg.C_scaffold_29000062
MLSLHSALVLILGLGAFLPNLTLCDHPPQSAHVYWRWKDDGKTDTSDPSIFTGHATVTWSRNAFCESTGAEDYWKDKPSSTKIDVKAETKNKSGDYMDPQSIYTWHHAKDAPRGNPGCNAQARTDFWIYSRDRTQKMKIRLPDICTGTQLNLINQAFEISNHQISLTDHTSLFLGIFKQITIVQVQIKRDRMFNV
>fgenesh1_pg.C_scaffold_29000109
MKFMIIVLSTISLYLSLSCGHSPPSRLVAREILPGQMKCTPVTDNDPNTNIFNCPDDHPKDLNDCQRAGQIMIQNGWSSCGYRTCGILYFGRDAQGKMAPAVPYKDLTATIMNNTLDSLTVGCCPEVQNEFQHPLQSDLGLDPATADGYAALCPGVLDPPYQDARPLDDKDVAVFIKNNKSYLPKQK
>EuGene.00290137
MFNIFIARALSSWMLFDLVSAQFPSPLSNVGQTFPNQFSQPGGSPGAMGGFSPNGPQFPAQPFVPGGFPGGVPNAFSPYGQPFSGPGLPQLPASGLDTSAPYQCDQFGGQEAEIKLKHCNLALGEFFNYGQWVWSTDLTSSRTCSTCQVLLESQSQFAVAVPAQALKKKVFDILSGCRNRAGLASLNEGVALPFGSFGPVTVSLQIARGKKCTAREDDDDDDDDDDDSDDDDDHAFTSSRSAPGRSTSSSLAAGKSTSSRPASGRTTPSSSGSSTGTAGGARSRPV
>fgenesh2_pg.2_#_48
MSSNRFLITLFTFLVAGCMLVSCVVPVNSNQEAIMRLKAEVAKVNQISQTLASNDLRKDQIAGLAQDGINSEHVQNADRLWLAQHQIKNARISKSMDVYNDILHKINAIITIFKEMLKKGVTIDDAHQKIARIAQIRSVAKPLNAKLMDNAGYNGP
>fgenesh2_pg.2_#_73
MLLGFLKISLVLFSLMIHDVLGDEPAPVRDCIHKLALTGNGRAGCTAADGHTYDCAAKSCWCQGHNYIRMTECQLVGSRDKGFSTQDCVQTEWIHSDLTKQYRTCINPRGVPYNCAFNAHNIPLNIGCMDCKA
>fgenesh2_pg.2_#_96
MHSNTFLSLIAICVYQFLTGVSSASTPNHQLPVVNMSPLKINLLDGHVKCYKPGKHHHAMSVDDCLGLTNSAKVEEFKPLPKWTVEWGYRDCALTFANSAKAISIPRFTTNDVVTLLDIISRVCPLDDRNLQYGGQYTITSIAGKKIFPIQISLQNSKDPQCYRDERTTECDTVNNGL
>fgenesh2_pg.2_#_175
MNNLSLPTLFIVFLITSLISVSISSWDTCSTWTWKPNMNSIGGQLGHTGSCNGLHCSVCSNTYGTQNVTTDYGTGIDCTSKSKTQLKTKCFYYDLNTKSCIDGQRGIYTCKDFEKLIQCDSTACDYN
>fgenesh1_pg.C_scaffold_2000162
MKNMNLPILFLVILATSLIQVIVSDWNTCSTWTWKPNKNTVNGKSSHAGNCNGRYCPVCSSNSTYGTGDNCISEGKTQASIQCFTYDTKAQTCIDGQSKQYTCQGFEKLMQCDATACDYN
>fgenesh1_pg.C_scaffold_2000164
MRFISATFVLLSILYVSQVDSTLQTSSGDLIPRAPAPAQASPSASATTKTRRNLNARSPAPAQPSASAAPKTRRALDTRSPAPAQASASASATPKNRRNLNARSPSPAQASASAAPKTRRELDARSPAPAQASASAAPKIRRELDARSPSPAQSSASAAPKTRRALDTRSPAPAQASASATAKTQ
>estExt_fgenesh1_pg.C_20177
MFFSKAVLFPIALLGCASFSRAQLQDDGIKQPNATDLVAAYPDLQNAKEEVLGHQNNLTRILSAVFNYTASQAHNELTETLSDLHNLTTALAGPPSPFLANTGPGKIPTQDECSSVFVDIINSLVQMNLAIEKLRPVAPSLHTDLQAIAAETVAALKAADAKVVITRKFIADHVDLEGIFHMHDGFEKIAMYLSEDQVNKS
>fgenesh1_pg.C_scaffold_2000208
MYVLNYQVSSALFAALAIRSEQYHKKVCLLNETLRINNLMYQWTESFKSKFISNFLDQLENHMIASKHITFQPRSIPTDHEYHKQEADWIMMDYMNAYGLREFKSLPKTLYSLKFDRSDFDSQIEEPRLASKFIFFNEFILDSSQFKLTQEQKSKLLDTRCWWSYWWSIALQPL
>fgenesh2_pg.2_#_295
MKNEKLLLSVVIHVLLGVNLSYAFSIRKFLHKAAKAITQAPSNIVKKIEHSDNAVIEAHVRLVESLTPEGFILRAIGIFPSDVIPIPPPAMKAIKLVNGLKDLHKEDFDALQQCKTQAISDIAVIRKAETSVTRNQFPKMLKQADEIVMYACGGASGAKDDRKRLPGSVLNIFHLLGKIGNAH
>fgenesh2_pg.2_#_309
MLSTISQVPIALVFIGLVLQTSSIKVSALPMVKSNSDVERSVMFHKRTGMDEKPAAIEMYDDRRMMPMVDEKLNTEPTGNSPLSTMKMEVVKNGTGPIEPLSNITNSENAISQEKAYRSQIATLDGSSSLPSNQSIPSSDGNHRLVKRRRHGLCIGRACGLKKVTFH
>fgenesh2_pg.2_#_318
MRVITLGLYSVILSQAHGIMHKQWSSYENPPYEISSVGDCDGEASAIQQSLSQLQTSHIIKAGQESQRLPLDHQQEAWIERKGLQGDDTLQDFATVENKESKTTLVAPSPPQMDRTHINLEEVVNIGQVHQEEPFSVPSCTYKSGLVRMTPVYEGGVVAKT
>fgenesh2_pg.2_#_320
MNPFISGLFVSLACGVHSRMTPLSGATSSARGPSEISAADWNAGAVSKIKWAQGIKKMYKDMGEGQTLRLIYNEEKRSLSPDRQEFEGRIRKILDDHEIQQLMETSEDFEETSTMAPSQQSMSRTEDIADEPMKEGPKHNSQRCRFCPQTRRRLWVLWTNEFDEKHPD
>EuGene.00020298
MRFNFVFAVIASITVTITAMPHANSDANHSLMPRNLPQEANLNPRATFESQGGVLSGSKLYYNQYDNGGGNTYSDPTKTSQA
>fgenesh2_pg.2_#_381
MLTMFLKISLLLLSLGLHVPKVLGTVYKCDAYYTIEKVKGHEKGVCSGAQDPHTYICELDSCFWEHHRYGWIGGCTHDGSPDKTTTHQKCREYSYSNAGTFACTNLSGLHYTCPYKGNEGRKIASWKSEKDLRTYREWVNLKLFERD
>EuGene.00020328
MKNLLSLLIVLQTLLIFGQVNSHDKLSVRSSTSDKVSLTSLVKRKNKDSNEQGSNALMTRQQTETPMNCFVNQQDRKLGYASHCYTAIALLYDQTKGYPACAIFKSCAVQPLDNNQAPMGGRTDNQGQPLPLPMTLPQMNKAYDTIFSIVAEGIPNCENYQLPNNVNVDPKYVLEPKSMFPTFLIGVASKQGQGDVAEACNPTLAAKMIKEAM
>fgenesh1_pg.C_scaffold_2000352
MKAHQPVFLLFCTLFILVVLAITVPGKLTPEDAENLEWIDLMQSAPQQPIHAQYEFKDLEQPSHQYGSPQTGLLQAHLESIENYLMQDNNWDTSPLNLETDAEDGKAIHNSNQKIWQDAKGESSQNLQNIITASEPTKTLGITIRGFYLY
>fgenesh1_pg.C_scaffold_2000362
MKSCGIVTLVFLVAVYIHAPKVEGSQLFVKRANNDQSNLDVFCAATGGDPLKQKPTCKKTGTSSKEPQLICTKVDSKSTTAPAGATARGELGCSDKAKLEIKFKDCDKSGKKPTKLFCELSAIPISCKKGAAATPVVNPPSVLCVTKGTKPTSSKAQCVPSKEDPTGKFTGTIQCNKKETMTFVGSNSKNPCNDKAGQGILFCTPPTDPNKAVRQ
>fgenesh2_pg.2_#_415
MLKIFLKISLLLFSIWIHNSNVLAEKTFSAACRRQFTIVNGKGDSCHERVGDLSYNYVEMTACTHDGSVNKGQSKQNCAQYQFMHNNNGGYFTCTNPAGYHYTCERNQHNIYRQLISQGPPSESDPSEERVLAGDTFTAVCLREFQIVDGKGVCLQAYPDQHEYSCDVKSCYDGASSNHYVQMKDCTHNGSNDKGRSTQDCAQYKSMLQAGFS
>fgenesh2_pg.2_#_416
MLTAFLKISLVLFSLSWIYDSKVIAINDGKTYSCSCAVDFSYPDGGQSGLAHCNQNLGEVVNDIRYTCEIDSCYYDGHHYVDMIDCVHNGDSDRRPSNQKCSQYRYMGDVKGFSCTNPGNAHYTCPFKQNSGRMLS
>fgenesh2_pg.2_#_417
MLYAFLKISTLLFSLWLHGSNVMVAGEQTKIFSCTRRFTLSSATQAVCKMDSPDEKDYTCSLNTCWYQGHQWIPMSSCVLTRSPQGSSKQHCAQYEFLSFEKGFSCINPAKYHYTCDYLENAGKVMRWSRFSYHENVLHARSDRFHQKEESLII
>fgenesh2_pg.2_#_421
MVSFGVAQIVIAAPWVLLRCETWRSHNQSVGRLTKTTQRDDSTAFLVRFNRTSAQLPTLFGSLSGGHGHVRGSGPMLNTFPSSTRKDDATVEACHLAPQSLAVRHGKRICSDAPSTDHKVLVGVNTVFPIISPEIIDPKAPQKLQGRTTK
>fgenesh1_pg.C_scaffold_2000395
MQFLSFALIFASALMFSQIQATPASGLYATNTFEQESHVKICLLVAFKVLKRAESSSGTDSNTMDGPPTDRTSTSDKLGLNAGNLTDIPEKTASTTNSDEDQIKAAKEAITKQKKVTKAEWQKFQDEEDKLQKMTHDLVVLEMKSHKPPTMSPTMGPTMGHISV
>EuGene.00020389
MQFLSSALIFASALMFSQIQATPASVLSAINTFEQESHVLKRAESSSGADSNTMDGPPTDKTSTSDKLGLSAGSATDMPEKNASTTNPNEDQIKAAKEAITKQKKVTKAEWRKFQDEEDKLQKMTHDLVVLEPSSMGSV
>EuGene.00020390
MQFFSFALVFASAVMLSQIHAAPTASGLSSANTYTQDSHVLKRAASNSNTMDGNSTGGDTNELPEKTALTTTPDRLMPSTSVVPTDSSPKSTAVDPASEAKIKAAKDAITEQKKTTKAQWRKFKDEEEKLQKMINDYVVLEMKSFKPATMGPI
>fgenesh2_pg.2_#_507
MRFSMLTLFCLIVGYVAGLPFIKTHGKIDHLTVLKNPSQIYPRDVDFKIKPYAPKYDSKIGLKSESPLWPRSYDRIRRVLYGVKWSGGHSKDLTSISNVQISKII
>fgenesh2_pg.2_#_515
MKLVISPKFLTIGFMLICAAQVIVSMEGDLVKLAPGGEYNGITWTYEEGGKGGTLSNPRGQKLQIHAAAPNMAPLTTSSKQQYLPHQFLDDEDKGIIFRIGTIGNHQ
>fgenesh1_pg.C_scaffold_30000008
MTTTSRYLKHKADRSTLSFRRKGLIILLALIFFFGTCSAKRGSHRGGNNRPGNTNTGSKKTAKNDKPTSGDKNVSSQVAALTAEVKAMDGFVAKLTSGKDAKSLKAAAEGGIRSEHKQNSLRASLAKVGNVPGDLKTINGLIDQIIQTPAGASRLAKDITEIRGRAKPSKDLLFIHISLSSTRIIDAATKNAGSGTNQSGNKPKPHH
>fgenesh2_pg.30_#_36
MSLMNYLTIGVMCITLILFIDLNSVNAIRNIPCTGGFKTEPHVANCIVDPLGKEKYQCPLDQCGQDNTHFVSWGGCVPITYYPGEPSGETTQNCVTYGYYDQTHYTCKNANGHTYICNHKIEDRPVICTSDLSTKYSEPAIARIANSSSKRMTNNYEQDV
>fgenesh2_pg.30_#_37
MSFRAYLTIVVLCITMCFLTSMKSVNAVDCQGGYDTDDTTAFCTVDEQQINLHHCDPARCGHDNARFVSWKKCVPFYKQDGTAESTQNCVSYGHYGPNHYTCTNANNEYFLCPHKLKDAPFISVAKLEFH
>fgenesh2_pg.30_#_55
MRSLILLGSLLHVLFVMGHPEPIGNLQGRDLTGLELIHSNMLSKRTTAPRNPAACRGVSGKVHEFDVQDYRKVITHLVSNQVSCAYFKNIAMLVIVEATVTEAVFQHTSAKYVKNWFVSDLSATCCITNPVKLVSKPPPPSDDDGLNIQVVFFDESMPSAQVEDCDDELKGMMLSIARQQ
>EuGene.00300081
MLFFKIVIAAVLAATISTSPVQDDQPVTREVLQRRFVEFTPIIKQRLHLKTRDSAPGPSPGPDDPPTCHPCDDSPGCC
>EuGene.00300084
MLFFKVIIAAVLAATISTSPVQDDQPVTREVLQRRFVEFTPIIKQRLHLKTRDSAPGPSPGPDDPPTCHPCDDSPGCC
>fgenesh2_pg.31_#_7
MFYKQTNPMIFLSLMFLLLGNLGSHVFANAGSIECNYSWETPTPINNNQHTAKDCVGPQKLTTNGSFDCPGVCFTSNAQYVQEVYKCKERHLNQPTVIHDYGFSIVAKWYNYIAMALDLGGREQK
>fgenesh2_pg.31_#_46
MNVVSPIGTIVLICTTTATVQAIPIGDQDSMADFQCYQRISEEKQTFDDGDMVLPSSHTEWSDVYGDGKNGCCDGYCCFGCEIIHSCLTTAVDKEEHVLDEMMKAWHFDVIPEYLFSK
>fgenesh1_pg.C_scaffold_31000056
MINRIKLLTIISISILINQSQATTTSYQSTTPPDVPICSNIRGPYAIDLVQCTRTSSYTYWFFLRVGGNRAINNIKASGDPDEPNQTISFPDQTYKISCGNCGITLKAETDQEIKTTTDGAQEALRQIFQNCTGGYGQMKIPIQSTNLQFEDNVDLIIDATNSERC
>fgenesh2_pg.31_#_76
MRLFLFCLLASYVVYFDISPAEVTASGAHFCTPDYCGDVSDPNVDNSIVPLCSTELGSGELDPSQKYSLNKGVLAWNDWSHAGDHCDAATEGSLFCCPTWDLVGTFDYTGSDCTFIRVGWADVPGVKEEGDSDLAEFYHENFTWGLVIEKATRVKEVQVRKTAGASFEFCLENTQPTLEKVGLQ
>fgenesh2_pg.31_#_84
MKSSALISGLLLGIISQTSAAIMRIPGPSADIGTALHGTLGDTSGVVAWSGSFTEMQDRLAEGQRLAHLPPPKWELGSPLAANDAKEAALGPSTLDQHLDVKSEQYKTIQLADRRILKGGSGKAIKFRPGAGSLAADTPFSTKLTWVFLAGHLAMLRHWFARL
>fgenesh1_pm.C_scaffold_31000018
MLLLNSIFLAVFFAFGADHVLAGKSFANAYVHGEPGIKSCSLSILAGPAAHHTVAAVTPQAESIVSRFQHGLLTITTVKKQQHLMKRDDSLSAANLTVDLTPADPSRWMCYTGWYFNFCNASREVS
>fgenesh1_pg.C_scaffold_31000093
MASKLLQVFVFAIMISTVCQVLRGGNYKCPMSSCSLGGEMKGCTADPGQHAPALSASQVLKCQEFYSTTADGQIHCRSQYPYHYIVKCKTWQPVARLDEFIEIIDLLIPTISKRKIPSVIQFDIKPDSATQSSTIKSLNPGYGNHISLNAT
>fgenesh1_pg.C_scaffold_31000094
MFSKLLQVSIFAIMISSSLCFSIESCNVGYKSGTDTKHVCQASHGQGAKAIYYNCPMSGCNIQDHGEISRCTPDPGQNAPAISPSRVLKCEEFYSTTPDGQIHCRSQHPYHFIVKCQKWKPIGIPAVIRFDPKPDCATISSNPSKSACEDYISLQSFMPDKYVCAEVWL
>fgenesh1_pg.C_scaffold_31000115
MTALIKTLFLIAALTYGVASTTVAAPSCQAYHSVDAGECRSALASYQTDNEGLIIQNQTSSQKSCFGCLIKFETSLGDNLRLYLARLSLRTPSVNTIGSNIISARGVPNAFMSTNVTGIAFKSVFE
>fgenesh1_pg.C_scaffold_31000128
MLFKQMFAFVLAMFSVLQIDQGVIAAPLEARQGCVKSHYPCSRLLCEDSQETNYSYDSREANHTYQAREANYSYDSREANHTYQAREANHTYQARQANHS
>estExt_fgenesh1_kg.C_310040
MKTSTLFLSTLVIFAGLLSNALAVTWSSNFAQADINTLTPLLKNMQTYLSSEKVVAFGETTVIYTKQDFIDAFASYKEFGKLSFNFKSAKLLSARSASSYQMTVDGGISTSFGIPITFNANIIFTGAHPVAGEVKSAIFTINIG
>fgenesh2_pg.32_#_42
MSRIPTYLFINLAILLVFLATLTSAGKCIICVYDGRAYVSNKAAFTADGLCYGGKAQMGSGCTGSDWNTGIKDHKYGGQKTFCKYWCPDTKTPCSGHTVTDINNPDEMVETLRAKLLSIDLGASAFRFCFLEKLFQFWTRRSKQLMVSIYTMGRVEGVRGANVSVLTGPSMRRVTECQIDFGFFNPLGLMFNQSLKEI
>fgenesh2_pg.32_#_52
MILSLHAALSWSCQGGGTNSLLGAFASAGQCEMWIGGVVCCLNNDKSKIIAYKASSTKAQQIFQLGGAVIGIMKHPNIWTYEAQASWDRGAQTGWKWTSKSRSSFDHKAQRI
>EuGene.00320085
MISAQFFIAILASLAFSAFANPITPFKSDMTYAFSKDIDWSDGKIYDSKGNVAITTKMCGGVITYIVNNTAQAFFKTPPRNCDKNVVAQDEEKTTLTLHYQSIKYTLYAWTVTRADGTNFEWLPFSPSTTGINSVEGSVSLYGQPKKESSRIFMWKPDGFPQGVIPGDAYSFNVEAPGADRISLWETLELLYLLVARNRDCPYAV
>fgenesh2_pg.33_#_13
MIIKIASTFAVFSLTLLGMMPSIVVASARDSCVPRCAPGIPTPCINTQSSVTGKAICVKDGAVGNTQKWRPACKNGSVRSCPDNGGPPNCDGCPKQVAFRKNPH
>fgenesh1_pg.C_scaffold_33000018
MFSLHATLVLGLCIFLPSLTFAEEHPPQSAHVYWRWKDEGNSDAKDSSLFTGHANITWTRKAGCEMSGPASNFRFFVSPTARVHVEAETKNKSKDFMDPKSVYHWPHARDTSGSTKCNAYSRTDFWIHNGNRTQKMRIRLPDICNGTSHNLMYRNFVFSNLHISKTDQISLLYDLQKIMIAKVQIKRYQMFNV
>fgenesh1_pg.C_scaffold_33000022
MKSLSILAPYALLILCGLIGWSHSHPTPGISNLEEDVANSLGGNMRSKNLDGVAKAPIADDKPGLSHTPDPSSKMLQGVTVDTEKNKPSAKPSKDSKSFSGPDAEANQTNKATQPKKLTQAEKKKSILEKLRMIFLTWPAKVWKYIKQWIAESNFFKPKAKKPMISLKDKFKIPWPKPKTSPGPNLSPAEATPNKLSIPAKDYLEDPKPKTSSGPNLSLAEEALNKSSVQAPQEKPKHSMDEDFKQDIPGAQSFPHSSQLDKLRNTQDGTPDNTPVGSPRH
>fgenesh2_pg.33_#_87
MFKALASCATLGLLALTSSAAPRPGTEERQGVTDLSPRITPEKTIFINTNIDFTRPAEVFDNTGRVVHMIQPLSTSGENFLAIVSTTDPLDVGLIKDEKPSDCSALSTSYFFHQNVTQANKNNPPRGQWFLQDATHQPGSFDRVFVRSPKGAPAGEIQVSSTMSGMVAKISDYPNPPTGLPAGHYYSIYFPADEGHSPFIEELTLLVSDRNQTDAIVLVVKILEDQRHCA
>fgenesh1_pg.C_scaffold_33000073
MFSQQRIVSSLKAALLFSVLFPENCSADLGTEIVDLSPRITPEVTFYIDSKIDFNQPTKIYKDDGESLYNVIPMPGTPGVITLQEDRSSDTSTSIQLNDIKCVSGAQWPPYFLEASAKGWTLQDATHQPKDFMSVYKGKSQATLPGEIQTTGLLQTTLAKISLPQSGPTTLPEGEYYTVNIIADRGHDPFVKWEDALALTLELIQYSRMCDHTQ
>fgenesh2_pg.34_#_35
MSHSQTTLSKVLFGCIFIATICLTLVQSGKLYAATFDIKWRTTSGSAHPTGEAVLSLLQESACGKKDNNNNFQAPFTTTNPTWTMYMTHAEDVSVRDHEGRCRARSKVTLAINQMDVHIRIRLNNLCSDEACTTKNLGGSFSCGVVNAPAKTDQFFSINGGNEIKCTR
>fgenesh1_pg.C_scaffold_34000044
MNQFRLLIVIAQFFLVFIPTNGMTCDGNGDRVGDPADCFNALEYIYAALPNSGCAIAGSCAMMPLTGSYHNLISPEAAPPYTLEEVEASYDGLFGHYCEGYVSPITAAADWPKDAFNSGFLLGTTGGPDPTECPEAIAQQIVEESKAYSGP
>fgenesh1_pg.C_scaffold_34000104
MFIGLQRRTCHSLLILICCFLRASQITSAIIPLNQSTSGSLVHRLVKTADQLAEELYEEGQKLGKIDSFRNHMNIITKDSHRRAFKNWLTGGLDEYGIYSEREFIDHLLTWYLSTKGSNKIQKYVERYPFSGDSQSESAADQVEKLRFL
>fgenesh2_pg.35_#_22
MKYHMIFVGAISLLNYQAYGLLHELVAPPLPQNFQVIDKGVEGLNAHIKPLPGMEKMQADFDLNQQLQRQTINYQFNPKESDVQFGPFGSETDEVDGGTLHISGPTTSVAAPEIAPEAIAEPIRSAWVAARRFRGCSRKPPQGEVPPAVKGRLAWFFNGGINGC
>fgenesh2_pg.35_#_35
MILNVSFLPTYLLFLNLFQALPIIEVLNLDKFRHGSIGLQRRESFSFYQLPEEERSKIETKAKSEAVMTVDGKVAPEEVLIGVQKAGLENGNSDHKGTGKPTKTEVESLADQTLPKVTSTPIKSSTIQTRQNHKSSSYITEEDKLGISKSRTETRAKIDSVIAAGGQITVEEISMVSKKAMMDHENKDRKTVGIAIKTAVEDLTDRKLAELKNHSNSTSVQLGQNSSSGSFQVTEEKAGVEKPKTETQA
>fgenesh2_pg.35_#_36
MTISWFFFLFTFFHLRHNHFKAFTFLCLIAQFNFHVRAGYSVQDCGLAWAPHVRLIGHPPLPHPGYYCKNSGGVEYGCEVCHTYQYGFWHACSRRPAWGFKCGLQSTSCGYTASDCNEKIICSKAHCWDDDQRWKCVPGENGRDITHTKFLELVC
>fgenesh2_pg.35_#_79
MSTHSLLIVFFIACLIFVADACLVCGYDGRQYDAQNPAYTASSFCQGVAIATNCQAKEWNTHFAADRWGEITLCRDQPSTCAEELTNKDPNGIVGAKQYKTLIGYAELACNLWPVHRESLIHA
>fgenesh2_pg.35_#_152
MLVKYGLLLLSSTLAVLGLVPKCCENDGTIPERIGDRPPMPGAVTTCSGSVFPSCSSGTAKCLSTGFDCYNEHNQPAGATPGCSNGENAQSLRVSNVGGFDLGLTSNRPIG
>fgenesh2_pg.36_#_19
MSRILINLSISLIILLVSLATVSLADTCTVCKYDGTAYHTNSVSEYASDLCLVVKNDMGADCVNKAWYTHFKDTKYNGQKTYCRIKCKDQKTLCASHWTDQPNVGPKNGPHDSLIGGVHMPCDQWPTS
>fgenesh2_pg.36_#_29
MIFFQSFFSIAVLFSIVCLSGLVECSLPCRGGFSKGVKGINKGYASCQPDGDAAPYNCEDNSCTNGGWCLSPNNVAVIDGSKCRNVYYLTSTGPVKVSNNA
>fgenesh2_pg.36_#_32
MSFFQSSHKFVIIFIAMCITQFPITNANTAKCIIGYKPFANGQNAGRQFVPMKGCVLDNVAGTSNQECSAYNFKTSGQYACSNSGGRDYTCPYTPSNVPFITCSGCKPPGHSKFS
>fgenesh2_pg.36_#_76
MNQSWLFIFCVATLVSSTVSQIICNGAPGLRESSGNTVACYSAQKGGVKEYLCDWSSCSQATATNCEINNHAYTPTEVFTCDKGYNLPIGIDDKINCNVNTDYNKKCGGKYTEPCLASPADSYFAQCKTISVHSHQRSASGQMFSLCSIQLSFLYQVTSELSPMSSEISALLDFLPVYILCTHTFSQRRRTMALALENMLSDTHVN
>fgenesh2_pg.37_#_96
MSIKKAIVLLSFILKGFNAGLVSSLASDCAKYVDNPHGVEFENGITNREEGSLPKATKKSSGPRLELKLDLSSVKRDGETAIPKSCLKKKGENKLYAQVGKRYKKVTFSDPETEEFIFYGEPKIKSPNFLRRLRLIKSLSFPQITKVKKSPEQEVH
>fgenesh2_pg.38_#_45
MYSRLLLLIFIQNIQFVFGGSSQECCLFYGIDDRKPFHNICRTKDKQVFTCIQPPYPRIKLENCVPYQDNLITNPLTKDEPSSQMCDAVSRIPNGDDTDTFHINCGIVKTDATGKATLTRAFQCSDVGSVLKVTQNCKPRADDQPKQTFDLDRYPVSAGVVD
>EuGene.00380074
MSINRVLSSVFLAVVLLTQLVPNTALAINSGARAFPLDHDDTLVMRSCCPVKRDLGSVLHKPSNNPETAQIARPIVSGLSTSTIHKLKPVKNLTVASTEAKPGHAAQSKNSTTSKTPELPNVKPGTKPPKNPTPPKTSTNSTHEPQKPTVCRKNPKARLPRTIKPKAKVHIDSTPLTEKWETYNYYKQ
>fgenesh1_pg.C_scaffold_38000085
MRSQLGTTFVRLALIVIISLARDPLLNFRFDGFVSAVEVTRSGTLNGPVDKCYVALKHNEPQSAPATAHNSTSVETIDDSNVISARLLTIDPFETSNRIVTLDNGKDCKIAVLLLVKEYKNRQNLKTFSSCQGEADTHLKESMQMRDFEEDHLQLRLLPVRLSIF
>fgenesh2_pg.39_#_27
MNSLIFLFTLLTLFCILNQSLSNDSEAIPVGHMSMFFKQIGNELHVVPRHMVEDDYEDEKEEKEPEKKPLHHTKRENDDKDPMDQGMKAGMSNGQKSSDLLANLITSTFDAIPSDQIQDKNQEDDEGKVENNVPGYKHNSITTPIGEAVVDEWAKLIGDCDHNSSIDPTATSSCKQTKSTPPSNDPTE
>estExt_fgenesh1_kg.C_30029
MFLKSILLNSVLLLLQVQSSPVVQTTPTKSLSTNKTSSVKNSTTTSTTKTITSPSKSSSNLTSKTTPSKIIPVVITPPPSTGFLCAAKAYPLANCGIVNQQGNIRSVPADIITIHNVTHYSCDEVFQEETLGGYCCQVMLRQGAKYCKAAVVQILT
>fgenesh2_pg.3_#_121
MRSFSIVMFTVIVLVQSLFAAPAALSVRSEQTVAVTNDMKVVEAKIWGYGFPPSVVSQYAYNNGYTNWGTGCGTAWGCGCTPANYRPSCFATGCGYAGGMTSRLEVLTTMKRFEIPIFFKPNDDFVKNHVKNPDLNTVYAYTLRISSNELEASNSRMIYKVRMLA
>estExt_fgenesh1_kg.C_30041
MRTSFFTCVTLIIVINGLIQAMPIAHGDQDHPDILSAYISPADRNQFNLAKSAHQLPQHTTINTDPKDSDPNGLLLRTRELKVAQPNQIEAKHDFLAIRTRNIAALSIGSTSDDDSDDLRIVPLFDRVGNFRSTPY
>fgenesh1_pg.C_scaffold_3000134
MKSIRIIVPCALMIACGLVDLGHSHLNPNIKETVAKSVAREMEGDVNVNKPVIYEVHNGHPEYPSSKMLEEVYVDKNHKVVRTAEGHNHLTGDVEKLSEFEKALKNIAEQQNLPSWLTHTFEKPSSLVKSAERYAMRILNSVNEMSPEDKLEFNKHLENVGPMLDHLFSNENDKSPEFGFKEIANRFFKELNLSEKEKLQVRREMARGGWVAPENLHFLEDIIDKNPESKHLPSSRL
>fgenesh2_pg.3_#_162
MSRILSHLFISLTILLISLILAGLGVEGFSLANSCTVCQYDGTAYNASSATETATDLCINVRSDMGVACVNRGWYTHFRDHKHGGQKTYCRLKCQNPNTPCSSHLTEPPNPPSQKGPHESLIGGVHMPCNQWPIS
>fgenesh2_pg.3_#_208
MISKSSRVSVLFFYFISLICLSATNLPRSFDVTPILSNTSFTNTTLTESNNTSTNVTTDPTILPIVSSNITDEITSPSSSNFLNASRLFTIQLTLSPALNPSNENQTIKSVRNVLNGTITGQSLNGTILGGISNSISQWSNSSSSSVSSPPLPSFFIWMLLNGKNSSVFITQSSLPSHNNDQRLGRLTVEFENGKQFSKSLILSTFGSQQNLTSFNFDDSLTFFIDAWKI
>fgenesh2_pg.3_#_300
MIKSFFWISLVILIHSQYAVSVLRSIDELDDRKVRHLIKQVSTDIFVTIRGRESVQKGLKQDRRLWVKRVNIVDQTNEIKVDEFLNRVGQLLYHNPQRKLDTTGDRAANKVTVVWKTEEFEEDVVAIFRSRLQPNSPWRLWNIEFHGPHNTAPPKFDDYTGRGSSASHS
>estExt_fgenesh1_kg.C_30095
MAFSIKIAAAIITLLALVYCDNTPQPHYQCQCCPSDGTACYSQPSFCSGYHNCTTNIADYLCDASGGSCHPSHNNTRAERYFQCGYQPCYGEFKCVTIFFSGKTQSGSSSTLIPSSVEKGQEA
>fgenesh1_pg.C_scaffold_3000267
MVFTKLITFVFVLSSIKAIMVAETNVISPRSVSPMVHLMPRALPPCPKFGFSAEVPSEATLNAAIAEDEAYAAKSYAWEPKSCALGGQNCVKTPSVAGARMNMATVAPITHTFEIPDEQGQSSGGLKHSSLMLEFVESLSRPKPFNWTAPGGTVNSYMAHGTDYILVRGWALSVEFWDGVTPKMEAPGQGNPDITFCSQIPDGDKTIVYNPDAPHNS
>fgenesh2_pg.3_#_324
MLHFKTFLLLFSMGIKATMQERITCDIKLKVEGNNKAECWAHPANSPGKYECHYSSCFNGLYGFQWTPMNLCIDAAGILLDGTQKCIEYELDTAAGQYTCQVRHAKNGPRLIYKCPLTDDNIPQTRQSSFATHHKGIYT
>estExt_fgenesh1_kg.C_30115
MKLFVVIYVISIALVGARSVPQPEQDSKLSQIRNRSLKLESRDGLLPFLPVGALVPTVLNVAPVKSLTGNVGDLVGAGDTGSKPSSGLLKVRRAAK
>fgenesh1_pg.C_scaffold_3000335
MPAQSTNLILALFTLLAIVSQTSQRSHPPVGYETEDFYVFTSFKPARLACRKRVLNLIVSNQNAMCQVREFLINYPFDGKGPTKQDCSQYAYLPSSKAFGCENQDSYTCNENPDGIAYIECPYTACHSE
>fgenesh2_pg.3_#_419
MIKQKTHLMKSLGVMLAYLMLCMQGVMMAGRHACTVFFGAKQDGAYFCQVSNGRIYTCTRPVKAFPVTMTGCIPYYDIDDFSLGPAPVAPTPKQCDAIKVHRPRKKPVYANCVVLQNGQKEAYRCEVPKRAAMAMEGCTVIEDPAPHFDESCTPSKLAKMPQIFGSSVHGTTSLAGLKKKLGTEEGSKK
>fgenesh1_pg.C_scaffold_3000371
MNSAIIILSILVSLQLASSKQIHEKCFGQISPTGYLPGFIPNNLGGINIPFTQQFYYSINNNYGYSTCNSYPNNIQSFGNCATIGACHEAYTGYTNLLSGVGNLAGGLLNTVGGVVGSLGNTVGGVVGAVTGLVGGALGLLSDEELKENTKQV
>fgenesh1_kg.C_scaffold_40000001
MTVNLLSLSQLCMNGAAFSGSAESITVLGMNGGSYFVCVKTLDGSLWETKVTSTIMQSTNSGKRRY
>estExt_fgenesh2_pg.C_400025
MRLGLTISRLAAAVVCNFAIRSSAEPSFDSKFSASDLSALQQLLQQYADKLAAADFQGAWSLLAPNAKVTFTNKLLGGTPETASTQAEFVAIYKKASFEGKLTQSLSKATLLSTSPFSVQLDGTVSTDKGPLPNTPATFLTKWVFNGDHPGPGKIVSVDDQIVSLASSTPSSNAQTSSPSSSPSTSQVPNQSPVKAAPAPSAATSAQSGGKIAPVQNPSPVKAAPVPSAATSAPSGGS
>fgenesh1_pg.C_scaffold_41000016
MSRSITLVFFLALLVSMSIATPVASPQEMRTHGGAPLIAISVVQPTLPPPAASQASANPAPAQNGTGNAPPTQPATAPPPATSQGASQDQGTSPAAAAATAKNQTSNA
>fgenesh2_pg.41_#_79
MRINHSFVVASMALLFVLEFTNTNTVSANSGGDGSGLIRVLRRRSLSAESPNTNEETTQGEPIATQQRTKLHDCSPVQQSGVPQLGLSAGMIQLISTGLVRSIAKFSADKEAGVEFPTQQEMTQAIDQALWTSDSTNSAKVAQAIKNSIDALADRKLAEGETGRNRTSKVSKPTPPSARTSSDQIAAALLQTIHAFCEDKAAGGRLPTATEVNKALTPALQSIDFGNVKKGAGAVKFGLDQMGTTHNSENDTPSPCPNS
>fgenesh2_pg.41_#_112
MNFSTSYCVLLAFVVLNLVNLGSAADVMCSWSFHSTAKSVCSDGNFKYTFPNSACHRTNKIFQTLESGNIDADIPPLDTTLYDQDCGNVPTDPAQRTAEYKCKGVNNIQECHGDYLAREQLPPIITK
>EuGene.00420054
MKFLPLYVLPPGLLLVDIAAGPVGIDGAYVVWVTGVCCVAAASSHVNFLPSQLTPSTGSIIAFTAPKAYGLSVTDPSVYAIALLSCAIRWGSESCCKCMDRGI
>fgenesh1_pg.C_scaffold_42000083
MNVNAPMCSSCHQNQASFCGFCSLCLDICLANPLSSQLNSSSGSSSVEPVSPMVNDFNQNNSLSSGSSYSQPNINPTYTNHQVNDQDSNLGSSFGVRAFKHAAAKVAAHNNIIQNTASAQYSTVQQHPNSSMASQQFDPLAAAKDNRSRTASGFPAGKAKRAHGGSAGTVLSQSRMSRSMTDSPAFDGSSP
>estExt_fgenesh1_kg.C_420036
MNFSVMNLHSVSLVLMILLAMNDLMASPVPTEYTQSTQSDAVSGCYSPVPQKEKHHHQYSAPISYGSDQGSNSSDYTDEVENSASKINGITLDSTLELDSNIKQKLTKEKYARPPPYKRSLVESSKLEKSRLI
>fgenesh2_pg.43_#_33
MKPFILGFYICLACRVHSAMVRMETTTGSEIGSGVGYSGSGSTSVMKMSPGTQELYEREQVRKLAKESHLKDDQHQWFERFDHHSMEGRKTLRDGHKTNRRKTQQVSPTPTTTTNI
>EuGene.00440025
MLQFCLKISSILLFLWIHSLKVAIVDARTLACNIGFSRNPDRSAKCTTFEDASVAYKCDYATCWNQGHQWVLQTGCQLVGSGIKGTSQQHCSEYYDNGSNMSCKNPSGVPYTCGIGSNWMHCDASTCKTS
>fgenesh2_pg.44_#_92
MPNSRADLYQVLFLWLFIATMSLQVSGQGPSSTDFVVNWRTTAIVKDPNGSVVLTMQQNRQCGAPDPDDDHHRDFTWKDANPNLPTQWKVQLSYADDVPFHDRRGHCSARSKATFDVKIGGVELHIRLNQMKLANTTIEVDNFHVALYMSPTTQR
>fgenesh2_pg.44_#_94
MPNSQANLSKIFYLWLFIATMSQVSGKNAATYLINWRTTAALTKPSGQAKLLMVQEGTCKRPNIDSNFSALFSADSIPTKWKMDMTHAKDDPFTDHEGQCRSRSKVTLAISQDDISIHIHLNHLCSDSACHVDNLSGQFSCSVLKAPDNTDQFFSIGPIKTAKEHKCTR
>estExt_fgenesh1_kg.C_450002
MKNSFSLSIIINFILLITLFNTLNRAQEFVVKCCDKVSICSEINEDVDCGKDSDGCPIPYTCPNGIHTVPVCPNGGRVNYTCSDDGFTRPACELPDADADQ
>fgenesh2_pg.45_#_38
MRFTLISLVVSLSASAAYGSTIGARKASDVQTSTPALNGTSNSSSIIPATNATSNVNGTSSVNGTSGANGTATPTKDTIQAKITKLETKIAKYKKEIAHEEEKLAALKAKKETEGHGKKDDKKSPDDKKSPDDKKSHDDKKPKDSKPKDGKPTKDADKSAKNGTSSDPTTNGTSTLPTTNGTSSVPALNGTSTLPLTT
>fgenesh2_pg.45_#_50
MVSLFHLYLSLPSISLPAFIRSRPSTSTLKKKLVNRSAPQGYPVYPPFPPPPFMYPPYWPPFPYPSHQNDTVNHSALPHWPYPPPFPSYGSHLPGSSFHNTDHDEDAASPSQPVPSFIESKTSVKSAVTLNLPTQSAPVSQLSNLSHPAEFPTSAPLIEDKTTSNLSTTTLNSSCSSFSPNTSNTDSQSATPY
>fgenesh1_pg.C_scaffold_46000022
MFGFAKFASLLILVVSVCNGAPALPGDGMTKRDGIPSTYRSTPSMSLITSRFLDDQIEPALQKRQGQNRNSNNNNNSYRPDQIKIDPPKYDPPKIEPPRIETPKNPKPPGGGNGMPKFP
>fgenesh1_pg.C_scaffold_46000039
MNFGSILLLLSLETLVLVMAVPALNLHSEIGNVLKQQAETTTGPIKHSYLDHSLKEYLQSGYLEQKNKVILKNLENPNPSKDEQFHEETNFIRSLAQANSTPDASVQSDSSVLACGQALMEMTKSILHELKIRPGGLGEWAGKLGFLYYCVLQILWRRRLLVL
>EuGene.00460036
MFKASCVLALFAVLASISQVEAGKGYYFVTGHMQYSLDPTETEHEGQRQSLCCSRSKSISTQLSAFHITHNFKHMENGQDCTYYGTTVKNPACNGGFQRFGDFYECYLKLGNKDYYKCNSVEAMTGTGDECAKV
>fgenesh1_pg.C_scaffold_47000057
MHLGISFTTTLYFFIFVATCLTQDQDRNSVLTSGMEKKNQEMPSSDHSGGGRRARGLASEDRFVKLITRADTSTGSSSGNSSTGNSIGTLSSGNNEVEPNLNGPSDPKVCATIVKNMKEAEALTKAAGSPAAKRPSTVPSSSPKSSSGSSRRSKLAQIHEFDLNRRADPPASSTGSQTNVDPNSCKEMQAMVQAQGEKLAASLKKMTSGDVTSKKDNPSTDSKTSNPK
>fgenesh2_pg.47_#_69
MRFTLTINFVLLGACLSQYQVQSSLAANGKDAHDGTEPINPPVKKPGGHRARGLSARDDFPILITRADTSNDSNGGTTPPGKPASVGTTGYPNVVEPKACAAILKAMKESEAATKGNGAPPPPVLPKGAQAGMTSTSKPAGATRRSKLTQNPDSHLNRRADPSTQTTTDPNACKDMQAFIKSKSEKMAKGLGPIPTKKEIGPTDMKNSSPQ
>fgenesh2_pg.47_#_89
MLQILKSFILFTTFILFTSSVSADKCVVCRYNSQKYDPTNVDTTTKVFCTGAVANPMGCTYAGYNTHNKDPKAPSRNEIWCKAKCKEDARGNVPNCPPVMTDYGYKGEQLKHPVSELISQGSSRDCRGCQRDTEPYLPETDAGTENHLGFLSTSKVEGIDQIPNKFRSPFPDADTGKRN
>EuGene.00480077
MIPLLAQLVYLLLLKVVTNVPNVADSAWKEDVRMWNNWGNAPLNFTPNSSSSNAKPHYDPYPKPPKSLNPFVTSFVPTRPKSPPIKVEDPPPTFSSNAINVESTNVVDLEPEPVPKTTNPVEPPLDAVIEECIKKYGDKAVLFWFAKKVDLSEEIRHVGRYVPSSSSADTIASLTQRMVESLYEHWSVFDPNSEKEVHARVCLVQRLKSLVAHFIMHPPSSEPSNPSTSSSGKGKKRAFH
>fgenesh2_pg.48_#_85
MLQLLAKISLLLLALCFHGTKADTIYSWSCGHGFSVQGSDGYCRLYQPDYKSTGVFKCPYSGCWSGDNNKWVTMTDCELIGSPNKGKSKQKCAQYNWNVVKNNYDCTNSGGWTYACPNTPETIHDYISCNDCTEVPKQ
>fgenesh2_pg.49_#_15
MLAFIHFIRTLLFLSTACAAATVSNNHNIQNNQNNQNKPDPTVQQCGRSWGDFAKLGPDRKGCLTYGSVHYDCGKNDCGIGEAPAPGVKSSIPIPLFSNCRKYLDKFGDDSKLDSKNITALAMSYFFDYKNKWVRVIGYDSLLKGPPAGDLPGYTCLIPADPPKVIEVCRNCTLLHNATW
>EuGene.00490037
MLANKNIPSLFIIFVALVFFQGTLSNAQPSEPEIETQCAFLDVQGSYDINAALMATTTDNTRPKRIKTTKVQKQTLTWPEAEGLIKQGQQVSLAPRDTIQPTKPVRPSGLNSTIAKTARFCKGTFEEHIVCIWVGNQTRTPPLPGYKPGWYTDSAGHVIDLARLNYKTKIEVSVNGTDYKPYTVAGFCTFPIEPNVIKDCAQIVLPVPLSNGECLTLL
>fgenesh2_pg.49_#_94
MRSTFVSHIVTCLLLTSAVSQGGVLRRQLGFSSDCQTNGMNQACTSKNITSNSASSSASAYSSGPSPVSSESSTENESGAGLPALPSMNETAMGSGAMPMMNATVMGNEQGAQSAPADGSVTSSGVLLMDITRLKFNRYGALALLHRTSTLSVAVMMSYVL
>fgenesh2_pg.4_#_67
MFTDKSIRIFQFVAVFLAFSSHHFTSGKAVSTSAGNEVVQTPSNAPATNKPQPMTEGPQLCSQGFGQHRTQKGNFSIKADLEVSTPCQTKKSVFMCLPSSCRSQVTFKYSDSLSDKKPHVFATGCEGSSGPTQCLSYAFKPEIPAKSFGSSPIPVQSSKAPRPITRRAAPEKKEQTFVVKAPLECVTSATPPKTVGCQKLESVMECTKCQILV
>fgenesh1_pg.C_scaffold_4000176
MSATSRKAINNLLSSQFYLALAFLWLFSAQIVISSPIPHPNPALFGEAADIGHLAAQGGRSTSLGGLDAGKLAKNAEEGRISLASSRTSHVPQTNAGFNPFERFSTPEVETPVKGSKPSELKEVGLESGKTGLGVGSKVNKGIENIKYALKNVQIGLQNLFNRVSNFYTKLLIQRSHGLAKKEWNIGQQLSKYENFQKDFLSRQKLLELKNLHFTKSQEYDLKAEQLKQKLKPIV
>fgenesh2_pg.4_#_235
MFSRNRLLISLAFLIMMLHLVEQTAAVNKPKPNGRNKPDLSKVKSDYTLVCHKPNTLIKGHPACGCWNPTTNKDIPAKCSKEGILHCDKAAGYVKTCQPANPCGITKNKKGVKTSNRVYCANKSKPK
>fgenesh2_pg.4_#_271
MLHVFLKISFLFLCLWIHVLNGRELIGCNRKLEKLGPKSNTAVCEVDNGKITTYHCKYASCWNDNHQWVFITGCQLPGSDGAFSDQDCAQYEYLGVLGYGCTNPGNVTYRCPYWDPTTVPYLTSGPGSVIR
>fgenesh2_pg.4_#_272
MLLDFLKISILFLSLWIHGLKAGGATYRCNESLTRFSSNSNSADNHWVLVTGCRQVGTTDGLSNQQCAQYSNAPPFGYKCTNPGGVSYYCPNWNPKSGGALTIARLHRSHVKQETVKIPSSLSKVGMKNYTSQTIYGVSWPNADVWTPNDLFPDSYLVI
>fgenesh2_pg.4_#_301
MFLQKSLLTIVVLFSTFGLGTFAKSCRYFFSQQNGQAMCGDTESLKSQTGCTYKTCHNPHGLQFVKMTDCYWVKDNSGPSKQDCSYYEWDSNTKAYTCTNPGFNQYNCKQYPASQEFISLKPNSILRKSALQNFEDMSFAPSDHHELRDMNSKQCACLQPRDIKSYFEMIHASTYSPPVPVGSSNLYHKNESLGIFFRIMT
>estExt_fgenesh1_kg.C_500014
MKISTLFFVTLVVLVGLLSNTLAVTWSKNFAKADINTLNPLLNTMQRDFSSKNYAGIWDLLGDNGTKKLVNNVFGETTQVRSKQEFINAFRQYEQYGQLTFTIKSAQLKSSSSASHYHMVLNGSIKLNFPIAIVFSADVTFAGKKPQVGKVSAVTFTINTA
>fgenesh2_pg.50_#_69
MKKFVSLIVLSQFFTSGQANADGRVSVRSFVSEESHQPTILEKRQTANMTCYISTKYKSSAGNAADCFAAIDYLYSAPAPRPGCVICRTCTVKPLDGSENPVGGINGNAPSIAQDSINAAYNYRFTQTVVSPTQPDCVNYVIPAGTSLGPLPPAGTFWAPFLLGYLDGQGDNPQACSAELDKEIQAHGG
>fgenesh2_pg.51_#_61
MNFAFIILSVLVSFQAIMTLPTTLMPRLESQIGKGGRIDQRCAGFYNGGFVPGFSYDYRGYLNVPFTSQFYYSINQNYGFDSCNGFGSGQVVWGQCSFPGQCQDSYNHYTGLLGGLLGGVGGLVSGVGQAVGGLVSGVGGLVGGLGNTLGLLSDQELKAVSVPVVISYPCGLLTHPFVPFVGHQPNLNHELMQSTAPRHVNVSLGLFPNCFKPSAQFNSEL
>EuGene.00520035
MLKGFCLIPIAASLSSVMSSSQASVCHNSRPSPARKHHNLITSPADSRRTVQRQDDDSQSESSVYQPTPTTSTKRKCTNCTKDKASSEEEASPQPPQCCRKIPRTTTSATKKCSKRSKQPTKPSDGDANIQAQGGVKLTIDLVQDSEDENKKVEKKPAKPRLFNPIREYFEPVITIINF
>fgenesh2_pg.52_#_40
MKMRFLLACFLSLSPILVMGYLGDATPSAERLIVELTTYPTRFQDTRRFHGKPSAVIGWINLGCKGSGEDWEAVIKAYKNDPRVRGITITPIKALVRIKAKPEIQISGTISPPISAMIKNAFDHASKLIIWRRAYHHPTELSFISTTHQIQSY
>fgenesh1_pg.C_scaffold_52000047
MNPNFSFLLLVIQFMSTITVISGKNITCVEEFRGWVKWRGIRDRLGSGCVSTDGFINDCDSCDRHNSKGQYCVKAKTFVPKGMKIPTQDTPGVILNGDCQNYESLTLEGKPYGFGCSTAPDQPQSLFCNAILPETLLRSLQARG
>fgenesh1_pg.C_scaffold_52000055
MKGLIKTLVLLAAFTYNVAQAETCKKQVDVKECQKAIDQIGYDAKGNAVKTVNKQVLSSGHCKVTIQTKKGGPISTSGSDLSKALDSIVNRKNGECKNQPGVEDIQNPTNIAGFQPATLLVEYIEDKPAPAASLGQIGYDAKGNAVKTVNKQVLSCGYCQVTIQTKKGGPIAK
>fgenesh2_pg.52_#_68
MQGLIKTLVLFAAFTYNVSAACKDRLDRDQCEKALKMFTLDPHGNFNPGRNYWQASCGTCVVYIEAEGTSNIKRFVTHSSGEGMSNTLTQILNAEVNACNPLMGKQVTIVNPLLFGSSYVPATLTAKMGDSPNTEESEREINKSKAEVQVYTKSICLDFTPS
>fgenesh2_pg.52_#_89
MSFKQYLTMVVMCVTMSFLLNINSINARDLACTGGYNPEVPNRKEGGIEHTCDPLKCGHDNAHFVSWDKCVPYPSHGVRNVPPATKNCVTYTYFDSSRYMCHDSQDARFLCHHTVNDRPVIIHRHTKRSIGENGLIFYACFRLAYL
>fgenesh1_pg.C_scaffold_53000029
MPRLGRLFQMSLLTALLCLPMFNLMSSSTGRGLGISVDDLSLSANFSSVSWFSELEADLTAARKVANEFFKRVTESPVPGDDLSDIFAETPRVHINRNTIQLGGFPDRVAEGEFTGFKGEDYNIKTTKYEPNNFQVTWKHPTGTGSAHLWKKDGYRIFALSIEHSEPSTSGA
>fgenesh2_pg.53_#_28
MPSVVKMVKMALMITLLCSPMFTLVLSAIQTSRGLSGDEEEAFEAAAGFVGRRAKYPTGENMISHFLVEPLNNLVVKVNRNEVETYAFLDGAGPIIKEGSRHRIVQVDTDEFQFTWFFHGYRGQLNLKKTQGFKIHSINLYPES
>fgenesh2_pg.53_#_63
MLAFIPFITTLLFLSTAGAASTKDHKKPDPAVQSCGRSWGEFANLGKGLLGCLNYGSAHYSCPADECGVGQAPAVGQKSTAAPTFKNCQKYKGNFGDDTNLDGTKITVLAVSYFFNYKDGWLHSHDFCQNKLGVYGYDSKAPRSAGDLPGYKCEMPKHAPAVIAVCRNCTYIGDAKW
>EuGene.00530063
MLAFITIIATVLHLSTARAANARGRNSNTPDPDVQHCGRSWGDFANLGADRKAHYSCPADSCAIGQAPSPGEKSRTPVPLFSECAKYLGNFGDDTKLDPNKIAIRVVSYWIGYKNNTLRAIGYDQSLKTEPPSPLPGYSCTLPFLTPQVIEVCRNCTFLPDAKW
>fgenesh2_pg.53_#_80
MHFSRSKNISYHISLHVIAASLLLLSLFPSHAQAAHKCQDSAWLTDDEEIDDGSGFLGDGEICHRHRLSAGQIVGIVFGGVGRKRSAPPPAPRAGFFSKFGRKRKPEVSRSAALHNPTPDAEPTDAQRVMASAQV
>EuGene.00530080
MTSFSMQFMICLCLVVLFAAASAPAAASPIGLAPRAPSSLLKRAGRDGPAQRKDYSRAPSWKRSPMHAPSSEPLKFVRAPSYKKKRATVITDSGIMVRSVKSLNAKRAVGGVPDSGPMAADSSHQSHVLERRAVGGVDISGATSAVQSERRLVSRGMQRTSNLKHGEKMGGPRAW
>fgenesh2_pg.54_#_42
MLQYTLAIFAIQAACASFSKVDARQQVNLVQRDLTINTLTALYTFPKNIRWESGTINNATAPYLTTVTSKTPGAIDIRGAGDDVSELVTTITTNAASCDPASYTGTDKMQYVFQKDHWSITNNGKSGPIHYGYKRTASAPRNSLVGEWDLVSLMIVASKHSEKCK
>fgenesh2_pg.54_#_44
MFQSFFSIFALQVACNSFSGVDGRQQARLVRRTPDPPLNINTLTDKYTFPKNIRWESGTINNATAPYLTTAPSQMPGEIDIRGADDDDDEILTTINTNAASCDPASYSGTDKMEFVFQKDHWNIINNGKGGPIHYGYKRTASAPKNSLVGEVRLTESPYSLVALVSGGSHQISYYYRLIKGHTDTDLFHQFDTWYMFFLPNPMIDKNDGKYTIDAEPNLGLPSSQILFAVAVLDNEILARPLQVRRYEYIHIHMRNRLEGFMSIPTCLNISIFDKRKIP
>fgenesh1_pg.C_scaffold_55000055
MQFGLKFFTLLALVALVGSTVGQPVANAEAAGETLLVKRWNQWNTAWGRNVFLRNQHWAVGTQAIPWALGLINKQPVGWHNGGWYSVPLNVFPNGVLPTNPVLPNFGSFINSGPPAGWF
>fgenesh1_pg.C_scaffold_55000056
MQFGLKFFTLLALVALVGSTLGQPVANEQAAVEPILAKRWNQWGSGWPTQISFVNGHYRVNGQWPIGLINNTPYVYRQNQWYTFNRGWIAPGVTLPNFTGFNRLSWF
>fgenesh1_pg.C_scaffold_55000057
MQFGLKFFTLLALVALVGSTLGQPVANEQAAVEPILAKRWNQWGSGWPTQISFVNGHYRVNGQWPIGLINNTPYVYRQNQWYTFNRGWIAPGVTLPNFTGFNRLSWF
>fgenesh1_pg.C_scaffold_56000055
MESRTTLLLMCLTLSGLVYQVISIGKFIRCCDANKGPEQQLGCVGDNFHVANCLGKNVELTCEKVDFLGNQAKCPNDTRQYAFPDKSRCEGTKTPRCVDISGPNTIKDLPVVQEPIGKFIRCCDANQGTKRQIGCVGDNFHVANCQGKNVELTCLGVDFVGNQAKCPNDTRKFAFPDKSRCEGTKTPRCVDISGPNTIQDLPVVQEPIGKFIRCCDANQGTKRQLGCEGENFTKATCGGKEVELTCMGVDYIGNQARCPDDNRKFPFPEKHQCKDKKTPRCVDISGSGNTTKTPDPTT
>fgenesh2_pg.56_#_64
MRLVIFFLAILVAMGSILAASIASTEDLDADHHVRSRRAPKPHQKRRSSDDKKKTTETHKSKSSPTLQAPELGNGNVGPGIEVSGPEQRSCSSLSPVLVQEILVPNPNINLVGDPAFKRQSEVRDNNGIRDGYQTIFSCCPCIKIFYDGSAVCLHYILPFIHSLDFEQASESAGPLGPEELKPTLKVTIIDVVSAHHNMMSGISSVQFKKIDPYRR
>fgenesh1_pg.C_scaffold_57000011
MLKLHFVVLLLFISPFILHQTLARPTGIGFNRYDSSSATLSNMRMSRRGEEEGAKGHEKSDCPEKEEQKEGQGKPESKEEHGPEKTPEGEKEKPCPEKKEGAEAGSQEHSPDKKPKGEQEKPCPEKKEGAEGGSEQSPEKKPDCKEGEGKPEHEEKKEGSEKPEKKGPEEPCEKQEGEHKPKH
>estExt_fgenesh1_kg.C_580009
MSWKPSIRIFHLFLVFLLAVGDLSSHIFADANAIDCKYSWSKGRALEDGTIPYLCHTSLNTVYKCTWCGRNDHLIPSTSNCVDYSGKVVAGGGTLTCDIAIAVTSDRPDGRTLICTHTARDKTSNAYYCMTLKVFQQCPQGSCKAE
>fgenesh2_pg.58_#_58
MSWKPSIPVFHLLLVFLLAGDLGSHIFVDANALECNYGWNYKGYRKGWTAKDCINSQGEQMNGGDLWACDLEFRWAPIPGTGGRDYHCRQSATPVSYYCKSLNKNQPSLTLQGEHHH
>estExt_fgenesh1_pg.C_580048
MKTSTIFLSTLVIFVGLLSNALAVKWSSNFAQEDIVTLTPLLKNMQTYLSAQNYGAAYDILGNKGTKKLVAFGDTTVIYTKQDFINAFASYQQFGKLKFNFDSAKLVSARSASSYQMTVNGAITVSFPVSIKLNANIIFAGADPVAGEVKSAIFTINFG
>fgenesh2_pg.58_#_68
MSRKLLVHIFHVFLVVLLVADLGSHIFAAADAIECTYGWTAPTPGKPWSARDCVDRNGISMNGGQLWACDLALRVDPTPRKDHRQFLCDQAASVGPYFCLTRNENLHFFLQSMIHQVLATKGILSSADETVYVG
>fgenesh2_pg.59_#_48
MNFAFIILSVLVSLQAIMTLPTKLMPRTESQVGKGGRIDQRCAGFYNGGYVPGFAYNNQGILTVPFTSQFYYSINQNYGYSNCNNYGQVVWGQCSYAGQCPNSYHHYTGLLTGLLGGVGDLVGGLVSGVGSLVGGIGNSLSLLSDQELKSDTNQI
>fgenesh2_pg.5_#_9
MTIIQCLLVPALICCVYGQLNLQKRDFNAVAVSGLPEGHIYDLGEAAAHYDSIISSSTLPRLGSIRHGSESQRADHSYQKPSISVTDFSHNTGIGGYHWRRRHHKNRFRKSVGALQVLNRNLLDKRRDREYKVTLSPKKQTEEVPSSSERNQHAESSRKLSETKKYPSGRPSFDLETSTESSGGGLNLGTMKKFSSGRPTMNLETSPESSPSGSPRDHFFHGSPQLPRAEEFRDHHIQSHSM
>fgenesh2_pg.5_#_11
MYVYLFVILSLDVFKLVEASLAKNIFQTPQKFGSFKMGQGIQTISAQPLKLSTPKGILGGPLRLRPAKQNPTANPIGKGRKKLLQAGWPGYMPQAEYRPQGVTGISPGISSGMDDQIPSLGMMKKLTSGRPQEDYISSLENGFSGFSRNSEFDDIPTLSRTSSGSSQEFYTPTLKLTPEGYKNFPDVKFFSSAD
>fgenesh2_pg.5_#_44
MRFSFALCSLLVGIISATPIPQTTVPAPAAQALAQGTEVVVISTDGDSKGEKVTIEFNAQEITAEFQPAAETDPDPAALFAQLWKLRRPNDDEHMDDAKYEAYEKKTAEEPDQLGNIDV
>fgenesh1_pg.C_scaffold_5000046
MRFSFVLCSILVGIISTTPIPQNTVADPAVQDQAQAQAQETDVVVITTDNDSTGDGVTIEFDPQEITAEVQPAAETDPDPSAVFSELWKLRRPNDDEHVDDAKYEAYEEKTAQEPDQLGHFDE
>fgenesh2_pg.5_#_53
MHFTLPLLALLCVFQAVVALPTRSSGLDTAADLSRRAGSEQVVAGGNVKEKSIEQKCFGGINNIWGGNFPFTYNYYNSLMYQNGFSGLCNSYFGGGFQWGTCGSYLGCPGAVNTFYNSYLSGFNGLGGPSIFGLNDKDLKSLLVIGNSSANMRSWTTKP
>fgenesh2_pg.5_#_78
MLHVFLKLSILLFSFLIHDVSGATSTNDPPPVIHSCNTKFRILGDRAECTGADVVRNCAYKSCWLAGHQYIPMTECKLEKSTDKRLSHQECAQYEFIDSDLRDVHFKCKNPGLVDYLCADNANNIGKVLGCSDCYP
>fgenesh1_pg.C_scaffold_5000119
MLFSTSLILPLALLCQTASSLSVPSVSGGLSLARRNQQDAKAISQPCIDKIQKKQAEVKEHCKDAQAQVLVETDLQVVVQTFEEFIVEMNKCNCTGKDEIDLEWYKELVINVFASVQVVIEIVVGTQDQSLIEVAQDVFAQFKVHVANFIDLVITIDVQVAVAIRDNVDAAAYAAVGVDIVELIDGKVAGETSGKEPEKQAPVKKGDGDHTGHP
>fgenesh2_pg.5_#_186
MLHQSFVKICVLASILCLSSLIVSSTKFFTTKCHSEFTGSDSDDIIANNLTQSVTSSFKVCKDGRNSEQQNCHKKQCWLNGNQWVQLDGCVIAGSHGGVSKQQCVRYNWMEDDGVFDSDLLRRVEWIKSLRVSQRRRSGLLLWGDPRDDPIHNLFPRERIKTDIQIGHRGAVH
>fgenesh1_pg.C_scaffold_5000206
MRSFVLLGFLLQVLFVLSYPESIKTLERRDLSGLQSINPQQLFKRSTSRPNPVVCPNGDKYDLNDYNKALTALVQHGGVRPGWKSGHIYGVSGPFNDWNNVDIPKDQYEPILLHSVSSEPSTIRNWYDSQISQQCETQRPVRVRSKQPPLRPDDSLSIGTAFFNDYAADKQVVNCDDEDDAYIRNYLASF
>fgenesh1_pg.C_scaffold_5000207
MRAFILLEFLLQVLFVLGYPESIGSLEGCHDLTGPQSNNPQHLYKRLTSPPNPVVCPDGHKYDLNDYNKMITALVQRKVKCVYYANMGMAVFDQDGKPATFTDSDPSTLVNWYDAQISKQCEVQRPVKLQSKQAPLGPDDLLSIGTAFYKDYLPDKQVMTCDEEDDAYIRNYLASF
>estExt_fgenesh1_pg.C_50319
MKSFIIIITLLALCLNEAGTAQIVTRDAEVDKHTKSSSNLMTCHANATSNVVSDLEDCDKVATYMATNKSACAKYRSCTLMTRAGIGKAQAVQVTSPTELRYAFSAYFEKCCNVTDPIKPRLEKFPKTADGDLYLTIALCAVSDPKCNTGDQVSVCSDSTFEELKNAQANLTDVPKIGVNQDLSY
>EuGene.00050319
MNSFILIGALLQCLYVMATPQGYQHLEARQADALAPVTIGSVYRHATSPPNLMTCQSGLDKKVVNLQDCKKVATYMASHKLPCANYKSCALMTRASIGQPQAVQVGSLTQHMAFYRTSSTELRYSFSMYFDESCQVTRQVKPRSKDFPETVDSNLYLTAGICAVGDPTCPTGEQVTTCSPEVSAFLKDLPLAA
>fgenesh2_pg.61_#_11
MSRISSYLFISLTILLVSLATFSLAANTDRCTVCMYDGTTYNKPDPAKGANELCNKVKQSGCVFKNWYTHDNDPNTGGQKTYCRFQCNDPKSGCIGYKTKVHNGGPADQAHESLFRTDHMDCDKWPIS
>fgenesh1_pg.C_scaffold_61000029
MSTIQQVFVAFCILSTLGVFSLEMGQCALHWEIKKDRADCTNFGGAKYDCPLSSCTINNSAATTTKGQITFHRCAIYDTPFQHSLSTGWDLDVHAESFDAFYHAPPHGYQRGMSSPWLGQ
>EuGene.00610027
MYFSFTLAHISVFIALPYTSWAAHIPGHADMLLQKRGDGYKIHVARRDMLAMNWMDPTDDPSQHTHLKPGSDASESDDPYAPAQMKSDALTTLLSGALSTIPGPDEKQDMEDKDDDGKVENHIPGYKAATEPLNDQIIDEWSQLIGDCDHNSSVDPTATSACKHPRDKGDA
>fgenesh2_pg.61_#_73
MRLLFLLGFLLQALGVMGYPKSVDQLEGRDLTGFESNRPNKLSKRTLSTTKNSVFCPAAGPDGTRFDLKDYNKCMTALISRHVPCAYFKDIVMFVETESGENAVFEDASPSVVRHIMDVRLNDECLVDNPVKPSTASMSLTFSFARSGQGLEKYLMSECLDTNSA
>fgenesh1_pg.C_scaffold_63000025
MQFGVIFLALFFLTISHVQCGPDDDIKNRKVVAIPFKKFSDGQTRILLVTMKDNEDKGPMFVRGHVKEREASNTWNAANRETEEETGFENKVGHSGETFVSQHPKKRFDITMHPYTVEITSAVSKDTVDKGKRRFEWVLPSQVEDRISKDEMVQAWGKLRSVFHV
>EuGene.00630025
MQFAIFVSLAILAVGVVSSQGLEGTMEHNSLLRRTPTYTGPRAPESSSTVSRRRNGIVNEPNFLRRTPTYTGPRAPESSSTVSRRTAHANQS
>fgenesh2_pg.63_#_46
MRFTLITLVASLSASAVHSSMIGSGSLATRASQKPMSDALNHTSGNGSSIGTPTNSSSVGGSKKPKPDHKTSSGNGSSIGSSTNATSGNNGTDSSPDPDDDLTGSSNSTGNGTSNPLLGPLPKNATIDERITRLEAKLAEHKQKLQRAESKLVIEKEKLVKLGGGNHTTNASAPIVSPPIMKHNSTGTGNSSMPIGPHIWTKSNMSGSNTTPSKKNSTQ
>fgenesh2_pg.63_#_68
MYTFNTIASLVLFAVTWQFVGATTLTCDPTWNSVPLGTNGGRTSCQVENQYYGCYAEDCWTGTQPPKGTKNNRFQVSNSWNILPLPFSCTFNTALRIVFTDCYRYTNEFGNSKQEKTSVKVWAMAYYMIRKKGHVNVMGFEEGKADPNLMAGFRCHDVNTPLALTKAETEWTGDIGNLMTHLQISAGRFAYLGS
>fgenesh2_pg.64_#_13
MRFTLISLAVSLSASAAYGSTIGARQTSDVDTSTRVINTSNSSSLMPSSNSSSPSSNGTNVNNSSSPLPSSNSSSPSTNGTSSVNGTATPSKDSIQAKIDKLEAKIAKYKKEIAHEEEKLAKLKAKKQDEGHGKKDDKKSPDDKKSHDGKKSHDEKKPKEHGKPGKDADKPAPAKNGTSTDPMTNGTSTGLAANGTSTGLTTNGTSTDPTANGTAIVSPASGAATNKTG
>fgenesh2_pg.64_#_18
MRRFIVLSLVLGIEVMSTICGYMGDTERLEVMGFSDTRRFRTSLEDGEDGRASERIDCQAVKCTQEDSSTYNLQGCGTCTDPGYCQLPATALPGVLPGQSRTPMD
>fgenesh2_pg.64_#_39
MNFSTRHYVMIAFAVLNLVNQGSAYDPSEVPCAWGFSSTGHSVCNDGKYQYVYENAQCHRPHPNQPTVGVDCKAGSDGQVPPPGVTCDYYSLKYFKDWHRIYIDPSQSSIDYHCGSMDNIPQLGKSPVADEVGALRSGALFGSTRARRVAD
>fgenesh2_pg.64_#_68
MSWKGSIPIFHLLLVFLLVGNLGSHIFVHANALDCTYGWGSPTNKLPYSASDCVDVANTVVNKGKLWTCDDGIKNALSPRPDGRQIVCRHTEQDKTINPYYCKTQVVFEQCPREKCKPPH
>fgenesh1_pg.C_scaffold_65000005
MRCSSLFAMVACLGLTTIYQPVASMKLEQGSNLAVSTKYDEVPEASAADMAAWKNVQVYSLLKTYQASIQQSTDKIKKLMHMKPKTQSQGGFEFDYCLSIFHEIELMIRISHTSSHGVEQVESNPMPAKMPLKIPTADDIADVTHNTANLLSNFWQEAADTTLPCFAKYDAPKLPDLASAFCDIIKKIIQHIHDTIACFFKHFFPDFDHYKDLGMGFDQILNLLKGLIIPGQIESA
>fgenesh2_pg.65_#_62
MNCFLVLSVLFLCMMSTLATLTPQMMVRLRKDLIWGYQQVEHYQLEIDSTIITHTPEELEQLKSFKAVSQGIVDGHEKIWFDNGGEVIPKWEWSRRYNSAVIDPINMTVFLRAPAAQVGGLDD
>fgenesh2_pg.67_#_13
MYVALKSLIIFTVVALLGTGYATDFNPTSTQVVDGIVAKGQITEKFFAELGQDLTVRPTWTYDRVLKIYTFNGYQVVNYQDHFCVFSQNQCISVQDYIPRHRYFTKHIPVIPRGYSNILNGPPVTIYNNYYIYIPNKSHLLFYYNNGRFGAFNRKHWDQRDLSLFFNVTPTLHA
>fgenesh2_pg.67_#_29
MKQHAVGAWLASVGALASLAACFEAMYGYGQGSVASSSSAGAVASVAAWFEAIGDGKARASSCHAQLVLGVHIAVARSAPMFITRCVMGIGAWIPWKDFGLSAWIKYVSDMKGLEDDMKMLSNGINQRKVGCRLVVCRWDESWEFDVDLEMIGGGTTF
>fgenesh1_pg.C_scaffold_68000037
MISRIYILVIFALLTLFGKGMSNKSCKWAFVRVPNDPAHSYCRDVRDTYKYPSADCKPQLQPNGVPQGSQCDSNQFPNGICPTWRASGVRRVNEVTSYMCDLLTKKGATRDKDQYTKIKCKLLTNVVFCSGDKGVFVGNDIP
>fgenesh2_pg.69_#_74
MKLLSPPTLVTMSVLIIGVAQVGLCRLDCPFNQDESSTARVQILLKDCPLGNNCQGLVSHIGKRCPNSINGCRGKIEYIVEKEACNADILCRKHTKRTKKCDREVNFGIVKCNQSGCNIQAAQGERSDECTRHEKIACHHRYSE
>fgenesh2_pg.69_#_77
MKLLSLPTLVTISVLILGVAHLGLCRLDCPFNQDADSPALVQFLGEDCPLGDSCEGLASHVGQPCPNGGSINNCMGTIEISKSPVLCNEDILCHEHNRRVKRTGAGLKRLMGKQVNALLKTITAWNATIDTETDKAYLCGMS
>EuGene.00690067
MKEASKANRRMVLTLLICFRYTSPSTNISLSLCPAVGNTDDWNVSLTRGGMSGKESAPSTLSVRSEQTVGQMSAESNTIRQKILGLGLPLNILGNYASNYGYPLYTCGNGYILGCGLSNYRTTCWSASNCNNGYGYANSVGYLNGYFNNLITLRQAELKSEVNHKEGNQDLIKYL
>fgenesh1_kg.C_scaffold_6000001
MKVSIISAAMVSLAATIIAMPHPSSPESDDNKLMTRNLPQDSSLERRTSSVQGDKAKPKEIEEKWWGGSAMPMPYRHRPGN
>fgenesh2_pg.6_#_10
MKSLLSRKLIGFALMLSMGSVKTQDSFLTLIAGTYTCDHGYTIATVDGLTGCRVGNPQASTGEDYYGCRPDSCTTENSKADKSQSSFANHFFMVDCALILPDGSLDPTGQRIGSAAEPLFPYDTRLMPPKEQGKPSDTWLLKQIILTAGQPGQISTRKMEYVCPVLGDNAKNGIVILIEVTPFGALD
>fgenesh1_pg.C_scaffold_6000016
MFSKLLSMIAILAVLYLQQAACLPNPQYQYPPYAPPTQGGYYPPISTQPIFPPAPPPRTASPSWQSKLRCSGQYNGLDYNDCQNAFKGLIDQSFPGVTPVSSIMIRINKVVPLRYLTVAFQEDSLFSEVDVVKPNDDNVHEFFDFSNDLTNYSNTL
>fgenesh2_pg.6_#_75
MSLKSSKMIKFICLSIVACLFIVSSSSKPFSSKSDITKLDTISKSTSKINKKKTKEEEEFISFTDWKARRDAKRNEESSSSGHKMKSQSNYWNEIDDDDDNDDGPPGFNSPLIHYPKDVDHSGEDDSKKTYFRTLSEKLLDQPEDTSEVNESDYFETFEEWKSVLKNPSKSKNNHWRK
>fgenesh1_pg.C_scaffold_6000115
MHSILLLTALLCALPFALGSPEGRPAKVPFSDLFEPKPKIYYNGNEMEFSDFHHHTLEMRYKPRTEKEEDPELWPDDNEMINPPNSYTHFWQWKHNVDGQTKYGTGKAKMLSGRLIFDTVALVDTQAYKK
>fgenesh2_pg.6_#_154
MFSKARLLVLIGFIASIPLSHTQGDNVIPLVCNARFVGNINGGECASSDKVRYQCQDCPPTAQCRLGVRHPLLTHLYFPHLSACIAPVDKSMTHFCGQVAPNSSCFNQLQSCYYMVMVTCADQELFQRSQFLHLHAAPVTEVSYRCLSAIKCSSFHYQSDKVKIPRR
>fgenesh2_pg.6_#_173
MSSKIFLNLLVMCITLSVFMKLCSAKLGPGNYDCVQAYTTGHTAAKPFRPVLIGFLLSACTDGDGHQHNCPGDFCRYLDHIWLPMSNCVPYPATGDGFSKQQCEHYTYNDPNTFCQ
>fgenesh2_pg.6_#_202
MSWVRANPIFFLVLVFLLAGDLGSHIFADANYIECNYWWERPTKDNGNRDPMMESQPTIRVRGAKGEMANHPMVSGCLPLCSLKNRTAADNCIDPHGRPLSTTGSFNCDGGVENNPESNSVRPIS
>fgenesh2_pg.6_#_266
MYFSGVLLILITVIVLDKNLVFGQLVSTDCTNFIGPTFDGLYYCQFGRKVFTCKHQIIPKFPLEGCVSFIKPTDLSKTVKEKVSNQICDSVRRVNGFAHCGLTQVKNGKVEVIKTFKCKDPLKVLNS
>fgenesh2_pg.71_#_4
MASDKFNLLRVAAVFFLTFLVDVSAIPYPHQSQLGKRSSIYGSSTPLQKRGMFASAYLTPQLIGDLLKSNEKLETLLEEKDKHIDTELLQDDIQGPCLHGIDVTTGRCL
>fgenesh2_pg.72_#_40
MIFPIFLIFQIIPFLVKSLPVDGIKKYSTLEDNEQMELWGSPRTTNPMKFDDLYHDGSGDDHDLEPFVDSSSSSPKTHDSEDEVWEGKHGDHHIKEEGLYEPFRHELDNDGI
>fgenesh2_pg.73_#_48
MHFTLPLLALLCVFQAVVALPTRSSSLDASAILSRRAGNDQVVGGGNVKEKSIEQKCFGGINNIWGGGMPFTYSYYNTLMYQNGFANLCNSYFGTGYQWGTCNSYFGCQTAVNTFYNSYLTGFNGLYGASLYALNDKELKSLSSGTMHQDRLEPLEIASGTVSRTSFLKAERADHERIVRRQPEKVPWNLADTPLY
>fgenesh2_pg.73_#_58
MLKLFATIAIAISLICMVRADGDITCNVAWASNGLCQTTFRVWTCQDCQVGYLKPSTTLDEYKIDPNNRKQFLVKPYVMILDPVTGINKKKFLKAQSRAATANDVFFHPLRSLWLLEAAI
>fgenesh2_pg.74_#_6
MRSLFLLGFLLQALGVGVMGHPKSVNQLKGCDLTGFESNCLKNLSKRKLSMTHNSGYCPEAGPNSTRFDLKDYNKCMTALISRHATCAYFKDIVRSNLPDPPSVDLGKSIQVLFYNNDSPSKQVLTCTPDVDDWVRNKWYSLQGKA
>fgenesh2_pg.77_#_11
MNAVSLIATILLICTSSATVQSMPARNCDGFVSYEPLIEGLDKQPFGNRETSVHKGYAGRTANEDDDDMGCCDQLCQDCVQGCTCDVIISQVQSGSKVHLLSFTSVSQVIGTPKTNIVSLAVMRSCSPTQSQASAHCPCGTKSQIKADGSLQITIMWAYDHFGHDSN
>fgenesh2_pg.78_#_46
MLHVYPKTCFLLCSLWIRAMKAADYYCNVGYALDTDGKAVSEETPTYIVMTKCQLIKSNGSLDPALTIQHCEQYQYVKDKNNYNCYTDKKDTYACAYTPGYIDPISCQSHLGSW
>fgenesh2_pg.79_#_31
MLNVYPKIFFLLCSLLIHGLKADYYCNVGYTIDTDGDPVCESRYPNTLRYKCHKDSCYSEVSTNKPISITMYSCQRIRSNGSLDPAVTSQDCTTYEYDAFAKNYNCETNDNVSYACAESPTDIEPIKCSNCS
>fgenesh2_pg.7_#_20
MLFPRFITFALILAFAMVFNVAMAGPYPSFITSSQNVNWNQNLYAWNSQYNCPTYNQQPLFYSDNQFFYEFANIRYYVQGCNLSPNICLTYPSSMTANQIQWSKHSFSGFIVHDPRLKPVKVVHVVLDPKPLQLY
>fgenesh1_pg.C_scaffold_7000096
MLVKITFVLLTLGFKSTITAKVNSANTQSPSTCQELYSGTLNRARCVSGGVPGTEINHQCSQCHGVPPTGQWCLFTNGTFPNIAIPNDRTLFRGERAKPNVACANYERVYRGGKSIGYACSPKENSFATHWCNALNAGTIRTS
>estExt_fgenesh1_kg.C_70043
MKYFIISALFFTLLSVLQFSTANQAERRTPAPVNHAVKSILKVLPKRDPHSHSKPLHKHVVKHLPKKHTVKRAKPSKPSSKHVAKLPGKPLVKSITPRLVTGKGGTMQCTKYSDADTQGAWCNYAYMCTGGCAGPFTIGQECYRLGDKTDFVGRPLIRGSSNPAVASVVCTVDYYDYAQNFIACNTKTESYACKSRAKSGTFATCHNCAPTHGIAMV
>fgenesh2_pg.7_#_145
MHKWIFLRFSLILSFTIFQDLKVSAVPSPQTPDPQLIGVHCAKQFGGYWDIPEYTIACKDASLNKYICNQASCFVGPLPPSPSQAYGEHNSGSIFTKYSQDATHTMAENLFKASSLLPPYNTTPIRQLLVGLNFDPNVSLVRQILQLHTMWGF
>EuGene.00070196
MNQFWLAFFCVTAFVASAISVDVICNAGRGLQTYAPDPSYVTCYTAVRNQNPQEFKCPWNRCTQASVSRTDTNCPTSLAAVETFISFTCDKDYVLNPGVGEQIGCDVNADYARKCPGGNGKDCIASGSDSGSHSATCVKINVHSHCGGCVAF
>fgenesh2_pg.7_#_202
MNPFWLFTLCVAALVASVISADIICNAGRGLRSIPNSDTDVCHNCEVNLHQWNANTGFTCDKDYILMNGNQIECLVNTDFNKKCPGDPDCQDTTTTDGNWDATCQQTNVHSRYCFESMPTNQCVFSKTPTCKEAGNDVMILHADNICLKVHTDRDDKSRLDTPAVTKINLLILSIRIIVSFHFSFGTTLFQLKRCTNCLTIKDFGGKMEFTVCMWYLTNFLYHDDPYGNMAQAPYCASGA
>fgenesh2_pg.7_#_240
MRNKILMNAVILSLLFMCTLASVEEATTVVNSFLRHIRAKKSSEVAALLVDEPVIYLPEDGSSIDKEDFLEIVNWGRWERRQFNPFPSAEVDDEKIKFCGKEITLEVSNEDQPKIQLILFH
>fgenesh2_pg.7_#_249
MFKSISIRSFLLSCVLGASLSSTLASPPKDDNVLNLNVSATSKDSIINTTEIPTLDNPNGLNFNKSDQNVSESDNSTFNKSIPCVKLPETMNSTTTSIPISLSIPGVLSEDGKCTCPGLLPMAVGPHATNGSKGIGSSSSSPTVKAEIQNTTSLSTQEFTLLPVD
>EuGene.00800034
MLFLKLVIAAALAVTVSASPLEKDSISTDNTVLQRRAAVVEVFGKRSGQSACGFCNSVECQTPNSRCPAMGCCN
>fgenesh2_pg.84_#_9
MLSLQTALVLGLCMFLPSLTLADDHPPQSAEVYWRWKDEGNSNPQDYGIFTGHATVTWTRSAHCKSTGVKHNWVPQLSGSVVSVTAVTKQGSKDYMDPKSIAHWVHYEDTMNGCDVHSRTDFTVYKGGDRSQRMIIRLPDICTDVSCKGPNKEKPNVQCLNGPKGKIVMYLGKWIDECFNA
>fgenesh2_pg.84_#_40
MSWIQSSPIFYLLLVVLLAGDLGSHIFANANAIDCTRGWSVPTPAEDNKYPATACAGPRLGPLPNQGTLACNVGQDENYLNWNPRPIICVHSNPGDKPVKHTCKYPKTWQQLKDLFKTLSVFLGFST
>EuGene.00850005
MPNTAFISAIVPTTADARPSLPIPKFVDWHLTLADLVLQDDLGAPVNESVHVYGYTMNNHKLARGRIYHLYGPFQEPVSGQAMIRHDQTAQSEIGTHSINRQEIAGKASISSYGKVIAFEYNNVHNSNGQWNLTVIAAHELAIPVIIYWFGYYTPESAQWKYIRHDLMMSFSGRLVGKDPETGRFIVNVIDYTVHKTCAI
>fgenesh2_pg.85_#_24
MFRIHTSTIVLLFLALSLCSSPITSAQSTKPTAVSDSTTATCKAQWQRQADYSGKPIPKHPSRVQVTNLHSLHLMMKLSDCIDLNGVYNACTSCQIGTETQEATRVYASKCRFLPGVLKNPTKRSSGHKRAVEPSKENGVQPCDWFQLETDAAGNFVPKGKISCHQTSPTFAAYECEKLVSPPVCKGCTQPITTAKKNV
>fgenesh1_pg.C_scaffold_88000024
MRSWRFGIRYLHASALIICTIPFIRSFTNPEDVIDIKMVESSDQETKALSQQDGKHLMKIHDQEIDQVLAPVDEDTGAETSTSTNYLLSAYAPEFGPSKASNPRNTPKIQHSASQQFGSNHPHGIIMILNDA
>fgenesh2_pg.89_#_6
MAYKRTNPIFFLALVLLIAGDFGSHIFADANSIECNVYWEGPASYNGNKNKCITVNGDGVKTTYICTACYRGDGKPACAKEIPYIESMARWMADRLLLRFLNHLTAAKDCVGPHPLSSKGAFTCDAAMDENPTTSPKRPIC
>EuGene.00080012
MNYILALLAFSQFCFIFAQVNTNHRSAVRSFVFEEAHHPTVIEKRQGNGQDLSEQDRAMTCRVSDKYPKQTGKARNCFQAIAQLYIIQPSPPCAICDTCAVMPITREMDPLAGINGLPPTYPQDDMNAAYNNMFSNSVLVSTGKKQCPKYELPTGVTIGNLPGPMFANYLLGMNDDQGVGCKACSSDLTEDVRVNGVLLQRKRPQWFPATRSLKERLELC
>fgenesh2_pg.8_#_139
MSWKPLIPVFNLLLVFLLAGDLGSNILVDANAIDCNYSWTSGGPSQIPGEGFKPYSCAPTGRVTYLCDKCGRQDKQIPCGTNLSEFRSISNVDRLPLFSTDHFSAAVDCVTQEGKVVNHGGAWACDLLLTPLSEPRKDGRNFNCNQSATPDLYYCRSFGRPQQCPEGHCCVAGDAKCKFNP
>fgenesh2_pg.8_#_152
MLSFQAPHKLLIIFIAICLTQSVYTQLVDLTATCTLGYTPNGYHGNSICWETAERLWQCPRKKCSYQGNPYTPMSGCKKDGSTQTSQQNCAGYELKKGYYECGTSDAKTYNCPIPKGSPFIQLAQDRTAQSARHHHLRQHQTGYVLNISVTAIQVWSPSSKLGPNVLHICKQPSS
>fgenesh1_pg.C_scaffold_8000185
MTLQTLLKLALMCITLTVFMEMCSAKSKTIACKTDYNINHNVAVCGETSDGAHQHDCNPASCKSNGALYVQRAGCVVDPDGKEASTEHCHQYNYADDKHFYCESPRGNFKCPWKIGDGPVISFGEYNLGLNTGL
>EuGene.00080195
MLFLKVVIAAVLAATISATLVQVDQPVTRDVLQRRFVEFSPFIEKRSLLKTRDSGPGPGPAPRNPKCRPCDDGTGCC
>fgenesh2_pg.8_#_219
MILIKSMLLVAIEIFLVSQVTAYMGWGDPVCYGSSEVKGEDCFNALSQFFDTSDVYTSEKNFTDSEAKSCGTCTVVLRTNTENCKVHQAHLIDGMSPRMEELSPPRGGMDYLVQKCASHGKNGDVLIFEDPEFTNPTAISCNWKIKISENKQQNSTP
>fgenesh2_pg.8_#_247
MLIQITLLPAFILALATSVISSSATEKPMEKSAIGISTRSQKPLARCPSISTEGETISIPTRQNDSRNTKLSYITNNKKSQEHHGIQNKPSKKLASLNPTFQINMINQKSELLKILYELNGENLKSDQRGIHQESFTLTRKPRDVTTHVLGVPVTIRGFSSKKLKLAIA
>EuGene.00920026
MRFTLITLLASLSASAVHSSTIGSGSLVTRAGQKSMSDALNNTSGNGSSIGTTTNSSSVGGSKKPKPDHKTPSGNGSSIGSSTNATSGNNGTDSSPDPDDDLTGSSNSTGNGTSNPLLGPLPKNATIEERITRLEAKLADHKQKLQRAESKLVIEKQKLVKLGGGNHTTNSSAPIVSPPMKNNRTGTGNSSMPIGPHIQTKSNMSGSNTTPSKKNSTQ
>fgenesh2_pg.96_#_16
MSLAQYPRQVVFIFIAILLAQCSFTQATEVKCLGGFNLNSDPATAMCSDKEFKPWKCPTAKCKKDGQPHLSMSGCLHNGVAGSGISDQKCAQYNTQPVPSYGCMNPGGQVYVCPFKATDPPYLTCSDCTKPVESTARQINNSNM
>fgenesh2_pg.96_#_25
MFKSLKLFTTITIVVSFAFLAKAQYNDPSYTCDIAWSGPDKVCQTPAQVWTCTICSAPELIAKPENLGLHSYKIDPNNRSKMKVFPYQFYNDPVKGPTTTDIKAQSVDPADVIFASCDAKYCK
>fgenesh2_pg.9_#_19
MTSWMIEQSGCIASLILITVTGLEDYKEHSLHHWGMAVWKFGSNISSQSKRQDPPYKSKTEQMLQNEKTIHENKKMQKYSPFKTSTLTVCGVMKLEVDEA
>fgenesh2_pg.9_#_55
MNRFRVFILYFATLVGFARSEFVVCNASPGLVSSQGNTVACYTSVNGGTREYKCPWGRCNAATATGCQINSHQWKPDVEFTCDKDYSLPVGNDVKISEPRTIRVLELENRALLLFLRVESLSSNCLRITKCDRKSGPDCPHNSETSYEAECNIITNHSRCHGCVPAYVRGHSAVWEYLATSAVGVAVSIEAFHHRTALVRGSNPRQCNCF
>fgenesh2_pg.9_#_81
MKFLIIVLSTISLYPASSCGHSPLSRLVARDTSTGQDKCTPVTDNDPNTNLFNCPDDYPKDLNDCQRAGQLMIQNGWSSSGYGTCGILYFGKDAQGKLAPAVPYKDLTATILKNTLNSFTVDCCPEVQNEFQHPLHSDLGLDPATADGYTVLCAGRLDPPYQDARPLDNKDVTVFIKTNKHYLEQK
>EuGene.00090084
MRFTITVSFATLAVGLVMSQGAHNQAPTHNTFTLVRRTNIVTETNVTSSIPKSTLPTLLSPPVGLRDALENVHRIHNTIDPDAVNNDQGLFRRNVTIVTGPPPKPPTPHNPPKPLSPVTVTPNNPTKPVSGPPPSHQAKPVSAPPPPPNTQTKPSSTTVTTSTQNPPPTISSTSTANPALTTTVTTTTPVNPTSGQPASSQTKPSSKVALSRRQDKQEVTTGLPTKLPTDATTCATILKKMESAKSASTSTGTKSTSTRRAITGTYNYP
>fgenesh1_pg.C_scaffold_9000119
MKNILLLLVFLQIFLIFGQAIAHDRLSARSSASVKVSSTSFVKRKTKKQTNQASNDPTTDQPTTGEQPMTCSVSRYVRQTGLASDCVWSVNALNLTSLHDLDPKVIDFVTSSHSLTFFVDRFQIVRSLSCMIRVSRHVPFAVLVYKQGRPIAPSVTLARMNSAYDSMFKAQVYSDDTICDHYTTPFGLLLDPTYVPERDIIYPTFLLGIQAGQGDVAMACNASLAAQAYREAM
>fgenesh2_pg.9_#_148
MSTMSTHPLLIVLLIACLIFVTDACLVCGYDGRQYNPENPASTAAGFCAGVAIATNCEAKEWNTHFYADQWGENTLCRLKCDQPSTCAEEYTNKDPNGVAGQKQYKTLIGQVEMGCNLWPVHRESLIHA
>fgenesh1_pg.C_scaffold_9000195
MTRIFGLSTITVLAIFFVASPFLTQAFRWGNYYQFEHALIGQGKGENFLGRDPVKEFERFSWNKDEIEETVGRFFTSFDEKNIDDLVSQIHDYSNAQFFIFQHHLMGTQIAGLMEDVLHTKGNTYDTTINTVRCWTPSAKVAKLGVHGKMTLKEDGNSRQVPLNVLMTLAKDQNIIKVSGLRTVQEITVER
>fgenesh2_pg.9_#_241
MLTFQTHQLLMIFIAICITQSVYTQLVDITATCTIGYTPNGYHGNGICFESAERLWQCPQSECSYEGHKYAPMHDCQHGWPPLTSQQNCAGYKLQKNYYECGTADGKTYNCPIPKGSPFIRCNGCKPT
