# Supplementary material for: Kingdom-Wide Analysis of Fungal Small Secreted Proteins (SSPs) Reveals their Potential Role in Host Association
Source: Front Plant Sci. 2016 Feb 19;7:186. doi: 10.3389/fpls.2016.00186 (PMC4759460; doi:10.3389/fpls.2016.00186)
Supplement: Supplementary file 11 [file DataSheet1.ZIP › P.graminis.SSSPs.fasta]

>PGTG_05679
MYCFKLALTVSVMAMAYWPMAAAFTCRGKTHKTRECFWQSQDAAALYYLPDKDRTCNTPDAQVPPGVPTHQFCCLIQITNAGSYSRELLREISDFVHQKCVPGGE
>PGTG_05806
MFLTHFLHNALLVSFTVIGLFRFSPSLASTTKSSKPPVSARCGIHLLHGDPGFFNCMTDEQQEFSCADDSCEHAGYGWKDFMFKQCREYNPDNTLSQTYQDIYVDTFLAYNANLWVEAQEKKTAKSFECSWTEHGPDKRFNARRPTCHRCQLIPEQ
>PGTG_18958
MNVFIPSFAILVLVFQVTMTDGKCNPPVVDSCAVRGPEPYIYRVTVGHPCSARPEAKWCCPARVFFLSPAPPLQEAFDSGCRPQ
>PGTG_09561
MALISLFLFAFLMNRNVGSQPIFPQKIASHLMPRHPDTKNPSPDSQGHSLSDRAVLPMEPDSLRRRSNYEGMVASRSDVQGQVSSLSSHTGSDVAGPERSITTPSNSLPGISKRAALYPKAVATSGWNSRGSPQVGGSLATSDSVRQNIGSGQAVGPQEKPTRTISVCMWDPGYDCW
>PGTG_00809
MRFTVAIAAALAALSSVSAQNGMQCGVNHALIPLDLLQTNSCSMTGMGGGPNFMQCGGDAGDGFFGLGAIVSLDLLQQNKCSMSGQPGPFDSFAASGGLFGKEANNQKKDDKKA
>PGTG_01202
MFIRFVICVLGLSALIQPAICLPVSTTRSIHSAVSQGSSAGRPDLFRREAPGDPEIQYAPLVERGSPSNGYYTPSDSYGDYYPPPKKAYSAPDADGPPKKEKEGVLNTLLGGPVKLLGLDGNGGGLLGNVLSSRH
>PGTG_03441
MAIVGLFHLIPSSSSVVLQRRMDRFGKAEGSAKSVTSAINKEQGRSGEAEMSEQVRNYEAGKQDAARSDQEEQQYKSNWSFLQATGYKPGSSGRGNK
>PGTG_03707
MAWILAMALPTRATTTLDSQKSCADGGRWVGSRLQLATSDLNLLLIWWPTCKLESAGGPDLALPERLGFSLVSAPITKWHLQGQGNGNLVSWCSCLSKLAIDKSLLESVSAESLCVNRSDVLWNPSASCSSPHGILWLPVLWNSAASSFVGFVHFFDPGRNITSPRPNTLGFIVAPHTPTGFGGCGQCFAPRFHLSFRRKGHAIHVQ
>PGTG_03806
MNLKFLTSLAIPFAIASSIVGDAEMDCPTDKARCVDDMNQSSIPATPDGPADQHHFHCSNGYTIQHVKF
>PGTG_02185
MNFSLASFIGFVMLLQTISVSGLNKTSVVPEDCETEAGHTC
>PGTG_01679
MKVLISVVLLATVAVLPAASSTCQGTTRAYQTCGYDDQGTWHLNESSKCSHTQLGYCCDKEYSNWSSSSKSDYDTELRNHCAVIL
>PGTG_01775
MNFLSSAMAFILVLIVALGHPTTAQGWRDYQAVDLLCTGTKTQALCGTTIKTGYSVILATPVDPANGKHNCINSRSPDKICCSANTAPLNNVDQTPVDLSSVTFAQNCETKNN
>PGTG_01875
MIFNVPRYLFLAGLLLINQSLAASCSVCDGKLREVSYRVVICNDPITCDKGDTHGTCTATKYCNTPSIVEECEQKDSHNRLACTAHPNTPPFWTGKFRGWDGQSD
>PGTG_10422
MQLLGDLIWQALVALLLVMTALISLSPSTLHSVGTLPEPVNNQTPLTLSTPSRISVRCGKVDIRDASAAPLANNGEICCTMEKGSRMVSRVVAILFQGLYNLVDVADQGYKVIYNGKPSLDFGLFFCRSTPEAN
>PGTG_19157
MLRSLLFVSNSLLTVHCLIDDRLKVAIGVRSVDKMMSPSLGRTRSDKGEGEFGGVSGITRQLVLNLVEKNFLGERSLIDQRKCFRSVCQSRHVWLGKEGLEVGKGLSKLKDVLELIE
>PGTG_16775
MSLWTWATRGLLTGTTPKFLLLLGLCHNSRASELQLARQPAEVMPAQGAGVQVRTPISIGVRSHTPFREGSVGVCVRRGVECGYHSPKTSPLSITKAGVNLPVRPI
>PGTG_14605
MKFVAVFLALMLHDQVLCADTPIKYTCRGQWDNSLPQGLCMLDSAKAEQSINRVMVWVKDQIVVDQAAGIFKCDYPINPDEGKIRGWCTNNVVLDPNTPNGMTPDSAKYIDYGFDAVVVK
>PGTG_05462
MRNVIVAAFLLAAAAMASPVELQARKPCGNSCDPSYINGGNTGGGFFSDNDHSSDSRYHDSANQFQSTPFGIFSSQRENDAAASTRDHTQIISIPGINDGRLY
>PGTG_05583
MRSAIVAVCLLAAAAMASPVELQARKPCGYSCDPSYINGGNTGGGFFYDNDRSSDSRYHDSANQFQSTPFGTFSSQRENDAAASSHDHTQIISIPGIDDGRLY
>PGTG_05692
MNLQATVVLFTLAVMFTAVVQAAPPPLCPWCKKAYGIPFPKANFVCIDSNCLAIFCINPGYTNRKALRPCYHPVADVICRGICPAAGTSEPGPSKPNNNNHDYEDE
>PGTG_05694
MNLQATVVLFTVAVMITAVVQAPQRPLCPWCKNAEGFPSSGPCNCKFPSGSRSNCPNEVPKAYLMCGDLECSALFSINPGYSNRNVPRPCYHPAIDIIHNGICPAATTSMPGTSEQGPSEHY
>PGTG_05730
MQQHFRWIVILSLMGAVVGAVPEPSPTTFMCPQKRTEKFDAICMEDSSAEVKAVHDVKIMLPTTLRAKGRHSCSAASYKGKCCPKGLIALPDPKDVDSVKSTVAAKCSDPAADVSTGTRSGTTVR
>PGTG_05731
MLLLQAVAVVSLIATFPVSSQPGFTFYQACGKAVPVAYCVQAGFLNENPSFIGPQKVERGKFRCFDSAGEIKGQCCPKKVNSNKCLGRYAWPASHQDAPGANSRWDNIRQRTDFTDEANCSL
>PGTG_19465
MLRSIKKLNTGCVAILLLTLPALAVGPISTNTSANCQGKHHLISDAEVDSYGWPRVGDCGPYSVGGNHYHCRNLRKKLYYRCDGCRNLHRENTGTTLGSVDGTTCPSDHYGKENLKPPLLDLLANFGGVNPSAKVSMARNPGYEECLVLRPRGITGSLKTCAFLISGVHQVIQVLWQWRIYILKA
>PGTG_11761
MKFTFGLLSVVATILSTETVTAVPTHGLHRGYLGGYGGYGGGYGGAYGAGYGGPYGGYGRGYGGGYGGGYGGGYGGGYGGGYGGGYGGGYGGGYGGGYGGGGGLGLGWMLIPEWHFDSFSSALGIQTSNLCYSNHPNNEMTANTSLFIMDAMMK
>PGTG_19954
MYRSGYLQDKSLTTLSCAARALQGTAACPLKPELKSISNAGGKSGFQCRSLIQSSAKVYNFAVAHLPDLRWQLWNAGGKSDIYHPGFTTRGGDALSLLEVEV
>PGTG_08034
MHKFHAILSLLTLLLVMGVAVGLTGRRSAGDFIGTSDAACYGSAVNPNSCGGRVLISLLRCTAETTTYVAPSAPALFDLLLTCWSHKSWQFQSQPGYMLQALNILLSFNNHEYLRATTREIAEVSAIKRHMASLKDPERDSQPVRKKPWDGIVPRPSQVALEPAGYPGILALPAPRPEGIPVPRGPASEIPAGTPVWGRVEATWPLLPLPQRRPEIPAGISKAARGPYPTYPSVFGLLKSCPGALNHWCTRRVYPEVLGTGSSASPRS
>PGTG_08048
MRTLLTFPLVIAIISMIVTPAVIPEASPVSAMHERMSEYGFVDVKVSDDGKDWMIRNQSKNDVAFVVNPKYGRWATHGVVKAKKSVSLGVHDQIPEVNIGPVSSFHNGIKIYFEKGQWFVENLKSYTIFCEVHVANIEDVDNEKLTCSSRGIYSDVLHPQNPQPLQLHHEHSSSSLDPEAGPRLYDFNQLYLRSSVLTPDQLRPTINPSYQGSSGFVDYWKTTFHWLKPWL
>PGTG_08071
MSFGNTLTKRGGISLLFLCLCISISGPVQTQDVTDPATSATIPATSPVGPATSSPAASSVVPTGATQDPTATTAGKTADTKPTLDSPTTLPQPGLTPPVTGGATVTMPTTSAGTSLNSTNTSPVPAGPGGFTAPLQDGNGKKIVFPITDTNGRVIFQSATDMHISGMKGANSTSPVGHCLQAYSIYVRKMNRPRLCLMFLHLCTVPVHKNSRRLIGFQRRQECKMESDL
>PGTG_05802
MLLTGFLQRSFIVLTVLTLITLPSGLFASSPQHCGLYFNGFSPVKDKYAVCENYSGVEYQCPNQNCNLRHVNWPDFKFLRCSEYSNGPDSPLTGYVIPWVFVSIMRAYKDQEYVDVKAYSHDTWYKCTWYHTDNYNKWKPWAANLARTYFFCSYCL
>PGTG_05805
MRIFLKHFLHNALLVSFTVIVLSRFPTSLASTTKSGPPVSARCGIHMYHGDPGFFNCMTDEHQEFSCADDSCEHAGYGWKDFMFKQCQAYNPDNTLSQTYQDIYVDTFLAFNADLWVEAQEKKTAKSFVCSWTEHGPDKRFNARRPTYDVNTTLNDAGVVNTSSPMSTMTTQAPLGNHIGFNNPI
>PGTG_06028
MQLSNLFPALMVILIHGQAYVQCFKCTDADFPKAACGQFLMGDKTQANDPDQDKSGITFRRAHPIPTDEKPTRDNLANENYTCNYSKSQRKIQACCHHKVPLDGKRLGLGSLESICRRNYQP
>PGTG_20170
MNLLLLNCVFLTNVNGYLGFDGLFSAFRLLKSGGSLREAEQGTASMKKILGEVNRMRGAMGSATRVDMKASKAGLETMRAQPLPRTFSRRSSVKTLTRRNSNHQNSARGK
>PGTG_17872
MQIWKGTILCLMALLCGLAFAANLEHTASCPNPQTMWRTAGNLVACPKAGCQERYRERAEAHCPNCAAPTIIEVFNRGCDEHQDEYTTMNRAFRLYFRRKSFKLA
>PGTG_17904
MCCSAAQWALFAAQRCSISGVVAESRCAMLNANLTPRVVCHTLIVNPISRWSVEFTDSTRPTAVTKIYGKNKTTKRWFLNPKGSGSTMLQPGLEQRTGSSV
>PGTG_16442
MSHRGFLFLGVVGTSSLMLTVTSAPSFWHPSNLLQDSANLHSSNALQDSSNLVYGHVELGDPFMSEHYPDTIGANDFMDPSTYHFLNNNHGLQDWQAETAMGWNSGHYYDDEHVFPLTTSMDQRWHHPPHLESYLNQPIQDGLETPGVRGTGLIDHQPLYPGNLYNNIPGAVQLKETYTWPTADIQTKGDMGQVHPYDMMHTGQPLLWSMTEIEPPLKIGSFTRESFTPINCGMASY
>PGTG_09592
MRSVLGLVTLYLALLRGVYTTKSIPPHSRKYRPAAHSWKSNARRHVLVLHETVLFSGWLCTRRSVGRPDSTDREATCLRSRKYLVWLRDRSMDLEAKNFLYESAT
>PGTG_09629
MASVARRVLLLASLSLTIGVELDKTAKLIKYYLTLLASEKAQRAADYQPSDWELLTPEEQRARALRRVQISEEERLANLLLWNSVKRDHKAKRRLLLTELRDKRLARMSATSTPALQLPQPPVW
>PGTG_09657
MFFVLLNLFSLASRVSVISLEFDEVVDCVYNHFRLSCCVEMLLAISSQELSPMAHSTCKIQDAATEDILSTNIKANRHWNLRAGLALDLENTIKELFLQIPHPIFDHWARLTMPDQELLSCYQEASAFDPLQTQAVLTEWFPQEGDWDLFFLVLEVLKSTHRYWTRDDIPISFAG
>PGTG_18706
MNRASFLAGLLALLYFKVFEAKITRPVDEPWPMNEGLLSLKQKFKSSSRSGFGSSSGGLWAKSTNKCLTVAEPFINGCIARFFMRNRMLKVRPSNFCALMSVRVDAETDWVSPCLATVLPNKLAPPTTAWKYNTKSLQELVGLFDAHPSTDQPDAELSRKIGQVLGELISIDPVKISRNNDILPNSISEYGQALCYISGTGKPPKQLSVLQMAIREILVQRLSLFPSSELGNMQDQGVLLKLLSPWITH
>PGTG_02574
MFWCSVSALLAPLGCVTPRYSVFSSKKRLKTAKNCFFQELNNSIHHSLENKIVCKWRISFSNAPTQSCVQTRALRVSAFRLAWKLSRTLPEAEKADSEATEEAGIIKTVVELLSNLRKSYTKKNKSVAYF
>PGTG_19707
MPSQLSVARLGLMCTLLLSLLVAVKAPTGHNRVCAICALDCHDLRARNLRWNGNMIQKPCGELHTPVNGCPSIVPVKVYFCGECGSTDWVPDGKCRGQHNGRVPPERIFLKSEPVPGEPPAVVASSVGSNTKITLLRPMTWFVREEWFHADPTLL
>PGTG_00761
MEFGFLVFLVVLLIKGGSVDGVLNDLRPWECNTPYGYCGFKYSAKLTKSPYWRGDTVPQGPSEGGTYALSQARGPRELGNPCSSIWFTTPTRKARELDKWFTTPTRKARDVRSFEGFRCNYMGMREYQNWYTQIDLFVLLKKIGCQA
>PGTG_00762
MKFIVLPLAILAMISNVWGLAEEVTYNSNKYYSFNGNLIIENYLPLTVAPNQQANGIIQNGYVFTLHCKNDTNNILRIWNGMEGLVTFQPNEQKSISWHRANPLMVLARDDSAHLDGQVYLQVLHSKNPR
>PGTG_00764
MCGFRLKFAAVTLIVLVWVCVQCNAGLRLEQTELKPTHQTMLRACGGLRAEPNGCQKLCEVMTYHCQRCRVTALVTIHTSCTQHPPPPPFYDDKDKAVIVDH
>PGTG_00789
MKAINLYFAISALMSKVLCLSERIKHGEILYLVFDQQFPANDKGSISDFFQIMKNPSMGAGDNMLHCKNLTGHNLRIVNSEYEYFSFPPYSEMEIPCSYKKTVMVATFDPVVPLDQEMFERIESLAREQEYK
>PGTG_00973
MSVKKAIFLFAAACLLSAPMAKGSPSMAPTSSGCAHLIRKTVYKDFPCQATYVCLAGYSHQCGHGLTGQAEKCENCKEEDSIELWTSCPYVGHPPRQCAYHNVPVGARRKRGVSRFCNRLTQFMKPCEEQVEALWVSSTGPSTPILDIPSPNLKSLST
>PGTG_01022
MKSTATILLSSLLFMLISTAIAASGPGGSPAPDPSAGRAPPNDPFQLAPGEKVFDCRMPEVWNFLYCININTGVGQNGVNREKQFVWDNPIFICPKDYIGLCCKKKGNSVDLKNCGDMHEVPRSSL
>PGTG_01083
MKYSARALICAVLFCGAHPQLAMLNSETFKCSECQSVDVAVSTHHGEECGMKTFCLGCISNDICKMKVPKTHVQCLDCSTKKTFSQCEGSKVTHTFNECPANGNHQKFEEPPQIQAP
>PGTG_01147
MQFIAVLSVCLALSGSSIARPSPIYDSSFDPVPSFSYAPPSISSSFESSHQDSHSSGSTTTITPSGTEQTAYDSARTADQSHSTISYAKDARPDPASVGYSQPEHGRRNGRTL
>PGTG_01280
MKLSTIIYTNILALALVGFSDAEDLMECVTCKAASGVKCDDDELDCIHFCGYSEPNKPACDELREKVYFQCTNPKCGQFFSMNAEPNRMTPNCCKNTVEHVKNPLRASALVELNPRWLAVEVCTCSFSARVPNGSIKVVLRMASGLYLLF
>PGTG_08406
MHSAKLTIALIISATCGLVTAQFGDININNFSCPNAPHTEGRCVYIRYNTPDRPKSGAEYYVLDSAVEKKPGVWNCGFNLAKCCHVKESFMSRDTESMADGLKRLCENPAYHVAISCRAQYHLVYEDVKKCKQPLLTGLISMYAQRQHPVFLFLRQSKIQLLHELNHLSRIAVYPPSGSWLDVLWTGAIDHPTLRDSRPCGPRDPE
>PGTG_08445
MDACKFFLILISLLAHSFLVSSQASCTNQYHLSLADCTTARNSIKFVNGDNGKGVVGKGELEIAVGRGTCMIQILNSVEGVKQADIYSAIDDILKTCAPGYDGTSQPPTFVARVTKNLIVFTKHARNKDVLKTSVQKITTVCQNKLSRKMEAEIL
>PGTG_06821
MKTHGCRLFCLLITSLLFNNLSAALSRNPSFYALDLVHDEYSGNAKLIWQGNAVATITQSRTSGEYSLHAHLPCSSFMAIGGPTDGNTKIVVDTSNGASIQELPISSLEDFSWQVAFNHPKWNKEPSRLTQVDPTKFLAELRRWVAEKLGISPSFSYSNSCLDAYIS
>PGTG_17108
MQAFLIFCFLGVFALSHQGVFSMEGTGRGVGKPAQGGKVFVPPRTSTVRSSEIRGSKDDSAASDFSSVVVDPPTNTGNSGNQSGGRGGSGSVGEGASGRGDT
>PGTG_17135
MNLISALVVLMAMSANFAVGLKCMNCQGNICAPTSTPRPICFNRDETHEDASSIFGQYYCLRGNQTLKCCPKEKGNNLSRSKGSFPQIAPTLYHDCITPTSQEECHPLLDRLNPELLLRLAQPNQKTGQLSVASTPPPISHTPAAAVNLIQPDTTEGQNLTSPSASNRWTAVKAKLVRGPSLIPAENAGQTTGTSSAINQLIRIKSKATTDKKNFTGPELNAQLSSGSLAMYVTTRMLRSSLDGRKAF
>PGTG_12803
MKLLWLLLSHCQELSSRRKPALQPRASQRCRVKPTTGIYAPRYEAPPIFRRGGTGQANGILSVEHLSTRACGVARGGGGVTMMYHQECGGAVGMKHGNYHPTNLTTTTVCSLVGKGSTLCNFYRSIA
>PGTG_12847
MQLLKPFILFSLTTAECLRAAGHCDKSNPWKYCAKRTTIREEHNLREPRTGYSMRSLAGLGPWYTCSSSDPSAKEYCCSVEPKFTHQPSDFVNDYEFGRAGCGPAT
>PGTG_11392
MVRHSTFTVGKNLAFVGLGLGIACLAKVLVPTVNRNCILPTIAETALRDSDHLPQRSPAGSLPQKIGFATSRSSSAAHVGVGPDSTREMIAEEDQTLPSPMVEAVSFQCT
>PGTG_11404
MLPQSLLVSLWLVSVPCSGAVNRLVEEEQSDRPLREIDGTPMGERSSEEVSALDQLAKDLPPVLALSPYERVRIMNNWRMNQEHVVPLYKDSKDLLNIHSEIQDQLEWMKETNQVQNEKEFSMVIDLVQKSQETISMFKQLKMFELGQDVVREILQEDRMVEQIIFYASARFEDEIKEDVWFSFTSLTEHWYWPLLNDSFKDIEHLTYSE
>PGTG_11464
MRFSSIRPWLAGACLILACCRGSLIPELGTVEVFKDVYKSLSLEINWGSRVRKTSIEGHIVKITEKLNEVGAFDVELMFRYGRLDLEEPWKKYMSDRSFTGKGSLDSSTHSEEGTLRQDLYDLCKGGRDGFSRVYEDALGRRRPIHDIQVTSDSVEVAVDFHNLVMAWSASHMFDSFEHASSICDLTYISQFGSLNLVKHVPWHFLEVGSSGLRMMMIH
>PGTG_11505
MKLITTLEVSIVLMALNQLAHRCSSFPQNGPFCVKPTPNSPGSFLVGKARLTEGNAVAGPKPFCNDLSQDPKTKVNGTGTCCDKRLQVPTTLNQVQLGQKCGTNSNGGAPAQTNKKPRQKN
>PGTG_11515
MFWAAWVAGLLFLSGNISINSNAIQDYDFTREFDWNQPPQLDDILRPFETSPRSDSHIPEVTTTLASSSYHQTFKSPIRRNDQTSFLRSWEDRSQHHLYTNAEASDEFWPDMGNQNLIGPQEFLWNHCDGTSEQHHQSLFWGLT
>PGTG_11516
MNLIKLTTALIINTACGLVTSEVINFYTNEIRSFGCDPSEVALCIVTRYTRPNDRNSRPDYYLLDTAVRVKPGTYNCGVTTAKCCGTNLKYEKWQHVKDSQWMKDLTETFCPNKVVVHTDLHSIVQSKGAGIGLMLDKNQDSFLCDDNRTRPGGNLPVVETLLSLTTRSNPPGLKERGRC
>PGTG_11517
MNLIKLTIALMINTACGLVAAEVINFYTNEIRSFSCGPSEVALCIVTRYKKPNDRSSPPDYYLMDTAVRVKPGFYNCGVTTARCCGANLQYQNMQTGDSQMMQNLADTFCPTRVSYVEPPKKPRTRQ
>PGTG_11557
MEQPLLLLTTALPTLTALLTATGALANAWPPERLTPPLTTPVHRKWSYPDQHPPSPISVSPQPPKALLFSALFDTGAHSPFEWEGNTNFSWTKLNSGDA
>PGTG_04683
MTNFSFIPAVAFLCDVIVLTALCGPSLPLSSAPTPVVSDFNTPMDLPVEAFFSRTKTPNDEPCRLPTGKTSASGAAQSTFFASAQNKSSTSITGNRWKIINVDFIANITSIDMPNNLTSPAAIFQGIMNSPGEGGGDMTRLLDQIVSLAPIGPLVHRTEVDLDFNLEQVVQLYFISPRESTTRLSSVGPGAIPRVTASSDQNGNPRSLKGTIDPLKDYLVDRAPIKTKSRIRESLKGQSAEFQSSQSPGIFKEAFSFWLSATLHQIHPFENRSWLSLCPSKLGRAII
>PGTG_04705
MPSLKIPVLLFALGPLGGNMINQSNYQKIQQQIKQLKQHNMEELNDVVNHLEQLHNYLNSPIEQSGSLNIMGTMPQSLVQPIFQNPSQSLKSKIFGKLEIKSLKSTARNQNLKEIIKSEVVPIWEHLQAEFIHHKCKTEDDAEIKLNYLESLFLLADYIYTNQFLTEEMMGNIDIFKQETIIKMVKFHVDLLITSKGENLFGSLE
>PGTG_04842
MAPSTRLQVLATCLQVLVGSAQVLAREWRVRGREILMEGCFRWHLMCLVVQKFISCISPNKLAYLQVLATSMQVLALSCPRKYKYKYGCLKSDIFHASTCTCRKYASMRGYLYFAPGTSLQKSHHTAQELDSTDKFTLGHLGGVTGTHLDQHLSHNGQHITHTSPINYMSPITITTLNLHRHPH
>PGTG_04955
MHLLLAMLCLSAYVALFSMHTTSKPSMRSAERKSGISLSFDSVDTIKGESINSRDYGFEPQSPSNGYANSRAMKKAESFRTRPAALESTAPREIGFAPQSPHDYAQSRQFQRGSSTRGAQQDGSRAGGLSYLLRNEVQASGPSLTRKEGKKSSRERVYLPLDCNHATRHDNQDEEYTETQIYEGW
>PGTG_17995
MLRLPIIILACFTPNYILAAPTELANLAPPPTVFGNAPGPFMETALYQDNLLRNRKLLLEAVSVPSPMSAPIPKQSMDRNEVVSSPTPVQAELIRWFMKTRYGGAFTLNDDFTFHERHKKCCEEEYRQEYRLPYTCQQHRWDLTGPPGGCLSSSHQRIMKELHWDLKFYGRSEPFQAKCGL
>PGTG_11585
MVAGLAFVVLSQFKSVVKAVVLSRIQAVVEAVLLEATPCLKVQLFSTEQPWGEVLHPLQLPGVTQLSSASGVLKLHQNLASVSAATSSTAAMTTIKWLHSSIVALNLSRSQG
>PGTG_03463
MRRFLWLLLFLMTIKWVFGEFNAIYVDRADDDDGGDDDDDGDDDGVGVGCWFSALAPFFPLPHLLSTKSPSKPVNWPCPTPYRQQHVQPGHLVDKLTKVVDNNVPRLVSLEWEVIGQALQPTKDGNGYSFAGTRYLFC
>PGTG_03544
MCFIAPMIPLILVSLSMILCSIHNMHWDPNGNCDGHISVYIKSRACGCGQNSDKMIHSILTFCHKCGKGHQEVATICNKCNSQEPNRRWHKPTCNRYSEIRTSTITTAGGAMCNRCKSPRTREYLHIQCCGCSKTHPLYFTNRDLMCPCARENNGGFQLDLGPTTQPVNYI
>PGTG_03582
MFLSNSFFYIALHILGALRLEVLAYPHSSPDAIAGFVGSIDREAEDHVVPDIALGPEAVSGYHAHGRNEVAPSMSQGESHDKLKSLEQEWSHIATQLESNVKHSVSTAGLDDMLKNVYEYLQLKVDDLLDKERYNVVETELLEIIQLSQPDILIQFIHFYLEFLWSNTVPGYLHAVDPTLESLGTSKGMRPFHRFIQDYQFLPFYLMHKH
>PGTG_03630
MLIPTALAHRGLVCSLLTGLVFASIPHPSLNFGPRKCQECERHTTGPIKELTLCSTNERLGHRVMTKSHMMYSTAINVTTGHSSHKDHALVFHHTHMPPEEYFSQYF
>PGTG_13380
MHNKHLGYVALLCAPLANVVFSVGLLCNYCNLRNLHLTPTITEAPCDQTEQHVILPQYYKPLNCDQCGTGGSLHWTGVTASYGCGTFRHQSACNNPNYCSANVMVRQYKCEAIQITGFPFN
>PGTG_13392
MYWTRCTVGCGTSAHFLLTCVSLALASLFLTQVCCSSALVVSPHCSCPNTQFGIQRFAALQLLSLVHFIRVLTSTLESKELVSGYPLRISAIRWRISASLNGYPPADADADADADVHFPLKSWRISGIRALITTQFFLCAAHADSAFGF
>PGTG_13600
MLPKNILFVLFISFIPGAYSANGTYVQCAVDSCRQRAMELLQHPYPPIERCNEPLGNEDFVHRDDPEPPCTHKGKMLFLGPRVPPPSQAPSQPSSSAGVTPSRTIGKTTYFMFLPEEPPSP
>PGTG_15228
MLIKKGLFIVSLPRLLHAQLLEIDPDLVNTTNCLHLVRRPENLSLPCPALYICYNGHVHTPENNLRAFNHPAK
>PGTG_15239
MKATFPCIFLVILTVLLATPVMGWFKEKSAPVAPDPLVKGWTLGPGLSKDDPEAHLIIANGHGLKFHPSGSGKWMVENEFKRRILIRVHIKDNDGKLIHFNVTLGARTYYTNLDIPHSKGLIVDIDCSAQFTLPPTRYRGLAKVSKIHKSSNHSNLPNS
>PGTG_13102
MRCTIAIALSVALLNSVSAETVSPRGLDGLLGGLPIDGLAGGSSGNGGQLDCVKQNALLNVNALASVHCTNNNGGGSGPTESFSRRGLDGILGGLPINGLLGGGSGGDGGKLDCVSQNGLLLSANVLAKADCTNNAGGGGQQMGCGQSSGGYSSDSTTADCASY
>PGTG_13147
MRLVGLIVLATLKHCAGVEPPDECLTWHRTVCVRTDLSWKVNGNTANLHCDTCHHDSPSFQRKPCPRDGGILEPMYGNRQCAYCGYRVEKGAHSMICKTCNLSPIEYTLQRKACDQCGRRPLTMSEIVKIYDDNVLPRDRNTYRIDRPFG
>PGTG_13173
MTAPFRYRRIKLILAVCCFQAIQLATSSTSRYMLNSQVVAGGHHQMASEPEMKNPPTSEDGIKRYFNSVRQLRRPTTGLAREKFDRGTSQEEKQIEFNFLLEDVLLMTEELEKLMKEVRKNLGKKSRRLLPFHALRYVHHLMMPSIKNFLARLAREHGLPEPGSLNKKPFSKEMYV
>PGTG_04272
MGRPPALVKWSTSSWLLGAWAIITASTNDQFVPGLHSTAHLLDPRAKCSDIHNDDINFVELDEYLSSREIGGSSTSVQSGQAARSSPVQQKHADILSQPLKLSSHSARKSPTDCSLALQANTSSKNHHFISKQSLSAILAPGTTSNDLDESYDLDEFFDLLEKSMLVIASTD
>PGTG_04296
MQFGNLSILFASIMIMGPAAYEAAFPACPEGFSPFNVINFEPNAKPDGRLIRAFRSDDKEPADSKACCKVDQPGLPDPFEPGQYSLTIPQYKKACPGGK
>PGTG_04322
MLLRPGALAFLGSLLVLIIEAPGQCSGTKLWKRLRLVEIESGPLTSEPKGPSGRLHGTNSKSSMRQDCPRSSSNSNCPKNSESNLKNIHLMKGENLIPSRNSPVLTPEELQKEKEFGLKALKIVSLRQYGIKGEKVDEIWPWFDLNGIIA
>PGTG_04502
MLSVIFTLLIVIACATGQNGLFACTNGYCVFEDRGTQPINYAFGPATYSSNPHTSKFMTCQYSRLPVGTPKGTCCDFAVGDVASRRADDPLIVWRNDYVKNGCHEVPYTI
>PGTG_04550
MHFSILLLFLAVSLIHQGQAESSAQDEKPYPVRNCEEEDRFILLCARPVKPEDNLKTAEGLMVEKAPLIPGHERRLCNILPISGNMATRGYCCPLNPYGRPDNAGAKPEFQFKLEKDCKRVRINWPKMAPKI
>PGTG_07703
MALVPFLHFSLVIGVSLKCGECPAEKAAFALNSTGTESKYSCRVFSGYADCSIDTPCVQLHCKECGCAALKYLFAQVANNKVVTFLFLFWQSFIRAIRCHFKTVYVVEFTLHESGPDMVVTVVQQYPRFGVRFWVWFIYF
>PGTG_07873
MIFSSLITASMVLSLFSSEDDSESLLSDFESQSKEALEAEVKALKDHESADGVSFQDTSISRRNQPFSPNSRIRGQLPKSTSLLHNPRQSTSSSSASDHLSSSSTVDSQLSSRQRSCTVTKTSQRIHTPRTHDGGYILQRDQSVGRRWGRDSENRTLFHKAADHNLVFVDLDLINNRQETEFDIGEDDDDGEDLQKSEDQFGGNDNEHRPLRRSTSTERPPDYH
>PGTG_02026
MDFRAPLPVVTFMILYVFSDSTRAFKAFLSTNSPTLLRFPEALRHEWIPTRSRPCLRFQEVLRRFHGVMLQRFRLGWWPVYTCWLVHLKAGHVTHPTRKPHHAAHIFIILTNRLPGSSHKNSPRPQPSHLHNTSPTLASVLTEEFIFKFKFQGKSANLTVNTRNGPSINLDNSGGAIHAHVLLHRPTHNVGYDLKAKRADEEPSLEAKGEGGGN
>PGTG_02067
MPPPLSLLFCPKVHSSSVSHTPVSYYLPRCHPLSPPRTPHVTPPTPVGPGTPPAAPPPQYTLNPHSTVGRDPRRPPMPGFPAPAYVASAPRAFRISAASIPHAPNKPAKA
>PGTG_17228
MRVFHILMWFLLHAAHTVSAFGQLNNSQKLDFRLPYFWNVKRTICGHSSGRPWEGVGSWRREDPLNGREGFLLAAECTTLAGQEGFLLAAECTTLAGQEGFLLAAESGLGKTTPKDLSTTLKYGRRMSLGSRSSKWMADFEMDGRLPKSAIHLEERLPRDVRGPYFRVVDESLGVIFPRPKL
>PGTG_17373
MATHRGLLIISAICGILLDGLVSGYPSLATTSPAHLSVSENSARITSDRARPISLARFSTKGSGTRPVLDSFATSDAQGIDSNLGQILARKTFSDAPHSSDPVWLTVVMDFPENHGNVKDVQ
>PGTG_07184
MQFRQSILLFLFVSTLAVMAKDPSCSNGLKVFCFSTQELKNAKGPNDSVTFVAPAESQPKSCVDLIRNKPNGPQDGVGHCCSATTLQGTGPGTGSTAQVSLAVVQAACPDTKAPTNE
>PGTG_07408
MFGFSAVSLVALLVSLLQVRTGSALPTPQFVPVGMPIVINPAPIVPARQVVPMIQVIERNTHRLGDFHQNVNLNPARCAPFPAHYMARTISRFVMRTTPLREKIGLPNDAARKNLPSNPKKHLTLIGLLRKKALSRRYPPLPLRRPVIHQPHKQEKGLGKRKACGGLLDDNCSACGMAWEKERQRRVASFLQIAHPTTTFV
>PGTG_01389
MCLSLEVFLSFLLPRFPTSFSSSSGQGRYGSRSEIIILRDYRKTFDRLVVKLQGRLPKGIQYSTSGLRWNLTPKAPVAFSRVGCPLTFEALAQTSLTPSPRSTRGTGGPRPVARRQRRAGPPAPGTRGWCSASGTEAWH
>PGTG_01416
MSILKTFNVLSVATALTVLWSLGQDAHAFDCKSPARSQPLCRVDLSVDPVGIVLKYGMYAAPETMFPGPYDCHPLGQEDYTPRCCAKNAVPVTPKGYKATPVDPAAESNACSSP
>PGTG_01418
MNSSVSLMMIVLLSAAATMAVPFGYAYGPQYYPGPEYYPGFYAGDPYYGPGGGYYPYNTPFPGYAPYGPDRFSAFAPYGPGIPVYGRSVAASGAPPNSSLSQTNPAQVLGRATLGTQDMPAKQPAGPNDQTPGSQAQDVQRDSQLPVGSPDSHGPMGLGQSQETAQMEQSKPAMGA
>PGTG_01644
MFEMRSSMLNARVALASVIIAATLCVQLSEARHSLVPRVCLTAPGQSYSCSRCNSGDDNSIFSQMHWVHCSANQNPGGVGGSDVTIVETSYFNVNHDTKLIGVQGREEGGSSQTYYTCPMSSNLQRPKTERQALNLYKVGYRD
>PGTG_01740
MPVQKVQLLVLLLVSASAMGFGLDHFDDDKIADEVRPVGRMQSRRLLFRRQAGLPGGGTDTSLPTTDPKPPSKTPKSPGKSTSSGTPGVAPKTKGSTKADKNAGASSPLDDPTGNNPVDPSTPPTTPSTPSSADVSNSPPLNNGGKAPQTDKPKKTPEEKEQERLQKITKQKAKIAELKKTLQKEEAKLKKLESNGKKGKDGSDGSQDTPKKEKAGNTGSSSDKQPPKDKAAGSDSSLTNKQKVAGSPDMSPDNQSSFGNNPIPSGKGKMSG
>PGTG_01779
MIFKFLLVVLCFSPCVFLETLPSVLNGVEGSDEGSHVDGAASHSVAEDITHAQTAPITGGVEESPHRENVGTEHSIHPLEAQAFEVEPEGNQKFSPAHTSQTPENHCAKKQKLSPTNDITGLLKPLTLQECEAQGEEKLRPFIEELEEYTRLEKICRV
>PGTG_01989
MPFFFLLPTTLGWTPSNQPFFCFRDRHAISSSLEGVDVDPRWNVIVINRLPVSAIDNESQSNRLTSSSLDPPARRGLYRPVSECKKAPQEPLMIGGRLRLQALRCLRHLNVKQRRKRIVVGPNSILAYKQRRASFATIPAQKVQSAATETPPKLFRDLDYCST
>PGTG_19228
MLFPKQLFLLAFLYGSSISARSLQKRLLKSGKCDLKITAENNVFASLDKNLAKVVQPRIEGNKFLKNLCGALNQANCGNVDKKDVDACNNLIKKATTDALGAAIATKWNKECCSQGGGGGQQKKKQAGNGTQKKNGGGGGGGGNPKNGGNNGGQTQKKKGNPP
>PGTG_03029
MSATVLLILKLVATNLAMNVPQSSERLGFRKINPNLRNQESKYPLGEGTSISQLRCQLAHSASGRDLTIAIRTLKWALQQALVLLMKCNQSKPQKNQKVLELSSLKKRTVQYVWRR
>PGTG_03166
MKISAAHLVAIGLTVLASVVFGSTVGDPAAFSKVWDSKDLKELQSEPREVEGGNRLLFAEPVQEGKSTNTATKMRFGSYVISIVNSPNSNHRYSRYIKSPEDPPTHFHLLIQILTSCSLKFKWFSKLVHMYLPDLSPAS
>PGTG_03236
MCSTHLTHQALLAFTLLANLFFAGAIQCGACHGAELSPDVPMQISCGELRRCPNSCRQHVTVWRHRCPKCQDAALVPTTGQMCPTGHPLQTYRYIPVPCRVCGTLYTIHWTGITGTSTCGTLSGKSPGDEGYCSATVAVRYSRCNLIKPGLVGSGSSTKHLLWDLEN
>PGTG_03373
MFLKDWSLQRSYIICAVIALTLLPSVQLSESREHSLVRRGVTHNCDVQYVNTPSSPDAKCVGNDHVSYSCAKESCTEDFEFKNCQLINPHNPNALLGNGRFFKPDSYATGPHYISMPC
>PGTG_03378
MIKRCGNPLLLSFTPSSPLLLPALSSAVTPSDSACRPSDACRSRYSSGRSPSAVYTEPPVPQSAVIPGVRRCPDSRTPRAFSDAPNKPAKALAQVRSRHHSV
>PGTG_14288
MATLIASFSSSLTGAGWSKSLQPCWFNVGLMERPTVGSTSVNHRLPMQTLAQPSMSVVTPSVQPKDGWANGNGWPPLAGPLSNRSPNLTVGSELREREELWHEMTQA
>PGTG_09060
MQFAYLFGFLMVALIQTHCQADQVDHDAFYCKYKDKSQGFCLFSNSGEHLGSNTGSGGDTGPGGNRSSGRTRKVQLIKASPEGQGFSCDAAKLDEVNVHKEKPQCCYPTLKKDNIAFQMRFDDFRTSCTKPSATSDTIPL
>PGTG_09066
MNHFSTVVIFTLAVLVTVIACPGGYVQLCPWCSEANGIPHTPDEIGFPAEDKCGCMLIGTQEICKNIVPKQYYICQTQRCEAIFRTNPNYTSRDSGRPCNHRVKELVATGRCKPATSELGLLEPSHLDPGPSEPGHSEPGPSEASPLHLQRKPHLHNFFQ
>PGTG_09112
MAWWLLLAMLAAGQCVELEASQEPAQMIGIRQIEAADEVHSCPPSSSPLPSTSPIEAETLGDSSGTAHPPQDADHQLSNQQMKKRKVQWHDWTVRTNSMPNASGNG
>PGTG_09258
MTSSKIPFFLVALCTLGGSQIPLSKGMEVKGLGKYLADNHVISRSKNKEIDHRINALKLDHALRAVAVHLDELRNYIEPIEETVGAEITEPENVAESPLKFIPLSRKP
>PGTG_06169
MYFWLFSVLAGGARQGAPAPRARTRVPEDPGNGAVFCYATLRYSAFSGKSGQKPLKSAVAQRSGPFFAAHTRSVSGVVAESRYATLKLRGIPLRYAALTATLAGVPPCSGGLTGAPRRAPLEKVALSTLFLSNHKVTPGKTSFKFLNNIGQLPVNICGVRLKSDYENPFAEWRRL
>PGTG_06170
MKGVASMIYAGIVAAAVSLSGAMDLTRTAPQELAAHGYERPAGSNYGTPAYNHHPSTKGESANFPNTAQISGPETTVTQHYQGNWKACDDCAKVSSLTNPLVTRVVCGQVWAAAQSCQRGLHIITQSLREAGKKYAYTEISLKPLCQI
>PGTG_06176
MWSNCRRFLVFFTLDQPAGISAEVLRARYRFSLISIISSLESQGKPGHIPWPEIEISRQAGAYPVARDRLKDTSCSNHWRQAGAYPVARDRHLQAGRGISRGQRSSRGRFLLTFIELCVSSKVGLEDISCNQLPCTQTGSHICPWSFWLAPFNGYQHRSYPEMLSLSLSGCYPRYHQAPTLSFGTISKKLDSSILRLVGSLGSADDRSGCHGWTRDNEGQQHAQPT
>PGTG_06244
MVSLFLSVGLLLFFQKFYQFSAYGGPVSNLVDTPDSASRVSITIEGHVEPSLQSRPVADSLVPKVIQKEILMNYQGLQIINLIICKAAMEKMERMN
>PGTG_13411
MKFAISLVLASTMLVSVQSDKPSLASFPCGADPKKTLGTCVLKTKDTIPIYYFAPATINNDMFTCTGVLVNKKNPTDPACCLPGTGPAKPPNALGGDATYGPTDPSTMGVVETEYNKNCTAPVAKDRGSS
>PGTG_17025
MKPKAIIHGAFMALIIPGLAAQNVVDCAHCGARNAGEVAAPAGCPILTGCGQLLQGGGSCSVERGKLYYKCVRRNCQRITVKNNGFMDQKCPHENKHKIFPPNELSSEASSQQARSGGNPPGAEPNTSLAASSLSWPSAYR
>PGTG_20542
MKLIHESLVVIFSFATILGAGRTAGKNVVVPCAGSKKDVWCGRLNVPKSNKGGAAIFLLQKPFKLKTKTKNRPETVLVCDSRDVFKQLCCPSTFKPVWVDEGNRDVDEMIWGFCVIMDGINEQRPVKGVKDAFTASPNEVNKACTPPSTTTVKKTN
>PGTG_03941
MFLIQIIFALHLLGCYSVSTHPILSVSPLVKRALPAASGVHLEQTISTGVSHAEAGLSSTHGFEFDTMGSNMGKADESLNVSKTDKKNVDGHELLPVYSFST
>PGTG_03942
MFLMTFFQKAHIGLAFLPIMTILHLGQLAPVDGTEVNCLPHFDSEYGNPTASAYDRTSKAWYNCAYSQSRDNSDTYSQKALTEVTKQSGVPPQTPIFTGQLERS
>PGTG_03944
MPSLFSALRLGLICTLFLWILGPVDAGGSGYWKICKVCERDNPHIKSRGLKFTKETITKTCGQLHEPEVDCTGEISVKVYFCPQCETTAWIPQGLCRTNHPGQLPPERFFEKAKPAESAGSRGVASPIEKSQVLGLTLAYVEG
>PGTG_03947
MPSLVIVARLGLICTLLILWILCPVDTRGSGHNKICKTCKRDNPNITSRSLKFTKETITKTCGELHVPEIECESKISVKHGSPKACAAPITLAVADSLLSVTLNLRPSQRNQNDKIKPRQLHKELVGIRFLVLSLEREEHQLTLAQDY
>PGTG_03954
MSSLAITFVTTASIGFTIGKLPPIHPPSNGPKIVSMMQFGYNPLGRKIKSNTQCQRGEMSTSNLRVDLNEMQAMSRETNLDKTGVRMSCYKNPIEIDSHRLTLAERLRLGVH
>PGTG_03989
MYFARAYIAYAFVLFASLQLTLSSRILNPRIDEPSSKLVGNPHIPRRVNPVALAEPGKRSLSTRYDRFLKRTTSASHSLHVSRGYAKLSTKKSSGPTIRANKWNEKRNESTADSHYGKNL
>PGTG_04025
MHLLILLNFLMVTFALSAQEKATPKPPPPHLFNCEATQMATRGYKIVLNSVPLCKLKNGQYIYPIAIKKPKYIDYTCADLKKQVPQCCIGPITKLSQVKSYHCSDAELYSEGQP
>PGTG_18149
MRFLPLLALSGLIGLIHISSVWSWFGRPATLTRNRRPLLPKSDTTHCSLCAAKPCPPGYTHVTWTDKGPELEDWGGRRIPCPNPPGQQCTNHRSQGKLVQRNSHPEKSFSPALEIVCRYLPLAGTLVYNDETMRYDAINRPVSVSHRFSDTRLSDTDAMHVFIARIGRIGKQVN
>PGTG_18158
MQNLTLTTRLGLALALLMCILVAAPCSSKPFGQREIRARICNKCAEKYLNEGQVLKEKTLKLAIDPTKPDEEEIKKPCWGTGHVCTSMLRVKLLQCNQCHSFACTCPQRK
>PGTG_13827
MHCSVLLVVLLAAVTIARPDGDGLQRFNQDVRVGHGAGRGRGRRALIPLDIGSDVQKSNEGTPLGSLASSLMSSGDSVKPDFEEAASEQYRPSARPMHLSGQPEADSRSAIGDMGGMIGKRDGIFPSFASDGNRNKMGLDSLEGITGLGDQLMGLGGSRALNGLGDSAMSQGRPRGTDGYEDSMAANDPSPRKSSLAKYGSHSGIPDSSNDDSGYGSGEGQGSGL
>PGTG_00005
MVAVCLLCVWIVTGKAIDRSKSIDGQWPQVKTMLLFVRSERLAVIRGETQFQPIPRRPGWRMFGRPLKRSSLLKPTRVRARLNVNSTPHYKGWAFGKQEPKIEAGLISAPRWAIPADQPGSAG
>PGTG_00065
MAVPAQFGQLLTLLMALSKTSPLSTILVNTGHEASTSPNAHLDGWCENYQLLSWVLSQLSRYHRYTAQIWTLPAQVVTVASFGAKTDSIPRTVCSWRETDTNTKTGPLHYTFCPKRPLKGQNANIQSVSAAYQQKGKPVVQEIGNLRGIGKSAVQH
>PGTG_00093
MHILATLVSLGLVCTLFTGPALSYECSAPNIEARICPECEHRGQRLNTLGTIMPEPKDYRFTCGTLRGKPYDCDKLITAKVYHCNTCNHWAIFLKGRCTEALHNLSQPYFLPNEELQRGSEFETFIPLPKLPKCKF
>PGTG_00323
MWLWVQLVVVSFGVGRVQKMGTAHPDIRLDSDIRSPFQRNWTSTSSGGYLCGYPPPFKGGLEMGPAHPDTRSDSDIPSRFQPNQTSASASASPGGYPLALAGIRADTRGYPPQK
>PGTG_00592
MLLCPGPLALHGVLWILIISETPAYICSSATRLWKRAEMAELKLVPLSRIPKTEGSLEEAHGSLEAVHDATSPQGVEKSTWSLINPHAPHKDGSTLGSPIGSAKQPLLGQGGDTPDNQDQKKNLSGVTETEEIAKKVRLKGLYVDAAAGIAGASIEASNPGALRTDFTMVGSVQFLMGFHFLCMLLISKEKAQLSQRPWQKMA
>PGTG_00666
MTLSGTPVLRLLGFITLLLQSRNNTVSGKVFRCDQSLAPVTQYQPKSTTANPLLSSVASGTRPSIMATPLSNPVQPFSINGPPPTCEGFCEDINGIKFVCAGSCEDRTACSICEYDNVAKTKSFRPPWEREMSISPLLIARSKSSQNNPSAWIIATLSLAKLASCSPLFGL
>PGTG_00667
MNFTRFIIVCAVSLQLIMNTLALPPVRCAQIGCGKSRQLSQAEVIGKRFELEGDCGELVWKGAYVNCKNRRIKLYFQCHTCHRFFRQNQGAPRDNPDKTCAHHYNKEFVYPLLDLIGTIGDAGPSKAADS
>PGTG_00671
MNFTINMLSSSIILILSISRVLGQNPVFRKGTRDRTGYCINLIEYPVAYGVRPLTGGGYYPEFLRPASGVEGLFHCNEDYLPLCCHRVPRFDASFCAQLQLHKHSCSQSTIVPMQLAPIHPAQHTDESRELCCRKTCEMISSTPRAFR
>PGTG_00719
MQFGNLSILFASIIMLMGPAAYVGAFPCPEGLSPFYVINFAPHAKPDGRLIRAIKPNDQELVDSKACCKVDQTCLPDPYEPGHYSLTIPQYKKACPLGK
>PGTG_00724
MVHWKISAGLLLACSLFPDNHRCPSPGSSLHTAVDLEDGAGRDVEGGYHSEDGGLEAVDRLHGGQSRQTRDQFTSSSHALATQNSASTSERTDAEHPQQDLQLHHWLQKGRLAVKNSLVEWQSLKDHFVFLEKELYKELESVDHDNIHDIQHLSGILRQLHDSHKLIGRVFGDTSVEHNLEQREHFDGSFSQNTLEDYSQSIEGLFSIIKGYQHQPSYDYQLLMACRKHGEVLRC
>PGTG_09529
MHLTGPFILWTLVSLSMILAAPPENQLLLHETQDCTGKVYLAKGNQPCKNNCGPYLLFINCTCWECNKTHQEPAESCVRCSKPALDHTWHHQDCSKPHGATITVQEEMPPCTKCQRRFWAQREKMECRNCHAINNSMTSWRSLCNECSK
>PGTG_05044
MLIKKELCFLAIPCLLSAQSVKIQPQIEAQECTHQFRIPAFGDFPCPAVYNCNDGHPHVCNHRRDGSSQRCTDCDDDNEIQFNQDCPHDPHPISQWGIIPPADGEGK
>PGTG_05051
MHAQFAKIYQITLLACLMQLIAQSSAFDCTDTEACLVKSRDGKSFKFFLPRLVSKTATCTKAGSTASCCPGKDIPVS
>PGTG_05229
MIPRLFLVWLLALPQIFVYEVTGSFDPGYSRLPKHFSDVGESAGITDKAKEVEAMQKEAMKKEKPLTPDQKEELRAWIETIVSMEHPEFMNSYLTNHVTLNSLRREYQAEAASLNAVPNEFHDPTNLSLPLLEAIQNTVEEMKGLKGGNDRDIAKIALYARALAEITPNSPITSLTPLHYTVKALVRHRWAELICGMDYRSATILEGLNKLWDVPGDPFIHHLWLSYF
>PGTG_15927
MKRSPIWILALLLMLEAICKTSAAGEVHEITSWVSKENNAIDWSTMKFLRDFQPSHDIEDHYVCHVGCLHLSLSRVAGSKIKLVNKGDTSFQYAVQDMLTKRWIWEETIAPDDVHIFATTHNSFVDR
>PGTG_18262
MNSCRYFILLGCCLALILTVSAIAEFQRTASNSESWLHLTDNEINLTNNNIAPPSSHSDIREVNPAHFQQIHELWTDFHQGPEISVIESQMGYPLVHQGIQTFDGGSQMGQITGYNPIDNPEAWESFQNIITSIRGSKWHNSYQDTQPQKQYIQKPFKTLKNQYIQNAFKTLRTSYFLLPKQV
>PGTG_00118
MPRGFLLLAVEVYTLNGGETLSALRVYTSTAKRRTPLGVEYEHSRHREGFSYRLSRMCSQSHVLVSHRKSDALHQHRIGKRCNATKLWCIASHRFADAILIHCIEESDASDAMRGPASLLRCDAIKARYDLVLILK
>PGTG_00305
MDCGWLLLILLCAAAPTQKDLRELVWYSHVGLRVIRHGLRLAAAHIAVRRSHNSEIPQRACMVLSCRITRNPTWTAAGCCSYCCAPQPQLRKTSESLYGTLMSDYARTYRDYPLQRWAEPPRSMRLKAPLLVHLHPRYEKLKKIKNLHQPTLKSLLNQNPKPEASGNADRSRRADNDDANADETDELGIESSGCPTVVAQSGFFKAELLRDARPIVVGVPFQVELQISSPSHHPQIGPGSEPHSRLQAVLASPLLMGSLRIHDIHPAGPTR
>PGTG_00343
MLADQQVLFPLLLVMFWELELGDGTDFGPFPINGPQSPSLASLTKAPQFVGPPGGGRKRPSRSEPPKGTSRSEPLKEARFARCPRHAGVPPSLWNEGIVLS
>PGTG_00414
MIVVLNCLVLVVPVCRGELPLGVHPLPNTHWGGALPSHYFRIPAHRAEGLLVLGEWVHLVIAHRVGIFLGEHVVIDQEVLAKEESSPQTKEASPQAQSRRLGMLPWEKVFLASRYKPPAKVEIESSPASSS
>PGTG_00457
MNPITIIVGIIIALTPACWAPGSKITCEACKAFPAPEMMDPGKRPLSGECGQALGGNVFCKLKRSPVNMKTDLYLNLQSLKILTVKHPLQGLVPKSHTTTFQSFQGVKKQLQKHLYPQGKIPKTNTTTSSDTSETA
>PGTG_00523
MNLIIIGIMLVTFASSDVIKPPVYPLKWGCDNFQVNGVDFSFPGCEVEFEVNDVPKDTKDCPKKKLRRCCNMLASKAVSYGGDCVNAPKRGHIHPPDQD
>PGTG_00968
MPTIKSIFLFTFACLLSAPMVKGSPRMDPASSGCAHSIRSTASKDFTCQATYICYAGYSHPCGYGLTGEVEQSCRKHAVVNPRAGERRKYTDMS
>PGTG_01025
MKLGFSILLSTKLLLLVSSGVMGAGPKKPSVDRSQLSPGNVVFECKLADTYNVPYCIRIPTAKGYFPLDQRDEWGWQCPLFTCITDHVALCCKGITGFSIALADCDGVGATKLLYL
>PGTG_01050
MLFSLTARHRQLLWLIFCCFTIAEAMELSRIRELSEESSRGSSGLRGGCDSRIQEYFHGDPETYPVKAYLPEDDPSDSVSPVPSPQPKPLRNRPPSKNHGDWQWERLSELYGPNSRLGRSTSPLKNDRSSNQGEWEWEKLTKLYGPDFHLGSFWSRSKNDWSPSAYIWHSEFTPVGEERQLKDVNTSDQAPPPTGARRPNLHPEK
>PGTG_01111
MSRGLMAILLLVPAATCPPTEPSSMTCGRCSKLAKEAGKSDPMVPLLIQQAVDTHTCNGLRPARDGCNKEILVQMFSCPKCQILAWKSITRCKNHGYPDLYYTVKWVGNDPAPGSTSNA
>PGTG_01283
MKLSTAILALVLAGFSNAEELIQCITCKTFSGVIREKEIHLCGYSGRLMANNEVCEELREKSWHVCTHWWIQEEPDLDSSGEMSLDTRVPVAGAGTCPKNPIFLAPAPAPAPARAARIYE
>PGTG_01323
MLARAFLSSVSCLLLLGGLAAYQPAPPNARYICNGSKTVVAVVNPDTQHVSRVDDQGNMKDTPSGFCKCTGTSFSCDAPPDFYIPDGPHLTCTQEGSKTCY
>PGTG_01346
MHSRSSLASKASLFLCVLACFVGILAQPPAPKKQTLSCPPPGAENAKFTHSACTIDPNRNTKASFPGAPNLDGAFNCGDKNVKTPLCCDTIVSQSKVKANRDLPPTDPKMGRCTTKTAIEPIENQLDTNPILSHHLSNIHKDFLNCSLAI
>PGTG_01515
MQVQSGVLIAASMSILLLLLTQLHATQPPTSWLICPECKSRPMTLEPVIVKETGQAASRTEGCWEAGCTGRSQVVPVEGCTIHRGVPPPYNIRKGPPQSGSNPPGSTSGT
>PGTG_01685
MLLQHQCSLLLLLLPGWDGPGGLTASTSSFLAHILTYGAGGGGASRNTGNGIDGLSWPLPPLERIAQCCLGSFPKIQSSQDQTGLARDFKIKVRVKNDSPGIKLRFKGRTHIDSWVKKTSTILP
>PGTG_01732
MRCSALASGFFCVSLFREACGSNLFFMGEGWSPPWAVSEAEGSKTCLGCCAPASKGSNLTNLISTGGGVGGQGGGGSVIINARFIWVSEKGPTMLQPRKTNCSWCSGKVAAKQLGALHYSDTLDNTA
>PGTG_01743
MPVQKIQLLVLLLVSTSAMGFGLDHFDQDTIADEVRPVGRMQSRRLLLFRRQAGLPGGGTDTSLPTTDPKPPTKTPKSPGKSTSSGTPGVAPKTKGSTKPDTSPPRDDPTGNNPVDPSTPPTTPSTPSSADVSNSPPMNNGGKAPQTDKPKKTPEEKEQERLQKITKQKAKIAELKKTLQKEEAKLKKLESDGKKGKNGAEGSQDTPKKEKAGSMGSSPDKQPSKDKAAGPDSTPKKP
>PGTG_01750
MLLSSVSYHLLLQATSYTALKVAALPSPTPTKSEVFSLWDHGFVDLLQPCSHTGYLDILGEENHQKRPLEDGTSVFEQNPHSSSAANQAAEIPNPITPQEARLFPRPLKRQRESPADLFDNWSASVTSSADSVQYNHNLKMNQDLQGSSDQHHLASLSKHDNIMGLGESLLQGPPCVGLCLENLGGLHCNKWSTGAPSSSHNIGSDSCSYHQNYWSPIDINPESLDNYSSSILLNQSHLGSTSRPEGRQNENPDHSFDSHIWDGFLLRNEAPLYSTMGMDSERTLQGEG
>PGTG_01777
MILKFLFLGLCFIPAGFLETVPSVLTSVEGSDEESHIDGAASLAVTEDSTHVEAVPSLERVEESSHEQILGAENSVLPFEAHDFAVNHVGNEQYSQKYAPQDPEKHHGGNQKALETHGDKALSKPLNLEEEY
>PGTG_01778
MILKFLFLGLCFIPAGFLETVPSVLTSVEGSDEESHIDGAASLAVTEDSTHVEAVPSLERVEESPHEQILGAENSLHPFEAHAFAVNHVGNEQYLQKYAPQDSETHHGGNQQALETHGDKALSKPLDLEEEY
>PGTG_01822
MMLLTHRFSLPLPHLVLLVCLFKLSGTSLPIGIHAGSKVQTISPSEHSSSECNLNLIKDINASEIQPNGKRRKTTPSDSSDKTGLTDFYNFDPEGLEGEWWETIMTEFPAINGLEHGAVTPITIDNADPSEFEANNVQYAPPDKMDAQRQTQRMKEPQDITNQQGVSGTHPEMLSHGNRRHELPKPKPTYNVGNEELEIIRFSSTQKSKSLYGLANKALTTYGAKSETLYKIKMNFERKIFKNITALRLIQL
>PGTG_02160
MTPPNFRYIILATVFAMFLNLTNQVAGATLERRLAKGELQPLCDPDSTLVTPNDCDVLCFSLTELMVA
>PGTG_02343
MRVTTCALLFACFLQALAGPSQLLQPRAPADQGFYCSVATARSLAVCITYADNMGKRKHYAAENNHIEEPPNPSHYQTCRNGYHPECCLITIDPYLQNPNTQIPSDIYSNSCQPPPR
>PGTG_02512
MLFNSALIFTVFLTGLSQAGQKFGPGSEEGPRITPVCAQDESIPFGKFDPVALTFWPTDVYGAKSDGGQTYQKCSRDAKNKLLCPGIKQPSDLHCCPNSHFMKHN
>PGTG_02547
MTFITPCKVQLWNMTNVTIFLIITCGILIPSHKATFPKDSNTTSRSHEVAKRLESPHQPAGNESTSLSPVKQSGYNPPSNSTPATNQSLPGSSDLNGGLLTDPSHPDFGPVPVGVPIAKPSDLVTSALLTAAPSAATAKSNSSSASDGSKNKQNQGYNNTLGQQPVLSGSMAISLPTPSTTSMPSLATQPPVAANGAVSLSSIAPNTVLEVYTAAAGGSSPTPTTSTAYVYATNSPISSENASTTPNSSSHNLLPSSIYLLV
>PGTG_02573
MMHILFNVTLVTSLLVNLVLGSFGLDPKAVANAAPEESRQLAVVGGNHQHSSLLHLHPDSSNDALQKSDISPPQAPSRIVPLSNFSEKPSISGDPISSGSSQEKKRPLIVQPGIQSKGDEEIYKHASKKLVTDPNSSRVPHVNEDRPKIFFSPSDSKLHEQGPNGKCFVNQYNFQMKM
>PGTG_02743
MNPITIIFGIFIALTPHYVIPGSQIACEACSDIAYELIVIGERPASDDCGEYLGGNEKARLGKNQKKGFQTFPGFVTVGSPAKEKTGNIFGLKPKLLLSWTEL
>PGTG_02802
MLGRAALISLLSCLLTINMVTSDGASPKMRLCSAGKVVGDLLDDGSVSRVDANGSPYGAASGSGCQCDTKGLRCPTPPQSGYLPAKTPTTCVELGQSCA
>PGTG_02819
MNSVYRSTAMILLAGALLVAQVAISVVGINCDANHPSAVCFSRSDYGNPQVQRIMGMIASRRGCLDATRIGGLSVIRCCKGQATLGANGQPLSGGGIVYLDRRDVVPDSGTLFSASQACTYQQ
>PGTG_02829
MNSVYRSTAMILLAGASLVTQVAISVVAINCDANHPTAVCLSRSDYGNPQVPKVHGVVAPRVGCADAAAIGGFSVIRCCKTDRTLDVNGQPQTGGGMVNIDRSDVVPVSGNIFSVFQGCTFQR
>PGTG_02920
MRFHVVYMFASVLATVLAQPGVPAAKTLTTHGLEPPAKFVGVKIWSPQTPSGSPTAFRVYNSEKLLSMMVFDDRKVRLINNSDYTFIYSVHDWDTNYWLENERLEPNTVQDFLNMIGFE
>PGTG_02931
MKLSLAVLAGVSRLETGRVAAGIDPGSYFRCHPSGGGGMWDSGSKVEELEQDAATASRHQKQKNNNQPKNPDPFESFRAQGLQAYFIHHGMDLLFLNLGANDARPTFHALLI
>PGTG_02987
MNFKTIILGVIMAFTLVSQVSAMKCILEGCGGEARQWHSRPVNFPEKGPCLDDELELVATHPDIRLIFAAKWPSASAPAGGYPSATAGIHGYPPFKWPARDQLEGFPSSRQGTCLTAGRKSFQTSSRQYLVDRKDFLPVNWRGTCTPPGGGVSFRSTRYMYLVDWKDFLPAVEPWVSFGIPGYPPGFCGKGAIHTQIYPLVPAGIRQGITDIHGGLSTTSSKNGLHPFES
>PGTG_02988
MHLRTIICGFLVAWTSAANAGTINCVRTGCPGKANQRWHVGPPSAKCGELVEDGSICGKRRSKIYYVCSTCRYTIVSNKQMLLDSQEGCTHENRYLLAPGQTPPNDSGSDGPSAAASGAQPTPSTSPSGLPFYNLGQQPTNPSGLPFYDFFQKE
>PGTG_03000
MNLITIIVGLIICLTSACLAPSQITCEACKKEIALEMRNIGKRPPSGDCGEALGWNERCKFERKKKYYKCKDMDCQAVTVKNLQCNYGAFREPCDHDNRFVYEPPITKNIEASSSGTVVPSGTSAERPFYHFPIVSRDGESTSEMFTPSGTTSKNKYHHFL
>PGTG_03008
MIKFILAPILATSSLLHLFRTTFIPKANAGEVECMGKVMGRTCGRSASQFQLPGADQVGPCGDPSGCLAQRTKNYYKCGECQSITVKNKKMKIGQYEACRHENKKLYFQGTVWRHEYEPKVVLPSQGKSEAASYEEATPSTTRDDIPYYEFFN
>PGTG_03039
MIASYTTWYLCFSLYSFGTLLQITSGQPVDQALIDQSKRENSPVTKFLNHKKRSLDDSFPTQLFGEWRGGLVDAARLASESSSVKDGESLEYAFIDQAKRDSISVTKFMDSERRSLSDNSPGQHLNLDEKANVEDNSLSAGEEKPLEYAFIDQSQRESASITKFPDQERRSFSSIFPTEQLVLWRRNLGDTAKLGGVTMSARDGEKRMRQEYKIKKAQKQWSERKHGCSTLDETCIEITNEGTITYTK
>PGTG_03046
MRSIGLIVTIAATLGGLFFGGTLSMSTLRADPGWHTFACDPSDTIWQVQDSRCGNPECPQAQTGIPQGKGRQFCRRCSQASLWIPLSACPYNFSGCNSISIPSRVSSLHDPQCQGGTGVHHSRALSNCIRCSASFEQMVWTCLYPDCRVTLDTVPICQNCKRASGT
>PGTG_03113
MKATFFMAILFVTITSSAAIPAEKAGDPAAKAPVPAPSKTNPPSQKGIPPPQKGSPPAQNVVTPPAQNSTLPGGSIWGCDDAKVKGVVFSFRGCEVEYEVTDAPKKGDCPSKKVRRCCNMKAIARRLFYSMAVSYGGNCIPAAKQT
>PGTG_03177
MKLQVLVLLAGVFAIVLAQPQPPAKPEIKVATSSNSETIAHSRWGNQPVNPHKNVWLDWTLDSLKGPEPQKLKYASVVRLNVMQVNHQGMIRIHNPTKDKNSHYQLADHLFGSYTSVLGPDLLASFGRHAEFMWSLKIHICVRKSTIVESESNPAWDAELMGSPHFV
>PGTG_03185
MQKVLSLLLLSCYQLAIGKETSIEPPNTQHCTQGWKGNPGTPKSFKCMTNPNTTYSCKTCDTPVPYGGASNCYRYLNQTTLKGATDDTNVGSLLCEEYVKRDDYLVPVTLGRSLNFFELKDWDKCL
>PGTG_03234
MHSFIPLVFLVAMMVVRLEASSYAKCLNGKFPQPVCRRQATGSTPESLVGITAVFQDSFTCSANKNDAKPWKCCDDTTFAVRVVTIRSHFFIANQSLCSNANMLFKFQIGTVRYDITESLKYCQTATPV
>PGTG_03238
MSLKDCLQRSLIIYAVICMTLLPSVQLSKLQKRNGRHNCDMQYINVPGSTEDATCIGTDNIKYNCKEGSCTKGFKFLCKHISQPDTGLVGDFTYISPDRYMTGPFYISEHIRTIILGWATCIPKGHRE
>PGTG_03291
MRSVVAAAISLALFQSATASAPHALDKRGTYPGGFIRGVPNPSCETYPPPPSCIPHPRFDDVAACYYNPFPQYCRQYIPNVNYDYCSMYPYIPDCQPSYPDNFYYGASPYGQLGSSTGNTMFKAKEADGHKAKTEAKA
>PGTG_03329
MLKALSLLLILAVIFPDVSAKGKKPAKPVYDCKKYGKNFVNPICCSVDKGTEGSPIPATGEAHPPGGGKKREGFGCGNNVFRFGMCCNKKVDKNTKKTDKPNTRNRSQCQVATATFPQAK
>PGTG_03335
MFYHGILIMFCSVSAAVDAMNISPLRSVEESVNSGNSWFVNSHVSAGTPSSHSSLTEDKNELMTHSVPTAQGFQNKVFVPQMLTEEEHMLNILYEDSRKLMTLLGIAEDGVNSFLEGNYNKITEQKFKEILNFLERCHGYLKTLKQIRLFELAEFNAKGSSYEILKTLIEKLPEQRVN
>PGTG_03537
MQLSSILCAFHILNCYVISENPTLYPKALEKRDIEDVAKGTQHTLHKRMNRSEKGKQKIEEGTATNINQSTESWKDNSDESCYKNEESKSAEERFDAMLLQGYQNLAATAQVDLPPKARQAAAECYFGK
>PGTG_03547
MCLIAAIIHLTLVNLLMTLCNALKMHAYGSCPGHVSLYVKDSKCECAINFIQYIETYCSTCHKSNNELATICQVCNNQNIDRSTGVYSATAAIVSTHPAHPEKTWHA
>PGTG_03548
MRLIAAMIHLTLVNLLITLCDALEMHAYDSCPGHVSIYVSSGKCGCGCAYDHNIQYIESYCAKCHKSNEEPATTCPTVREALKLKPLSPIKKICSASGVKGLASGST
>PGTG_03704
MTLKIDNALFGSTHLLTTCKSIGASIKRNPSETTAWYTVVTCILVSLLLKSSQLATPRDSCCGDFFTRLSILHDISGTTIILGGYQSFPTGICGYIEVAVDDSGAAKWYSFP
>PGTG_03745
MQTHTLTSCLALICTLMIPCPLVAAHVIEFEARICPQCHPVSHVETSQPYKQTIMRCWKNAWCTSRIPVSIFYCNQCYTAVFVPQRSFQTMADKGTVIK
>PGTG_04046
MAPLLLVLVYGFWGTSNSRSEVELSCPRIRLVSGGVNPEAATQYFDSDIEKELAQLENHIIKWEVARSIFSYPVEDQRKVLASDLPSDPCDLNLTSIVPGCGVDYDYDTQMSSVIDQIKQEMKSEENPSDGSPIQRLVRSGDVRFAIDLSLSETGMRLVLHLTHELPKANVYNRHDSKAITS
>PGTG_04047
MNSVYRSTSMILLAGALLVTQVAISVVGINCDPSRPSAVCLLASDYYNPHPKIKGRVANSKGCVDAAANGGFSVIRCCKRESTLGANGQPLGGGRMVTFDRKDVVPSGGLFSVAQACTYPH
>PGTG_04109
MIALVCLSLLSLLLPAQLQAYNPTASSHQFEKRLIGGCTTVTPGQVKNCLQQNDPATYQLCKCCKDETATIQCITTKTACQSSNQNSCVSNTNSGNVTSCALPTRHNRRPQLKMRPMFDYARFCLTDKFVCP
>PGTG_04432
MRISVVMLYFLILVMQYSRSMARPNLRPGEGQELHPFIGHAVGSEFFAGFPTEWDDRNSHISRGQVGSQLIGTGASYQRPEKRLKKNPEFCADDALLSSSHLAREALEQSSVFPNSHPELGPAGMAPAGVVPALSAMTPAPTGMNPDDLAPAPTGLSSIDTNWEWPITDTSGMENNRYSQLTNYWNLPEVESLLDLQNHGVKDDHGMDSNLEGATSESNQINTDELENSSVQEKTGG
>PGTG_04841
MNRTFLILSVVTAFAVNILEHTEAAVVGHHPDPWRKSIQRKHGSPSFLLFRRATETEDDEPVGPSLMQQLRYPSEQQEEDNEPHSFMMISTSTYSTDDMSGSDPFGGPGDSPGVVSIGMTIIQLDDSPAIETRKVARRFGSRGPLSIERSYTSYDTTASSDPSDESPYSRSEPLVRNTRAGKLPEGLGSGTFESLWKAMNERNSQVPLSMPTGDSRTEQAEKPKDSYQNSPPVVKEDIPHPFTAPAKD
>PGTG_04861
MFISLASLLGFMMVLQTATVLASPVEVDHQVAPKTEPLAIPMVQLV
>PGTG_04958
MYSTHFVYVALAFILPAKILAAKCGECLDSDSLHAERGEPWEPRNCNECGTDQSLHWTGITERFGCGTLRSKLLSDSDFCRENIRVKQYECLSRGCNKAALVATEPCRNARHGKPAVVYYRPGVN
>PGTG_04986
MTCTFIILIHIFAAFAALAYPLGSMDAARSSVGEATHLSKRSPEEYDEEQIGVFAEGNGNDRDFIWSKFSYARNFFGAGNPTKEIESMSINLDNL
>PGTG_05118
MMVKIRTIGAMLLIQSLGQPAVVVVRAHGSAPPFYECLEQDKRAAWCGKWVGTGPQSFKYQVQKAGVLRSGGLYQCDRVSDVTDYLCCTTALNPSGYDPKQDPPVSLDIDHDLVSKTCSPGKVHRL
>PGTG_05127
MNFLRLVGFLVSSGFFSDTFHVDVGAQNVPPPAKGIPCADPKLPVAWCQMDVYRKENKNHHLMGTKEGSKSKGPYTCTEIGYNVACCKTAFKPGKHDISTLTDLKNGCVDPRNHNFQE
>PGTG_05178
MSKRWFLGLATLCLYFYYTCGGFVVTCNEDSGALVAHSLDTGNPEGVMHVSKAGARDLWVPVNSLSGYYRMKELQLGVPLAEQADNSEVHSSPLSHTQVSSCFPRCPPLYSLGLRASPLRRLLVQALLRPLSDRSPTSASASGLLRTPLPPLGAPPLLVATPQYTLNPSPQSAVNLESASARIPAASFSEPCAFGPLFPAFQRLGKLDFLLMPTAFLSLPASIPHTPNQPKLWSRRALAATAANIQVPRETTNRGAVAVGAQPLQGESQLMGDWHLRLKASAVEYRV
>PGTG_05236
MLSQHLCCMLLALEQAQHTTAPSILCIKYGFGGISHLRRYRIHFSLFKYDTCICLRKVRQHKSDGFKLVWSGASTRLSGKYSGKGSVIKFNLHFDLDTEL
>PGTG_05237
MVLVILFLLNLTYTTRAARPQPGKVLAGQTAQPRPCLTFLKSDVNQLFSSFFLKSRQSDGQVRADCMTVGSLMANQPGNKKASGPTRQASCQPDGIVTAESSQLCEDRQPGDKMTAPSVKALTLGG
>PGTG_05249
MRFIVAIAVALTPLVSSIALPVSPFISGLYGPGNGGRASGFAVPYNYGPHGSSAYQYQTDYDRNGRTTVDSPGYHYDHQYDDNGHTSGSGYTFFSKEAKPDATLDAKNEAK
>PGTG_05265
MQNLGFPLLPSWIILIPAANRIMNLSGNSDPFDWGCRACEASPIPNGTEVALRARALHASPLKRGTRLKSGSISPSRGGPWSSARDPNRDRDFVKIEHP
>PGTG_05374
MKLGPQLVSLCLLLELVKQLPVPGLQSETCTEVVFLWSTQCPGTFGNFLRLEWWSAKLVSHNEFIWEQTEDLLHMGSYYILDMPLPPIIPKLCKKSPENMGAACYKCDESSHTTGRPNWA
>PGTG_05398
MKIFLVLVVLLMCASYVSSGRIPNGDIRQLSKSTEPKPGSLAPHDDEDSCPCIIDNERQEQCGDTELCSGGCGKCASHCTCSDGAADSTRSSSGSNGSSKSSNGDSNDQEESSSTAESSPPSSLHASDSE
>PGTG_05423
MNVIKFALLAFVFGVSNVRSKNLKPCGGNTPAYACADDPSRSPDPLIYIPPTDLDCTLTPSEVPWCCPQGAISIMVARNASQEFSSLPDFLKQRNHQYSLNGKRGFRGP
>PGTG_05489
MVSSRFISHFSLLIVLALAAIATGAAIPARESRSDDLSGCSDGFEDIYDNVEDYDEPPVDATLVTISVTKFVSVEPLMSPFEPISPEEDFDEEMTPTIIEVSVIELTEIPEEENVSQRFDSDAEAEVDDESRLLDCDHEYLPHEFNTAPGSLYA
>PGTG_05579
MIAWALILILAGNILGGESSIELSQIRDITHAPEAVDQPSISQHHSNQVGSTSLPDLTPSNGAGTLTLLARGFEQHEFVEKVLKNYREAMKQLLLSSSNNSTHAASSSSL
>PGTG_05601
MRFLLGFLLLFVLRLWLSWAWAIRIQGMAPGFGTGFEAIHDPEERSTGFQGSNPRNPGVLIFVFAFEAVSSFDQPRKNSFWLSGKICTLLSWLVQTHLPVKEHSCPTTNWYNHCQPAGEESIFAGRQVCIINQPRSAPLGWLVDARPTSQGGIPCCQFALPASREEYAVRPARWNKPPPRPVSSIVDPRVQSPDPVCRGGCEIDSTTIDNGRWEELLARTSP
>PGTG_05846
MKLSQSAFVLLLAFSLFQGYNAMQRSGRNKAELNLALGLSHKPLTNTHLLLMLQVPFKSAKNVYSTAATLILSQWSGLGPRSRAPQKIEIWHWVRLHPLSSGSPRSWVKQGHTSWLKYNPASILLVQADL
>PGTG_05907
MYPSKFFFIMISVLAHFSLSIRQAQAQCPTAKVDQNDCVIASRMIQFGTDDSIVKGESKIVVRYGGCLVTLDKVTCGTSKLPSAINLQDCISSIPKFFGTQSNVEIRITTKTCSVYLKSSNRMFLPESTMQNKYK
>PGTG_05916
MIALTTFLIAISLLAHLNICADEAKAKGVTCFKKRVTGKDCGTAMQGIVYTDNAVTKDETRISVGFGNCLLEIETHGAGAIDRIPENPAGSKFPLAQSKKPSGEISARFGTCHVYVNAVSGLPITLGKPELQAMLQKIRNQCDKTKQNGRLVDVGGSIGKNAKIYLETSFNKR
>PGTG_05921
MIWLLLISLTTFLVWLRNLQEGWYAPFLDGRNVFNVLGFMGLCLNPLGYPIGPRPGSYGIAQYVYKTRRDYTRGAHIRSAGCLGPIVHPSGPDIYLGQLGPGPKELRLRGIPLGRRECTTLSGREQLRGIPLARQELYPLCDQEESLSAAKSCTLLVAKRNPSWALRAYTLSGQEGFLLAVERIHSQRPRGVPLGR
>PGTG_05950
MTPEKAFPSHLLMLAVGRLLSRFLTEALISSSPPIETYANILSGKNARSALTTSHGFYTFPVPCCLPCRKSSAPPPSSSSYSNKTIQSRFLSTLLAIHAPNLTTGSCLKVRDNKPSVQQEGQPIPHMRRNLCKWLHKGDKKEHSKKEKDPKDSYYKKSDPKDDSSYGKDDEGGDAGKDGDDEGPGKGEDPGKGEDDDPWGKEGNGGADGEAGKGSGGASNSGSGSSSGSGGASDPSSGSYSGSGGASDPGSGSSSGSGGYGGDGYGK
>PGTG_05951
MSNLLLLIFQVSAECLAYFKHIQINSAFDLLWEGLDQIGADLQKQGQASYLSRLSSVTRGVMENTAVYAPKFGEAACFCPGCWVLLDDLWGFLELDTCLPRSNVGVDKSNKCELEVNAGIRLHDNDFRPLDTKELNFVSPAYF
>PGTG_05965
MSMPSCWSSALAIFLALLYLLQEISFFQAKKRWLKCSELYALGLEKALPATTSWFGFAALLLWSMHNSGQFGQIVLKKGLCLYRYLFGVDFNAPRANLATKLPTSLTAPVSGVTAVAPPKQQ
>PGTG_05994
MRSSRVDCWLLSGFLLISMNVVQSVRVDANHEPGCNAPDDIKSALNIPPRSQCISSSTGVEASGSTPFNKIEFPNDLDFHPNVKNPRTRSRPRFSDPNHFAVAASQIVEPANLTPPLTSFRNSNPTVHGRVMSPITPNFPIVFIPRTYGRETADMAPHLQLLRAFGPNASFNYPVRFYQRTHVNQGTHRYMQPDLTQFCGNKMDQKQSRHRGQVIDYFPDINIHGTNPVYPAPKEVLLQDDNWIGHRAFGADNIMTVGPVFYKSSTLNPKSEPFVPVAPR
>PGTG_06206
MRSFLVIAIFLTLLQSSFARPLLDGQTESLKATTNRAEEEPVPSNILSDLTNVQAATSNALPGPVGAGKRAGIEIPTASNQLASTNSESEASPQVEGSGTSAAPAEFGDSEDAGGEQDGDFALPDGYNGQDEMPMPGILGVDGKPIPPAGYQAIKGPGASDLED
>PGTG_06269
MNPWKIIFGILMVSILDCLAPGSNIPCLICGQEAYEVLRKGIPKTGICNHPLPGSGNCQVRRSQKYYRCRDEECNTIMVKNKRIQNAPKEGSYQLHFCHEKSFGMGFKSIDKDEKYGLDQKSEFPWGMNPPTVSLRDTP
>PGTG_06435
MLTWLFCLLLIEKCFAMHCPQRSPLCRPREDHHIVTIDTLSPDPIDPIQKDSCIGASTNTEAYDPERPAVHLAYSSNHRCARKSTSRDRISISQDRRSIDSDWKPFNQNGKTISQKLKRALIATEDFILNASKPG
>PGTG_06585
MGFPSFLTYCGLLVATAYWTRLVCQHCSVGTLLVPLCCVTLGYTALAARMAKNLLRCTGVQRSPIGNWVSPGFIHDTTQPSAQLGSVISSGASVTIKDQDKPPLKYSISLQHHGCHKTKPPGQKTHWIPHRICLRS
>PGTG_06602
MGSDHIRQAWSLRVCLLQICLVAFIGKSTCFIEVQKILGSTDDQWLGYTRARLSATQTLGTSFGLLPPKALGQRITGDRSSLFKSSGYWGQNEPESEKDLYKKFSGLIHSYFQDTIGFSIPEVEDIVHSIQNDINHLIEKAFHNEGTNKQKSKTMAIELYGVQSQQEGKEKFVPGDLSLEGSPFTQELMDFLEC
>PGTG_06604
MAIKDSVGKINILFFVLLSYTSFLLLPTQSSTVTPSHSVRHPSNTCHPSAAYTKLQSAVGREPQSPPVPGFPAASFLEPCTFGLLFPAFPHPRKLDFLLKPVALRISRKHSACAPNKPAKALAEVRSCCHTVARSGPLLVLLSYKAQGIKGEVVMSGTVRHWLAFARLYCH
>PGTG_06616
MQLFKVTMFLAAAACGLGAVTVDQAQKLIRCGGWHPSCYCTIKVVGVKDKWEVKEKCVYSGKGQHNFDPCRVYYNTDSSREAWCCEAGFQPELDMPSGHALSTSVMKHNCKRKNPQ
>PGTG_06629
MEIYSLLALAAGLQTRSDVVVGDVLSKCCFPTLDGCWCAAGCTHRGIGGGHGGHHETHQEGEGEPRAEDRHGGGGMHKFSQLTVYRRNEEIMAEESTQSKPPKISSSGGLVPRPAPGLAPCSQVGFVQ
>PGTG_06687
MLLHPGSLAIYGTLSILIAEIPSQCSGASLSKRSPNLEGIYSMFKGEEGSMKSIHQILGEKMGADPNNPEKVYQSTVKIKAIRNVAKEKLGVAPKVTDVGAKYLQKIVEGDHEGAKRTLEKFPRAGLYDAFRGISQLNW
>PGTG_06699
MANNKSFLWLLWFMKVSLSTPIQVLFQKGAAFLAAV
>PGTG_06896
MLLKWHSIILSLYCFQLACVTAFIPPQLPGKCPTCKSDYVSMQIKDIGTCNAIFTCTHARQVGTDNCGIMGRLVHRHCSASDDCWDRPWLIDSPKLESRLPNPKTPKIRESIPQNR
>PGTG_06897
MFWVISLPFLSLFCSKLHSSQLSRAQVSSCLPRCCLLSLPRTPLVTSLRRLSVQFLLRPPMDRSLTAASASGSLQTPLPPLGAPAPCSPSAVYTETLIPQSAVTPASASARIPRSKLFGTLRIQPAFPHFPAPRKDRLSANAPPLNHTIRLKNWNLRKNSPLVTTEASLEHTWINSYPKMDNISQGFHP
>PGTG_07004
MMPSNPRILLVLAAFLIGAIQPSSQASVSTSSSTSSASNSVIVNGKPVVADCVMTVNGVTAPCAHPELLANVPSTIVTTSP
>PGTG_07018
MSPEAEVFAVCFSCCLFLICVYVPPGVSASMWDSTGAEKIAEGAHIGRKRPASSVDESSSYQMARLDPSSQAQLAVSSFRRNDDMVFRDGFGTHQEPLAGQPPGSQNSNLHGSMENDLPGRAESIGLGTSSHTKHSGFGGSRSSLVIPKDACFGNEVLGSESIPYTVHTRSCQDLCATSKCMSAISNIGLL
>PGTG_07070
MRVSYSLVSTVILLAGQSQSAPILGLDGGLLSTNLQPLSGLTHTIKGVPVAGQLTNGLLGEFKDGASAGLLTTDGPDGGSKLAEVLEVSKPDSLVEGSKSGDLLTLSGYNGRDSLLETHGLFGKSPLKKRFSLPLIGEVGVFDGFTTKAKSMASDLGSKLSGILRRRSTLPSLPSPTSALGNMPFVGYIPGMPSLPAMSTLPFVRSIPGLGLVPGLGSTTAASGLGATANNIASAHRTATEAALDGPMNSINSAFLGTWGGFSKAPTAVDSFF
>PGTG_07352
MDTVSALLAPLCCATALLAAKTAQKPLKTAVAQRSGPFLRACTHSISVDVAEFRYATLKLRGIPLRYAVLTTTVSSAGPALPLRHPQNPGLVFAIRNCIPLYNGNRMDPTHVQRLD
>PGTG_07364
MTKRCAFMIALCFASLIAYSFGAFNGPILEVSQWRPMATLELNEGNGVAYQLSKLEDKTTIQYQAKETVHQNQRGLIKYKWKHPYGRVQNFGVTDVHYLISNPVTETCAYGSVRPGGTQRVLFPEGRPSTNYELRMLFLTERTNFQDTHPIKLEQD
>PGTG_07522
MKLIFISMVASMLIAAAFGGAVPVDHKGARYIVSDLNFPSGYGAPSISGQMQHGQRILIPYVNHGTVDLRVWVAGHQVQTIKPNHSIQYTLNPGNSLAVESSTPGAAFDQQTIQYVIQRAGFTRSPLPPAY
>PGTG_07529
MQVSKIANLLILQLAIQSKLASGTNVSPKLSPFRCYGNFPVAVCACIDKDGAAYVVLADMNRFEHCDDVYISGAHAGAPRCCDAGTGVAIRRSAEDYHLSAGDFSRSWRARESYVQPLCSTKLGVLSASVGLDSGVFSTSDHHVLTPAAKHPVGRRDAHLCFPGTYPVDYSGSMAGQDSSHWVTGGRTLCEALRAPASACR
>PGTG_07550
MQFALAIAVCLSFIYSSIASPVIIDKGKYRIDTNQPYHATGFRPPNQGPYPNVDWNQGYPYPSNFGFPSSYSYADFDAWYRQQQYMNSGPGYINGGSSTDQGYNFDSGSGTYFAKEAKPEHKGKADAQ
>PGTG_07603
MKLIFIGVALIAFASLLEGVKAGLVIKTLGGKSGSGGKVVHVGRVKGGHVAPGKSQTGTRSIMYGGGWWMEPTFG
>PGTG_07607
MAPHARALFASGIGSALAGSAYALHAHGTWSPAHFGDPGRTTDMCRDPSLFQSHILLGSTEGIYCTYEKVSPDPNPSDPVEQLQASKKTQGVKFSTPTSTNEFSPKVKRLPAT
>PGTG_07614
MGFMSGGAGLLLMMILAGVSMGVEFADRHVNCPGHIGLRLSDGQCESHGLIRNARITRFCYGCFEEEHAQIDCCSHCPPVPLSIQHSAHCNSHDLGFSSVATTAKCGRCQQSIVSQRVGCATCQAAHPWIARHCSHCLGQGRAQTVLLGQYRNFNGGGGLVRLK
>PGTG_07630
MWRHRKILDRSSYSLVASKLWLILLVRASIVSYDLIKSRLSEPLCPETVYIVCRHSATYESSDPSGQADNQYVELISPCWGQNCNFLPGFLTTVLERKGLSTGVIALSEPMVNNSPQNNSIVEGASPSSLIETPIERVPNELQILPLDSPEIKVLKFQYV
>PGTG_07676
MAATPISISAGLIWQSILGHAAQCMYIDSSRELLISEYPSQFTLSSAANQYLAFDNTRLIQCIQVLAFTQLQGRVTIGVVGEIVSRIILLRAMQETMKKTQLTSDAGTNLESLTMPFGHSTEAL
>PGTG_08099
MQLYQSNLLAVMMVLVGITSAKFPCPGEKSYGGCGVEDKNGGRATMIMTPAYSSSRGSFTCAKIKVNNEYSKVAACCVPTAMDKLDPAIGGKRLAMGDYHNMCNFVSDVANPPQ
>PGTG_08175
MSSLSTAITLVHAQPPPGNCQVSGPQSRPRSACISQFCVSQCFLLDVQPFSWELQRSRKGVYFCKIWFSQWRKPNLYDKKWLIIPKPLLRRVSRGDAGSLRDPLFERLCTLWCGTNWTQAAKNAPPLPNFKIWQLG
>PGTG_08223
MHMRAFPCASIMFILLVNQVIATAFMEVFLGYSKSQVHLKQDQHNKEQHQPPKRVPFMADMPQWEYLFLFHLFQNWFSLINDGPVTLTVSSGLYWSKVMKSAQWKFDGAFAYNFKELVFAPNFGKVACFCPKCWWVLLDELLPLLGYCLNWAPLSV
>PGTG_08228
MILSLLNIVCLEIAFTLLLCSVAAHPKAVDLRYCYMCWDAAGQPEEHPPNSYLKFCEGCGRFAFVGLKTCPQDHHQARATYYERAPSVDPARLPIPPAASVP
>PGTG_08264
MNPSNKTDKAQLCIVLTITLPPSISEEALLKYRRDLQDRDFVQTLRDEVTLDLHVNTQAKMQTAQQMVQKNPAQVVHPRVWVVRMIPEPVPIKNLGTPGGPQSAAQSTGPSSPAPQAPAADDEPDNLGAPLAHAADDGNDNLGTPGGPHSAAPSTRPSSPAPQAAAADDEPDSDWVQLDNDLASDWVSLDLT
>PGTG_08303
MPLIPAKNSSSSSGRRGFSVMIFAALLHSFLLLQVCCLPSQPLMQQDFARGAESIQAAIDKTAPEAVPRARVVAKPDAQAVVSRKEVPDRLSPLSRPGSSFNPAEHTGSSWY
>PGTG_08320
MRSVIVAVCLLAAAAMASPVELQARKPCGISCGSPYYNGGNNGGFAYDSTHATDNSFHNADSTFAYGPNGIYSNSRDQSGAASTYDHTSVSSYPSNDNIPDIRVL
>PGTG_08348
MKLETLTLVSVLIGLFCAVLQCGQVQAISECPIPNCGRCGQAMSLMTHNQQCRKAFLCKTHGRPTGRQCTVMREGSYWRCHACDEMLDGLFHRRCLRTHLTPHGGICVSVTDHRALQLARQESLCYGPVVRTN
>PGTG_08349
MRSVIVAVCLLAAAAMASPVELQARKPCGYSCDPSYINGGNTGGGFFYDSDRSSDSRYHDSASQFQSTPYGIFSSQRENDAAASSHDHTQIISTPGIDDGRLY
>PGTG_08404
MHSAKLTIALIISVTCGLVTAQFGAVSYNNFYCPNKPHVEGHCVWTRYKKPNVPKSGVDYYNLDPAVKMKPGTWNCGVNLALCCGVNDSAMSEDSKWMWNEIGRLCEKPLYA
>PGTG_08442
MTAYKFFLTVISLLAYISLCRGQRCFPKGKTSQIACFEAWANINTTDDNTILAGETKVYSSSKSCLVEVISKNTGGTVLIHVEVFPLNISPTQRSDMYDAMVGTLSYPHFDISLTQVLPNTPIFGRNIKLDQPSCNIKSPFSSGKISPPDCSKAIDTIQINSKSPQKILSQSKGEIRASFKTCFVFIKSSNQLDITMNHDQLKKMSSLITGKCKEQTGSVVKQFGSFGLNSRTEMQIYFHGKPV
>PGTG_08615
MQFGTPTLLILLTVASQISAQLVPKRNDSNCKAGMAHYCVTRKLPGRDGKKIVGVYSPLQQPTKNCHLVISNSKRSENCCDPFKFKVATGVPAAYVPHDQATGSFVTYESYQTACSGSFNANFNAMKHYPWPENLLAWQNAEHRNMKVPPFTARNLKCFSPATQVRTASCKDSVESFTVRRNGTRKGAQ
>PGTG_08721
MSTAASYMRFFTLISVLHGEGACLNQLIDEILPCQAQHVQGGTLLHQPEGMSFWSTLRQLDSLKAGRDSSWPQGCTVLGLGGVPPPAPSFFLSMVPSPWAIP
>PGTG_08762
MHSPTFPIIVLLTVLSGLRALPHRWYEVPVPGELTEPLLRPGATELPDEETIQEATPVETVLPPLQPKELWLRMVKEHHPDVPNPEVHTFKLVSNHKRCTATIWSTRRPCRGVVNGDSFKCRKCGGLTAVHWNPCPYNHKTGIYEGAVGRDKDVEEEDKPIHQVAHTAVIH
>PGTG_09033
MLFIIQAALAALLVQDFLSFCSGGLQGEDVVESTDDLAPPACGNCRLTDRVVGTPTDRHCPDLRDCQRHTCLQYQTGIVFRCRRCLEWPGLTKWHPCDDKQIYHDHCATCQPPSVIDPPWPMISPSDNHPHRVHRPSSSRAPSASSSAASNSVQVDPHLRNIRFSS
>PGTG_09058
MKMQILSIILTAMTFLALFDGSAAAPMPKRMTLYIKSTELATGVTKRASRPMIHPVHQRVSCASYNCHGASQLPINT
>PGTG_09127
MKTKGRGANISFFLSRLFILLLSATTRRQTNEDSNTSQSIGVCRPLPSACLPDHQSLKASDVVLMCTTADRTTGSKADQHPHIDTTDNNDDVFDFILPTMYHLFIQAVLDVLRPQVAKKYSGGRPSIFRLSCVRCALGGAISGPHIGCPLTVLGFFADGDLIKLESFEGFRHEVFRLRRSGEELE
>PGTG_09149
MLWKFTTLPAAMFLFCPVYASFGRRHSEATVFRVAEHAAGHTQVSSPTVSYHHLTAGLSEGQPPPVTPADVLFVNYQQSAVPEAVHPQAPMVTEQVPSRETGSVSYKQGAGNSVVHSQAFPGTPADQETSVPKYQKQVANSPSVTLQGSTSRSVPPADTANRARLVEYIQIEDDSSDPGSPPPPSIVNSKPCIKPAGPSALPSCSSQPGNYFLNLA
>PGTG_09204
MARIWVFWGGLWLVCGLILASPNMGRQAGEMEVECARCKDTAFSSFNPGACNEPLVCSQHRVATGGRCTFWEEERFRIRCTHCAYTTYEHPNLPLHQHSVRCTRSCPSHGTPAR
>PGTG_09386
MAGLRAGGVGCGSIIGFSLCWADLWITANDPDVKTSGSFTVIQRLAQPQFYDSRQICEKQVMADPRQPNPNCAVGLSHRNENYQPVVYLVSVFHWLCCWHL
>PGTG_09402
MMNLIKLAIALIISTAFGLVAASNVIDFYTVEWRSFGCDPSEVALCIVTRYKKPNDRSSGPDFYILDEAVRVKPGSYNCGMTTAKCCGTNLDYRAIQTRNSHFMKDTTDRFCPNSPHYVDPPKKPRTRQ
>PGTG_09522
MLASGLYTSLVLLLIGTFKLAGCAPDSSFSFDCSQLPEFVQQKCCTNGKFGLEVRRQRIGSMSRMENLVKVAEWRRKLQLVSILRNLRSANSHSDPAVKAPQNCYEDHYSRRTFERRRDEAQVNDDY
>PGTG_09586
MRFPVALAYLLFTALPIIQAINLYPEIRHETKVHFWDNGKPFSGYYSQPIRHKVGEKFYDTRCTVYDDGHVYANNPFPVQCYAAVIQYPKKRTAPPMQGNMMPLGNQNMKYFYYRGSPSPLIAPLITVHVESVHSNPPMLYTKLWHPWKIISLHFLYIWQMS
>PGTG_09597
MCRRRRSMFALIASVMVVCLMVQQVFNRGGALSSIGNGQAKFSFNTHVMKETVDHSKLHHLGEEAHRNQTDSASKTPVPKKPKPAPPFPDPFITTSCPTFKRGHSVVDQLISRKMNIHVKLEKCSPMEGMGSPP
>PGTG_09667
MSQMLRLFWRSIAITILVSVVGGRYGNCGWEVTGRSQQPIAGLSAPGSIPRVPQYSRHYGPTPTLFKLKIWELDHQNPGSFLSREWSSHWRFTSPCQATAECPEPNQGLGSQFATCTVMCTGSKAQKIVAKKNGTPGAREHKLSGNCCTALLSSSQWKRNLALTLESGGVKLPENVGDACGKVFAVPGFRGMSNSLLGYSIGFTVV
>PGTG_09757
MNFHPKALLLVLVPVLGLRALVDRIAQIVSPVRSPEANLSPNETPAQEYATQISSKPPRKADLRDLDSRGLPQYTYTKRLIKGDGNCLYRALSYLANGNDQKTNGEWGGEHALAAAAKVLNKKIILLSLASKDPVFLAYGSAPVDPEAPGLIFLNEHYELLFRKPS
>PGTG_10091
MCFTLVASGALVLSASISEFFLLLPVILRMLVQNGVDSTSTQSKAHDTPTNADHPSTKTYDSPKTFHPKHTSDGSWVHEYSQHESKQQSTLSAAFRPSIPLVPAAVQDSLALGNN
>PGTG_10093
MLVLIIKLLFFFDTLVIPGTQAADSDVPNHLVDCKFTTPDGSTTYDFNNTYPTLNNDRDALDLAVQKITAP
>PGTG_10110
MALLISLVILFFQIVPLVNVPKCDTGARISIISNFQTSSQRKQNLPTSKQTLQDNTKTSKAKVDMLPFYAIKAAPVYHNLEIHKKAANMRMYHFVWCYLQRLNKTRSDGEATLDKKMNLYFQKS
>PGTG_10149
MKNLYIFRLLIFPLLAYFVSASLSPKIGLVGKHSCDEQMPGVFKNLKDHSTELEGIRTRQPLPLLQTSFDAPLDEAEISRTWSFQRQPTDVNTCGLRAPDVALKINDSSQKSALPNTATLADISRGAKRLAVGIPGQEGEGKGAAYQPAPKKVKFDLNLSLGPPGVEKEEASPTRSSYNSS
>PGTG_10209
MHLQALLSLLVKPSWVSCVIIGGSFAMNYYVSPAWLGDKISESEDLVEPSHLSFTEQNPAVRAPAAEPSFNSLKETKKDRNFVHLIGTASIPLKADNEESSGIRNVNKHSPISLNTPQTNPEILEISGPVPFDIESGVTEEAESGEKAHIDSSSMGMLPIPILDGIRNIWFKIFLALFGTRS
>PGTG_10375
MELGKSVLAVFWPTWLALRLTMKGMTVPRNPTQGSSSRFSGGGNKRGAGGDIPENRSGRAPFLAPQEVDRWNNELARGIRWSHQSAQSALLNIQYLLRHLPPLLSAHAAIPEEDKDILNTAGNLSLITSDMVDMEQVRLFQLLDKVTKDHTLLPHLATFFAPGKSAYS
>PGTG_10454
MLVFQTSFLPLIHAVAGTILRINQGCVLRGSEFAANSPSPLKNDCSNRMVQRVLGPTCPSSSGSRTWLSDMRGRTRLSEQMNGPVRPLIGRPCPRTARTASPRTRRTGKDVVKYLYLSTPDSMINR
>PGTG_10460
MDCGWLLLILLCAAAPTQKDLRELVWYSDVGLRVIRHGLRLDAAHIAQKNRKLGLGAVLSHTDDEEEHSKEGVTPSNVSSSMLYSPPHSPTPSPQQKQKKPAATQTRVEEEQLEEGEAVGATVDAKPFGQLKWTPPTPHI
>PGTG_10502
MDIWLASFFVAVSCCMGLSSRKSVLGCPRLSGSAVPGRIQEIELFSWLLEHKAGLVRFQRAQELVIAFKAVEEELARPYETLITQVESWKLESSVNCDQT
>PGTG_10575
MPPNYSVLLHTALPMCKAYGFIAPPVPPLKLSILQKLALRGLVKKSAIFDDVETQSSWMLCSRTASLTKKKLRSKLFIRPFEALSSETKTAALLSHLSRNGGLNPRDFMIGMRNNKKLMRSDQGAALSLSSMENGRLATGQTGPERTDPGWNSALGPPARICLETGYDMRALRSTHYPLLPGRSCLS
>PGTG_10746
MNTTFFTSLLAVILIGLDSSAARPAFGRVGDLASHDVESLPRFLENGGLQGPMHEDSVFDSGYLSRYNLQSPTGGMKTVQKTSPNLLGEPNEAGGSALLENARLVLYRILYGTGEKTETDGAITADQIMRNMMSFEAIPTAGKPHSGNLVIRPSESKMTTTATDGDSPKSTLSTHQIIRNMMPFEAIPLEEEPHSGLSEGKVITSATN
>PGTG_10776
MLLQLILLSLWFITIPAGCSELVDPPIAAIHMGDQGRNPAPNSSRLCVNLNCAKKKHWLTKAILENPQAGHSASSRNEDELLMMKLKDFPDDLSLTIFNKALQVFAEKSLEKLSKLITEYSLQFKDPELEGKSFKTLTAWQSQIKRARKGD
>PGTG_10807
MKSISILLIVCALACFSAYSNALVLRSLSRALSFDDLKLSNTGTRLPRPSTQAFPAGLPLRPHSSLNRDDDVPLIHHPPPAPHSQSGGLHAGRNWGASLTPAGDDEGRTYG
>PGTG_10813
MKWISIFLIVCALACFSASNARVLRALSIADMKLYKPGTRLPSSNTQALPARPLLRPYNSFNRENGHPFAPHPPPAPHPKSDGLHSGRHWGMSLTPSGDDEGRTYG
>PGTG_10910
MKPHSVVVMCSLLHLAGVILYGSQVASSILPASTFFVPGGFQAYTSGAVRRGRTPLLPVDPTSGHCSRSDQQLAVHSFLWTPPTYPRHPSEVAPRSRHCQDPF
>PGTG_11046
MPSYQLSVTHLGLLYTLLLLLIVTVKAPTGHNRVCTICALDWADLRTRNLRWNGKTIQKPCGELHTPVNGCNSIVPVKVYFCGECGSTNWVPNGKCRGQHNGRVPPERIFLKSEPVPGEPPADVASSVGLTGYKRGSDSRGASDALRPETKLQPFKRDPIARSISIATWMATVSSHVIFLLGDTSAQFSFNGLYPGTDKYLSTCSGFLARISGPRGHPLALP
>PGTG_11053
MPSQLSVARLGLMCTLLLSLLVAVKAPSGHSKVCTICALDRPGLRARNLKWYGSMIQKPCGELHTPVNGCNSIIPIKVYFCGECGSTDWVPDGKCRGQHNGRVPPGRMFLKSEPVPAGPPAEVASSVGSNGSIGKVAVGGSQALAIPPLMWDRPVLQFM
>PGTG_11266
MNICVFIGVPYYVLGWQSLAASEGKKDHIQMRNGVDSKAQLQFVIFPVILSINFTIPEIMKVYLRFQRIALLVLSLLRAQQGTAARVPRVEMTAKDIITDPAITTRSETLLPSELGSLITLSESDRDLSKKIATLQDGEGFHGSQVQFTDDNP
>PGTG_11460
MGRLLLALVTGGSGSVGTGSVGTGSVGAARAKELSGSGQVHQQTRNQNQLHQNTKNQSSLHQHQNPHQIHNQKNQITQIHRTQRALVGLHPLPLKPASAPFGLPHTSHSHSHIPPQHQDSRSHPHQEPVPDPGTTQAALDPLSSQKNHALINPPLDPSTLSSSPSASGADTDPSLDLGPSSSSSKNLGPLNRPPHGIPIGPHASPQKGLQSPIIVDSSSELTSTLPTTTTTTASSSS
>PGTG_11475
MGVALKLLVAFLLAACCPHGVQGGFFRLRWSGVSEEMKQPLIEQKKEEAKIPVTEILRSQDCSFTSEEKQNVLQKVALMAQLENSGVRMESNAWEAVRFEANKQSMFITHRSADKRIITVIRFPH
>PGTG_11478
MKLSIIAYTAVLTLVGLAVSDVSGQVTCELCKELTADPHISYRLKPQAACGEPLDGGLTCQIQRPKLYYKCKRSECRAITSINAVPNKRDSATIRRLPVENRPCFHENKMVYRDPKVKRKPVVQSTQNPVVFHDFLGLADNNPH
>PGTG_11680
MLFVIYMALIPNGLASNIPCAKCGIIAHEIWRIGLHPKAPCGEKLSETETCTFERSKKYYLCTNEECQLISVKNKQCPLNSPEGCKHNTSKIHVEENCQPIHAASSSQAALPVKPSSKGTPFTIVNGVKQFEFF
>PGTG_11739
MIMGNMIKALIVAPCYLMLLNQGQPVERIESSLSRHCYDNYEDTIERYLAEPLNFSGPTRHSQSSVPMFDFENVHQEERCWLHPGSELTPGEFSLNPHELIMHDLERQLLHPTPTK
>PGTG_11741
MNHTWKRSESLGILVTLSPVSLKITAQATWPSHLQNLSSLSFIHPLTLAPGSLTIGNIFFSDDPEMMLLTDELFSNEADVGELLQTVTLSRYLNLRAPPVYCDVEGSGLRKSKCFCSRRLFIVCYIFASGKGHLLFGAAEVVVTGGVTRLGIWEVYVVDFQQQQADILLQSFVDQAAPSWRMTFKSLEVSKFLVILCFSQSNI
>PGTG_11791
MKLTTTILYTLAVTLLLAGFSRAPLLPRCMSKALPRSIDVGTYYGDQLPDGSVCQNERYKKILKCTREQCGKHFCINVPTTDDTPQRYKLCKHRWKQLATPPTPTTRSTHLLDLFPSA
>PGTG_11794
MHHFKSSWIIITLLHTLVLGTEKAEIKECHDVSLWKSEEREHPCDVEYFCSFGKHAKCGQLRPALVRYCTKCKEDEAVKAYMFTDNGCPKEKHELIECDRAKWHST
>PGTG_11828
MLPVLKIMIAILLTGLMVHTKKFACPKEGCSGYSLQSEIKRSKGTPAICNTMTICAHHDDCCRCQKKRFGNWILWSQTEENGVIIFRLEPTARQSWLSELALTTYTYPMGDGASGD
>PGTG_12153
MKTILVILITLNCSLFGLSKTSASKARGIVQCASYDFSGSSKVCTDKNDTAWKCGTCTGSITAHGCRLSGNEQQDPDSVDCQVSFSLFEASDKNKSRCTDELRHSHICSGGTSSHKSAWRQHQSTIIAELTHPNICLTTSACTGCQLAKST
>PGTG_12187
MRVSFVSACAVCDCGPCLLCAAFSNLLNFNRSRAQKLNSVIQTELLGTFNVQSSSPPPTKFPTPSDEQVTQACEVRARRPALQGPGDLHANTTHSKSWRAHLPSLIPSTLLHCWPSSGSQKLLRVPTASDRHRSTQFGLWYSSSTASMHINNLKILLVNHNLLINGCGCMYGYQQMTAGPMGKEHKTVDEEGRRKVGGEAWTLKNEQGRNNQ
>PGTG_12223
MYCMSIIAVAVALVQGALASPAPYAVLPGSDSFAGPQDRTYQPTRDQYPSFGTDGYGSGRTGGYGSDRTDGYGPGRTDGYGSGRIGGYGYPSDRPDSYPSGRFSNGYHGNGVDSTAGTPTDMYPPSFFHDVSPDLTGVPSLDYTGVGPDRSYLSPDGTDSSLGDRLTDSKAADGYPRQHGGQRRETIDFFCSDWRQAWAKSSSTTCSRRFQISFYPS
>PGTG_12225
MNTRFFGLICYGLAFNQVSGSPVFILRPFPTNLAIYYPLQSIFGSAFKDFGDRVVANDVTELVDDMNPTLNLEKDVHHPMYGGSTPGGFTAVDEALNESDPQVAGPAHESLKNLRHETKSQGKETTT
>PGTG_12325
MRSSTSLCVLLTLVIAGVSHVLGSLRASAKEVYPHLDVCKRHRRNLAFEASGQKRCNMVTTCSNGWPHLPPCQERVNHGSASCPLAERGCTTSELYQNPCKHGKHQIATCNNPAHGDRIPSHPEHISK
>PGTG_12350
MESMVMMILRCLDLMFWGWPGGFLPAALPAAESALDGRESFSQPSRVYNLNGREGFSWPLSITLNGREFLLAVEGVHLNGRRETSWPLRPLGRRGCTPQRPSKVLGH
>PGTG_12615
MFYPGFHKCLVLAIFMGTISQIVADTKTPQPQPKPGPGPTKPGPGTTRTQPAPAPNSKTPPCEKGTTPVCVAAITDKISTEKHNPTTPGGSNPQCTSGTKICCSPAVLKHISSVKNKSKNKKPDDTVFSSLCALPGKALPAGAPKGASAAAVTAKAPAAKQPAGKPPK
>PGTG_12700
MSVQKCLLLVLLVASVALGRTVVNLDQRTGRLEKRIRVPLFKDPLNRVINIDDRHYKDNFPGGIHKHPKNEKNGFAKKKYFTKEQEEAIFEQHQKVNLAKEKLDEAIAKQQQSRNSGSEERAKAQERVDSAQRKLIEEITKLEQLRGGN
>PGTG_12844
MQSVIFVACLLASAAMGSPILDLGGLQSNPMAYNGGDGIPFNGGGYGGGFGNGGLSYSSDRASNAASHQMDSQSSSTPFGSSSSFNQQDASLSSEEHTRLQTRDVGLLGLGQSNYGNGFGNGDGFDNGFGNSGLSYSSDRASNAASHQMDSQSSSTPFGSSSSFNQQDASQSSEEHTRLQTRDVGLLGLGQSNYRNDFGNGDGFDNGFGNGGLSYSSDRASDAASHQLNSQYSSTPYGSSSSLSQQDASQSSREHTVFNSAPNNVFYH
>PGTG_12845
MQSMIYIACLLAAAAVGSPIELQAGQFNQMGATQPFVGGGSFGNSFGTSSESQQEVDSQQEQSNFNPDFGDLGGSTSSEQFTKSQSSQKQLESSSSVDPDGSGYQQVSPPAYPRVFRIRSVALPRSLPFCGPHPCDDRCICTVPNSFA
>PGTG_12997
MNMSIAIPMLINVLLSHLLAMDPPGNGNIQILDGISVQVIDATSKSPTPPPPCAHCRKHGHNEDECWLKRTKPGKPLAHCSILCNHNALTKEKLPRPISLVTPSSGAP
>PGTG_13015
MAGTRIKGLTGFGCCAACVPASSLARLTLFFFICSALNWRLFGVRPSPPGEVNCGCKPNLPPQAQNSPATGGAKGEGCCPHAAAPELGYGLSGEDEGEVQRAKGG
>PGTG_13055
MACQAFLGAFLLLLITCNAVEVDNLNQVFDWANTDVPPSLDNILSPIAPVEPIQTSQIQTPHSSLSVAGVSPTSVSSTPFQHLHESVGQFQALLNSPCFPDTMDQLHNILHADSETQDTWEHFGINHHAMPHQDTIIPGTSWGEFVSENGIENTSRIEEQLESLYHHSGGLHDRHNGFSSQSSSLQPLPNNLDNYSNSYPHSSQDLETYQEQLDYFQNLAKMSEISQIHNPERGG
>PGTG_13083
MKSIMLLGLLIGNCIAMRNAPSAAHRFPPEASSPRGYQLHHRTNLAAHSTSEIELVPESSVDSAHSSMRLPGLDLDPYDDPQKFNSCYCLKNLTYSVYELQQQSQHDVAVRPGTRIIDSLVREAYRPTVDLSREHSHRSDGSESDMSVLSRNRLRRTGNIAITSSSLETGNRTISILWNALKETDKIDMTISTVLIVVSVMYICYLIINGFDNHAHNRAPEPSSGKGAKNPKKLSDFGGIPPW
>PGTG_13274
MLFSKTSLACIVLYALGASQLVLSTSIEGARRFICVNTHQELVDKYPQQNQHAALEMTSDFARVISTLTRPDMIDVADEQVRGLKSRIPQLTHQARQISPEFSADFTQVLANLARQYTEKSILLKSNARKV
>PGTG_13293
MNFKSSVFLVAAGCCLGAVQGSLYPKTSHNFRGSEELAEPLIKNAMPREDVEGLVPHLLQSPGDFSSRNKQGMTKQHNHRIPLLGNPRKYYPVNTMQEKVKQYISGIPQLGNTWNSEKPVHSNQESSSKSPEQLLDAFMGMSSAFKSDLSVPRTLIIHKIFFQTLEYFRKHSLVKSEVFGELIQKHGVILDVSKHCFASGKYDQKLSKNFLPKSSKDFLDDWYYSSPFWNMLERCWKKIQEHLFI
>PGTG_13303
MNFKSSVFLVAAVCCLGAVQGSLYPKTSHNFRGSEELAEPLIKNAMPREDVEGLVPHLLQSPGDFSSRNKQGMTKQHNHRIPLLGNPRKYYPVNTMQEKVKQYISGIPQLGNTWNSEKPVHSNQESSSKSPEKLLDAFMGMSSAFKSDLSVPRTLIIHKIFFQTLEYFRKHSLVKTEVFGELIQKHGVLLDVSKHCFASGKHDQQLFKNFLPKSSKDFLEDWYYSSPFWNMLEGQP
>PGTG_13364
MYLAYVALGCALLANMVFAGALICDKCGKRSLYLTTGPISTEISCQELRVKIPPCEANAIVERYICKSCGMAAWVPCTACNNRDKDKQHSGLPSYYMPFKCDKCGTGRGLHWTGVTSSYGCGTLQKHSAIQNPNFCRANVAVRQFKCEGESCPWAALVPMGPCNNNDLRKQHTPEIYYYMP
>PGTG_13428
MRLRSYPSEPLLLLSSMLSYWPHYHLAGSLTMAHSYAPLISSPLANSGPRPPAGIIFGAAACTPKTCIFINLSEARNSPHYTSSASHQYRFTQNGIALFAVNGTNFHIKPISEDDEDDDDTF
>PGTG_13452
MSIFFIVCVLACYSPGNARVIHSLDRAASRRSTGPSRRVHSSVGKPSRRLGEHTQEHPNPTDYMGFGAAREGDDGGHTYG
>PGTG_13488
MSSNLILVEWLLAANTGSFAASGLRPKLHVTKGWGPSAQAFGRPALLCRDSCGTRNPAIGRPVASELKKNCRPGNKCSLQVQPWSRPCTKVEGCGGGRSSSN
>PGTG_13507
MRQFLGIGFSLALLLVTVAASRIVPGGRQACAPNCVPPASNKPAGAKLPCRPSEGCRGAGGAGGGSGGGSGTGGGSICGNKGGADLLRLTKPGAENDLKSPNPSPATVSQSTTTNKRKIDADISGFQEYMAGTQGGSQFNAPAAELDLIYLEEQNINTSKESNVLSSGDSFWPLPWGGGWFGSLTPKPWELTPKPVNGFGGSTP
>PGTG_13544
MESFWKFALIALSHLHCLSANLGKESFQGEPILNLAKSFETDLDGRELPMVRPLASLDISLSPKLHQEQKPVQLVPSKRPSRTPDSSHYTFLRDNWSKERNQASLIPQFHKVRDDNLYHRLSKRPRFDWDLNVTPPELEEQESSSLSGSSNHQSQVFQPSSLSFSWGTLSPKFKSNNHPRPLYGKKFGRPNCCVMEYQLSIFRDFGR
>PGTG_13574
MQIFKAAILLVSSIGSKVALGCYAGFEKGCAFKPDYASDYSASQELHAAISCSLKSAAPLVFYSNISGERNWFPWDAKSTARLTHPHKVLKPSTRLTCP
>PGTG_13589
MPLPPSGWLVGSGAVLSPLPAGAVTAHETPNETPRCRSARERHAIVRGVSYMQYVLALQPLITPLPPNLSDLSRLMISMQDFNVSIVISDFQCNPKRVTVSTK
>PGTG_13767
MRALPKTVMICLLHIVPLAILMDPDPLLCHGCGWTRLYPTLETPSWEWKSCAQFRRTGTCTSGAPCKRWFCSNCGSIEWKPLVNTPICTIHSDLPQQLVEQGPTLPNARFGMNDPARGLLVETNERLEPRQRDADGKFLPRYDRDGRAVAGTSSSAPRSRDVKGRFLPR
>PGTG_13816
MHCSFFLAFLLAAVALAGADNGVQKRDEGIPMMGLANKLVSLGGSEDRSGEGYPTRGPRRGPLADEESSRGDSYQDHMHQKREEDYGFNAPPGYGVGGRKTAGEFGSQYPQSRFPSKDGVRERKGYMGGDDGGSGYMGGGSGSGSGFGGGR
>PGTG_13824
MHCSIYLALIFAAVALAAPFESSISPSQYSGEGSGIGGRKFDAARSGRPGMRQNMMGNSGSFFIERLGADGEKTRFGPEEALTFAQAIKELAGGVDMGRSGVAKNQAAPSVEAVPAVRAVTWEDVREAVICTFCRHPGPLLFVLCVYS
>PGTG_13836
MLATLAKLPLMVLLLATKPSKTNEHLLHLDYMPKTEKYQTTILMQNPPVFQSDPNPSGDRTTTLLEKLERVTGLDKNAIRETERLIGSIPELKRQAIRLETLGR
>PGTG_13908
MAFKNLVILAVLMSMMIGSAMPISYPTTRLLSIRGTEQASSLSNGAEQAATASSGGQTKTDDSSMEMPKTQPEPPKTTPLDDRAPTESDESLHNAASKTQKPESPAGSSLSSSNNTSTVQEAFKPSKKSTMEDFLSQFTATDKVTIPQTPNEIIIDMRASKGAADARGSPPCQKGLNVVELSEAGPVN
>PGTG_13967
MLTWLFCLLLIEKCFAMHCPQRSPLRGPRDDHHIITIDTLSPDSLDPIQKDSCIGASTNTEASDDPENPSVHLAYSSNHQYLQLKIFNGMARGLTPGAGKSVNEHRDGQSPSRD
>PGTG_14023
MPLGILALLHSTMLPYSNLLSGVTCLMVLLVVRGPPPSSLSSSLNSYSSGCPTQSLPHFPCCPPLSLPCTPLATPPTLPSYCLALAASQTGIPPPLLPLGAPTPSEPLCSTHQPPVRSWM
>PGTG_14033
MRTSLMTATTLTIFLLFTAAISALILCPNCGSGTVLQSQIMHCRIEQVCRMGVSHGPCPGTKLQAWRKCTYCPWSLPLMGYYKCDLIHNIDHCYKQHPKRRKLYSPPQQETTTTTPPPPITTTIDSRHLKLPVLTTV
>PGTG_14037
MRSLGGATLLCPLWVWDVLCELAVVGARSQTDIHVVMTSSAVVTLQPNCLKTGVHMTESATRKGRECGELLHGVYKRWPAAGCHPAFLAPVGIKVRIIQRSWNPYSNQEGLQEKGAHKGGPGNCYTTGPPKRLLNQGLKMPNHPPTQDLGQCGPLVSATVGHSWPNVGGTLAYCKKNHHQA
>PGTG_14100
MIWTGQGQRRLLSGSILIMQFYVLMMGPISTCEAHVLRSTENHPMKRDVADDPSQASSHLQFPSFKITNIIHRRSPLKGRVRSPCESSERVISIGNGRTSCRPKHDCNGPNCPN
>PGTG_14123
MNHMNIILVIMIAITPACMAQGSNVCCAACGQKAWEILNLESRPPRKKCGQPLGFDGGRLCEKQRTKKYHKCPDPECKAETVKTNDFQLMNRKNVYMRTKLYTSHQLMHNLKHLLQEQLPLDIKKGPSPLQIVESFQANGLSPTHLDLWNQATSEPKTKPFRFVEKASCKCIKFA
>PGTG_14248
MLIQISTVNLLSFIFTISLAMASEQPHNIAQFGDSSKTLENNANNSRKLSAAIADRDEAARQAEERRRRYGATHADTHRANQIGPQQYPWIMDT
>PGTG_14416
MVYNSFLPYQKHVLGLLLVTLFTFQEVHCTSLYSLLGLKDSSTQPLIKKGEKVKHFSTIPQLHKWLGITDSSTYETLTKKVKLMGEIPTYEERENLMQEDFKSLRESCLRLQSSPKKSYGGYLNPYEYSELFNHKYRHKPIYQHLNELNQIHNLMEQRLPSLNAKGRIELLPIGEYAKPDEEMGITYWFKVLDPSEWHKSYQQLVPLLLWEHVQRFQIN
>PGTG_14434
MSDSTRAPVLTPTLLPAGLTPHVQAEQHSQSDDFSPLKQYNGAIYKWTQQLLQHAQRANPEMADKSSVTKQDKSDTITTNPSSNKFA
>PGTG_14498
MFPLSLSLSQFILPSSHSLFQTSFITKYQYQWKLLDVKRSLHVHKKMVMELLPYVSPENQDYQISSTSHPAKVQNTWSFLTLPWIETLPPILKDGYIYVWKLGAQLADQQHVIDPLFSSLGEDYREMMVLQARIEELETKFK
>PGTG_14508
MPTQVRLRSQLDSKRLKMKLFAIVALTLALSSVCNVNCVTIVKCTNCKTQTAYEIATMQKTGTTCGAKLEAGGICQASRTKNYYECNKPKCRMAVYVNVRTGVRGSKDRTPEDDAKEGCEHDQRTVVREPGSSDPVLYSLFPEKPGLHSINGNFATL
>PGTG_14511
MKFWQPFVFLAVTRGVFSLSADGKHRLEARATSGGLPQVNDQSCSAGLAHYCFIKADVPKPGGSGSESIVQIYIEPDANGAPKPCEGTDAKTVSCCNQSKFKVLRKAMPPAKGIFITPESFKGGCPKDK
>PGTG_14596
MKLIFLSLLVGSLGASPAIRRGAPNLPPEGPKNLVPYEIKGDGYPEIDPSYIPTSQTKAPVLICDQQGKPIVTEQSSTHGAGSVAAPTKTEVQKSADGQGSASSRK
>PGTG_14597
MKLICLSLILVGSIAASPALRLGVHNPELTLLDLPAESPTLLVPYGIEEDGYPNIDPSWIATLGKSSPVLICDHHAKPFVAEQPSIIHKPDSLPALKEESRKDGGSAEPLEGGSSTDAGKLPALLSVQHAKASEAEQPSEALPAPKKESRKHAGSAQPFEVAKSADGLGYGGESSTSSHK
>PGTG_14613
MFTFNLMPIILAILLQGQAIMVQGFECGASARPVGVCRIHRPPTPQPGPGSGGSTGPGGGPGEHRGVPKIYIDLKPAHHSNNNNFACTGPTTGPNRVHLYCCPRNKNTIDIKNLALTTFLYHYGCEEI
>PGTG_14643
MATFCFTLLSLSLLQSFTLAEESVPEHERSTKPLAADAGETATTIENVKPATLRFKNSITRKWRPVHDLADLKEAVATPIVAEDTVPVTPSPMQVDGVAADVEPTRHETTPAVKEVKPKKKRFMMSPLKKSFSPNNSQDGNSTDDSAHAKPKKNQPLAGRFKHVLCQVKSKGENESMTPPAAPLEDLTVSCVALPMDAALPNDNAVTA
>PGTG_14711
MKKVWKLAFILAWVQLHSLSASESPQNAESLAFKTNDMARIFGENASSEQDKSSLFDVPTVTSLESSRDLNSPQGAGQPRRSRGRPRKNPIGDTQSAPKRKRVGQDLNIASLDVPGKREHGIISLDSSSSGSHGLYPGESTLVPTASLQFNVDPSFESSGQGRSHIASDYQQSISPHSSGIIEGQQEYVHRIEATTSSVPPGFGGAWNIPFGSSNAAGQALQAPAMLPPTSTHGHNTNFGSRYLEFLQCGQGG
>PGTG_14730
MLFKTCILVCLALLVANTSASTCDTKNKAVAHYNTPRCNGDTRRDPPVDKGQFTCTAKEGPECCDLTADKKRFPYGDCVDVQR
>PGTG_14763
MWQSLAASAGFWIVYGTSGKPTWEYDSVDHLLDITDNHAPSINDVLGNNLKPPLKDSDQANEARDVIDYIPDIRDHGSLTTPVVEQTVMESGSSQYDQLSISIPEPYQIGSSQNLDHHPCNWEEVWQKGI
>PGTG_14793
MIVSCELGGVLLLACLCLAGLKPVFCSLWEASEDRASWESGESVGHLLDWTDHNGPLDIHEILCSTPNIPTTSTAGQSSAPKLERQQSPLPIEQTGQIFAVQASGSDGGGTSAGNLQSGHFQAWKGKANMGSRSSTNEDPPGYTLGSHSDHVVPLLHFHPRPGNRDEVYPLAYTDHQPILENASNLETGPWSYDQILEDAHDYHDHLNYIGTEDLQNHSEDVHNIDQVLPSTLGIFDPEMLQSILSQVETQHIFRPPTSHEVAKNSEVETATPIGIYPQLSTNFPKDDQLPSNTQDKE
>PGTG_14823
MKVTGIWFMPLLFHGLMAVNTHLDLSEFSKAASPFPSDNPTFQSVAYRKNDDYQRSTWSQLIYNDAWQNTWSRDIEISISTHAVQNEPAANRIKVWNAGELEVEYCLKHLPSGRWTPVRKLEHRERVYLEPGIQQVELHLRQIRYRTTPRQPRS
>PGTG_14887
MPIKKALGFLATACLLSAQTVPMPPGAGFEELEQPCTHPTRVWSQFQNSPCPAFYNCHAGHKHRCEYPTNGAGRRCTTCNDYANINYRTPCPLAAQGHPNRPCPGIPQ
>PGTG_14977
MCLIGFSILWPLVSLPMILAANPADELGMHKNSECTGQVHLFSKEQPCENNCNRYIKIIGRVCSGCDEQHYEKIAAMQQLQRPFLDATSEDDMLDLPCYQQEDD
>PGTG_14999
MHVIKSIFILLTLKLALVCACDETKFRHACGQNHSGGVAKARLHRRDQNGGSSGSGSLLHNTTQVAAQAFRNGEPNKYTSRAHEQDDESEAPVAGFLMWRFDFEECFSSHRRSVESKTFQSRRVVQLNSCKIQGNGNSTINNSGLKMFGGMINDDFRVIPHQILEGFRVQNQARGAAIDCFCSLNQLIKKKVQRRQGDSPSSKGEYNACPNAFTLLSLRRLGRLYNPSILGPVRVRVRLGTQIEPSQMY
>PGTG_15064
MYPVLLHSCLYLFCMMVPYSSSASLQTHARLLIKQNVGDPQLVSEASETGRKAMHPIEPVPHPVGAEPGSRKLSKRFLKCFCGYPAVDGATGARSVEATASKSRLPEVESTKISPGSSYKGRPRELIPKSGGRSRSEKERPGSVDLDPEKEDESMDGQDVNFRFVIDSLTPEQEQAAINWVQSQNKSRNLDRQNGFFYPPRYQVYGKHVDAQFPPGYQEGYARYR
>PGTG_15150
MKASTTWIFLFMLTALLVNGMVERSAKVVAVSWPKQWVLPAFLGPPPGEGDFFTRRATALYIWKDQLIRFYPHQDSNWLVFNDMDCEVLITAHFKNPDGHQSKTDFILASKVNNHLHIPYTTELIIDVVSNYSEAQHQMLPVDHDDDESLLQGVALCEVFNCSDHWEPWKDKRIPAARFVELFRMSLANFNGTIYSKTHLGRGKPPTVEASSCRWS
>PGTG_15229
MLIHSATLVIYVSFVLLIPKTPAECSVLRLSKRMYGVARVEESVSFSSSRTPLLHETDPHGQYVGQEFQRDDKSHLLPKTPEEEEEEERLIRLKALKNVVSKHFGIKVKKIDATLDWIKSLRESIYQGNLSPEIMASSPLGNLGAVDMWRKVSSMKKFLTLEGLVKFRSDFETELKLIRVPT
>PGTG_15238
MNTFTVFAALLLLSWEISAHSHDSYTSQPHPNLPASEGYNSPSLPSHAVVPTHNLTPLRGSNSQVSNGSNGYLEPVFSGHATPQPDSALHGGANSGAYAKSGATTVRPVHPNTSLPEEGTMVPGAVDTKYGSALHSGGEPKQAGAMPDYIPTFQPFGGRQSAPVSPGYLAPSPKRNLIAARTSRCFIPNRCRAPVHCVSPASCRTLAKYCWKKASRCGYTY
>PGTG_15240
MLIHSATLVIYVSFVLLIPKTPAECSVLRLSKRMYGVARAEESVSFSSSRTPLSHATDPPRQYDQEFQQDVKINLVPKTPEEQDEEERKISNCGSIRLKALKNVVSKHFGVKVQKIDATLDWIKSLRESIYEGNLTPEIMANSPIGKLGAVGMWRKFYLMKKFLTFEGLIKFRSDFETELKLIKVEDTIHSLHPELTKTELKHFKKFVVDSGFKHAENMKLEDE
>PGTG_15241
MKSTITQSLASLILLLLISCGFALCQVGTGYDAMCEKHNPPMLPYCFDYYKFLSITKQSFPDRNLLHSAGTFPSTERTADWEFSRGRPLFACPIGQWTLCCQRRNGHALLKTCDNAPKATGT
>PGTG_15332
MMINSILLVGMVAFLSTTQSNAYNCDIAFQPIPNTPNAVACQSGLVALSSWIFSGCVSTPAGWVKNHVRVKEFTVNIALNRIEIRGHKFWPGTFVPALDAEPYHCPMSNENLRRATCPDQHCVPL
>PGTG_15339
MQLSTLAIFAVAYGTVAVDALTPFTCNDWITHRYIGQCGHQSGSNYILRDAESWPGNEPLQFTRCRDTSYCCGQDMALGRGITKQELDDNCTDMT
>PGTG_15467
MQARKTMLSFILVVSALAGLASAAPSSAMAADGEGNNYSHAVLRARRNESPASDGEKKLACEDAAKAGTPAPGDAPKTPNAVHQLACDGSKPVADPNATAGGVDPTKPTN
>PGTG_15476
MKMCFAELLFCLASHLTFNLATGMITQWECARLCSPKYSNIRVYDANGAECGLIHKCSGGMSHGKCKQFRQMDMGYCNSCTGIHMMFQEKDCPLELKLQDHCDTHPCQTTAIQGSNVEHGSNQHNSHQEFCSLNAIKINEISFVLQLKCYYNPTTMTHLCATGG
>PGTG_15507
MHLLASIIILLSISLNLEASSRVAPSPNFQCNDPFRPLVVCGLKYTDEDTGAKWYSLAGPTIVRQKYKQYNCGYTDMLCCADYTISRIRAEPTTIYQSTVNQWCVTGTIAK
>PGTG_15511
MKLLLCFTWLVPGIVLVGGMEIPAVAASETRNFSGGGKIGGGARHEELTPLLQKAEPDFHDPSEGRGENLLGEGQSPARRRPKTFALPPTPGKLSIWRGKCSASGKKKIHLLPLSYE
>PGTG_15518
MAPLWFLFLLIGHYVAMKKPHELHLSLGSLGGSSPAGYREGTSHFLIGTHQIETKSDSESSINITCDTNRLLRILARDNAPYVSCIHGFESHLECWSEES
>PGTG_15526
MISIWLLVLLVGQYVAMEKSHPLPPTSSIGPPVRSARAGFRGEDPPHLSLHAADTIDVKSDEGSSSIAVQQPGETATDYYGRLSEQQKQYGATTGSKVPAYQVQQSTRFPMAIAIHEDRALTRSRGDVDANCCAILITLGALILLGIILLVLHYGFHVPFDSGDGGYYGGYRGYRGSSGGRGGKYGL
>PGTG_15537
MHLFMKSIVLAFLASALGPIEVSATCSGQNSQTFCSTRSDGDIFKASCKQKHYSRSAYFSGYLIPKRQLGGFKVCCTPYVWPDEQGNMICDVVASDCIRDRS
>PGTG_15624
MKSHFSLLMVALVVLLTFEPAGADSKTFPADSSPFPCQSPGIFFVPHPARGKNASRWFDALSHLPSPSGFNQAWCHLAEVFPIFQKYYAQVAFSGKSGQKPLKTAVAQRSGPFFAAHTRSVSGVVAEFRYATLIANSDSAALRYTNRYDSILGLSTRKHHV
>PGTG_15674
MFSFLILASNFMGLRAPGKAILLALSLSGTVMNAPGRTPPKLEWTAQSYGVDGADVAHSHFFHNHGRKYKSLALMEPGTGEGHFRSAITNSITRVNMGNDLQHVGYDIGTMHLVKTLPNVQTYKFSPTSGDLPVIYDGNTVLLLTCYLHADKDEATSSHTIGGIPVAGERIPPSNLVPVWWAVIPKDSGVESAEIEVKYTTTAVPQKKKFISGQSSQLHDAFIWNEFRLLNFKLKKENSIRVIAD
>PGTG_15725
MQNLTLTTRLGLALALLMCILVAAPCSSKPFGQREIRARICNNCAEKYLNEGQVLKEKTLKLAIDPTKLDEEEIKKPCWGTGHVCTSMLRVKLLQCNQCHSFAWVYPSSSMWKVV
>PGTG_15735
MRLLPLLALSGLIGLVHFSLVCSWFGRTATLTRNRRPLLPESDTTHCSTCAAKPRPVGYEHVTWTDQGPELEDWGQGRKIICPKPPGQQCTNHRSQGKLFPTLKGVEFNGKNHFP
>PGTG_15798
MISKTQSMVSFRDFPRGLNVIKTKRILALAVVLHILCSLMTQTLGAGRDPVRKLLSWNSFSAKVGNAVGIGCSQDHDSWLSPTAPRPHASRGPQLRRHEITPARRRTNESGTSAGQCVVRPLPALNGTNVTRTAPRTPTPKHTRVHPGLSRRLGRTPRKQVEDICRTFSRLRLQADSEAECHAPRSRSDVASKPTRKRPPTSLETTSHRLEVVPGKDWASRLLNSHKILTDPWSLRWFVQG
>PGTG_15832
MAGIFDTLLVVILASSFILVSNFVSNFFGTTCTAQGNQRHLKTHYVTVKSPSAQRNGQLAQPYFCIHKMVFVAYDRQVKVIVVNMARRGVSLDQINNTIGRSVSACYYGRDNLS
>PGTG_15871
MVQLLPKSFPSEYPATALLWAVLLGVALIQLEAAGMQCPALPGSQCALEAPVLARMQECGQTFICNFGEPHGWPPCRKLVPVFSRKCMMCGNSYGFQGECIEWGPAHHQTPGCPAVKQGLAEGHGTYPNRYMEPGWTTLTVIIGQQWHFMCKANQAI
>PGTG_15944
MSHKASNVFSWLLLLILVHKYSTMELSQAKTHPDAVSAPIPMKVDMRPFIARENLGSSEALKELSGSSDRLEDHSNSQGEKTNSVAINIEDETVQDGSKGKPMANLPGKPSSESDGVINSSYKSPLSSIVPGRLVL
>PGTG_16027
MNLTKSALLVFLACVCQFAIAKCDKGQVNACATSSGDLFHDRAKNLFDLLIWVCKTCQRKMIQVVESLCPKSTTAVPRTFSGVHLNICRLQPKNPTPRLGFAIRLYGCRANNY
>PGTG_16064
MRTISLRRLRMPLLGFVLWYLRFWITAATDGMLPISHSTDRDMDPEIFDDLDDITDYDFLSPSKRPRLSDQHANSINLGSENSNAIEFFDDYFPDLSGGSTSTSTGSRSTRSSDTWEPKDKD
>PGTG_16108
MRAVTVLTVVVCCLIGLGHARPMQQAPHTLRMIKPRTSSVVVDIPPEIYDPLPPAKTRPVKGYDWVLSNEHVLITTQIKRWGKDIMLGLHLRPLAPEAQKLALTYPTALLAGRELA
>PGTG_16128
MKLIFIGVVLIAFASLLEGVKAGLVIKTLGGKSGSGGKVVHVGRVKGGHVAPGKSQTGTRSIMYGGGWWMEPTFG
>PGTG_16142
MLFPKKLFLLASLYCSSISARSLQKRLLKSGKCDLKITAENNVFASLDKNLAKVVQPRIEGNKFLKNLCGALNQANCGNVDKKDVDACNNLIKKATTDALGAAIATKWNKECCSQGGGGGQQKKKQPGNGAQKKNGGGGGGGGNPKNGGNNGGQTQKKKGNPP
>PGTG_16149
MLLTGAFIFVMMVLYVDGKSKLPKDQFTCPSGLAAKCVGSSGTLEFLISIVSPFPLGNNQINPRTGINHPLPNTHHAQKLQSTHSNNLLTIKYSGPIDPTEVKGKKGVYKCDLAVSGMACCSGGTCMNPQS
>PGTG_16225
MEMSRGICLLACLFLCVVLPVRSANGVAVGDSALEAPLQDALLPTKTLEAPDLVGQCPLDECSISSAHSTIDRPSSPIELERVVEKVGKEWQCGSIRSSRWSDKQHLYPNVFWNHIMGSANKQYAQVRSLQDAGVFGLMPRIMTQRAYYETQATDEEKRMIDESWERLFERWWTADSGASAQEGRMVAQRLLERMDEIAEQVRIKQQEYQGETEEEKREIGRRYVKAIADDLTKECWTSYNPLFQQTSWFNKLTTTSQEIHSSLDQLAEDLRKLPDLSLLNIDL
>PGTG_16378
MSSLAITFVTTASIGFTIGKLLPIHPPSDSNGPKIVSMVQFGYNPLGRNIKSKTQCQRGEMSTSNRRVDLNEMQAMSRETNLNKTGVSMSCYKNPIEIDSHLLTLAERLRLGVH
>PGTG_16453
MSIRSFLSLIWVLISGLSATVKAPPPLSEPIEEGAVNSLHEHEENPPKRVRYDYSDHYSYNDDHDWDSTMLFEELRNFEAILPNSPVEAEANSGERAVISQAGVVVYS
>PGTG_16462
MTPSTILIGVFIAFLPLAATTGVACAKEDCNFKYNAKPMYDDHPWLKLTKCGEDLGNEFSLCSHIGKRLFAIPKAPRIEENRSSSGSVAQASSSEGGIPFEFVGDGTVKMYKFL
>PGTG_16483
MVLIKSAVLLLIASFAFAAATSNDNLYFGCGPDYPIGLCGSRVPNPDNLHMTLPPSKKEGPYIVYPWCNSNVFNTYCGNQRLADASDDEVQDPYNGMARSFIAQNSIPRRGNL
>PGTG_16552
MQKFRGVDHPLAVLFLIIVASRFTLGYTTGPPTTEDAACYGSCPGRDFMSQSSYSELDNVVQISGAYKLVVGRS
>PGTG_16564
MHPWLKTKAAILLTSCIAFTKQLDCPRRRCNGVSNSTGSNYTEPPQCHPCTQLVPLEYHECTLCGHQWTAPMLNRCPKANTNHANQQCARPNTSAAA
>PGTG_16614
MKLLRFTSKFLSITLVTLLFIKVSQEADFPPESSSGVENVSESEDKALEVTGDPSISSSETMTCTITKRKGQLELWNRVVTPFIVPVQITGFEPKVHVLFAEVNMLLGNLNTRRTQPFIMSIHKKAHHLNHPTPI
>PGTG_16635
MQVSILRWSLLMASIMTLGSVDAIVTPCQQIGGCTRYFNDHRLLELPVGRCNTQYTCTQGHTHLCTQNREQWHTPGTCGHVRVGTRCTAPHQNHHNPHAQVLEYVYVTIEKR
>PGTG_16750
MKLSGILYTVALTLVLSDTSYAPVSKSHVICTHCEKTAGSAIIAPPGQLIKDRCGHTITPGLVCQELRTKKYSECEDCKQHSRANARKSASTPAENCEHKCKEKITYSPETGLPEYTEYIKSRP
>PGTG_16790
MSTFLIVLRLSLFMEHTESLINTKLVEEIVNFNKRFWEKLEDKDEKLINKSHGTGRLSHLSVPAYTSQCCPIKTSHNGATQDFSSCSMDPSYQMNKSIPNTVIVPSR
>PGTG_17015
MLLNFGLVAQLALWHWVWRVTLAHPMVMSDLDSSQNDIDVVLKREILIGQKPSRNFQADSYQENFPDERSHRTDLAWCDPHQSTSSNKHGIEEPQNNEVNEDQFQLATTATSHIPLVSSLLHVDSNFKGHGNEGESSNYVSPEPAFRCTEQTGLGGTNNGSHNYWLFEPSSVLGDLDKMNLPQLMEQLQEQSDLPEQQLMDEEIHTSHHIQCTSQSEDHKKNKRKLSQEFSGVEPSASSAEKLPEISLDWKKIERLKHGLR
>PGTG_17059
MAQHLWFIPFLIQSVIYSCLWPNVHGDDNPVNLLRNLAGMKDAPQNLRMNHIDISKRNRWANPNSIQIETLPVPTKVQRYHIAGKTPNRQEINDAKSPEEQHRNLVLERLGGLRNSITQRLKIHADSTQNEKAASQFAPNGSLRAGNILLGNTKDKNNQQDIFVWLQYTGASMLQNLYILSGKTGILEKVNNLFESERFRNFINLPKSLAFPFQLAAVDRKTVYNAHVLSGKR
>PGTG_17066
MATLVRLIAIILLFQSGWALTVVTGEGYATSAFVESYFKHTSRIFHNFAQSSRAKILPKVLGEGFTGSTRTMCTRWQSGAWSLISKTIATFQDHFNRRGKQINKDPHLHLGFRATSHWPISKDNTSTELMMKSYHTQDSELLAQIVEPSPARAVINYPAETFVVIPPNTLFSQVSSVNSLLASQSTSKTSTPFVPLVPHIMKSLSFSSTHHATKKISRDIANASINLNASSSRSDKRLVYRRPAGSPMAIDIETHNSLKQQTDGCLRLQHVDNFLEFTYSEIDAPSFGPDKRQHCARNAK
>PGTG_17106
MSLCIWGWFCDLFPSSAASSVTNKDHSEISGAHMWFASTTFGMAVDKTVEYNSERNVGGHLWDLDDGKSSSHSLQNRFTGDEQQGKTQEIGVALWRFKGG
>PGTG_17132
MRFTFLVTALAVCTGVFANPETQHAEAQATTQAGQTAQLAQTAENWRRPYPGFYNYPPHPVYAPYPGYTPYPQYGPRPGGYYGRNPYPQHFW
>PGTG_17134
MKVACSLAVGVSMILFTRFDSCDAGPLIPRGLPGLEIAGRTAQLGTRITLGKFSFESFWKALEIEREEEMEEMDLNEQSEFSFGTRGKSLQITPSPSSMQPTPCRTQGLDLELQNLRKSWQLWDF
>PGTG_17136
MTFISKLGQFCAWLLLISLIIGSTLCEENQLDLKKPETPENSSTISDLKPVSLRRRSPLPQATQCPPGQGLNKKKKCAKCVL
>PGTG_17283
MVAKGVVVLLAAQSTQAWQHPNKTSFPRLRKDSHWASKESLLAGLGHANGSTSKAEGLLVRTTTAYQNPPQNQQWKVGHMLMISILVAAESKPVAELGPALWDHITSSQKSYNFHLEQIQLMMKAVHCMRARLFKYTSADTSSLANFLIGGFRGLLLGPKKVICTPVAAAIQMQLLAWAEPNKNSYKLSLSSKPSHKIIQTSWTLDCPSPPHSASVMLLHMQTRAKTAWD
>PGTG_17321
MSSLAITFVTTASIGFTIGKLPPIHPPSNGPKIVSMMQFGYKLQPSRKKLIEIKSNTQCQRGEMSTSNLRVDLNEMQAMSRETNLDRTGVRRSCYKNPIEIDSHRLTLAERLRLGVH
>PGTG_17347
MTFHVIFLHHRLLWFIFCFFTTAFAIKPSRMRWPAEYSSDSSSSSEADDFPIRRFSLGAPGPSAPISIPRQGSQRSTSSSEAGSSQGEHAWGDEMQWTPSSKQRFANEHLSDSDVSYVHSPVLQSPDSWSSGSSNSEHEWDWDNAESSKTKAIDYGNFTTHNLQSTHQTSRQDQASNVKPCFLKFLRKVSAYFMDPPPAQVKGHPGQCSTD
>PGTG_17364
MASVARRVLLLASLSLTVKICVGLSKIEKAHKPCKIIGSGTSFEGTHQTTFLLILSGALTSGSCRWGHGLQKHNMDTPLKGAAGKHIIIQGCFKACLGSLIHTNSDVRCNLQVLVVVVNQVLQKDFHQRTTANQPRCGRCSNEKQSES
>PGTG_17380
MKHSLIGGIVVLLHLEFLSGTIRRNLELFSDLDLRLGNEQVSKKKLKKLRLFDEGGLVEGVDKSRKHPSPLVQPSCEIGYDGTFAPFAKRPKLDLSLSLGLPAWCQDEITQTGSSSPRSPKRNPSGLNQPVYTISKDVNQL
>PGTG_17390
MYSFKFFVAYVVVFFQIQVGADDPAPLYQPVPEPAGSKPTKLPKVRIDVIAPSGWVCPVDIPSSWCVRTLPLVGDQTRYGIYPAKKLQQLEAPDNRIVWDCTGYIYDGKNEIAQMGVCCGKSYKPGKPVKKGSYSIQTYPEYLANKCQDIKKFKREASPGGV
>PGTG_17441
MVFVLSYLTGPASSWAQTWMKKVMSDAETISKDDFDTQFTAMYCDTEKKTKAEAALHALKQTNQYRQGLQSQIRLMLLMAQTEFPKLADIATLALQINNELHGLAPTEMTKALDPNAMYSALPDVYSQFVWITQP
>PGTG_17444
MNLKIFILGIPIALIPAFLAGPSKIPCEACKKKIPGAVQIMDRQGRPEKDDCGEQLAEGVLCKAQRIKYYYRCKDTNCQALTVKNKQCVYEQRDPCDHENRWVFEPPITANPESSSSEIVIPSEDINGYTYYHFNLKVFLQTILAAFVQQTCLGRMVCASLHATKLEAVL
>PGTG_17454
MFHQHLIVLAAIVTSLTREILTAPPQRAEYICESPACRNLLTITWCFAELPRCNRHKGIKPCQVPLVARCLPTYDGERMILKGCGQQFMIEDQQEFHDHRPIWNCQDCCSQVPGQSQTPQ
>PGTG_17462
MHVLSAAVFLAVVCNYASATAFPCNEPGLSEGVCQIDLVPIGNDPKEPRKFERAFKDNSPVHKAAPFICSLGTPKCCRPEDVAHIRPGDKVPNANTGKCHDVPVPHA
>PGTG_17539
MFIPSKLSRFWMIALCTSTASQMTIASLTVTQDTRTSSDAVILKSPIGHSGQEQMLTLKKDLESMEADSRRISDSVEDIETLFGERYRPLVNTLKGLCCDVLVQEKPQKFKLHAAGSLGPKYKFPKPIGADWVETWKGLETNLIRFQKSWFDLQRHMEFLETVFCLGDYIIKYKLLPPNAIQEIDNSRQEMFSKWLQLYIHHEYKWSGRKHFFGRADSLIPTVKYLTSINSFEDFPRFLNV
>PGTG_17585
MQIFKGSFVLLSGIIGHLGACDLKEECKGIYLCTVTGGKWKTCPVEGCPLKFRPIIWKYCALCGNQKPTDVERCDNHLETESRLVLQEPQAPLPARRGELHPETKSTIHSTSRIQASSREAGQIGHASSASSAAVHPMQKPTSSTRWISKGRVGVPRSSSAGKDTLRD
>PGTG_17744
MQLSTLAIFAVAYGTVAVDALTPFTCNDWITHRYIGQCGHQSGSNYILRDAESWPGNEPLQFTRCPDTSYCCGQDMALGRGITKQELDDNCTDMT
>PGTG_17747
MMINIILLVGMVAFLSMTQSNAYNCDNAFQRIPNTPNSVACQNGLEALSSWVFSGCVRAPTGRVQYRVQVKEFTVNTPLKRIEILGHKFWPKTNVLSPYLTPYHCPMSHENLRRATCPENKCDPI
>PGTG_17749
MMMINIILLVGMVAFLSITQSNAYNCDNAFQRIPNTPNSVVCQTGLVALSDWIFSDCVTTPAGLESHSARRPQKSDPDCLATEIWGHKFWPGTFVPALDSEPYHCPMSHENLRRATCPNDQCVPL
>PGTG_17762
MLQRFHITSAVIVMTLFSSVQLSESRRHSLVRRGPGHETVSCDESFSLDLSGDVYCRTNDNKLFKCSFGDCPTGHAFQLHGCQAYTAPKAELNGIWQDIYPYGYYYNTATPTLLLAGDRDGNNYGCALDQNINHRHVCNSCTAME
>PGTG_17795
MIKYIDQKYFIVLFFLTSAMGMKIPNGGSSVNTIEKGFEAKAGTEINFGRDASHAPLVKRHHQDCGTGCESFLNQFPHEIEFFVLTNVPNVQSQMPLSESPSTNR
>PGTG_17863
MDLCATALRVTLVLVLVSIAHAQRRARCPNTQTCGGKGIPFKNTAWDDRSKLGCEHAAKRFVAIPAPSGTKPGPSEPGPSEPDNRPPVLYHFI
>PGTG_17885
MKLVHVGFCGGVSSALADVTEVQEHQRLGLLAKLSGWAWKPPCSPLEHKPKSCSGDSTEDTANDTASKDNKVIEVQLTKGKQPDVISTYRELLLGQDPEGPLLALETRGPRRATGFKLGTPTDTWKPCRDERRVDGLDDQIQAFLETQYVVQETARHSLNVTEIDVTCP
>PGTG_17964
MICSTVCIIILALKISIAAVEAVMEDVPHISPYCTAGVELKTIPGYCGCGEKIDIKFMYHQCISPKCHASTKPIQVHSGVCGYNLPECTAVGTSTSTTGNMKPGIEMWQMEEPDHSSSHAIAQWEEVISRWKPKINPELQDWESGSQFDSSSLLDNENPTYGPWENDPMHWHQKDCKSEILWLDQLVGRCSCGEFQTRRYSRIFCMSCKSAHPLSYTSYKCKNCRKMAPVPPQNPDWADWTRWLQYINSTPNSSPPSSPLHANRPSSPNMQ
>PGTG_17966
MLIGKALCFLATPCLLLAQAVWCMGISHARLSTLVTTDININAAIHWTVGPNDAAIATMTPTFSTMLTVHMPPTPTGLVHINKNL
>PGTG_17968
MLLWMTMYTLALPGLLRAQGLQLPPADSPACIHLQREPVETTLPCPILYNCHDGHRHVCQIELNASGQRCTGCGDVDDEEYLETCRLGATTHPTAILDRLETWDKPCRFHQNLSAAPRTLGSRLSPPLIPELSIAIKLSLKSLLIRDFGRRGTDRDHNTLRGTIEGLLTTSSSPTELMIKNRIAISLDFAKGSKPTFTLDPFTNLLKLQKISADECSL
>PGTG_18104
MPASTIPATLAFFLVVRCNINSQLPGSQFAAISLNQQLLSSFVSTGSAFVTLNFEASGNTATGTKPKRKRVQPDEDIKQWNQLWDKASNPFVASKDQEKPIPSSQQPVPLKKQPFYYFVPPARQHDPEHNVMHTSQEILSYSYKGRNHGTVIIVPQNKESKTMALTWVEPCGLMDGGTLQGMLVALMQKSNYVAKDEAVAVREANNWISVHLQELAPGVYLDLYKVIGVTMCVFWSKDHHHQTLTGSSLSDKYT
>PGTG_18135
MKCSATAWFLAALIGGALLGLITAAIDCPICGSQSTQVEVSTTQAQCLQFVICRHGVSHYTSGNGGPVTLTVVYTNKCGGAFGLGHDNYHPTDLENTSICSLVGKGSTLS
>PGTG_18244
MRWLLVTFLAACVLLQVAAAPELVNIMCWKCNKRTTVHERCQTELTCGHICDFIKSTDCDSEGCKHNIPNGHDHARPVKCATCGVRGNPSTASASGSSVSRSSSSRSSASSASGYSIKRYTGGGR
>PGTG_18260
MDSSGSMSLQRVYLLLGFLALMFTASAEFTRSTGRSNPYGPHPIEYEIDATKIAPPPSQLDKQARNPPPMIHSTEFLPDSHQYHDSSFTHGSSTLADSLQMGAKTTYPINSLEPIDALQNIMSTTYKFLGKSQLS
>PGTG_18313
MKFWSPIILLFTFSHFTAAIQPFHCGKKSLHPFPTCGYVNQGVYHLAPSSTSQCADTQICYCCHIQYGTWAATSPKEYDNELRTQCKPAL
>PGTG_18482
MKFTFGLLSVVATILSTEPVTAVPTHGLHRGYLGGYGGYGGGYGGAYGAGYGGPYGGYGRGYGGGYGGGYGGGYGGGYGEGYDGGYGGGYGGGYGGGYGGGGGLGLGWMLIPEWHFDSFSSALG
>PGTG_18604
MDSRGDFILLGCCLALILTVSAITEFPRTSGNSEWWLHLTNNEINLNKNNIAPPSSHPDIQEVNPADIQQIHELWTELQQGPGISVIESQMGYPLVHQGIQTFDGGSQMGQITSYNPIDNPEAWESFQNIITSSTNHNQFASNSHGQHVESDNFDSSCPRNVEQLFSQGKQVAQFLPRYSTSETVHPEALQNSEKLVHPESFQNSENFLFPPSQTGVGYSEQFPSYSTLPMSDWKELGNKSVEMRDDRAFPINNISLNDIPQAFANPISNAPSSPEKA
>PGTG_18607
MSLQRVCLLLGFLALMFTASAEFARSTGRSNPYGPHPIQYEIDATKVTPPPSQLDEQARNPPPMIHSTEFLSDSHQNHDSSFIHRSSTLANSLQMGAKTAYPINNLKPIDALQNFMSTSSNGQHDFDSPDQFTRPLGNPNYLREIEDLLGLQEDGSKFPSSEPSYQIPNPNTFQSSVNFLYPPSPKNFTNQVTEDWRFDELYKILEAEIQPPTKSASQTIHQNLFDHPAQFISDSTEEYVPPATSCKEEFMQAKLKDQLLHNNEIQERPNLQNIQNYQKGKANKIQTH
>PGTG_18674
MGKKLALAFSVALISIVSPFPFGNNQINPSTRKRRAAELINCESLIKRKACEKGNDVDDVRFLNDDDCQSLSSSLTKSDSQLKLIKRISSLFIEMGAPHPDIRSDSDILSPFQRNWTSASASAYAGGYPPAPLGLKGQRPHRREEPLPASLYRPARWEWFLPASWYTDQLAWRNPSRRVGLKPARREEPLPTSWSTDHLVGRNLSRRAGLKTSLPGGIPPGGVASWHRVSQGIPGYPPVFQGEGCIRTQIRTRWRVSAGTGGYPPADSGYPRRIIRDHL
>PGTG_18729
MGLSLLLFLIQGISMTVGLAVPAPSLAHNPVTTVGGGAVECNMPQSTFDHIAKNHRHYIGGKPYFEQGPMDDIDAPPAVHWKDVFLSKKQFCMLHLQSWWMEVPRAPSESVAGTCWRVPSDISTNLMLKFQILLLDKVIAEGKEALKEHLLHQGESEEGRKITCLPDGSVNIRYKNYDGTIHPGHPNYKQSWYDMAKDIVKITNFMAWTVPQLMLYGCMIPFESAYLKANKWISSMKKSHEE
>PGTG_18884
MASMDHVLLFLVLLAACIIYQTMATPMWELDDLSYPLGFTDTHEAPRIEDLFLPNKISDNQCSDQEILLNQDSTTICNLGGKNMINYLPETRDHGVSTCSSAMQTSMIDNSSEQWDQLAECFPWIHTEEASELNHHPSHSTSNELYPLPGSLDASSIGQASTKFGVEAIMNFLENSRSLSDEGDAPDLAGRDLIIPRQGWNDGLSSENLDRTTVLPSIETKAISKPTKIVVKEPVDILKFDKTG
>PGTG_18893
MWQSLAASAGFWIVYGTSGKPTWEYDSVDHLLDITDNHAPSINDVLGNNLKPPLKDSDQANEARDVIDYIPDIRDHGFLTTPVVEQTVMESGFSQYDQLSISIPEPYQIGSSQNLDHLPCNWEEVWQKGI
>PGTG_18983
MRNYGFMLWVACLIGNASSTLSHFADVDQYGRWLPVTSLTNFKYRYLVNFIAANPQCGTQLGADTTGIQHQFEGAKASLTWSGVDSQGEYQSVIVENLSNRKISFLLHNPNTKDFYHWDELNPTVMRVVEFKAPYSGDISFWIKDWVDIFCTLSPKTALASDVRAAIG
>PGTG_18998
MSLKYALAAIQMFPLGCFSGFMKDPSVDEINRSMHALQDFGRLDWDELWNRFMLSGSLSEQKLLQVQQGPLDPHHPLLDRLYNQCLLSWLYTIIPQDFQHFCQLR
>PGTG_19006
MKLPRLSSLFLSSAFLILLLLKISKEAAIPSRRVEFVSQYDCKENGLAPAGIGKASVSSEEKDPTVHKVNSHKNLFSLKGYFGQHTQQLMGSIHIHTQAYGIFTLVNKLLTSFEFLIAPRWNHHGQSALNLFNTVVKKFLRRFQETLMHHQNDPTFHRVHENTGASLLNCYFEYPFFA
>PGTG_19027
MKLVLSGLLFATLLVAAPIPVPPMRTPKREIDESPAEIHQPSSDLEQPIFQLSDSRVQFVPFNLGDGKKASIRLEFSEPPSMSEVFHALRNFQPEIERGLESAMKGSHNPQSSQTQGFGFVPPPEEYKCHPQGPQNNILTLDEAKMLLENTDIIVKPSEATSPTVHFANNLEKYRVLQRFQSSFWHINEGQDQKL
>PGTG_19146
MQVYIVLCAFQLLHCYAISAHPTLYPKTLEKRGVEGAAVDAQLHHLHKRMEESSAERARKLEQQFAATQAKENQWKQQEMYNREVRKQELEAAVNTLNPWQKNELSKIVNSKGGNQGSSK
>PGTG_19199
MYFARAYIAYAFVLFASLQLTLSSRILNPRIDEPSSKLVGNAHIPRRVNPVALEEPGKRSLSTRYDRFLKRTTSAPHSLHVSRGYTKLSTKKSSGPTIRANKWNEKRNESSADSHYGKHL
>PGTG_19233
MLFTGAFMFTLLVLVVNAKTKLKAGEFTCPSGTTATCDGTNGPKSATPVNSKKGIYKASFGRPRSEYISLTTSVIKKVDMTWPPKHHREAPSSAQAISIKG
>PGTG_19384
MLSCCFLFSSFDLLFLFLVSLAPLFILLLRHRFASSLALLLVHGVRALTPRLETSELSSPNFFSSSSSVSSWTQLIQLSQLQSALIVSSLSSWTQLIQLFDPAHPALAVSSLSSQTQLIQLTQLLNAAHPALGPSSPSSWMQLIQLSQLSQLIQLLDAAQSAPAAHPTRYLGPNKQSLAEIEKRANATLHCSNFLLHYATLRLRTNVTYTYVPLALQKPSSC
>PGTG_19450
MICSTVCIIILALKISIAAVEAVMEDVPHISPYCTAGVELKTIPGYCGCGEKIDIKFMYHQCISPKCHASTKPIQVHSGVCGYNLPECTAVGTSTSTTGNMKPGIEMWQMEEPDHSSSHAIAQWEEVISRWKPKINPELQDWESGSQFDSSSLLDNENPTYGPWENDPMHWHQKDCKSEILWLDQLVGRCSCGEFQTRRYSRIFCMSCKSAHPLSYTSYKCKNCRKMAPVPPQNPDWADWTRWLQYINSTPNSSPPSSPLHANRPSSPNMQ
>PGTG_19461
MFNRISTVALMLSLIFVRFAMGSESDMQHFIMDQWNSARIRENDMRVSYQAACKAVADEMETARQANRMALRYGENHPDTKRFRDIQSHYDHVSQIANWSFDCTLGKHYEIFVQSEIRNSKLTSTRPVRIETSHPALGWHHPKAVPGPKKPSKEPHWMPFCVMSPGHPSAPVV
>PGTG_19502
MISSFFLALLVTAQFIHYSAIATSPESIMSVRLLEEGKSSGELDTAKVGCTGSFLGSFRRKGSVLKTESNLQTQVPLASEYKQRSWIDSLCQDKETISIWLQNGKAGIDTHLNQYPALLDLKKQYAKDGAMLRNLLDPKAEMSQLLQKKLDKALLDISTMSGVDNQSAGHLAHYALVFAEITSTRGGSITRLDSVIRARIRKTLDKIHGKMDDRIAKVFTVLKELWKKPAPLPFREDPF
>PGTG_19544
MSNTPSNFFRFLSAFSVLHLLCAGALRKAALAASQEFRETFGTCCRREEPEDAKAFALVGLRQVNPTKPVCALPSIRVQTTVVDGKNQHQPCPDRKIQIETRGLCLGGHMPPIFIYFYCNFEL
>PGTG_19592
MQSVIAILASSILMLLISGPMHAAAKNMICPNRDNSNGYCVQMDTGGLMSILDTILPAPIIPKIRNIPGGMFPTFSCASGYLALCCPSIPVKDLKQCKFASSWE
>PGTG_19636
MPTIKSIFLLTVACLLSAPMAKGSPRMDPASSGCAHSIRSIASKDFTCQATYICYAGYSHPCGYGLTGEVEQCESCNDYSILSISACPYGNHPSSWRAPKIHRYELNSPASTNLGAPPPRKTPFFAVCTPSRVCNRLTQSIGILPLLEVGGSIKESFRVTFTSISLDDPHKTCRGLVTPDLICCNSLVFDEAQSCQTLRFMRPCEEQLKPYRCRGRAHQY
>PGTG_19642
MSWSAKAATATAASFQLFCWLIEALSSIKSTVSYLAKITNLSSPEEGLVHKSGEAGVWLRGLFKAKASPDPMTQTSQSLMLTEFVVLGQVCLLAIPLRNFPKPGLMSLYLSSGALPPCSGDRVTNQLFDLRPNLYKFIAQPRPIAEFSLPPPAGLVSTPSSHLSLIPRHKWENTASYLGSRLENLSRIWHDVR
>PGTG_19781
MDSLRLIGAFMVAFSLVGSLVASSSETEVNCDNAVVQNVKAPNPVCKSGAMYYDVGGLGFCKAKEESQCCIKRADRFFRTEGVQVDGGCYLINEQSVACDLLCLPEIILKPMDMMSCLSREKSFIYTRRLLSSFRKWTTSRHICGSPRSDLEASKARFPSEILDFSGLNQHLRGSQIRREVLQFLQNFT
>PGTG_19797
MNFAISLLAALLLAISAQSRGTPGTDPNKPFTCASDPSRPTGICIAKASQNEYYVHRADLETVYSCANQSIKNKPVTGTLCCFENYGGVNQPQPTSANALLTSCIAPDP
>PGTG_19808
MKLAISFLVALMLVISVQSDGNSGDDPTLSFKCSLPGTKHGVCIATADTFTYTVVTTTRTANGIYSCKNVNVGKTPATGERCCPHNFVAKNQVKTTDSDTLTMKCTAPDAH
>PGTG_20049
MHHFKSSWIFITLLHTLVLGTEKAEIKECHDVSLWKSEEREHPCDVEYSCSFGKHAKCGQLRPALVRYCTKCKEHEAVKAYMFTDKGCPKEKHELIECDRAKWHST
>PGTG_20232
MGLCYPAFFFLGGTFVLAACFGFQSIKQQWAATLHYAKGPLSIPCTAPGTSRQVPAVLLAGTAGTPPLFITYFHSQSPKSLLLLGAWLIDSPKLESQLPNPETPEIRESIPQNRRPVWESTP
>PGTG_20235
MSVAGKRGFPCKFFYFYCCCALCAAAQPLEVRMTDSKPAAQFLERLRFPASSKVFDRIFRASTTGPVGPLPFPSIRRIKRGDWLGSVRVARSLSRIRALSEGNEAPSPNLTGCPQPYEE
>PGTG_20261
MRNYGLMFWLACLIANASSTLSHFANVDQFGRWLPVTSLTNFKYQYLVNFIAANPQCGTQLGAGTTGIRHQFGNAKASLTWSGVDSQGEYQSVIVENLSNRKISFLLHNPNTKDFYHWDELDPTVMRVVEFKTPYSGDLSFWIKDWVDIFCTLPPKTARASHFRAVIGKVFRIVSGAGKDVAADHHPINCDVRRGLRQRLLL
>PGTG_20351
MAVFVVHSVSLTSGHQVGWSVPGTSSSATASPRTGRKFVKFGGPSHETPAQDVSPSPAEGSTPSQSRHTTNKGKNKALTDSDDNGSSSEEVMARNTCLLTQDPFLALRVYQPRDKYSCQCTSSHKTEIPPYPFNNSVAIHSSA
>PGTG_20419
MWSQRPGRILPAAAVGWGLVWFGSSTPKPWESTPKPVNGFGGLTPYFRGFRGLGVDSPILGS
>PGTG_20543
MMKIWPIGYMLLIQSLAVESHGSAPPFYECLEQDKRAAWCGKWVGTGQQTFKYQVQKAGVLRSDGLYQCDRVTDVTDYLCCTSALNPSGYDPKQDPPVSLDIDHALVSQTCSPGKVHRL
