# Supplementary material for: Kingdom-Wide Analysis of Fungal Small Secreted Proteins (SSPs) Reveals their Potential Role in Host Association
Source: Front Plant Sci. 2016 Feb 19;7:186. doi: 10.3389/fpls.2016.00186 (PMC4759460; doi:10.3389/fpls.2016.00186)
Supplement: Supplementary file 11 [file DataSheet1.ZIP › S.octosporus.SSSPs.fasta]

>SOCG_01858T0
MPMKIWGFSYLLVTYPAIMLVTGKSHFESNCKQREVSIYEGRKDDIARQIYERVNENSKRMKLMLACMNANAKASWTVNDMKCFQRKCNIQEAWDGTGSLELRLEPSTQQEIKVQFPPFEVTSLQYVGSK*
>SOCG_02632T0
MGKREKERQVIETDLFAAAAAAAATATATAIAIRFVFFVCFPLQVYANSNSKENE*
>SOCG_03725T0
MRTFLTSILLVVLCITFANLHGGVAGGIASAEIVKRDSPTPIVEGDIGGTASGAVFRRKTPKPIHEGDPNAPAWGADN*
